# Supplementary material for: Melissa officinalis extract selectively suppresses STAT1 signaling in oral epithelial cells
Source: Front Immunol. 2026 Jul 17;17:1892750. doi: 10.3389/fimmu.2026.1892750 (PMC13425913; doi:10.3389/fimmu.2026.1892750)
Supplement: Supplementary file 1 [file DataSheet1.zip]

Archive with 24 entries (19 files):
- R1_Supplementary Files/
- R1_Supplementary Files/.DS_Store
- R1_Supplementary Files/Chemical analysis_MelissaOfficinalis.xlsx
- R1_Supplementary Files/R1_Supplementary Figures.docx
- R1_Supplementary Files/RNAseq data/
- R1_Supplementary Files/RNAseq data/.DS_Store
- R1_Supplementary Files/RNAseq data/filtered/
- R1_Supplementary Files/RNAseq data/filtered/.DS_Store
- R1_Supplementary Files/RNAseq data/filtered/Panahipour_33samples_IT-M5_vs_wo_paired_lfcShrink_apeglm_DESeq2results_GeneSymbols_GeneTypes_padj005_gt1_up.tsv
- R1_Supplementary Files/RNAseq data/filtered/Panahipour_33samples_IT-M5_vs_wo_paired_lfcShrink_apeglm_DESeq2results_GeneSymbols_GeneTypes_padj005_lt-1_down.tsv
- R1_Supplementary Files/RNAseq data/filtered/Panahipour_33samples_IT_vs_wo_paired_lfcShrink_apeglm_DESeq2results_GeneSymbols_GeneTypes_padj005_gt1_up.tsv
- R1_Supplementary Files/RNAseq data/filtered/Panahipour_33samples_IT_vs_wo_paired_lfcShrink_apeglm_DESeq2results_GeneSymbols_GeneTypes_padj005_lt-1_down.tsv
- R1_Supplementary Files/RNAseq data/filtered/Panahipour_33samples_M5_vs_wo_paired_lfcShrink_apeglm_DESeq2results_GeneSymbols_GeneTypes_padj005_gt1_up.tsv
- R1_Supplementary Files/RNAseq data/filtered/Panahipour_33samples_M5_vs_wo_paired_lfcShrink_apeglm_DESeq2results_GeneSymbols_GeneTypes_padj005_lt-1_down.tsv
- R1_Supplementary Files/RNAseq data/full/
- R1_Supplementary Files/RNAseq data/full/.DS_Store
- R1_Supplementary Files/RNAseq data/full/IT-M5_vs_wo_paired_lfcShrink_apeglm_DESeq2results_GeneSymbols_GeneTypes.tsv
- R1_Supplementary Files/RNAseq data/full/IT_vs_wo_paired_lfcShrink_apeglm_DESeq2results_GeneSymbols_GeneTypes.tsv
- R1_Supplementary Files/RNAseq data/full/M5_vs_wo_paired_lfcShrink_apeglm_DESeq2results_GeneSymbols_GeneTypes.tsv
- R1_Supplementary Files/RNAseq data/volcano/
- R1_Supplementary Files/RNAseq data/volcano/.DS_Store
- R1_Supplementary Files/RNAseq data/volcano/Panahipour_33samples_IT-M5_vs_wo_paired_lfcShrink_apeglm_DESeq2results_GeneSymbols_GeneTypes_forVolcano.txt
- R1_Supplementary Files/RNAseq data/volcano/Panahipour_33samples_IT_vs_wo_paired_lfcShrink_apeglm_DESeq2results_GeneSymbols_GeneTypes_forVolcano.txt
- R1_Supplementary Files/RNAseq data/volcano/Panahipour_33samples_M5_vs_wo_paired_lfcShrink_apeglm_DESeq2results_GeneSymbols_GeneTypes_forVolcano.txt
