# Supplementary material for: Melissa officinalis extract selectively suppresses STAT1 signaling in oral epithelial cells
Source: Front Immunol. 2026 Jul 17;17:1892750. doi: 10.3389/fimmu.2026.1892750 (PMC13425913; doi:10.3389/fimmu.2026.1892750)
Supplement: Supplementary file 1 [file DataSheet1.zip › R1_Supplementary Files/Chemical analysis_MelissaOfficinalis.xlsx]

## Sheet: Compound annotations
Tags (1=full database match; 2=very good database match)	Name	Formula	Annot. Source: Predicted Compositions	Annot. Source: mzCloud Search	Annot. Source: ChemSpider Search	Annot. Source: MassList Search	Annot. DeltaMass [ppm]	Calc. MW	m/z	RT [min]	Area (Max.)	# ChemSpider Results	# mzCloud Results	mzCloud Best Match	mzCloud Best Match Confidence	Peak Rating: blank_neg1.raw (F1)	Peak Rating: blank_neg2.raw (F2)	Peak Rating: blank_neg3.raw (F3)	Peak Rating: blank_neg4.raw (F4)	Peak Rating: blank_neg5.raw (F5)	Peak Rating: blank_neg6.raw (F6)	Peak Rating: blank_pos1.raw (F7)	Peak Rating: blank_pos2.raw (F8)	Peak Rating: blank_pos3.raw (F9)	Peak Rating: blank_pos4.raw (F10)	Peak Rating: blank_pos5.raw (F11)	Peak Rating: blank_pos6.raw (F12)	Peak Rating: Melissa_251202_pos1.raw (F15)	Peak Rating: Melissa_251202_pos2.raw (F16)	Peak Rating: Melissa_251203_pos1.raw (F19)	Peak Rating: Melissa_251203_pos2.raw (F20)	Peak Rating: Melissa_251204_pos1.raw (F23)	Peak Rating: Melissa_251204_pos2.raw (F24)	Peak Rating: Melissa_251202_neg1.raw (F13)	Peak Rating: Melissa_251202_neg2.raw (F14)	Peak Rating: Melissa_251203_neg1.raw (F17)	Peak Rating: Melissa_251203_neg2.raw (F18)	Peak Rating: Melissa_251204_neg1.raw (F21)	Peak Rating: Melissa_251204_neg2.raw (F22)	MS2	Reference Ion
1	Citric acid	C6 H8 O7	Full match	Full match	Full match	Full match	-0.54	192.027	191.02	1.633	3.1312e+09	23	2	79.9	67		1.7																	9.6	9.2	9.2	8.9	9.2	10	DDA for preferred ion	[M-H]-1
1	L-(-)-Malic acid	C4 H6 O5	Full match	Full match	Full match	Full match	0.26	134.022	133.014	1.186	1.41729e+09	9	3	94.9	61.7				0.5	2														7.9	8.2	8.1	8.1	6.7	6.3	DDA for preferred ion	[M-H]-1
1	Corchorifatty acid F	C18 H32 O5	Full match	Full match	Full match	Full match	-0.43	328.225	327.217	11.231	5.71887e+08	17	1	98.9	99																			10	10	8.9	10	8.9	10	DDA for preferred ion	[M-H]-1
1	Syringic acid	C9 H10 O5	Full match	Full match	Full match	Full match	-0.18	198.053	197.046	6.247	5.21189e+08	23	1	42.3	7.1					1.2														8.7	9.5	10	10	10	10	DDA for preferred ion	[M-H]-1
1	Isocitric acid	C6 H8 O7	Full match	Full match	Full match	Full match	-0.16	192.027	191.02	1.236	4.64972e+08	23	2	91.6	39.7		0.5																	8.6					7.1	DDA for preferred ion	[M-H]-1
1	Caffeic acid	C9 H8 O4	Full match	Full match	Full match	Full match	-0.58	180.042	163.039	9.838	3.89598e+08	45	3	99.4	99.2													10	10	9.2	10	10	9.2							DDA for preferred ion	[M+H-H2O]+1
1	Ascorbic acid	C6 H8 O6	Full match	Full match	Full match	Full match	-0.1	176.032	175.025	1.383	3.48681e+08	41	1	42.4	42.2																			6.2	7	8.7	8.7	7	6.2	DDA for preferred ion	[M-H]-1
1	2-Oxoglutaric acid	C5 H6 O5	Full match	Full match	Full match	Full match	0.11	146.022	145.014	1.515	3.21034e+08	19	1	79.7	9																			8.5	5.1	7.9	8.6	6.2	6.6	DDA for preferred ion	[M-H]-1
1	L-Phenylalanine	C9 H11 N O2	Full match	Full match	Full match	Full match	-0.62	165.079	166.086	4.19	3.02555e+08	129	1	98.5	84.3													8.2	8.2	8.2	8.2	7.7	7.7							DDA for preferred ion	[M+H]+1
2	Cinnamic acid	C9 H8 O2	Full match	No results	Full match	Full match	-0.69	148.052	166.086	4.09	3.02555e+08	19	0																	8.2	8.2	7.7	7.7							DDA for preferred ion	[M+NH4]+1
2	Citric acid	C6 H8 O7	Full match	No results	Full match	Full match	-0.19	192.027	210.061	1.476	2.37617e+08	23	0															8.7	8.7	9.5	8.7	9.2	9.2							DDA for preferred ion	[M+NH4]+1
1	D-(-)-Quinic acid	C7 H12 O6	Full match	Full match	Full match	Full match	-0.02	192.063	191.056	0.854	2.07594e+08	17	1	91.9	9.6																								6.2	DDA for preferred ion	[M-H]-1
1	Valine	C5 H11 N O2	Full match	Full match	Full match	Full match	-0.15	117.079	118.086	1.156	1.91263e+08	51	3	99.5	10							2.2	2.4	1.7	0.9		0.9	2.8	4.7		8.5	5.2	5.6							DDA for preferred ion	[M+H]+1
1	Valine	C5 H11 N O2	Full match	Full match	Full match	Full match	0	117.079	118.086	1.262	1.91263e+08	51	3	99.4	10							2.4	2.4					5.5	5.8	6.8		5.5	5.1							DDA for preferred ion	[M+H]+1
2	13(S)-HOTrE	C18 H30 O3	Full match	Full match	Full match	Not the top hit	-0.55	294.219	293.212	14.827	1.84862e+08	59	3	92	55.6				0.6	2														9.2	8.9	8.9	8.9	9.6	9.6	DDA for preferred ion	[M-H]-1
1	Ascorbic acid	C6 H8 O6	Full match	Full match	Full match	Full match	-0.1	176.032	175.025	1.23	1.83852e+08	41	1	42.6	42.2																			5.5	6.6	7.7	7.7	5.8		DDA for preferred ion	[M-H]-1
1	NP-015930	C13 H12 O9	Full match	Full match	Full match	Full match	-0.46	312.048	311.041	7.315	1.75933e+08	4	1	97.3	92.5																			10	10	9.2	10	10	9.2	DDA for preferred ion	[M-H]-1
1	9S,13R-12-Oxophytodienoic acid	C18 H28 O3	Full match	Full match	Full match	Full match	-0.22	292.204	293.211	11.218	1.39919e+08	62	5	96.2	89.9													9.2	9.2	8.9	8.9	10	8.9							DDA for preferred ion	[M+H]+1
1	2-Oxoglutaric acid	C5 H6 O5	Full match	Full match	Full match	Full match	0.34	146.022	145.014	1.398	1.35589e+08	19	1	80	9																			6.2	6.6	8.9	8.5	6.2		DDA for preferred ion	[M-H]-1
1	Malonic acid	C3 H4 O4	Full match	Full match	Full match	Full match	0.95	104.011	103.004	1.331	1.30052e+08	3	1	65	8.2																			3.6	5.8	7.6	7.2	5.5	3.6	DDA for preferred ion	[M-H]-1
1	L-Tyrosine	C9 H11 N O3	Full match	Full match	Full match	Full match	-0.33	181.074	182.081	1.837	1.2405e+08	91	2	98.4	98.4											4.8		10	10	9	9	10	9.2							DDA for preferred ion	[M+H]+1
1	Azelaic acid	C9 H16 O4	Full match	Full match	Full match	Full match	-0.26	188.105	187.098	9.942	1.23939e+08	19	1	98.6	9.9	7.9	8.2	8.2	7.9	7.9	7.9													9.2	9.2	10	9.2	9.2	9.2	DDA for preferred ion	[M-H]-1
1	DL-Stachydrine	C7 H13 N O2	Full match	Full match	Full match	Full match	-0.35	143.095	144.102	0.904	1.0795e+08	39	3	99.3	10															7										DDA for preferred ion	[M+H]+1
2	Chicoric acid	C22 H18 O12	Full match	No results	Full match	Full match	-0.42	474.08	473.072	9.213	1.06901e+08	6	0						0.2	0.2														9.2	9.2	10	9.2	10	10	DDA for preferred ion	[M-H]-1
2	3,4,5-trihydroxycyclohex-1-ene-1-carboxylic acid	C7 H10 O5	Full match	Full match	Partial match	Full match	-0.03	174.053	173.046	1.208	1.02775e+08	28	1	92	45.3					3.3														9	8.2	8.2	7.9	7.2	7.2	DDA for preferred ion	[M-H]-1
1	2-Oxoglutaric acid	C5 H6 O5	Full match	Full match	Full match	Full match	0.37	146.022	145.014	1.268	9.84792e+07	19	1	81.7	9.1																				5.5	5.1	5.1	3.6		DDA for preferred ion	[M-H]-1
1	trans-Aconitic acid	C6 H6 O6	Full match	Full match	Full match	Full match	0.24	174.016	173.009	1.601	9.77232e+07	10	2	40.1	54.5																			9.2	8.1	9.2	8.1	9.2	9.2	DDA for preferred ion	[M-H]-1
2	N-Acetyl-DL-glutamic acid	C7 H11 N O5	Full match	Full match	Full match	Partial match	-0.19	189.064	188.056	1.813	9.75503e+07	13	1	81.9	67																			8.7	9.5	9.2	9.2	9.2	9.2	DDA for preferred ion	[M-H]-1
2	Uric acid	C5 H4 N4 O3	Full match	Full match	Full match	Partial match	-0.1	168.028	167.021	1.48	9.71441e+07	2	1	92.2	9.6																			8.5	8.1	9.5	9.1	8.5	8.5	DDA for preferred ion	[M-H]-1
2	L-Pyroglutamic acid	C5 H7 N O3	Full match	Full match	Full match	Partial match	-0.38	129.043	130.05	1.52	9.07214e+07	22	2	99.6	10													8.7	8.7	8.7	8.7	9.2	9.2							DDA for preferred ion	[M+H]+1
1	Pipecolic acid	C6 H11 N O2	Full match	Full match	Full match	Full match	-0.31	129.079	130.086	1.167	8.27163e+07	53	4	57.3	7.9											0.5		5.1	5.1	5.8	5.8	6.2	5.5							DDA for preferred ion	[M+H]+1
1	D-(+)-Tryptophan	C11 H12 N2 O2	Full match	Full match	Full match	Full match	-0.51	204.09	205.097	7.379	8.17386e+07	189	3	99.7	93.4											1.7	1.5	10	10	10	9.2	10	9.2							DDA for preferred ion	[M+H]+1
1	DL-Stachydrine	C7 H13 N O2	Full match	Full match	Full match	Full match	-0.26	143.095	144.102	1.101	7.3577e+07	39	3	98.8	9.9													7	6.6		6.2	6.3	7.5							DDA for preferred ion	[M+H]+1
1	Succinic semialdehyde	C4 H6 O3	Full match	Full match	Full match	Full match	0.89	102.032	101.025	1.406	7.34569e+07	18	2	96.5	9.8																			5.8	7	8.7	8	6.6	7	DDA for preferred ion	[M-H]-1
1	2-Methyl-4,6-dinitrophenol	C7 H6 N2 O5	Full match	Full match	Full match	Full match	-0.1	198.028	197.02	8.932	7.087e+07	15	2	35.7	60.4																			10	10	9.2	10	9.5	8.7	DDA for preferred ion	[M-H]-1
2	Aconitic acid	C6 H6 O6	Full match	No results	Full match	Full match	-0.27	174.016	173.009	1.193	6.90356e+07	10	0																					7.9	8.6	5.8	7.3	7.2	6.5	DDA for preferred ion	[M-H]-1
1	{(1R,2R)-2-[(2Z)-5-(Hexopyranosyloxy)-2-penten-1-yl]-3-oxocyclopentyl}acetic acid	C18 H28 O9	Full match	Full match	Full match	Full match	-0.15	388.173	387.166	8.278	6.57279e+07	61	1	94.2	82.1																			9.6	10	10	10	10	10	DDA for preferred ion	[M-H]-1
1	Maleic acid	C4 H4 O4	Full match	Full match	Full match	Full match	0.07	116.011	115.004	1.904	6.51295e+07	9	2	85	9.2			0.5		2.1	1.7													9.2	9.2	9.2	9.2	8.7	8.7	DDA for preferred ion	[M-H]-1
1	Succinic semialdehyde	C4 H6 O3	Full match	Full match	Full match	Full match	0.26	102.032	147.03	1.531	5.91217e+07	18	2	94.4	9.7			0.2																10	8.9	9.2	9.2	9.6	9.2	DDA for preferred ion	[M+FA-H]-1
1	Malonic acid	C3 H4 O4	Full match	Full match	Full match	Full match	0.96	104.011	103.004	1.21	5.80806e+07	3	1	64.8	8.2																				5.8	8.9	8.5	5.8		DDA for preferred ion	[M-H]-1
1	Pyridoxine	C8 H11 N O3	Full match	Full match	Full match	Full match	-0.35	169.074	170.081	1.532	5.45933e+07	39	3	99.2	90.1											0.2	2.1	9.2	10	8.2	8.2	9.5	8.7							DDA for preferred ion	[M+H]+1
1	cis-Aconitic acid	C6 H6 O6	Full match	Full match	Full match	Full match	-0.03	174.016	173.009	1.817	5.417e+07	10	3	93.3	58.4																			9.1	8.7	8.7	9.5	9.6	8.9	DDA for preferred ion	[M-H]-1
2	L-Pyroglutamic acid	C5 H7 N O3	Full match	Full match	Full match	Partial match	0.4	129.043	128.035	1.674	5.21374e+07	22	2	99.1	10			1.7																7.7	7.3	9.2	8.9	8.5	9.2	DDA for preferred ion	[M-H]-1
1	NP-016102	C16 H28 O6	Full match	Full match	Full match	Full match	-0.71	316.188	361.187	11.086	5.16828e+07	13	1	77.7	47.9																			9.2	10	10	10	10	9.2	DDA for other ion	[M+FA-H]-1
1	Succinic semialdehyde	C4 H6 O3	Full match	Full match	Full match	Full match	1.05	102.032	101.025	1.269	5.11099e+07	18	2	96.2	9.8																				5.5	6.6	6.6	5.1		DDA for preferred ion	[M-H]-1
2	6-Pentyl-2H-pyran-2-one	C10 H14 O2	Full match	Full match	Full match	Partial match	-0.42	166.099	149.096	10.006	4.87991e+07	88	2	48.2	40.6													10	10	10	10	10	10							DDA for preferred ion	[M+H-H2O]+1
2	2-(hydroxymethyl)-6-[(E)-4-(1,2,4-trihydroxy-2,6,6-trimethylcyclohexyl)but-3-en-2-yl]oxyoxane-3,4,5-triol	C19 H34 O9	Full match	Full match	Full match	Partial match	-0.38	406.22	451.218	7.748	4.76872e+07	21	2	92.4	53.2																			10	10	10	10	9.2	10	DDA for other ion	[M+FA-H]-1
	4-(3,4-Dihydroxyphenyl)-6,7-dihydroxy-2-naphthoic acid	C17 H12 O6	Full match	Full match	Partial match	Partial match	-0.26	312.063	311.056	8.517	4.75959e+07	64	2	74.7	47.1																			10	9.2	9.2	9.2	9.2	9.2	DDA for preferred ion	[M-H]-1
2	Thymol	C10 H14 O	Full match	No results	Full match	Full match	-0.21	150.104	151.112	10.446	4.52384e+07	60	0									2.6	2.4			2.8		10	10	10	10	10	9.2							No MS2	[M+H]+1
2	(S)-10,16-Dihydroxyhexadecanoic acid	C16 H32 O4	Full match	No results	Full match	Full match	-0.25	288.23	287.223	11.879	4.50545e+07	13	0																					9.2	9.2	9.2	9.2	10	9.2	DDA for preferred ion	[M-H]-1
	2-Hydroxycinnamic acid	C9 H8 O3	Full match	Full match	Partial match	Not the top hit	-0.06	164.047	163.04	9.172	4.49308e+07	38	5	96.9	9.8																			9.2	10	9.2	9.2	10	9.2	DDA for preferred ion	[M-H]-1
2	Salicylic acid beta-D-glucoside	C13 H16 O8	Full match	No results	Full match	Full match	-0.33	300.084	299.077	7.696	4.25877e+07	10	0																					10	9.2	10	10	10	10	DDA for preferred ion	[M-H]-1
1	Corchorifatty acid F	C18 H32 O5	Full match	Full match	Full match	Full match	-0.21	328.225	327.218	11.735	4.04222e+07	160	1	85.8	67																			6.6	6.2	5.7	5.7	7	6.2	DDA for preferred ion	[M-H]-1
1	4-Guanidinobutyric acid	C5 H11 N3 O2	Full match	Full match	Full match	Full match	-0.46	145.085	146.092	1.327	3.95791e+07	15	1	99.2	96.5									7.5	6.3	7.5	7.1	7.2	8	8.2	9	8	8							DDA for preferred ion	[M+H]+1
1	Arecoline	C8 H13 N O2	Full match	Full match	Full match	Full match	-0.45	155.095	156.102	7.86	3.88808e+07	58	2	32.3	6.6									1				9.2	10	10	10	9.2	10							DDA for preferred ion	[M+H]+1
1	(2R)-2,3-Dihydroxypropanoic acid	C3 H6 O4	Full match	Full match	Full match	Full match	1.09	106.027	105.019	0.845	3.82483e+07	3	1	92.6	9.6																								5.5	DDA for preferred ion	[M-H]-1
	Itaconic acid	C5 H6 O4	Full match	Full match	Partial match	Not the top hit	0.6	130.027	129.019	1.816	3.80387e+07	19	3	92.3	9.6																			9.1	9.1	9.1	9.1	9.6	9.6	DDA for preferred ion	[M-H]-1
	4-Ethyl-2-methyloxazole	C6 H9 N O	Full match	No results	Partial match	Full match	-0.09	111.068	112.076	5.501	3.80244e+07	20	0																7		7.2	6.7								DDA for preferred ion	[M+H]+1
2	2-Ethyl-1-hexanol sulfate	C8 H18 O4 S	Full match	No results	Full match	Full match	-0.1	210.093	209.085	11.115	3.72758e+07	5	0																					10	9.2	7.9	6.4	5.7	4.7	DDA for preferred ion	[M-H]-1
	4,7-Dihydroxy-2H-1-benzopyran-2-one	C9 H6 O4	Full match	No results	Not the top hit	Full match	-0.02	178.027	177.019	8.334	3.72385e+07	11	0				2.5																	10	9.2	9.2	9.2	10	10	DDA for preferred ion	[M-H]-1
	Leptosphaerin	C8 H11 N O5	Full match	No results	Partial match	Full match	1.89	201.064	202.071	1.889	3.70558e+07	9	0															9.2	10	9	8.2	9.2	9.2							DDA for preferred ion	[M+H]+1
	(3Z,6Z)-3,6-Nonadienal	C9 H14 O	Full match	No results	Partial match	Full match	-0.4	138.104	171.138	8.825	3.69881e+07	17	0									1	2.9					9.2	10	8.7	8.7	9.2	9.2							DDA for other ion	[M+H+MeOH]+1
	cis-4-Decenoic acid	C10 H18 O2	Full match	No results	Partial match	Full match	-0.28	170.131	171.138	8.824	3.69881e+07	83	0									1	2.9					9.2	10	8.7	8.7	9.2	9.2							DDA for preferred ion	[M+H]+1
	cis-4-Decenoic acid	C10 H18 O2	Full match	No results	Partial match	Full match	-0.55	170.131	171.138	8.776	3.67046e+07	83	0										3.8					8.5	9.2	9.2	9.2	9.2	9.2							DDA for preferred ion	[M+H]+1
	Streptenol B	C10 H20 O3	Full match	No results	Partial match	Full match	-0.05	188.141	211.13	8.829	3.65098e+07	18	0										1.7		1.8	1.1	1.1	9.6	9.6	9.6	9.6	9.2	10							DDA for preferred ion	[M+Na]+1
	Phellinsin A	C18 H14 O8	Full match	No results	Partial match	Full match	0.08	358.069	359.076	4.141	3.62467e+07	33	0															5.5		6.6	3.9	4.7								DDA for preferred ion	[M+H]+1
2	Gallic acid	C7 H6 O5	Full match	No results	Full match	Full match	-0.33	170.021	171.029	1.741	3.56485e+07	12	0															10	9.2	8.2	8.2	10	10							DDA for preferred ion	[M+H]+1
	4-oxo-4,5,6,7-tetrahydrobenzo[b]furan-3-carboxylic acid	C9 H8 O4	Full match	Full match	Partial match	Partial match	-0.2	180.042	179.035	7.299	3.52655e+07	45	7	91.9	9.6																			9.2	9.2	10	9.2	9.2	9.2	DDA for preferred ion	[M-H]-1
	cis-4-Decenoic acid	C10 H18 O2	Full match	No results	Partial match	Full match	-0.45	170.131	153.127	8.063	3.51947e+07	83	0															7.5	7.5	8.5	8.5	7.5	7.5							DDA for preferred ion	[M+H-H2O]+1
	9-F1-phytoprostane	C18 H32 O5	Full match	No results	Partial match	Full match	-0.31	328.225	309.207	13.745	3.51409e+07	160	0																					5.5	5.5	5.5	5.5	8.5	8.5	DDA for other ion	[M-H-H2O]-1
2	DL-Carnitine	C7 H15 N O3	Full match	Full match	Full match	Partial match	-0.46	161.105	162.112	0.941	3.5062e+07	23	3	75	47.1															5.5										DDA for preferred ion	[M+H]+1
	NP-004020	C17 H14 O6	Full match	Full match	Not the top hit	Partial match	-0.47	314.079	313.072	11.526	3.4763e+07	158	1	38.9	41.7	3.9	0.2		2.3	1.2	3.1													9.2	9.2	9.2	9.2	9.2	9.2	DDA for preferred ion	[M-H]-1
	Salfredin A3	C18 H19 N O9	Full match	No results	Partial match	Full match	0.25	393.106	394.113	4.277	3.44654e+07	2	0															9.1	8.7		8.2	7.7	7.7							DDA for preferred ion	[M+H]+1
1	Proline	C5 H9 N O2	Full match	Full match	Full match	Full match	0.02	115.063	116.071	0.909	3.42859e+07	42	2	99.5	10												2.4			7										DDA for preferred ion	[M+H]+1
1	D-(-)-Quinic acid	C7 H12 O6	Full match	Full match	Full match	Full match	-0.23	192.063	193.071	1.054	3.33774e+07	17	1	90.8	9.5													7	6.2		8.7	8	8							DDA for preferred ion	[M+H]+1
2	3-(3,4-Dihydroxyphenyl)lactic acid	C9 H10 O5	Full match	No results	Full match	Full match	0.05	198.053	221.042	6.038	3.33222e+07	23	0															7.6	7.6	9.1	9.5	7.5	7.5							DDA for other ion	[M+Na]+1
	Nicotinic acid	C6 H5 N O2	Full match	Full match	Partial match	Partial match	-0.14	123.032	124.039	1.332	3.31818e+07	8	2	99.5	10													8	8	8.2	9	8	7.2							DDA for preferred ion	[M+H]+1
	(2R)-2-({(2E)-3-[3-{[(1R)-1-Carboxy-2-(3,4-dihydroxyphenyl)ethoxy]carbonyl}-2-(3,4-dihydroxyphenyl)-7-hydroxy-2,3-dihydro-1-benzofuran-4-yl]-2-propenoyl}oxy)-3-(3,4-dihydroxyphenyl)propanoic acid	C36 H30 O16	Not the top hit	Full match	Full match	Partial match	0.13	718.153	717.146	10.84	3.31201e+07	13	1	33.5	41																			10	10	10	10	10	9.2	DDA for preferred ion	[M-H]-1
	Demethyltorosaflavone D	C18 H12 O8	Full match	No results	Partial match	Full match	-0.44	356.053	355.046	8.51	3.27518e+07	6	0																					10	10	10	10	10	10	DDA for preferred ion	[M-H]-1
2	(Z)-1,3-Octadiene	C8 H12	Full match	No results	Full match	Full match	-0.24	108.094	109.101	8.572	3.26383e+07	7	0										1.8	3.3	2.6	3.3	2.9													No MS2	[M+H]+1
	Alprenolol	C15 H23 N O2	Full match	Full match	Partial match	Partial match	-0.22	249.173	250.18	9.654	3.21077e+07	186	4	70.5	44.5													8.9	8.9	9.1	9.1	10	8.9							DDA for preferred ion	[M+H]+1
	δ-Gluconic acid δ-lactone	C6 H10 O6	Full match	Full match	Not the top hit	Not the top hit	0.06	178.048	177.041	0.863	3.19215e+07	51	1	59.7	65																								5.5	DDA for preferred ion	[M-H]-1
1	Pirbuterol	C12 H20 N2 O3	Full match	Full match	Full match	Full match	-0.08	240.147	241.155	1.587	3.17217e+07	73	2	81.7	51													4.7	5.1	5.5	4.3	6.1	7.2							DDA for preferred ion	[M+H]+1
	Guanine	C5 H5 N5 O	No results	No results	Partial match	Full match	4.44	151.05	344.134	1.698	3.14912e+07	15	0															10	9.2	8.7	9.5	9.6	10							DDA for other ion	[2M+ACN+H]+1
	Citral	C10 H16 O	Full match	Full match	Not the top hit	Not the top hit	-0.53	152.12	153.127	8.146	3.14378e+07	95	6	81	75.9													8.5	8.5	8.5	8.5	8.5	8.5							DDA for preferred ion	[M+H]+1
2	4-Hydroxy-3-methoxybenzenemethanol	C8 H10 O3	Full match	No results	Full match	Full match	0.03	154.063	153.056	6.717	3.1434e+07	45	0					4.8																9.1	9.1	9.6	9.6	8.9	9.6	DDA for preferred ion	[M-H]-1
	Citraconic acid	C5 H6 O4	Full match	Full match	Not the top hit	Not the top hit	0.71	130.027	129.019	1.507	2.99e+07	19	3	94.4	9.7																			5.8						DDA for preferred ion	[M-H]-1
	N-[2-(Carbamoylamino)ethyl]-2-[(1S,18S,28S,29S,30S)-9,52-dihydroxy-18-[(1R)-1-hydroxyethyl]-21-(1-methoxyethylidene)-16,19,26,31,42,46-hexaoxo-30-{[2,4,6-trideoxy-4-(dimethylamino)-3-C-methyl-α-L- lyxo-hexopyranosyl]oxy}-32,43,54-trioxa-3,13,23,49-tetrathia-7,17,20,27,45,51,52,55,56,57-decaazadecacyclo[26.16.6.2~29,40~.1~2,5~.1~12,15~.1~22,25~.1~38,41~.1~47,50~.0~6,11~.0~34,39~]heptapentaconta- 2…	C61 H63 N15 O18 S5	No results	No results	Full match	No results	-1.26	1453.31	725.646	10.195	2.9827e+07	1	0																					9.6	9.6	9.6	9.2	9.6	9.6	No MS2	[M-2H]-2
	Angupyrone E	C11 H16 O3	Full match	No results	Partial match	Full match	-0.13	196.11	197.117	9.365	2.93208e+07	46	0															9.6	9.6	9.6	9.6	9.2	9.6							DDA for preferred ion	[M+H]+1
	4-(4-hydroxy-2,6,6-trimethyl-3-{[(2R,3R,4S,5S,6R)-3,4,5-trihydroxy-6-(hydroxymethyl)oxan-2-yl]oxy}cyclohex-1-en-1-yl)butan-2-one	C19 H32 O8	Full match	Full match	Partial match	Partial match	0.17	388.21	406.244	8.22	2.91886e+07	7	1	79.6	61.2													9.2	10	10	9.2	10	10							DDA for preferred ion	[M+NH4]+1
	Catechol	C6 H6 O2	Full match	Full match	Not the top hit	Partial match	0.89	110.037	109.03	6.629	2.9073e+07	7	2	98.7	9.9																			8.7	8.7	9.2	9.2	9.2	9.2	DDA for preferred ion	[M-H]-1
	(3β,6α,12β,20R)-3,12,20,25-Tetrahydroxydammaran-6-yl β-D-glucopyranoside	C36 H64 O10	Full match	No results	Full match	No results	-0.03	656.45	679.439	11.217	2.84492e+07	3	0															9.2	10	9.5	9.5	10	10							DDA for preferred ion	[M+Na]+1
	NP-005394	C18 H30 O7	Full match	Full match	Partial match	Partial match	-0.75	358.199	403.197	11.539	2.82314e+07	220	1	32	6.6																			9.6	8.9	9.2	8.9	9.6	9.6	DDA for preferred ion	[M+FA-H]-1
	NP-019811	C6 H7 N O2	Full match	Full match	Partial match	Partial match	-0.14	125.048	126.055	1.211	2.81818e+07	31	1	98.2	9.9													8	7.2	8.5	7.7	8.1	8.5							DDA for preferred ion	[M+H]+1
	Hypoxyolide A	C18 H30 O7	Full match	No results	Partial match	Full match	-0.68	358.199	357.192	11.416	2.8045e+07	4	0																					9.2	9.2	9.2	9.2	9.2	9.2	DDA for preferred ion	[M-H]-1
2	Uracil	C4 H4 N2 O2	Full match	Full match	Full match	Partial match	0.95	112.027	111.02	1.428	2.80395e+07	15	2	100	10																			7			7.9		4.7	DDA for preferred ion	[M-H]-1
	trans-4,5-epoxy-2(E)-decenal	C10 H16 O2	Full match	No results	Partial match	Full match	-0.13	168.115	169.122	6.069	2.79917e+07	131	0														3.1					1.7								No MS2	[M+H]+1
	Gallocatechin 3'-O-gallate	C22 H18 O11	Full match	No results	Partial match	Full match	-0.39	458.085	457.077	9.73	2.79452e+07	10	0																					9.6	9.6	9.6	10	10	9.6	DDA for preferred ion	[M-H]-1
	N-(1-Deoxy-1-fructosyl)phenylalanine	C15 H21 N O7	Full match	No results	Partial match	Not the top hit	-0.05	327.132	328.139	4.182	2.78384e+07	142	0															4.9	5.7		7.2	5.7	4.9							DDA for preferred ion	[M+H]+1
	Glycylphenylalanylleucylglycine	C19 H28 N4 O5	Full match	No results	Partial match	Full match	-3.81	392.204	391.197	8.431	2.73911e+07	24	0																					9.2	10	10	10	10	9.2	DDA for preferred ion	[M-H]-1
	(2S)-2-Heptanyl 6-O-β-D-xylopyranosyl-β-D-glucopyranoside	C18 H34 O10	Full match	No results	Not the top hit	No results	-0.52	410.215	391.197	8.421	2.73911e+07	8	0																					9.2	10	10	10	10	9.2	DDA for other ion	[M-H-H2O]-1
	(+/-)13-HODE	C18 H32 O3	Full match	Full match	Not the top hit	Not the top hit	-0.39	296.235	295.228	15.577	2.71716e+07	45	9	99.3	10																			9.2	8.5	8.1	8.5	9.2	8.1	DDA for preferred ion	[M-H]-1
1	L-(-)-Malic acid	C4 H6 O5	Full match	Full match	Full match	Full match	0.48	134.022	133.014	8.678	2.71644e+07	9	3	93.8	59.3																			9.2	9.2	9.2	10	10	9.2	DDA for preferred ion	[M-H]-1
2	Uric acid	C5 H4 N4 O3	Full match	Full match	Full match	Partial match	-0.43	168.028	169.036	1.355	2.6638e+07	2	1	98.3	98.4									2.7				8.2	8.2	7.7	7.7		7.7							DDA for preferred ion	[M+H]+1
	Leptosphaerin	C8 H11 N O5	No results	No results	Partial match	Full match	-0.01	201.064	200.056	2.075	2.65793e+07	8	0																					2.8	3.6	4.7			3.9	DDA for preferred ion	[M-H]-1
	4-Hydroxyphenylacetic acid	C8 H8 O3	Full match	Full match	Partial match	Not the top hit	0.15	152.047	151.04	11.567	2.65759e+07	66	13	78	8.9	3.6		3.2	2.8		1.7													1.3	3.2	1.3		2.2		DDA for preferred ion	[M-H]-1
	2-[5-(2-hydroxypropyl)oxolan-2-yl]propanoic acid	C10 H18 O4	Full match	Full match	Partial match	Not the top hit	-0.1	202.12	185.117	8.865	2.62424e+07	28	1	46.2	61													10	10	10	10	10	10							DDA for other ion	[M+H-H2O]+1
	6-n-Propyluracil	C7 H10 N2 O2	Full match	No results	Partial match	Full match	-0.46	154.074	155.081	2.755	2.62335e+07	66	0															7.1	6.7	8.7	8.7	7.2	7.2							DDA for preferred ion	[M+H]+1
	3-Nitrobenzaldehyde	C7 H5 N O3	Full match	No results	Not the top hit	Full match	0.15	151.027	150.02	10.066	2.62093e+07	7	0			0.5																		10	10	9.2	9.2	9.2	9.2	DDA for preferred ion	[M-H]-1
1	Proline	C5 H9 N O2	Full match	Full match	Full match	Full match	-0.1	115.063	116.071	1.051	2.59125e+07	42	2	99.8	10											3.3	2.4	6.2					8.2							DDA for preferred ion	[M+H]+1
1	Proline	C5 H9 N O2	Full match	Full match	Full match	Full match	0	115.063	116.071	1.089	2.49579e+07	42	2	99.6	10											3.3	2.4		7.1		7	6.2								DDA for preferred ion	[M+H]+1
1	2-Furoic acid	C5 H4 O3	Full match	Full match	Full match	Full match	0.97	112.016	111.009	1.235	2.2916e+07	7	2	89.4	51.2																			5.5	5.8	6.2	7	5.1	5.8	DDA for preferred ion	[M-H]-1
2	Ajugol	C15 H24 O9	Full match	No results	Full match	Full match	0.34	348.142	366.176	9.736	2.28467e+07	4	0															10	9.6	9.1	9.1	10	9.6							DDA for other ion	[M+NH4]+1
1	(-)-Caryophyllene oxide	C15 H24 O	Full match	Full match	Full match	Full match	-0.14	220.183	221.19	12.377	2.23749e+07	141	2	92.7	83.3													10	8.9	9.2	9.2	10	10							DDA for preferred ion	[M+H]+1
2	6-Pentyl-2H-pyran-2-one	C10 H14 O2	Full match	Full match	Full match	Partial match	-1.07	166.099	167.107	12.202	2.16624e+07	88	1	32.1	38													10	8.9	8.9	9.2	9.2	10							DDA for preferred ion	[M+H]+1
2	NP-018661	C8 H16 O3	Full match	Full match	Full match	Not the top hit	-0.45	160.11	183.099	7.097	2.15722e+07	23	1	78.8	8.9								5		1.1	2.2	2.6	10	10	9.2	10	9.2	10							DDA for other ion	[M+Na]+1
2	beta-D-ribosylnicotinate	C11 H13 N O6	Full match	No results	Full match	Full match	-0.11	255.074	256.082	1.192	2.13317e+07	10	0															7.1	6	5.8	4.7	7.6	8.4							DDA for preferred ion	[M+H]+1
2	1-Methyl-4-(1-methyl-2-propenyl)-benzene	C13 H18	Full match	No results	Full match	Full match	-0.32	174.141	175.148	9.466	2.12545e+07	3	0															8.4	8	6.8	6.8	7.7	7							DDA for preferred ion	[M+H]+1
1	(-)-Caryophyllene oxide	C15 H24 O	Full match	Full match	Full match	Full match	-0.24	220.183	203.179	11.013	2.10049e+07	141	2	94	83.8													9.2	9.2	9.2	9.2	9.2	9.2							DDA for preferred ion	[M+H-H2O]+1
2	N-Benzylformamide	C8 H9 N O	Full match	Full match	Full match	Partial match	-0.37	135.068	136.076	1.832	2.09828e+07	30	2	56.3	7.8													8.7	9.5	8.2	8.2	10	9.2							DDA for preferred ion	[M+H]+1
1	Corchorifatty acid F	C18 H32 O5	Full match	Full match	Full match	Full match	-0.27	328.225	327.218	11.407	2.09148e+07	160	1	94.5	90.1																			9.2	9.6	8	8.7	9.1	8.4	DDA for preferred ion	[M-H]-1
1	DL-Stachydrine	C7 H13 N O2	Full match	Full match	Full match	Full match	-0.34	143.095	144.102	1.443	2.06207e+07	39	3	73.9	8.7												2.1	3.2	5.8	6.2	3.9	3.9	6.2							DDA for preferred ion	[M+H]+1
1	L-(-)-Malic acid	C4 H6 O5	Full match	Full match	Full match	Full match	0.54	134.022	133.014	1.663	1.98846e+07	9	3	91	53.5					1														5.1	5.1	7.7	8.5	6.5	6.5	DDA for preferred ion	[M-H]-1
1	10-HDA	C10 H18 O3	Full match	Full match	Full match	Full match	-0.18	186.126	185.118	11.354	1.98288e+07	37	1	43.9	7.2		0.2	0.5																9.2	9.2	9.2	9.2	9.2	9.2	DDA for preferred ion	[M-H]-1
2	6-Pentyl-2H-pyran-2-one	C10 H14 O2	Full match	Full match	Full match	Partial match	-0.42	166.099	167.107	8.901	1.869e+07	88	2	47.2	40.5													8.7	8	9.2	9.6	8.5	8.5							DDA for preferred ion	[M+H]+1
1	Oxaloacetic acid	C4 H4 O5	Full match	Full match	Full match	Full match	0.6	132.006	130.999	1.061	1.84664e+07	8	1	75.8	8.8																			5.3	5.7	8.2	7.5	4.3	5.5	DDA for preferred ion	[M-H]-1
2	NP-020139	C13 H16 O9	Full match	Full match	Full match	Partial match	-0.15	316.079	315.072	6.232	1.84425e+07	31	1	98.5	70																			8.7	8.4	8.5	9.6	9.6	8.9	DDA for preferred ion	[M-H]-1
1	Caffeic acid	C9 H8 O4	Full match	Full match	Full match	Full match	-0.24	180.042	163.039	9.615	1.84225e+07	45	3	98.5	98.4										2			9.2	8.9	9.6	8.5	8.1	9.2							DDA for preferred ion	[M+H-H2O]+1
2	Uracil	C4 H4 N2 O2	Full match	Full match	Full match	Partial match	0.23	112.027	113.035	1.351	1.81713e+07	15	3	99	86.9											2.3		7.7	8.5	8.4	8.4	9	8.2							DDA for preferred ion	[M+H]+1
2	1-Phenylheptane	C13 H20	Full match	No results	Full match	Full match	-0.36	176.156	177.164	10.643	1.80491e+07	2	0												0.2			9.2	9.2	9.2	9.2	10	9.2							DDA for preferred ion	[M+H]+1
2	Butylbenzene	C10 H14	Full match	No results	Full match	Full match	-0.32	134.11	135.117	7.736	1.7648e+07	20	0															6.2	7	6.6	7.3	7.7	7							DDA for preferred ion	[M+H]+1
2	4-[(1E)-3-[1-carboxy-2-(3,4-dihydroxyphenyl)ethoxy]-3-oxoprop-1-en-1-yl]-2-(3,4-dihydroxyphenyl)-7-hydroxy-2,3-dihydro-1-benzofuran-3-carboxylic acid	C27 H22 O12	Not the top hit	Full match	Full match	Full match	0.81	538.112	539.119	9.183	1.76279e+07	6	1	61.7	42.8													7	6.2	3.4	4.2	4.4	3.7							DDA for preferred ion	[M+H]+1
2	Methyl gallate	C8 H8 O5	Full match	No results	Full match	Full match	-0.12	184.037	183.03	3.498	1.72524e+07	17	0																						8.2			7.2	7.2	DDA for preferred ion	[M-H]-1
1	2-Furoylglycine	C7 H7 N O4	Full match	Full match	Full match	Full match	0.14	169.038	168.03	1.786	1.72024e+07	32	1	41.4	54.9																			9.2	9.2	8.7	9.5	10	9.2	DDA for preferred ion	[M-H]-1
2	1-Deoxy-D-glucitol	C6 H14 O5	Full match	No results	Full match	Full match	-0.4	166.084	167.091	1.068	1.69586e+07	5	0															6.2	6.2	5.8	5.1	5.1	6.2							DDA for preferred ion	[M+H]+1
2	Tranexamic Acid	C8 H15 N O2	Full match	No results	Full match	Full match	-0.24	157.11	190.144	0.973	1.69296e+07	56	0																	5.5										No MS2	[M+H+MeOH]+1
2	6-Pentyl-2H-pyran-2-one	C10 H14 O2	Full match	Full match	Full match	Partial match	-0.71	166.099	167.107	12.685	1.66774e+07	88	2	72.7	45.8													9.2	9.2	8.9	9.2	9.2	9.2							DDA for preferred ion	[M+H]+1
1	(2R)-2,3-Dihydroxypropanoic acid	C3 H6 O4	Full match	Full match	Full match	Full match	0.91	106.027	105.019	1.049	1.66286e+07	3	1	74.9	8.7																			6.3	6.3	8.6	7.5	7.7		DDA for preferred ion	[M-H]-1
1	2-Furoic acid	C5 H4 O3	Full match	Full match	Full match	Full match	1	112.016	111.009	1.809	1.65674e+07	7	2	91.4	9.6																			8.7	8.4	8.1		7.9	8.2	DDA for preferred ion	[M-H]-1
1	(-)-Caryophyllene oxide	C15 H24 O	Full match	Full match	Full match	Full match	-0.09	220.183	221.19	10.016	1.65432e+07	141	2	81.7	76.4													8.9	9.6	9.6	10	8.9	8.9							DDA for preferred ion	[M+H]+1
2	Dipentyl phthalate	C18 H26 O4	Full match	No results	Full match	Full match	-0.02	306.183	307.19	10.791	1.63136e+07	49	0															2.4	2.4	4.3	3.9	2	3.2							DDA for preferred ion	[M+H]+1
2	Pipecolic acid	C6 H11 N O2	Full match	No results	Full match	Full match	-0.26	129.079	130.086	1.75	1.62882e+07	53	0													1.2		9.2	9.2	8.7	8.7	8.7	8.7							DDA for preferred ion	[M+H]+1
2	Triacetic acid	C6 H8 O4	Full match	No results	Full match	Full match	0.22	144.042	125.024	1.971	1.61535e+07	34	0																					8.6	7.1	9.2	8.9	5.6	6.7	DDA for preferred ion	[M-H-H2O]-1
1	(8aR,12S,12aR)-12-Hydroxy-4-methyl-4,5,6,7,8,8a,12,12a-octahydro-2H-3-benzoxecine-2,9(1H)-dione	C14 H20 O4	Full match	Full match	Full match	Full match	-0.05	252.136	253.143	9.742	1.60881e+07	88	2	46.1	60.9													9.6	10	9.2	10	8.9	10							DDA for preferred ion	[M+H]+1
2	Methyl gallate	C8 H8 O5	Full match	No results	Full match	Full match	-0.14	184.037	229.035	1.819	1.60662e+07	17	0																					8	8.4	9.6	8.9	8.4	8.7	DDA for preferred ion	[M+FA-H]-1
1	2-Furoylglycine	C7 H7 N O4	Full match	Full match	Full match	Full match	-0.06	169.037	168.03	8.459	1.5904e+07	32	1	67.8	45.5																			9.2	10	9.2	9.2	9.2	9.2	DDA for preferred ion	[M-H]-1
2	Moroxydine	C6 H13 N5 O	Full match	No results	Full match	Full match	-0.27	171.112	172.119	1.6	1.58643e+07	2	0															8.2	9	10	10	8.2	8.2							DDA for preferred ion	[M+H]+1
2	3-Dehydroquinic acid	C7 H10 O6	Full match	No results	Full match	Full match	0.27	190.048	189.041	0.849	1.58463e+07	21	0																										5.5	DDA for preferred ion	[M-H]-1
2	Tiglic acid	C5 H8 O2	Full match	Full match	Full match	Partial match	-0.1	100.052	101.06	1.25	1.56873e+07	37	1	62.9	8.1											3.2		5.5	5.8	5.8	4.7	4.3	5.1							DDA for preferred ion	[M+H]+1
2	Hyalodendroside B	C38 H60 O10	Full match	No results	Full match	Full match	-0.12	676.419	675.411	12.197	1.56673e+07	10	0																					10	10	10	10	10	9.6	DDA for preferred ion	[M-H]-1
2	Tiglic acid	C5 H8 O2	Full match	Full match	Full match	Partial match	-0.29	100.052	101.06	1.082	1.56129e+07	37	1	62.8	8.1									2.4	2.4	3.2	3.2	6.1	5.7		5.7	6.1	6.1							DDA for preferred ion	[M+H]+1
1	2-Oxoglutaric acid	C5 H6 O5	Full match	Full match	Full match	Full match	0.23	146.022	145.014	1.835	1.55959e+07	19	1	53.9	7.7																			6	6.3	6.8	6.8	7.7	7.3	DDA for preferred ion	[M-H]-1
1	Ethyl-β-D-glucuronide	C8 H14 O7	Full match	Full match	Full match	Full match	-0.21	222.074	221.067	11.538	1.50123e+07	13	1	30.8	51.3																			10	9.2	9.2	10	10	9.2	DDA for preferred ion	[M-H]-1
2	DL-Carnitine	C7 H15 N O3	Full match	Full match	Full match	Partial match	-0.33	161.105	162.112	1.085	1.47814e+07	23	3	74.2	46.7													6.3	7.5		9.2	6.7	6.7							DDA for preferred ion	[M+H]+1
1	Chlorogenic acid	C16 H18 O9	Full match	Full match	Full match	Full match	-0.27	354.095	353.088	7.905	1.46124e+07	26	2	99.4	10																			9.6	9.6	9.6	9.6	9.6	9.6	DDA for preferred ion	[M-H]-1
2	6-Hydroxypicolinic acid	C6 H5 N O3	Full match	Full match	Full match	Partial match	-0.29	139.027	140.034	1.493	1.42666e+07	15	6	99.1	10													9.1	8.4	8.4	8.4	8.4	8.7							DDA for preferred ion	[M+H]+1
1	L-Tyrosine	C9 H11 N O3	Full match	Full match	Full match	Full match	-0.76	181.074	182.081	1.586	1.42002e+07	91	3	45.2	40.2													5.8		5.1		6.6	3.9							DDA for preferred ion	[M+H]+1
2	2-(acetylamino)-3-(1H-indol-3-yl)propanoic acid	C13 H14 N2 O3	Full match	Full match	Full match	Partial match	-0.35	246.1	245.093	9.448	1.41767e+07	280	4	94.1	83																			10	9.2	10	10	9.2	9.2	DDA for preferred ion	[M-H]-1
1	L-Tyrosine	C9 H11 N O3	Full match	Full match	Full match	Full match	-0.51	181.074	182.081	1.509	1.40855e+07	91	3	45.1	40.2													9.2	9.6	7.1	8.2	2.2	5.1							DDA for preferred ion	[M+H]+1
2	6-Pentyl-2H-pyran-2-one	C10 H14 O2	Full match	Full match	Full match	Partial match	-0.45	166.099	167.107	8.165	1.39342e+07	88	1	35.4	38.6													9.1	9.1	7.5	7.5	8.9	8.9							DDA for preferred ion	[M+H]+1
2	Nicotinic acid	C6 H5 N O2	Full match	No results	Full match	Full match	-0.23	123.032	124.039	0.985	1.3641e+07	8	0												2.4	2.4	2.4	4.7		5.1			5.5							No MS2	[M+H]+1
2	Vanilloloside	C14 H20 O8	Full match	No results	Full match	Full match	-0.32	316.116	315.108	6.914	1.35557e+07	9	0																					9.2	10	9.2	9.2	10	10	DDA for preferred ion	[M-H]-1
2	Triethyl citrate	C12 H20 O7	Full match	No results	Full match	Full match	-0.12	276.121	275.114	11.31	1.34604e+07	5	0																					10	9.2	9.2	9.2	10	10	DDA for preferred ion	[M-H]-1
1	9S,13R-12-Oxophytodienoic acid	C18 H28 O3	Full match	Full match	Full match	Full match	-0.06	292.204	293.211	11.708	1.33724e+07	62	5	91.6	83													5.2	5.6	7.2	7.2	7.2	7.2							DDA for preferred ion	[M+H]+1
1	9S,13R-12-Oxophytodienoic acid	C18 H28 O3	Full match	Full match	Full match	Full match	-0.09	292.204	293.211	11.796	1.33724e+07	62	5	90.6	82.6													4.7	5.8	7.7	7.7	8.5	8.9							DDA for preferred ion	[M+H]+1
2	9S,13R-12-Oxophytodienoic acid	C18 H28 O3	Not the top hit	Full match	Full match	Full match	0	292.204	293.211	13.237	1.31213e+07	62	5	91.5	82.9									1.2				5.8	5.5	7.3	7.3	8.9	9.2							DDA for preferred ion	[M+H]+1
2	4-Acetamidobutanoic acid	C6 H11 N O3	Full match	Full match	Full match	Partial match	-0.3	145.074	168.063	2.289	1.30784e+07	59	1	99.6	10													8.1	8.1	9.1	8.7	8	6.5							DDA for preferred ion	[M+Na]+1
2	ML-236C	C18 H26 O3	Full match	No results	Full match	Full match	-0.07	290.188	291.195	13.084	1.30218e+07	83	0															5.5	2.8	5.8		8.5	8.5							DDA for preferred ion	[M+H]+1
2	2-Nonenoic acid	C9 H16 O2	Full match	No results	Full match	Full match	-0.38	156.115	139.112	10.029	1.30215e+07	40	0															7.9	7.9	8.2	7.9	8.4	9.1							DDA for preferred ion	[M+H-H2O]+1
2	Butylbenzene	C10 H14	Full match	No results	Full match	Full match	-0.47	134.109	135.117	8.21	1.2757e+07	20	0															8.1	9.2	8.9	9.2	8.9	9.2							DDA for preferred ion	[M+H]+1
1	(-)-Caryophyllene oxide	C15 H24 O	Full match	Full match	Full match	Full match	-0.13	220.183	221.19	9.666	1.26627e+07	141	2	78	73.7									3.8				8.9	10	9.2	8.9	10	9.2							DDA for preferred ion	[M+H]+1
1	trans-Aconitic acid	C6 H6 O6	Full match	Full match	Full match	Full match	-0.3	174.016	173.009	1.402	1.26302e+07	10	3	56.3	64.4																			7.2	8	9	8.2	7	5.1	DDA for preferred ion	[M-H]-1
2	1-Phenylheptane	C13 H20	Full match	No results	Full match	Full match	-0.2	176.156	177.164	9.647	1.22461e+07	2	0												2.1			10	9.6	9.6	9.6	9.6	9.6							DDA for preferred ion	[M+H]+1
2	1-Phenylheptane	C13 H20	Full match	No results	Full match	Full match	-0.33	176.156	177.164	9.28	1.22244e+07	2	0										2.1					10	9.2	10	9.2	9.2	9.2							DDA for preferred ion	[M+H]+1
2	L-(-)-Carvone	C10 H14 O	Full match	Full match	Full match	Partial match	-0.52	150.104	151.112	8.218	1.21564e+07	60	2	50.1	41													9	7.9	8.4	8.4	8.4	8.4							DDA for preferred ion	[M+H]+1
2	L-(-)-Carvone	C10 H14 O	Full match	Full match	Full match	Partial match	-0.47	150.104	151.112	9.223	1.20429e+07	60	2	61.3	42.8									1.7		0.9		7.6	8.4	8.9	8.1	8.1	8.1							DDA for preferred ion	[M+H]+1
2	Phenylglyoxylic acid	C8 H6 O3	Full match	No results	Full match	Full match	-1.01	150.032	168.065	1.015	1.20265e+07	10	0												2.2	2.4	2.4					3.3								No MS2	[M+NH4]+1
2	{(1R,2R)-2-[(2Z)-5-(Hexopyranosyloxy)-2-penten-1-yl]-3-oxocyclopentyl}acetic acid	C18 H28 O9	Not the top hit	Full match	Full match	Full match	-0.48	388.173	387.166	9.496	1.1983e+07	61	1	69.4	64.4																			8.9	8.9	8.9	9.2	8.9	8.9	DDA for preferred ion	[M-H]-1
1	Pentaerythritol	C5 H12 O4	Full match	Full match	Full match	Full match	-0.15	136.074	137.081	1.174	1.15828e+07	3	1	53.1	41.5													7.9	6.7	6.3	4.4	5.7	7.2							DDA for preferred ion	[M+H]+1
1	D-(+)-Galactose	C6 H12 O6	Full match	Full match	Full match	Full match	0.02	180.063	179.056	1.485	1.15289e+07	178	4	93.9	59.6																			7	4.3		7	4.7	7	DDA for preferred ion	[M-H]-1
2	10-Hydroxydecanoic acid	C10 H20 O3	Full match	No results	Full match	Full match	-0.13	188.141	211.13	8.146	1.14445e+07	18	0															8.9	8.9	8.9	8.9	8.9	8.9							DDA for preferred ion	[M+Na]+1
1	Corchorifatty acid F	C18 H32 O5	Full match	Full match	Full match	Full match	-0.13	328.225	327.218	11.871	1.14398e+07	160	1	85.9	67																			7.6	8	6.1	7.6	8.5	8.5	DDA for preferred ion	[M-H]-1
2	Corniculatusin	C16 H12 O8	Full match	No results	Full match	Full match	-0.55	332.053	391.067	9.103	1.1368e+07	14	0																					8.5	9.2	9.2	8.1	9.2	9.2	DDA for other ion	[M-H+HAc]-1
2	6-Pentyl-2H-pyran-2-one	C10 H14 O2	Full match	Full match	Full match	Partial match	-0.36	166.099	167.107	10.214	1.12508e+07	88	1	45.3	40.2													9.6	9.2	8.9	9.2	8.1	9.6							DDA for preferred ion	[M+H]+1
2	Phenylglyoxylic acid	C8 H6 O3	Full match	Full match	Partial match	Full match	0.28	150.032	149.024	10.297	1.12345e+07	10	1	45.1	7.3																						4.7		3.4	DDA for preferred ion	[M-H]-1
2	Butylbenzene	C10 H14	Full match	No results	Full match	Full match	-0.41	134.109	135.117	8.775	1.11887e+07	20	0															4.7	5.5	8.5	8.1	8.5	8.1							DDA for preferred ion	[M+H]+1
1	Suberic acid	C8 H14 O4	Full match	Full match	Full match	Full match	0.02	174.089	173.082	9.139	1.10955e+07	22	1	86.2	9.3	6.8	5.7	6.8	6.1	6.1	6.1													9.2	9.2	9.2	9.2	10	10	DDA for preferred ion	[M-H]-1
1	2-Hydroxycaproic acid	C6 H12 O3	Full match	Full match	Full match	Full match	0.58	132.079	131.071	8.682	1.10169e+07	48	3	92.2	9.6																			8.9	8.9	8.4	9.1	9.6	9.6	DDA for preferred ion	[M-H]-1
2	3-Dehydroquinic acid	C7 H10 O6	Full match	No results	Full match	Full match	0.04	190.048	189.04	1.061	1.08963e+07	21	0			2.8																		6.1	7.2	8.7	8.7	6.2		DDA for preferred ion	[M-H]-1
2	Estreptoquinasa	C11 H19 N O2	Full match	No results	Full match	Full match	-0.08	197.142	198.149	10.213	1.08294e+07	36	0									5.4	6.5	6.5	7.6	7.2	7.6	10	8.9	10	10	9.2	9.2							DDA for preferred ion	[M+H]+1
1	3-Isopropylmalic acid	C7 H12 O5	Full match	Full match	Full match	Full match	0.14	176.069	175.061	7.59	1.0802e+07	18	2	79.9	69																			10	10	10	9.2	10	10	DDA for preferred ion	[M-H]-1
1	NP-020020	C7 H12 O5	Full match	Full match	Full match	Full match	-0.3	176.068	177.076	1.316	1.07426e+07	18	1	43.2	43.2													5.5	6.2	6.2	7	5.8	6.2							DDA for preferred ion	[M+H]+1
2	cis-Acetylacrylate	C5 H6 O3	Full match	No results	Full match	Full match	-0.07	114.032	115.039	1.752	1.07245e+07	17	0									2			3.3			10	9.2	9	9	9.2	8.9							DDA for preferred ion	[M+H]+1
2	N-(4-Aminobenzoyl)-L-glutamic acid	C12 H14 N2 O5	Full match	No results	Full match	Full match	-0.2	266.09	267.098	2.732	1.07027e+07	44	0															5.6	7.5	9.6	9.6	8	7.2							DDA for preferred ion	[M+H]+1
2	4-Acetyl-6-tert-butyl-1,1-dimethylindane	C17 H24 O	Full match	No results	Full match	Full match	-0.43	244.183	277.216	12.546	1.06778e+07	22	0											1.2				3.8	3.4	3.2	5.5	4.3	2.8							No MS2	[M+H+MeOH]+1
2	N-Acetyl-L-leucine	C8 H15 N O3	Full match	Full match	Full match	Partial match	-0.46	173.105	174.112	1.387	1.03983e+07	52	1	54.5	63.4													5.5	6.6	9.2	8.5	9.1	8.7							DDA for preferred ion	[M+H]+1
2	Heptanophenone	C13 H18 O	Full match	Full match	Full match	Partial match	-0.15	190.136	191.143	10.963	1.025e+07	17	1	45.5	43.6													8.9	8.9	8.9	8.9	8.9	8.9							DDA for preferred ion	[M+H]+1
2	3-Hydroxymethylglutaric acid	C6 H10 O5	Full match	No results	Full match	Full match	-1.1	162.053	163.06	1.081	1.01134e+07	48	0															6.2	2.8		6.7	6	6.3							DDA for preferred ion	[M+H]+1
1	2'-O-Methyladenosine	C11 H15 N5 O4	Full match	Full match	Full match	Full match	-0.12	281.112	282.12	3.889	1.0004e+07	97	1	98.5	9.9													5.8			7.9	6.8	7.2							DDA for preferred ion	[M+H]+1
1	2-Hydroxycaproic acid	C6 H12 O3	Full match	Full match	Full match	Full match	0.65	132.079	131.071	8.538	9.99885e+06	48	3	92.5	9.6						2.3													10	9.2	9.6	8.9	8.5	9.6	DDA for preferred ion	[M-H]-1
2	13(S)-HpOTrE	C18 H30 O4	Not the top hit	Full match	Full match	Full match	-0.18	310.214	291.197	14.208	9.95929e+06	65	2	98.6	70.5																			8.1	7.3	7.7	7.3	1.6	5.8	DDA for other ion	[M-H-H2O]-1
2	2-Oxoarginine	C6 H11 N3 O3	Full match	No results	Full match	Full match	-0.23	173.08	174.087	1.156	9.67533e+06	3	0									0.7			2.2	5.2	3	6.8	3.6	6.6	3.6	7.3	7.7							DDA for preferred ion	[M+H]+1
2	1-Methyl-4-(1-methyl-2-propenyl)-benzene	C13 H18	Full match	No results	Full match	Full match	-0.37	174.141	175.148	7.783	9.57529e+06	3	0													4.8		7	5.8	10	10	9.2	10							DDA for preferred ion	[M+H]+1
1	Caffeic acid	C9 H8 O4	Full match	Full match	Full match	Full match	-0.3	180.042	181.05	9.188	9.44086e+06	45	3	99.4	98.4													8.9	9.2	8.7	8	8.9	9.2							DDA for preferred ion	[M+H]+1
2	9S,13R-12-Oxophytodienoic acid	C18 H28 O3	Not the top hit	Full match	Full match	Full match	-0.14	292.204	293.211	15.206	9.38854e+06	62	5	55.9	63.8												2.5	9.2	9.2	9.6	9.2	9.6	9.2							DDA for preferred ion	[M+H]+1
2	Succinic acid semialdehyde	C4 H6 O3	Full match	No results	Full match	Full match	0.31	102.032	161.046	11.536	9.29615e+06	18	0																					9.2	9.2	9.2	9.2	9.2	9.2	DDA for preferred ion	[M-H+HAc]-1
1	Oxaloacetic acid	C4 H4 O5	Full match	Full match	Full match	Full match	-0.77	132.006	130.999	1.583	9.27487e+06	8	1	33.2	6.7																			9.1	7.6	8.1	8.9	9.6	9.2	DDA for preferred ion	[M-H]-1
1	2'-O-Methyladenosine	C11 H15 N5 O4	Full match	Full match	Full match	Full match	-0.07	281.112	282.12	3.737	9.22399e+06	97	1	98	9.9														8	6.8										DDA for preferred ion	[M+H]+1
2	Tryptophan 2-C-mannoside	C17 H22 N2 O7	Full match	No results	Full match	Full match	0.31	366.143	367.15	7.178	9.15736e+06	69	0															7.6	8	8	8	8.9	8.5							DDA for preferred ion	[M+H]+1
2	6-Pentyl-2H-pyran-2-one	C10 H14 O2	Full match	Full match	Full match	Partial match	-0.37	166.099	167.107	10.573	9.15059e+06	88	2	61.8	42.9													8.9	8.9	8.9	8.9	6.6	7.3							DDA for preferred ion	[M+H]+1
2	4-Aminosalicylic acid	C7 H7 N O3	Full match	Full match	Full match	Not the top hit	-0.2	153.043	154.05	2.595	9.1384e+06	48	4	89.6	9.5											0.5		6.8	6.8	8.9	8.9	7.9	8.2							DDA for preferred ion	[M+H]+1
2	4-Hydroxy-L-glutamic acid	C5 H9 N O5	Full match	No results	Full match	Full match	-0.22	163.048	205.082	0.91	9.05652e+06	13	0																	6.2										No MS2	[M+ACN+H]+1
2	9S,13R-12-Oxophytodienoic acid	C18 H28 O3	Not the top hit	Full match	Full match	Full match	-0.16	292.204	293.211	12.169	8.98167e+06	62	5	87.9	80.9													8.4	7.6	8	7.2	8.9	8.9							DDA for preferred ion	[M+H]+1
2	L-Proline	C5 H9 N O2	Full match	No results	Full match	Full match	-0.09	115.063	116.071	7.57	8.90248e+06	42	0															2.8		3.3	2.2									No MS2	[M+H]+1
1	Resorcinol	C6 H6 O2	Full match	Full match	Full match	Full match	0.93	110.037	109.03	2.744	8.89343e+06	7	2	73.5	8.7																			9.2	9.2	7.7	8.1	9.2	10	DDA for preferred ion	[M-H]-1
1	Eugenol	C10 H12 O2	Full match	Full match	Full match	Full match	-0.01	164.084	163.076	10.481	8.87847e+06	96	1	97.9	9.9																			9.2	10	9.2	10	9.2	9.2	DDA for preferred ion	[M-H]-1
1	9S,13R-12-Oxophytodienoic acid	C18 H28 O3	Full match	Full match	Full match	Full match	-0.18	292.204	293.211	15.34	8.85035e+06	62	5	87	80.3												3.8	9.6	9.6	9.6	9.6	9.6	9.6							DDA for preferred ion	[M+H]+1
2	L-Proline	C5 H9 N O2	Full match	No results	Full match	Full match	-0.3	115.063	116.071	7.494	8.76637e+06	42	0											3				2.8	2.4	3.9	5.1	2.2	3.3							No MS2	[M+H]+1
2	trans-trans-Muconic acid	C6 H6 O4	Full match	No results	Full match	Full match	0.57	142.027	123.009	10.065	8.74061e+06	30	0							2.1														9.2	8.9	9.2	9.2	9.2	9.2	DDA for other ion	[M-H-H2O]-1
1	Levulinic acid	C5 H8 O3	Full match	Full match	Full match	Full match	0.64	116.047	115.04	3.24	8.56809e+06	23	2	77.7	8.9		0.8																	8	8.4			7.3	7.3	DDA for preferred ion	[M-H]-1
1	Caffeic acid	C9 H8 O4	Full match	Full match	Full match	Full match	-0.28	180.042	181.049	10.235	8.54551e+06	45	3	99.4	99.2									0.6				9.6	9.6	9.6	9.6	9.6	8.9							DDA for preferred ion	[M+H]+1
2	3-Hydroxy-3-carboxymethyl-adipic acid	C8 H12 O7	Full match	No results	Full match	Full match	-0.19	220.058	219.051	1.453	8.51253e+06	10	0																					8.9	8.9	5.7	8.4	7.7	9.6	DDA for preferred ion	[M-H]-1
2	6-Pentyl-2H-pyran-2-one	C10 H14 O2	Full match	Full match	Full match	Partial match	-0.35	166.099	167.107	7.489	8.45464e+06	88	2	56.6	42													8.9	9.6	8	8.7	9.2	9.2							DDA for preferred ion	[M+H]+1
2	Nivalenol	C15 H20 O7	Full match	No results	Full match	Full match	-0.33	312.121	311.114	9.128	8.42632e+06	22	0																					9.2	9.2	10	10	9.2	9.2	DDA for preferred ion	[M-H]-1
2	1-Methyl-4-(1-methyl-2-propenyl)-benzene	C13 H18	Full match	No results	Full match	Full match	-0.25	174.141	175.148	10.609	8.3249e+06	3	0															9.2	8.9	8.9	9.2	10	9.2							DDA for preferred ion	[M+H]+1
2	Vanilpyruvic acid	C10 H10 O5	Full match	No results	Full match	Full match	0.05	210.053	209.046	3.39	8.31484e+06	37	0																					4.4	3.7	6.7	7.1			DDA for preferred ion	[M-H]-1
1	Corchorifatty acid F	C18 H32 O5	Full match	Full match	Full match	Full match	-0.27	328.225	327.218	11.976	8.28817e+06	160	1	85.9	67																			8.5	8.5	8.5	8.5	8.5	8.5	DDA for preferred ion	[M-H]-1
2	6-Pentyl-2H-pyran-2-one	C10 H14 O2	Full match	Full match	Full match	Partial match	-0.32	166.099	167.107	9.517	8.24873e+06	88	2	47.5	40.5													8.1	8.1	8.1	8.5	7.6	8.4							DDA for preferred ion	[M+H]+1
2	Pyrocatechol	C6 H6 O2	Full match	No results	Full match	Full match	-0.04	110.037	111.044	7.67	8.22097e+06	7	0															8.7	8.4	8.4	8.4	9.2	8.9							DDA for preferred ion	[M+H]+1
2	Acetoacetic acid	C4 H6 O3	Full match	No results	Full match	Full match	-0.59	102.032	144.065	3.042	8.16283e+06	18	0													1.3		6.6	7	7	6.6	8.1	8.5							DDA for other ion	[M+ACN+H]+1
2	2-Aminooctanedioic acid	C8 H15 N O4	Full match	Full match	Full match	Partial match	-0.07	189.1	190.107	2.297	8.00603e+06	37	1	64.6	47.1													7.6	6.8	8.7	9.1	7.6	6.8							DDA for preferred ion	[M+H]+1
1	4-Pyridoxic acid	C8 H9 N O4	Full match	Full match	Full match	Full match	-0.05	183.053	182.046	2.787	7.98339e+06	38	2	80.5	9				3.2	6.6	5.1													9.2	9.2	7.7	7.7	9.2	9.2	DDA for preferred ion	[M-H]-1
2	4-[(1E)-3-[1-carboxy-2-(3,4-dihydroxyphenyl)ethoxy]-3-oxoprop-1-en-1-yl]-2-(3,4-dihydroxyphenyl)-7-hydroxy-2,3-dihydro-1-benzofuran-3-carboxylic acid	C27 H22 O12	Not the top hit	Full match	Full match	Full match	0.92	538.112	539.119	10.39	7.95388e+06	6	2	68.3	43.9													8.5	8.5	6.8	5.7	5.7								DDA for preferred ion	[M+H]+1
2	9S,13R-12-Oxophytodienoic acid	C18 H28 O3	Not the top hit	Full match	Full match	Full match	-0.03	292.204	293.211	12.933	7.86374e+06	62	5	81.4	76.2							0.8	0.8					8	8	8.5	8.5		4.3							DDA for preferred ion	[M+H]+1
1	L-Phenylalanine	C9 H11 N O2	Full match	Full match	Full match	Full match	0.02	165.079	164.072	4.342	7.85812e+06	129	2	91.4	76.2																			7.3		7.3	7.3		9.2	DDA for preferred ion	[M-H]-1
2	cis-Coutaric acid	C13 H12 O8	Full match	No results	Full match	Full match	-0.43	296.053	295.046	7.928	7.78806e+06	7	0																					9.2	9.2	8.9	9.2	9.2	8.9	DDA for preferred ion	[M-H]-1
1	4-Aminosalicylic acid	C7 H7 N O3	Full match	Full match	Full match	Full match	0.19	153.043	152.035	7.499	7.75049e+06	48	4	90.9	9.5			0.2			4.4													8.9	9.2	8.9	9.2	9.2	8.9	DDA for preferred ion	[M-H]-1
1	4-Oxoproline	C5 H7 N O3	Full match	Full match	Full match	Full match	1.19	129.043	128.035	1.85	7.66552e+06	22	1	100	10																			7.6	8.4	9.6	8.5	8.4	8	DDA for preferred ion	[M-H]-1
2	L-Hypoglycin A	C7 H11 N O2	Full match	No results	Full match	Full match	-0.29	141.079	142.086	6.49	7.65358e+06	46	0													1		8.9	8.9	9.2	8.9	8.4	8.7							DDA for preferred ion	[M+H]+1
2	2-Aminooctanedioic acid	C8 H15 N O4	Full match	Full match	Full match	Partial match	1.07	189.1	190.108	1.925	7.63336e+06	37	1	66.5	47.4													8.2	7.9	7.3	8.5	9.5	8.4							DDA for preferred ion	[M+H]+1
2	3-Hydroxy-2-methylpyridine-4,5-dicarboxylate	C8 H7 N O5	Full match	No results	Full match	Full match	-0.13	197.032	196.025	7.501	7.61613e+06	30	0																					9.2	9.2	9.2	10	9.2	10	DDA for preferred ion	[M-H]-1
1	1,5-Anhydro-D-glucitol	C6 H12 O5	Full match	Full match	Full match	Full match	0.16	164.069	163.061	1.403	7.59075e+06	83	1	75.5	47.3	7.5	6.4	7.9	6.4	6.8	7.9													7.9	9	8.9	8.5	7.3	6.6	DDA for preferred ion	[M-H]-1
2	2,3-Dinor-11β-prostaglandin F2α	C18 H30 O5	Full match	Full match	Full match	Partial match	-0.29	326.209	325.202	12.048	7.55019e+06	35	5	56.6	44																			8.1	7	8.5	8.1	8.5	7.7	DDA for preferred ion	[M-H]-1
2	(S)-9-Hydroxy-10-undecenoic acid	C11 H20 O3	Full match	No results	Full match	Full match	-0.02	200.141	199.134	11.174	7.51633e+06	9	0																					9.2	8.9	9.2	8.5	8.9	8.9	DDA for preferred ion	[M-H]-1
2	L-Proline	C5 H9 N O2	Full match	No results	Full match	Full match	0.83	115.063	116.071	1.676	7.47343e+06	42	0															2.4	2	4.2	4.9	2	5.1							No MS2	[M+H]+1
2	Glucosyringic acid	C15 H20 O10	Full match	No results	Full match	Full match	-0.74	360.105	359.098	6.681	7.46696e+06	3	0																					9.5	9.5	10	10	10	10	DDA for preferred ion	[M-H]-1
2	(3E,5E)-1,3,5-octatriene	C8 H12	Full match	No results	Full match	Full match	-0.27	108.094	109.101	8.701	7.44085e+06	7	0															5.5	4.7	5.8	5.8	5.1	5.1							DDA for preferred ion	[M+H]+1
2	Methyl acetoacetate	C5 H8 O3	Full match	Full match	Full match	Partial match	-0.05	116.047	117.055	1.322	7.43665e+06	23	1	33.3	6.7												2.5	8.1	8.5	9	7.9	7.1	8.6							DDA for preferred ion	[M+H]+1
2	2-Hydroxyglutaric acid diethyl ester	C9 H16 O5	Full match	No results	Full match	Full match	-0.08	204.1	203.092	6.89	7.38179e+06	10	0																					8.4	9.1	10	10	9.6	10	DDA for preferred ion	[M-H]-1
2	Butyrophenone	C10 H12 O	Full match	Full match	Partial match	Full match	-0.43	148.089	149.096	10.218	7.3792e+06	34	3	48.8	40.7													8.9	8.9	8.9	8.9	8.9	9.6							DDA for preferred ion	[M+H]+1
2	Guanine	C5 H5 N5 O	Full match	Full match	Full match	Partial match	-0.49	151.049	150.042	1.296	7.32918e+06	15	1	99.4	92.1																			7.2	8	8.2	9	6.2		DDA for preferred ion	[M-H]-1
2	Phenylglyoxylic acid	C8 H6 O3	Full match	Full match	Partial match	Full match	-0.7	150.032	359.077	10.822	7.29356e+06	10	1	50.9	7.5																			8.9	8.5	8.5	8.5	8.9	8.9	DDA for preferred ion	[2M-H+HAc]-1
1	L-Phenylalanine	C9 H11 N O2	Full match	Full match	Full match	Full match	0.05	165.079	164.072	4.528	7.27677e+06	129	2	94.1	82																				8.9			8.9		DDA for preferred ion	[M-H]-1
2	L-(-)-Carvone	C10 H14 O	Full match	Full match	Full match	Not the top hit	-0.49	150.104	151.112	9.291	7.26038e+06	60	2	63.1	43.1									1.7		0.9			7	7.7	8.1	8.5	8.1							DDA for preferred ion	[M+H]+1
2	4-Hydroxybenzylalcohol	C7 H8 O2	Full match	Full match	Partial match	Full match	0.56	124.052	123.045	6.712	7.24896e+06	26	4	53	7.6																			9.1	9.5	9.6	9.6	9.6	9.6	DDA for preferred ion	[M-H]-1
2	o-Xylene	C8 H10	Full match	No results	Full match	Full match	-0.23	106.078	107.085	9.978	7.24701e+06	7	0															7.9	6	7.3	7.7	7.3	8.5							DDA for preferred ion	[M+H]+1
1	L-Glutamic acid	C5 H9 N O4	Full match	Full match	Full match	Full match	-0.27	147.053	148.06	1.642	7.23729e+06	33	4	97.1	89													8.4	8.7	8.6	9	8.4	8.4							DDA for preferred ion	[M+H]+1
2	6-Pentyl-2H-pyran-2-one	C10 H14 O2	Full match	Full match	Full match	Partial match	-0.36	166.099	167.107	7.624	7.18574e+06	88	2	46.4	40.4													8.5	8.5	9.6	8.5	8.7	7.6							DDA for preferred ion	[M+H]+1
2	Ecgonine methyl ester	C10 H17 N O3	Full match	No results	Full match	Full match	0	199.121	200.128	1.819	7.16582e+06	59	0															8.4	8.4	6.1	7.6	10	8.9							DDA for preferred ion	[M+H]+1
2	Hexylbenzene	C12 H18	Full match	No results	Full match	Full match	-0.12	162.141	195.174	9.647	7.11796e+06	9	0												0.2			10	10	10	9.6	9.6	10							DDA for preferred ion	[M+H+MeOH]+1
2	o-Xylene	C8 H10	Full match	No results	Full match	Full match	-0.26	106.078	107.085	9.139	7.00818e+06	7	0															7	5.1	7.5	6.3	6.6	7.7							DDA for preferred ion	[M+H]+1
2	Guanine	C5 H5 N5 O	Full match	Full match	Full match	Partial match	0.18	151.049	150.042	1.413	6.98925e+06	18	1	96.2	88.3																								6.3	DDA for preferred ion	[M-H]-1
2	o-Xylene	C8 H10	Full match	No results	Full match	Full match	-0.48	106.078	139.112	9.069	6.96655e+06	7	0															10	9.6	8.9	9.6	9.6	9.2							DDA for preferred ion	[M+H+MeOH]+1
2	(Z)-1,3-Octadiene	C8 H12	Full match	No results	Full match	Full match	-0.32	108.094	109.101	11.568	6.90861e+06	7	0											4.2		3.8	4.9	8	7.6	2.8	5.5	8.5	8.1							No MS2	[M+H]+1
1	9S,13R-12-Oxophytodienoic acid	C18 H28 O3	Full match	Full match	Full match	Full match	-0.1	292.204	293.211	12.075	6.74851e+06	62	5	85	78.8													8.4	8.4	8.9	8.9	8.5	8.9							DDA for preferred ion	[M+H]+1
1	3,4,5-trihydroxycyclohex-1-ene-1-carboxylic acid	C7 H10 O5	Full match	Full match	Full match	Full match	0.08	174.053	173.046	1.732	6.73951e+06	28	1	35.2	60.3	8.4	8.4	8.4	8.4	9.1															1.3				1.3	DDA for preferred ion	[M-H]-1
2	Succinic anhydride	C4 H4 O3	Full match	No results	Full match	Full match	-0.4	100.016	101.023	1.162	6.73824e+06	8	0															5.7	5.3	5.1	4.3	6	5.2							No MS2	[M+H]+1
2	Heptanophenone	C13 H18 O	Full match	Full match	Full match	Partial match	-0.21	190.136	191.143	9.225	6.69027e+06	17	1	41.9	42.9													9.6	9.6	9.6	8.5	9.6	8.5							DDA for preferred ion	[M+H]+1
2	1,2,3,4-Tetrahydronaphthalene	C10 H12	Full match	No results	Full match	Full match	-0.28	132.094	133.101	10.891	6.6435e+06	5	0															9.6	9.2	9.6	9.2	9.2	9.2							DDA for preferred ion	[M+H]+1
2	Shikimic acid	C7 H10 O5	Full match	No results	Full match	Full match	0.09	174.053	173.046	1.89	6.62598e+06	31	0							2.9	6.2													8.5	9.2	8.9	8.9	8.4	9.5	DDA for preferred ion	[M-H]-1
2	cis-Acetylacrylate	C5 H6 O3	Full match	No results	Full match	Full match	0.09	114.032	173.046	1.898	6.62598e+06	17	0							2.9	6.2													8.5	9.2	8.9	8.9	8.4	9.5	DDA for other ion	[M-H+HAc]-1
2	Jasmonic acid	C12 H18 O3	Full match	No results	Full match	Full match	-0.02	210.126	211.133	9.826	6.62267e+06	52	0									5					0.7	7.9	7.1	7	6.2	6.2	5.1							No MS2	[M+H]+1
2	Ethylbenzene	C8 H10	Full match	No results	Full match	Full match	-0.15	106.078	107.086	8.014	6.5978e+06	7	0															4.1	4.4	6	4.8	6	2.9							DDA for preferred ion	[M+H]+1
2	Dipentyl phthalate	C18 H26 O4	Full match	No results	Full match	Full match	0.04	306.183	329.172	12.993	6.58687e+06	49	0															6	5.6	5.3	6.1	6.5	6.1							DDA for preferred ion	[M+Na]+1
2	Aminoadipic acid	C6 H11 N O4	Full match	No results	Full match	Full match	-0.44	161.069	162.076	1.162	6.57899e+06	55	0															8.9	8.1	5.5	6.6	5.7	4.9							No MS2	[M+H]+1
2	L-(-)-Carvone	C10 H14 O	Full match	Full match	Full match	Partial match	-0.42	150.104	151.112	11.158	6.54679e+06	60	2	42.9	39.8													7.9	7.5	8.1	7	5.1	5.5							DDA for preferred ion	[M+H]+1
1	Corchorifatty acid F	C18 H32 O5	Full match	Full match	Full match	Full match	-0.27	328.225	327.218	12.107	6.478e+06	17	1	85.3	67																			8.1	8.1	8.5	8.5	7.6	7.6	DDA for preferred ion	[M-H]-1
2	Neochlorogenic acid	C16 H18 O9	Not the top hit	Full match	Full match	Full match	-0.43	354.095	353.088	8.023	6.45952e+06	26	2	91.2	75.8																			9.2	8.9	9.6	8.9	8.9	10	DDA for preferred ion	[M-H]-1
2	6-Pentyl-2H-pyran-2-one	C10 H14 O2	Full match	Full match	Full match	Partial match	-0.4	166.099	167.107	8.818	6.45057e+06	88	2	57.2	42.1													6.1	5.7	8.1	7.3	6.6	6.2							DDA for preferred ion	[M+H]+1
2	(E)-2-octenal	C8 H14 O	Full match	No results	Full match	Full match	-0.22	126.104	109.101	11.168	6.41182e+06	23	0										2.9		5.7	3.1	3.1	8.1	6.6	6.6	7.7	7.7	7							DDA for other ion	[M+H-H2O]+1
2	Decanenitrile	C10 H19 N	Full match	No results	Full match	Full match	-0.48	153.152	154.159	8.426	6.40341e+06	24	0															10	8.9	9.2	10	10	9.2							DDA for preferred ion	[M+H]+1
2	Isopropyl-beta-D-thiogalactopyranoside	C9 H18 O5 S	Full match	No results	Full match	Full match	-0.14	238.087	239.095	6.789	6.39895e+06	3	0									0.8	3.9			4.8	1.7	9.2	9.2	9.2	9.2	9.2	9.2							DDA for preferred ion	[M+H]+1
2	9-OxoODE	C18 H30 O3	Full match	No results	Full match	Full match	-0.16	294.219	295.227	15.88	6.39583e+06	59	0												0.7		1.1	8	7.2	8	9.1	8.5	9.6							DDA for preferred ion	[M+H]+1
2	Xanthine	C5 H4 N4 O2	Full match	Full match	Full match	Partial match	0.31	152.033	151.026	1.786	6.38189e+06	12	1	75.3	8.8			2.5			5.2														6.2	9	9	10	9.2	DDA for preferred ion	[M-H]-1
2	Pseudonocardone C	C26 H22 O11	Full match	No results	Full match	Full match	0.07	510.116	509.109	10.625	6.31655e+06	1	0																					8.5	8.5	8.5	8.9	8.9	8.5	DDA for preferred ion	[M-H]-1
2	Citric acid	C6 H8 O7	Full match	No results	Full match	Full match	-0.18	192.027	210.061	1.15	6.30922e+06	23	0															6.3	5.6	5.5	5.1	6.1	6.1							DDA for preferred ion	[M+NH4]+1
2	1,2-Diethylbenzene	C10 H14	Full match	No results	Full match	Full match	-0.32	134.11	135.117	9.38	6.28947e+06	20	0															5.5	6.2	6.5	5.7	5.7	7.2							DDA for preferred ion	[M+H]+1
2	L-Proline	C5 H9 N O2	Full match	No results	Full match	Full match	-0.16	115.063	116.071	5.622	6.23829e+06	42	0																			4.2								No MS2	[M+H]+1
2	Cosmosporaside B	C23 H40 O9	Full match	No results	Full match	Full match	-0.16	460.267	459.26	10.364	6.21775e+06	34	0																					9.6	9.6	9.6	9.6	9.6	9.2	DDA for preferred ion	[M-H]-1
2	9S,13R-12-Oxophytodienoic acid	C18 H28 O3	Not the top hit	Full match	Full match	Full match	0	292.204	293.211	13.81	6.19863e+06	62	5	93.2	83.5													8	8	8.5	8.5	7.1	7.9							DDA for preferred ion	[M+H]+1
2	Megastigmatrienone	C13 H18 O	Full match	No results	Full match	Full match	-0.24	190.136	191.143	8.22	6.15404e+06	17	0															8.9	8.5	8.6	7.9	7.9	8.6							DDA for other ion	[M+H]+1
2	3-[(1-Carboxyvinyl)oxy]benzoic acid	C10 H8 O5	Full match	Full match	Full match	Partial match	-0.11	208.037	207.03	7.932	6.11053e+06	27	2	44.2	55.8																			10	9.2	9.2	10	10	10	DDA for preferred ion	[M-H]-1
2	1,2,3,4-Tetrahydronaphthalene	C10 H12	Full match	No results	Full match	Full match	-0.33	132.094	133.101	11.217	6.09563e+06	5	0															8.1	8.1	8	8.7	8.1	8.5							DDA for preferred ion	[M+H]+1
2	(+)-Limonene	C10 H16	Full match	No results	Full match	Full match	-0.24	136.125	137.132	9.732	6.08161e+06	57	0									2.3	2.7	2.7	1.9	1.3	2.7	4.3	1.7	8.9	7.3	3.6	2.4							No MS2	[M+H]+1
2	9S,13R-12-Oxophytodienoic acid	C18 H28 O3	Not the top hit	Full match	Full match	Full match	-0.07	292.204	293.211	12.842	6.00508e+06	62	5	81.4	76.2							1.3	1.3					5.2	6	8.5	8.5		6.5							DDA for preferred ion	[M+H]+1
1	(-)-Caryophyllene oxide	C15 H24 O	Full match	Full match	Full match	Full match	-0.1	220.183	203.179	13.073	5.99724e+06	141	2	92.4	83.2													7.7	7.3	7.3	7.7	7.7	8.1							DDA for preferred ion	[M+H-H2O]+1
2	o-Xylene	C8 H10	Full match	No results	Full match	Full match	-0.23	106.078	107.085	8.987	5.97202e+06	7	0															8	7.6	8.9	8.1	8.9	8.9							DDA for preferred ion	[M+H]+1
1	12-Oxo phytodienoic acid	C18 H28 O3	Full match	Full match	Full match	Full match	-0.05	292.204	293.211	14.726	5.96471e+06	62	3	41.6	59.6													9.2	9.6	9.2	9.6	9.2	9.2							DDA for preferred ion	[M+H]+1
2	Tartaric acid	C4 H6 O6	Full match	No results	Full match	Full match	0.45	150.017	149.009	1.749	5.96219e+06	4	0																					5.1	4.7	2	3.9	5.6	6	No MS2	[M-H]-1
1	Corchorifatty acid F	C18 H32 O5	Full match	Full match	Full match	Full match	-0.33	328.225	327.218	12.32	5.88508e+06	17	1	64.6	66																			5.8	7	5.6	6	7	7.3	DDA for preferred ion	[M-H]-1
2	Arecoline	C8 H13 N O2	Full match	No results	Full match	Full match	-0.25	155.095	188.128	1.061	5.87593e+06	58	0															7	6.6		10	6.2	5.8							No MS2	[M+H+MeOH]+1
1	4-Methyl-5-thiazoleethanol	C6 H9 N O S	Full match	Full match	Full match	Full match	-0.4	143.04	144.048	3.026	5.83762e+06	7	1	33.1	38.2													6.5	8	6.1	5.3	3.2	5.5							DDA for preferred ion	[M+H]+1
1	Corchorifatty acid F	C18 H32 O5	Full match	Full match	Full match	Full match	-0.03	328.225	327.218	10.941	5.83708e+06	160	1	65.7	66.2																			8	8	9.6	9.2	8.5	8.1	DDA for preferred ion	[M-H]-1
2	V-Pyrro/NO	C6 H11 N3 O2	Full match	No results	Full match	Full match	0	157.085	199.119	1.302	5.82755e+06	16	0															7.7	8.5	7.9	7.9	8	7.6							DDA for other ion	[M+ACN+H]+1
1	D-(+)-Xylose	C5 H10 O5	Full match	Full match	Full match	Full match	0.17	150.053	149.046	11.538	5.81988e+06	76	4	89.8	9.5																			10	9.2	9.6	9.2	9.2	9.2	DDA for preferred ion	[M-H]-1
2	6-Pentyl-2H-pyran-2-one	C10 H14 O2	Full match	Full match	Full match	Partial match	-0.37	166.099	167.107	9.368	5.81941e+06	88	2	54.4	41.7													6.7	6.7	7.2	7.2	8.4	8.4							DDA for preferred ion	[M+H]+1
2	2-Hydroxy-2-methylbutyric acid	C5 H10 O3	Full match	No results	Full match	Full match	0.65	118.063	117.056	6.497	5.81767e+06	31	0								0.7													8.6	7.9	8	8.4	8.5	8.9	DDA for preferred ion	[M-H]-1
1	cis-Aconitic acid	C6 H6 O6	Full match	Full match	Full match	Full match	0.02	174.016	173.009	2.284	5.80969e+06	10	3	97.5	65.3																			7.9	8.6	8.1	7.3	7.2	7.2	DDA for preferred ion	[M-H]-1
2	Pantothenic acid	C9 H17 N O5	Full match	Full match	Full match	Partial match	0.03	219.111	218.103	6.209	5.80364e+06	21	2	77.1	47.8																			8.1	10	10	9.6	8.7	9.1	DDA for preferred ion	[M-H]-1
2	(2E,4E)-2,4-Hexadienoic acid	C6 H8 O2	Full match	No results	Full match	Full match	0.41	112.052	111.045	1.226	5.80284e+06	36	0																					7.9	8.2	8.1	7.3	5.7	6.1	DDA for preferred ion	[M-H]-1
1	Corchorifatty acid F	C18 H32 O5	Full match	Full match	Full match	Full match	-0.29	328.225	327.218	12.194	5.69404e+06	17	1	78.5	67																			8.5	8.5	8	8	7.5	7.5	DDA for preferred ion	[M-H]-1
2	Endothal	C8 H10 O5	Full match	Full match	Full match	Partial match	-0.09	186.053	185.046	2.423	5.68756e+06	6	1	35.6	6.8																			8.9	8.5	7.7	7	7.9	7.9	DDA for preferred ion	[M-H]-1
2	3-Hydroxytetradecanedioic acid	C14 H26 O5	Full match	No results	Full match	Full match	0.37	274.178	593.354	10.757	5.63828e+06	184	0																					9.6	9.6	9.6	9.6	9.2	9.6	DDA for other ion	[2M+FA-H]-1
2	Mevalonic acid	C6 H12 O4	Full match	No results	Full match	Full match	-0.39	148.073	149.081	1.058	5.62309e+06	40	0														2.9	4.3	4.7	3.6	5.8	6.3	7.1							No MS2	[M+H]+1
2	Heptanophenone	C13 H18 O	Full match	Full match	Full match	Partial match	-0.02	190.136	191.143	9.374	5.60123e+06	17	1	31.8	41.1													9.2	9.2	8.9	9.2	9.6	9.6							DDA for preferred ion	[M+H]+1
2	Caprolactam	C6 H11 N O	Full match	Full match	Full match	Partial match	-0.08	113.084	114.091	2.154	5.56645e+06	32	1	57.9	45.9								2.5					7.3	7.3	8.4	8.4	7.3	7.3							DDA for preferred ion	[M+H]+1
2	L-Homoserine	C4 H9 N O3	Full match	No results	Full match	Full match	-0.1	119.058	102.055	1.615	5.54905e+06	35	0														0.9	7.7	7.7	7.1	6.7	4.3	4.3							DDA for other ion	[M+H-H2O]+1
1	9-Oxo-10(E),12(E)-octadecadienoic acid	C18 H30 O3	Full match	Full match	Full match	Full match	-0.14	294.219	295.227	16.077	5.53525e+06	59	6	84.9	78.7											1.1		9.2	8.9	9.2	9.2	9.6	9.2							DDA for preferred ion	[M+H]+1
2	Pseudouridine	C9 H12 N2 O6	Full match	Full match	Full match	Partial match	-0.46	244.069	243.062	1.403	5.53272e+06	24	5	90.7	52.9	4.8	5.2	3.3		3.6	5.2													7.3	8.5	8.7	9.1	7.2	7.2	DDA for preferred ion	[M-H]-1
1	(-)-Caryophyllene oxide	C15 H24 O	Full match	Full match	Full match	Full match	-0.15	220.183	203.179	10.678	5.51164e+06	141	2	87.8	80.8													8.7	8	8.9	8.9	8.1	9.2							DDA for preferred ion	[M+H-H2O]+1
2	8-Hydroxyquinoline	C9 H7 N O	Full match	Full match	Full match	Partial match	-0.59	145.053	146.06	7.448	5.48203e+06	33	2	99.5	10									0.9				9.2	9.2	9.2	9.2	6.2	5.8							DDA for preferred ion	[M+H]+1
2	(2R,3R,4R)-2-Amino-4-hydroxy-3-methylpentanoic acid	C6 H13 N O3	Full match	No results	Full match	Full match	-0.71	147.089	148.097	1.173	5.47985e+06	67	0															7	5.1	1.7	2.8	2.4	2.8							No MS2	[M+H]+1
1	(±)-Abscisic acid	C15 H20 O4	Full match	Full match	Full match	Full match	-0.11	264.136	247.133	10.645	5.47583e+06	297	4	67.4	66.5													8.9	8.9	8.9	8.9	10	8.9							DDA for preferred ion	[M+H-H2O]+1
2	Suberic acid	C8 H14 O4	Full match	No results	Full match	Full match	-0.35	174.089	393.176	7.607	5.47278e+06	22	0																					6.2	6.2	6.6	7	5.5	5.5	DDA for other ion	[2M+FA-H]-1
2	Nandrolone	C18 H26 O2	Full match	No results	Full match	Full match	-0.09	274.193	275.201	12.649	5.46417e+06	65	0															4.9	3.4		6.2	4.7	4.3							No MS2	[M+H]+1
1	Ferulic acid	C10 H10 O4	Full match	Full match	Full match	Full match	-0.22	194.058	193.051	9.446	5.46003e+06	101	2	92.6	78.8					1.5														8.9	9.6	10	8.9	9.6	10	DDA for preferred ion	[M-H]-1
2	Methyl gallate	C8 H8 O5	Full match	No results	Full match	Full match	-0.17	184.037	183.03	2.75	5.36719e+06	18	0																					9.6		7.7	7.3	9.6	9.2	DDA for preferred ion	[M-H]-1
1	(-)-Caryophyllene oxide	C15 H24 O	Full match	Full match	Full match	Full match	-0.11	220.183	221.19	12.815	5.3525e+06	141	2	91.6	83													7	7	7	6.2	8.5	7.3							DDA for preferred ion	[M+H]+1
2	o-Xylene	C8 H10	Full match	No results	Full match	Full match	-0.24	106.078	107.085	10.939	5.30332e+06	7	0															7	8.5	6.3	7.1	8.9	8.1							DDA for preferred ion	[M+H]+1
2	3,4-Dihydroxyhydrocinnamic acid	C9 H10 O4	Full match	No results	Full match	Full match	-0.52	182.058	409.114	10.967	5.26102e+06	104	0																					10	9.6	9.2	10	10	10	DDA for other ion	[2M+FA-H]-1
1	Corchorifatty acid F	C18 H32 O5	Full match	Full match	Full match	Full match	-0.02	328.225	327.218	10.743	5.25593e+06	160	1	84.9	71.2																			8.5	8.9	8.9	8.9	8.9	8.9	DDA for preferred ion	[M-H]-1
1	Ferulic acid	C10 H10 O4	Full match	Full match	Full match	Full match	-0.44	194.058	193.051	8.276	5.19466e+06	101	2	92.9	79.4						0.5													10	9.6	8.9	10	8.9	10	DDA for preferred ion	[M-H]-1
2	Ethylene glycol diacrylate	C8 H10 O4	Full match	No results	Full match	Full match	-0.37	170.058	385.114	9.033	5.19216e+06	26	0																					10	9.2	10	10	10	9.2	DDA for other ion	[2M+FA-H]-1
2	Acetoacetic acid	C4 H6 O3	Full match	No results	Full match	Full match	-0.24	102.032	103.039	2.117	5.18105e+06	18	0														1.3	7.9	7.9	8.4	8.4	7.9	7.9							DDA for preferred ion	[M+H]+1
1	Diethyl phthalate	C12 H14 O4	Full match	Full match	Full match	Full match	0.08	222.089	245.078	13.399	5.15713e+06	110	2	62.8	8.1							6.6	7	8.1	8.1	8.1	8.1	9.2	9.2	9.2	10	9.2	8.9							DDA for preferred ion	[M+Na]+1
2	Pyridoxal	C8 H9 N O3	Full match	No results	Full match	Full match	-0.38	167.058	168.065	3.822	5.152e+06	63	0															7.9	7.1	8.9	8.5	7	7.3							No MS2	[M+H]+1
2	6-Pentyl-2H-pyran-2-one	C10 H14 O2	Full match	Full match	Full match	Partial match	-0.3	166.099	167.107	11.889	5.14173e+06	88	1	31.3	37.9													8.9	8.5	8.4	8	9.2	8.5							DDA for preferred ion	[M+H]+1
2	Propyl propane thiosulfonate	C11 H16 O5	Full match	No results	Full match	Full match	-0.18	228.1	229.107	3.066	5.13977e+06	34	0															6.1	6.8	7.2	7.2	9.6	7.7							DDA for preferred ion	[M+H]+1
2	L-Kynurenine	C10 H12 N2 O3	Full match	No results	Full match	Full match	-1.12	208.085	209.092	1.163	5.13092e+06	124	0															6.3	6.3	6.6	5.1	6	6.3							No MS2	[M+H]+1
2	Phenylglyoxylic acid	C8 H6 O3	Full match	Full match	Partial match	Full match	0.24	150.032	149.024	6.39	5.10807e+06	10	1	78.3	8.9																			6.2	6.2	6.1	6.5	6.6	6.6	DDA for preferred ion	[M-H]-1
1	Sedanolide	C12 H18 O2	Full match	Full match	Full match	Full match	-0.03	194.131	195.138	9.956	5.07273e+06	57	1	49.4	61.9							1.4						8.5	8.5	8.2	7.5	8.2	8.2							DDA for preferred ion	[M+H]+1
2	NAPQI	C8 H7 N O2	Full match	No results	Full match	Full match	-0.46	149.048	150.055	1.331	5.06767e+06	38	0															8.1	7.3	9.5	9.5	9.2	8.9							DDA for preferred ion	[M+H]+1
1	Proline	C5 H9 N O2	Full match	Full match	Full match	Full match	-0.14	115.063	116.071	1.378	5.01432e+06	42	2	94.5	9.7									1.1		2.4		8.9	8.1	6.7	7.5	8.4	8.4							DDA for preferred ion	[M+H]+1
2	Capryloylglycine	C10 H19 N O3	Full match	Full match	Full match	Partial match	-0.05	201.136	200.129	9.537	4.98823e+06	51	1	88.8	9.4																			10	9.2	9.2	8.9	10	10	DDA for preferred ion	[M-H]-1
2	Nookatone	C15 H22 O	Full match	No results	Full match	Full match	0.01	218.167	219.174	8.961	4.94921e+06	106	0															8.1	7.7	3.9	3.6	7.2	7.2							No MS2	[M+H]+1
1	Corchorifatty acid F	C18 H32 O5	Full match	Full match	Full match	Full match	0.03	328.225	327.218	10.641	4.92716e+06	160	1	76.3	47.5																			8.1	8.5	8.5	8.5	8.5	7	DDA for preferred ion	[M-H]-1
2	(3β,5ξ,9ξ)-3,6,19-Trihydroxyurs-12-en-28-oic acid	C30 H48 O5	Full match	Full match	Partial match	Full match	0.82	488.351	489.358	11.06	4.92271e+06	149	2	75.8	72.2													8.5	8.1	8.7	8	9.2	8.5							DDA for preferred ion	[M+H]+1
1	cis,cis-Muconic acid	C6 H6 O4	Full match	Full match	Full match	Full match	-0.33	142.027	143.034	1.972	4.91343e+06	30	2	44.1	40													7.5	9	8.9	8.9	8.4	8.4							DDA for preferred ion	[M+H]+1
2	3,5-Dihydroxy-2-naphthoic acid	C11 H8 O4	Full match	Full match	Full match	Partial match	-0.12	204.042	205.05	9.978	4.9076e+06	48	1	51.8	41.2													8.9	10	7.6	8	4.6	5.8							DDA for preferred ion	[M+H]+1
2	(+)-ar-Turmerone	C15 H20 O	Full match	Full match	Full match	Partial match	-0.17	216.151	217.159	11.308	4.9056e+06	43	1	39.4	7													5.5	2.4	2.4	1.7	2.9	6							DDA for preferred ion	[M+H]+1
2	(+)-ar-Turmerone	C15 H20 O	Full match	Full match	Full match	Partial match	-0.05	216.151	217.159	11.4	4.9056e+06	43	1	38.9	6.9													3.2	2.4	4.9	5.3	7.3	5.8							DDA for preferred ion	[M+H]+1
1	Glycidyl methacrylate	C7 H10 O3	Full match	Full match	Full match	Full match	-0.44	142.063	143.07	5.289	4.87937e+06	21	1	39.5	7													8.9	8.5		6.3	7.9	7.9							DDA for preferred ion	[M+H]+1
1	Ethyl-β-D-glucuronide	C8 H14 O7	Full match	Full match	Full match	Full match	-0.17	222.074	221.067	11.415	4.84006e+06	13	1	31.6	59.6																			9.6	8.9	8.9	9.2	9.2	9.2	DDA for preferred ion	[M-H]-1
2	3-Deoxyglucosone	C6 H10 O5	Full match	No results	Full match	Full match	0.05	162.053	221.067	11.418	4.84006e+06	48	0																					9.6	8.9	8.9	9.2	9.2	9.2	DDA for preferred ion	[M-H+HAc]-1
2	Ethylbenzene	C8 H10	Full match	No results	Full match	Full match	-0.42	106.078	107.085	8.203	4.80906e+06	7	0															7.6	7.6	7	6.6	5.6	4.8							DDA for preferred ion	[M+H]+1
2	Butylbenzene	C10 H14	Full match	No results	Full match	Full match	-0.33	134.11	135.117	8.535	4.80579e+06	20	0															8.5	8.9	7.3	6.6	8.9	8.5							DDA for preferred ion	[M+H]+1
1	Epinephrine	C9 H13 N O3	Full match	Full match	Full match	Full match	-0.24	183.089	184.097	7.878	4.78976e+06	66	1	58	64.4												1.1	9.6	8.9	8.9	10	8.9	9.2							DDA for preferred ion	[M+H]+1
2	Baumin	C27 H22 O11	Full match	No results	Full match	Full match	0.73	522.117	523.124	9.838	4.78254e+06	1	0															9.6	8.5	9.6	9.2	8.9	9.6							DDA for preferred ion	[M+H]+1
2	5-(6-hydroxy-6-methyloctyl)-2,5-dihydrofuran-2-one	C13 H22 O3	Full match	Full match	Full match	Not the top hit	-0.1	226.157	209.154	8.981	4.76099e+06	50	2	59.3	64.8							2.7						8.4	8.4	8.4	8.4	8.5	8.5							DDA for other ion	[M+H-H2O]+1
1	(-)-Caryophyllene oxide	C15 H24 O	Full match	Full match	Full match	Full match	-0.1	220.183	221.19	10.345	4.759e+06	141	2	87.7	80.7													9.2	9.2	9.2	8.5	9.2	9.2							DDA for preferred ion	[M+H]+1
2	Ascorbic acid	C6 H8 O6	Full match	No results	Full match	Full match	-0.13	176.032	235.046	1.073	4.75467e+06	41	0																							4.7	4.7	5.8	5.8	No MS2	[M-H+HAc]-1
2	(+/-)9,10-dihydroxy-12Z-octadecenoic acid	C18 H34 O4	Full match	Full match	Partial match	Full match	-0.14	314.246	313.238	14.16	4.75294e+06	34	5	99.4	100				2.8															8.9	9.2	10	9.2	9.2	9.6	DDA for preferred ion	[M-H]-1
1	NP-015930	C13 H12 O9	Full match	Full match	Full match	Full match	-0.35	312.048	311.041	9.208	4.74704e+06	4	1	99.5	87.2																			9.2	8.9	8.9	9.2	9.2	8.9	DDA for preferred ion	[M-H]-1
2	Propyl propane thiosulfonate	C11 H16 O5	Full match	No results	Full match	Full match	-0.31	228.1	229.107	2.853	4.7236e+06	34	0															6.8	7.2	8.1	9.2	8.2	8.2							DDA for preferred ion	[M+H]+1
1	Dodecanedioic acid	C12 H22 O4	Full match	Full match	Full match	Full match	-0.28	230.152	229.144	12.051	4.72192e+06	19	1	78.2	8.9	6.6	6.2	6.6	6.2	5.5	6.6													8.9	9.2	10	9.2	9.2	8.9	DDA for preferred ion	[M-H]-1
2	2-Hydroxydecanedioic acid	C10 H18 O5	Full match	No results	Full match	Full match	-0.18	218.115	217.108	9.336	4.72189e+06	15	0			4.5	7.9	6.8	5.6	6.8	7.9													10	9.2	9.2	10	9.2	9.2	DDA for preferred ion	[M-H]-1
2	Isopropyl-beta-D-thiogalactopyranoside	C9 H18 O5 S	Full match	No results	Full match	Full match	-0.18	238.087	237.08	6.879	4.66238e+06	3	0																					8.7	8.7	9.2	9.2	9.2	9.2	DDA for preferred ion	[M-H]-1
2	4-Hydroxy-L-glutamic acid	C5 H9 N O5	Full match	No results	Full match	Full match	-0.25	163.048	205.082	1.084	4.65084e+06	13	0															5.8	5.8		6.3	8	6.8							No MS2	[M+ACN+H]+1
1	Glycidyl methacrylate	C7 H10 O3	Full match	Full match	Full match	Full match	-0.27	142.063	143.07	5.112	4.57659e+06	21	1	36.3	6.8															8										DDA for preferred ion	[M+H]+1
2	5-Methyl-4-((1R,6R)-3-methyl-6-(1-methylethenyl)-2-cyclohexen-1-yl)-1,3-benzenediol	C17 H22 O2	Full match	No results	Full match	Full match	-0.03	258.162	291.195	9.694	4.55303e+06	65	0															7.9	7.1	3.9	5.5	6.5	5.3							DDA for other ion	[M+H+MeOH]+1
2	Furocoumarinic acid glucoside	C17 H18 O9	Full match	No results	Full match	Full match	-0.59	366.095	347.077	9.247	4.52333e+06	6	0																					9.6	9.6	8.9	9.6	8.5	8.9	DDA for other ion	[M-H-H2O]-1
2	Aminoadipic acid	C6 H11 N O4	Full match	No results	Full match	Full match	-0.35	161.069	162.076	1.06	4.49177e+06	55	0															4.3			9.2	6.8	7.6							No MS2	[M+H]+1
2	1-Methyl-4-(1-methyl-2-propenyl)-benzene	C13 H18	Full match	No results	Full match	Full match	-0.34	174.141	175.148	9.027	4.48552e+06	3	0															9.2	9.2	9.2	9.2	9.2	9.6							DDA for preferred ion	[M+H]+1
2	(Z)-1,3-Octadiene	C8 H12	Full match	No results	Full match	Full match	-0.38	108.094	109.101	7.997	4.48256e+06	7	0											0.9	0.9			6.6	6.6	5.1	5.5	2	2							No MS2	[M+H]+1
1	(-)-Caryophyllene oxide	C15 H24 O	Full match	Full match	Full match	Full match	-0.15	220.183	203.179	10.889	4.47988e+06	141	2	83.6	77.8													8.9	8.9	9.2	9.2	8.9	8.9							DDA for preferred ion	[M+H-H2O]+1
1	Corchorifatty acid F	C18 H32 O5	Full match	Full match	Full match	Full match	-0.25	328.225	327.218	10.218	4.47698e+06	160	1	81.7	69.8																			6.3	5.2	7.3	6.6	7.2	7.6	DDA for preferred ion	[M-H]-1
1	CMPF	C12 H16 O5	Full match	Full match	Full match	Full match	-0.13	240.1	239.092	8.868	4.46951e+06	47	1	54.9	59.5																			8.9	10	9.2	8.9	10	9.2	DDA for preferred ion	[M-H]-1
2	L-(-)-Carvone	C10 H14 O	Full match	Full match	Full match	Not the top hit	-0.49	150.104	151.112	10.704	4.46574e+06	60	2	61	42.7							1.3						6	6.3	5.8	6.6	6.8	6.1							DDA for preferred ion	[M+H]+1
2	DL-Propargylglycine	C5 H7 N O2	Full match	No results	Full match	Full match	-0.07	113.048	114.055	1.759	4.46128e+06	23	0															8.9	8.1	7.9	7.1	5.8	3.9							DDA for preferred ion	[M+H]+1
2	1,2,3,4-Tetrahydronaphthalene	C10 H12	Full match	No results	Full match	Full match	-0.36	132.094	133.101	9.233	4.46043e+06	5	0															6.8	6.8	5.8	5.1	5.5	3.2							DDA for preferred ion	[M+H]+1
2	Norepinephrine sulfate	C8 H11 N O6 S	Full match	No results	Full match	Full match	-0.12	249.031	250.038	1.49	4.44949e+06	5	0															5.5	5.8	8.1	9.6	6.5	6.5							DDA for preferred ion	[M+H]+1
2	(Z)-1,3-Octadiene	C8 H12	Full match	No results	Full match	Full match	-0.18	108.094	109.101	9.995	4.44043e+06	7	0															4.6	4.2	5.5	4.7	5.5	5.1							No MS2	[M+H]+1
2	Shikimic acid	C7 H10 O5	Full match	No results	Full match	Full match	-0.24	174.053	175.06	2.412	4.42872e+06	28	0															6.3	6.3	8.4	8.4	7.2	6.8							DDA for preferred ion	[M+H]+1
2	Carmine red	C22 H20 O13	Full match	No results	Full match	Full match	-0.42	492.09	491.083	2.015	4.39025e+06	6	0																					9.6	9.6	9.6	9.6	8.6	8.6	DDA for preferred ion	[M-H]-1
1	L-(-)-Carvone	C10 H14 O	Full match	Full match	Full match	Full match	-0.51	150.104	151.112	11.633	4.37983e+06	60	2	42.5	39.7													8.4	8	8.9	8.5	7.3	8.9							DDA for preferred ion	[M+H]+1
2	Irisxanthone	C20 H20 O11	Full match	Full match	Full match	Partial match	-0.37	436.1	435.093	10.667	4.34607e+06	21	2	61	8																			10	10	10	10	10	10	DDA for preferred ion	[M-H]-1
1	10-HDA	C10 H18 O3	Full match	Full match	Full match	Full match	-0.13	186.126	187.133	8.048	4.32595e+06	37	2	64.5	66.3								3.1					6.6	5.5	5.5	5.5	8.5	8.5							DDA for preferred ion	[M+H]+1
2	2,2-Bis(hydroxymethyl)propionic acid	C5 H10 O4	Full match	Full match	Full match	Partial match	0.42	134.058	133.051	2.151	4.3214e+06	21	1	33.9	6.7																			9.2	9.6	8.2	8.2	7.3	7.7	DDA for preferred ion	[M-H]-1
2	Propylbenzene	C9 H12	Full match	No results	Full match	Full match	-0.11	120.094	121.101	12.355	4.31665e+06	12	0															8.5	8.1	7	7.3	8.5	7.7							DDA for preferred ion	[M+H]+1
2	Nookatone	C15 H22 O	Full match	No results	Full match	Full match	-0.07	218.167	219.174	11.879	4.30828e+06	106	0															7	7	6.6	6.6	4.3	5.1							No MS2	[M+H]+1
2	Thymol	C10 H14 O	Full match	No results	Full match	Full match	-0.37	150.104	151.112	9.516	4.30551e+06	60	0															5.5	2	2	4.3	4.3	5.5							No MS2	[M+H]+1
2	Succinylacetone	C7 H10 O4	Full match	No results	Full match	Full match	-0.33	158.058	141.055	6.217	4.29921e+06	26	0													1.7		8.4	8.4	8.9	8.9	8.4	8.4							DDA for preferred ion	[M+H-H2O]+1
1	4-Methoxycinnamaldehyde	C10 H10 O2	Full match	Full match	Full match	Full match	-0.24	162.068	163.075	11.197	4.2747e+06	61	3	79.9	75.1													8.9	10	8.9	8.9	8.4	8.4							DDA for preferred ion	[M+H]+1
2	Salvianolic acid C	C26 H20 O10	Full match	No results	Full match	Full match	-0.29	492.106	491.098	9.723	4.25093e+06	8	0																					2.8	3.2	2	2	3.3	2.9	No MS2	[M-H]-1
1	4-Hydroxybenzaldehyde	C7 H6 O2	Full match	Full match	Full match	Full match	-0.12	122.037	123.044	3.596	4.25001e+06	10	1	93.5	9.7													8.4	7.2	8.9	8.9	7.5	7.9							DDA for preferred ion	[M+H]+1
1	Carbidopa	C10 H14 N2 O4	Full match	Full match	Full match	Full match	-0.22	226.095	227.103	5.626	4.21768e+06	69	3	37.1	6.9														7.6		7.2	7.3								DDA for preferred ion	[M+H]+1
2	Endothal	C8 H10 O5	Full match	Full match	Full match	Partial match	-0.16	186.053	185.046	5.531	4.20856e+06	6	1	44.7	7.2																			7.9					8.4	DDA for preferred ion	[M-H]-1
2	10-Nitrooleate	C18 H33 N O4	Full match	Full match	Partial match	Full match	0.11	327.241	328.248	13.732	4.18424e+06	50	2	73.4	46.2													5.6	5.6	5.6	5.6	7.7	8.5							DDA for preferred ion	[M+H]+1
1	(-)-Caryophyllene oxide	C15 H24 O	Full match	Full match	Full match	Full match	-0.1	220.183	221.19	9.226	4.17247e+06	141	2	75	71.5													9.6	9.6	9.6	9.6	9.6	9.6							DDA for preferred ion	[M+H]+1
1	Corchorifatty acid F	C18 H32 O5	Full match	Full match	Full match	Full match	-0.37	328.225	327.218	11.088	4.15507e+06	160	1	81.4	67																			7.1	7.5	8.5	8.5	8	7.6	DDA for preferred ion	[M-H]-1
2	N-Acetylhistamine	C7 H11 N3 O	Full match	Full match	Full match	Partial match	-0.46	153.09	154.097	1.469	4.15441e+06	31	2	86.1	70.2													7.9	8.2	8.4	9.5	8.4	8.4							DDA for preferred ion	[M+H]+1
2	Endothal	C8 H10 O5	Full match	Full match	Full match	Partial match	-0.11	186.053	185.046	5.663	4.15426e+06	6	1	50.9	7.5																				7.7	8.9	8.9	8.7		DDA for preferred ion	[M-H]-1
2	6-Pentyl-2H-pyran-2-one	C10 H14 O2	Full match	Full match	Full match	Partial match	-0.29	166.099	167.107	9.799	4.15288e+06	88	1	43.1	39.8													8.9	6.2	8.1	7.7	6.8	6.5							DDA for preferred ion	[M+H]+1
2	(1S,4R,6S)-1,3,3-Trimethyl-2-oxabicyclo[2.2.2]oct-6-yl hexopyranoside	C16 H28 O7	Full match	Full match	Partial match	Full match	-0.47	332.183	331.176	10.982	4.15282e+06	219	1	65.3	63																			8.9	9.2	10	10	8.9	9.2	DDA for preferred ion	[M-H]-1
2	3-(1-Propyl-3-piperidinyl)phenol	C14 H21 N O	Full match	No results	Full match	Full match	-0.02	219.162	220.17	9.674	4.15152e+06	177	0														1.7	8.5	8.1	6.8	5.7	8.5	7.3							No MS2	[M+H]+1
1	Sedanolide	C12 H18 O2	Full match	Full match	Full match	Full match	-0.07	194.131	195.138	12.121	4.14614e+06	57	1	58.9	64.7													7.2	7.6	8.1	8.9	8.5	8.9							DDA for preferred ion	[M+H]+1
2	o-Phthalaldehyde	C8 H6 O2	Full match	No results	Full match	Full match	-0.26	134.037	135.044	9.839	4.13835e+06	13	0															8.7	8.7	8.9	8.9	8.9	8.9							DDA for preferred ion	[M+H]+1
2	Fraxetin	C10 H8 O5	Full match	Full match	Full match	Partial match	0.04	208.037	209.044	7.005	4.11757e+06	27	2	72.2	69.5													6.6	6.6	6.6	7	7	7.3							DDA for preferred ion	[M+H]+1
2	Oxoglutaric acid	C5 H6 O5	Full match	No results	Full match	Full match	0.26	146.022	145.014	1.064	4.10594e+06	19	0																							7	5.5			No MS2	[M-H]-1
2	Geranylacetone	C13 H22 O	Full match	No results	Full match	Full match	0.01	194.167	177.164	9.742	4.1033e+06	16	0															8	8.4	8.9	8.5	5.3	8.4							No MS2	[M+H-H2O]+1
2	1-Methylguanine	C6 H7 N5 O	Full match	Full match	Full match	Partial match	-0.26	165.065	166.072	1.597	4.07332e+06	22	2	97.1	9.9												5.2	3.7	5.2			6.6	5.5							DDA for preferred ion	[M+H]+1
1	Metoprolol	C15 H25 N O3	Full match	Full match	Full match	Full match	-0.19	267.183	268.191	8.77	4.06891e+06	72	1	32.8	57													9.6	9.6	9.2	8.9	9.6	9.6							DDA for preferred ion	[M+H]+1
2	(2R)-3-Sulfanylpropane-1,2-diol	C3 H8 O2 S	Full match	No results	Full match	Full match	-0.11	108.024	109.032	1.172	4.0614e+06	2	0															6.3	6	6.6	5.5	3.7	6.7							No MS2	[M+H]+1
1	4-Hydroxybenzaldehyde	C7 H6 O2	Full match	Full match	Full match	Full match	-0.11	122.037	123.044	1.826	4.05683e+06	10	1	90.8	9.5							2.2	5					7.9	7.9	8.6	7.9	8.4	8.4							DDA for preferred ion	[M+H]+1
2	N6-Acetyl-L-lysine	C8 H16 N2 O3	Full match	Full match	Full match	Partial match	-0.13	188.116	189.123	1.28	4.03123e+06	29	7	83.2	66.2													5.1	5.5	4.7	5.1	6.6	5.1							DDA for preferred ion	[M+H]+1
1	Caffeic acid	C9 H8 O4	Full match	Full match	Full match	Full match	-0.35	180.042	163.039	10.544	4.01968e+06	45	3	89.9	82.4													7	5.1	5.3	4.6	6.6	5.8							DDA for preferred ion	[M+H-H2O]+1
2	Benzoic acid	C7 H6 O2	Full match	No results	Full match	Full match	-0.19	122.037	123.044	6.04	3.98153e+06	10	0									2.1						7	7.3	6.3	5.6	7	7							No MS2	[M+H]+1
1	2-Aminoadipic acid	C6 H11 N O4	Full match	Full match	Full match	Full match	-0.23	161.069	160.062	1.411	3.97521e+06	55	4	63.9	66.2	6.6																		5.1	3.9	8.1	8.1	5.1		DDA for preferred ion	[M-H]-1
2	(+)-Limonene	C10 H16	Full match	No results	Full match	Full match	-0.56	136.125	137.132	9.38	3.94247e+06	57	0															2.8	5.1											No MS2	[M+H]+1
2	1-Methyl-4-(1-methyl-2-propenyl)-benzene	C13 H18	Full match	No results	Full match	Full match	-0.31	174.141	175.148	10.889	3.90569e+06	3	0											1.7				7.7	8.5	8.1	9.2	8.9	9.2							DDA for preferred ion	[M+H]+1
2	Congressane	C14 H20	Full match	No results	Full match	Full match	0.03	188.157	221.19	11.206	3.90419e+06	3	0															5.3	8	7.3	7.3	7.3	8.5							No MS2	[M+H+MeOH]+1
2	(Z)-But-1-ene-1,2,4-tricarboxylate	C7 H8 O6	Full match	No results	Full match	Full match	-0.3	188.032	187.025	1.388	3.90319e+06	12	0																					5.8	4.3	5.8	3.2	5.8	5.5	DDA for preferred ion	[M-H]-1
2	Guvacoline	C7 H11 N O2	Full match	Full match	Full match	Partial match	-0.27	141.079	142.086	5.246	3.90305e+06	46	1	34.7	6.7												2		5.2		5.1	6.1								DDA for preferred ion	[M+H]+1
2	o-Ethyltoluene	C9 H12	Full match	No results	Full match	Full match	-0.77	120.094	121.101	7.736	3.86687e+06	12	0									4.8						9.6	7.3	9.6	8.9	8.5	8.1							DDA for preferred ion	[M+H]+1
2	Malonic acid	C3 H4 O4	Full match	No results	Full match	Full match	-0.31	104.011	105.018	9.536	3.84152e+06	3	0															8.9	8.5	8.9	9.2	9.6	9.2							DDA for preferred ion	[M+H]+1
2	Octalin	C12 H20	Full match	No results	Full match	Full match	-0.26	164.156	206.19	10.771	3.81173e+06	4	0															7	6.6	7.3	7	7.3	7							DDA for other ion	[M+ACN+H]+1
2	2,4-Dihydroxybutanoic acid	C4 H8 O4	Full match	No results	Full match	Full match	0.12	120.042	179.056	9.538	3.8052e+06	18	0																					8	7.2	9.6	8.9	8	8	DDA for other ion	[M-H+HAc]-1
2	Heptanophenone	C13 H18 O	Full match	Full match	Full match	Partial match	-0.12	190.136	191.143	11.088	3.76496e+06	17	1	52.3	44.8													8.5	8.9	8	8.4	8.5	8.1							DDA for preferred ion	[M+H]+1
1	2-Aminoadipic acid	C6 H11 N O4	Full match	Full match	Full match	Full match	0.08	161.069	160.062	1.505	3.7636e+06	55	2	73.3	46.7	5.6																			7.3	8.2	8.2	7.2	6.8	DDA for preferred ion	[M-H]-1
2	cis-Coutaric acid	C13 H12 O8	Full match	No results	Full match	Full match	-0.58	296.053	295.046	9.73	3.74874e+06	7	0																					9.6	9.6	9.2	9.6	10	9.6	DDA for preferred ion	[M-H]-1
1	4-Methoxycinnamaldehyde	C10 H10 O2	Full match	Full match	Full match	Full match	-0.35	162.068	163.075	8.581	3.74025e+06	61	3	75.1	71.6													8.9	8.9	8.9	8.9	8.9	8.9							DDA for preferred ion	[M+H]+1
2	4-Hydroxy-3-methoxybenzenemethanol	C8 H10 O3	Full match	No results	Full match	Full match	-0.09	154.063	153.056	6.882	3.7304e+06	45	0					2.1																7.6	8.4	8.5	8.5	8.5	8.1	DDA for preferred ion	[M-H]-1
2	N,N-Diisopropylethylamine (DIPEA)	C8 H19 N	Full match	Full match	Partial match	Full match	-0.27	129.152	130.159	7.865	3.7104e+06	6	2	77.3	8.9													8.4	8.4	8.1	8.9	8.9	8.1							DDA for preferred ion	[M+H]+1
2	Metoprolol	C15 H25 N O3	Full match	No results	Full match	Full match	-0.2	267.183	268.191	7.454	3.70407e+06	72	0															9.6	10	9.6	9.6	9.6	10							DDA for preferred ion	[M+H]+1
2	Tyrosol	C8 H10 O2	Full match	No results	Full match	Full match	-0.45	138.068	180.102	1.737	3.67118e+06	58	0												5.1	5.9		7.3	8.9	6.3	7.5	7.6	7.6							No MS2	[M+ACN+H]+1
2	Spectinomycin	C14 H24 N2 O7	Full match	No results	Full match	Full match	1.47	332.159	333.166	1.877	3.65237e+06	33	0															8.1	8.1	7.6	7.2	7.2	8							DDA for preferred ion	[M+H]+1
2	9-Oxo-nonanoic acid	C9 H16 O3	Full match	No results	Full match	Full match	-0.32	172.11	173.117	11.571	3.631e+06	23	0									1.8	1.5					8.1	8.1	9.2	8.5	8.1	8.5							DDA for preferred ion	[M+H]+1
1	10-HDA	C10 H18 O3	Full match	Full match	Full match	Full match	-0.27	186.126	169.122	6.967	3.6189e+06	37	2	67.9	67.3													3.6	2	8.5	7.3	3.2	4.7							DDA for other ion	[M+H-H2O]+1
1	NP-020020	C7 H12 O5	Full match	Full match	Full match	Full match	-0.2	176.068	177.076	1.212	3.61553e+06	18	1	49.3	44.3													0.9			5.8	6.2	1.7							DDA for preferred ion	[M+H]+1
1	Succinic semialdehyde	C4 H6 O3	Full match	Full match	Full match	Full match	0.63	102.032	101.025	1.817	3.585e+06	18	2	39.9	7																			4.1		5.7	4.9	4.1	3.3	DDA for preferred ion	[M-H]-1
2	Ibuprofen	C13 H18 O2	Full match	No results	Full match	Full match	-0.12	206.131	207.138	9.962	3.58119e+06	84	0															7.1	7.9	5.6	7.5	7.2	9.1							DDA for preferred ion	[M+H]+1
2	(E)-2-octenal	C8 H14 O	Full match	No results	Full match	Full match	2.7	126.105	109.101	10.231	3.5751e+06	23	0															8.5	8.5	8.9	7	8	8.4							DDA for other ion	[M+H-H2O]+1
2	Tranexamic Acid	C8 H15 N O2	Full match	No results	Full match	Full match	-0.52	157.11	158.117	1.32	3.57477e+06	56	0											2.2				7.1	7.1	6	6.7	7.5	6.7							No MS2	[M+H]+1
2	L-Proline	C5 H9 N O2	Full match	No results	Full match	Full match	-0.23	115.063	116.071	7.335	3.56927e+06	42	0																1.8	1.7	1.7	1.7	1.7							No MS2	[M+H]+1
2	Deferiprone	C7 H9 N O2	Full match	No results	Full match	Full match	-0.16	139.063	184.062	2.451	3.56009e+06	45	0																					8.4	8.7	7.7	7.3	7.9	7.9	DDA for other ion	[M+FA-H]-1
2	Ribonolactone	C5 H8 O5	Full match	No results	Full match	Full match	1.08	148.037	147.03	1.21	3.55204e+06	33	0						2.5																7.3	6.5	6.8	6.1		DDA for preferred ion	[M-H]-1
2	9-Oxo-nonanoic acid	C9 H16 O3	Full match	No results	Full match	Full match	-0.4	172.11	231.124	9.668	3.54907e+06	23	0							3.8														9.2	9.2	9.2	9.2	9.6	9.2	DDA for other ion	[M-H+HAc]-1
1	Morphine	C17 H19 N O3	Full match	Full match	Full match	Full match	-0.08	285.136	286.144	8.437	3.54805e+06	326	5	96.7	9.8													9.2	9.2	9.2	9.2	9.2	9.2							DDA for preferred ion	[M+H]+1
1	Hydrocinnamic acid	C9 H10 O2	Full match	Full match	Full match	Full match	0.21	150.068	149.061	11.16	3.53976e+06	68	2	97.1	9.9						2.8													9.2	9.2	8.9	8.9	8.9	8.9	DDA for preferred ion	[M-H]-1
2	N-Acetyl-DL-glutamic acid	C7 H11 N O5	Full match	Full match	Full match	Partial match	-0.19	189.064	188.056	1.398	3.52201e+06	14	1	42.6	55.3																			8.2	9	8.1	8.5	5.7	5.7	DDA for preferred ion	[M-H]-1
1	Maleic acid	C4 H4 O4	Full match	Full match	Full match	Full match	0.75	116.011	115.004	1.552	3.51943e+06	9	2	81.8	9.1			4.1		5.6	5.6													3.2		9.1	8	8.7	6.8	DDA for preferred ion	[M-H]-1
2	Nookatone	C15 H22 O	Full match	No results	Full match	Full match	-0.08	218.167	219.174	9.446	3.50817e+06	106	0															5.8	8.5	6.8	6.1	7.6	5.3							No MS2	[M+H]+1
2	1-O-Sinapoylglucose	C17 H22 O10	Full match	No results	Full match	Full match	0.35	386.121	404.155	8.32	3.4959e+06	28	0															10	9.2	9.6	9.2	9.2	10							DDA for preferred ion	[M+NH4]+1
1	(-)-Caryophyllene oxide	C15 H24 O	Full match	Full match	Full match	Full match	-0.13	220.183	203.179	10.772	3.48465e+06	141	2	91.2	82.8													8.9	8.5	8.5	8.1	8.5	8.5							DDA for preferred ion	[M+H-H2O]+1
1	L-Tyrosine	C9 H11 N O3	Full match	Full match	Full match	Full match	0.04	181.074	180.067	1.971	3.47572e+06	91	4	94.6	92.5																			7			5.8	5.8	6.2	DDA for preferred ion	[M-H]-1
1	4-Pyridoxic acid	C8 H9 N O4	Full match	Full match	Full match	Full match	-0.09	183.053	184.06	2.66	3.46365e+06	38	4	96.3	77.3											3.4	3.4	5.6	6.3	9.2	8.9	6.8	7.6							DDA for preferred ion	[M+H]+1
2	Isopropylmaleic acid	C7 H10 O4	Full match	No results	Full match	Full match	0.03	158.058	157.051	8.487	3.4586e+06	26	0						0.5															8.9	10	8.9	8.9	8.4	9.5	DDA for preferred ion	[M-H]-1
2	3-Hydroxycapric acid	C10 H20 O3	Full match	No results	Full match	Full match	-0.1	188.141	189.149	8.067	3.45733e+06	18	0															6.6	5	9.6	9.6	9.6	9.6							DDA for preferred ion	[M+H]+1
2	Cinnamic acid	C9 H8 O2	Full match	No results	Full match	Full match	-0.45	148.052	181.086	8.202	3.44907e+06	19	0															3.9	3.9	6.2	4.7	3.8	4.6							No MS2	[M+H+MeOH]+1
1	9S,13R-12-Oxophytodienoic acid	C18 H28 O3	Full match	Full match	Full match	Full match	-0.15	292.204	293.211	10.616	3.44593e+06	62	5	82.2	76.8										4.3			3.7	7.5	6	4.8	6.5	6.5							DDA for preferred ion	[M+H]+1
2	Malonic acid	C3 H4 O4	Full match	No results	Full match	Full match	-0.42	104.011	105.018	9.854	3.43583e+06	3	0															8.5	8.9	8.9	8.9	9.6	9.6							DDA for preferred ion	[M+H]+1
1	Maleic acid	C4 H4 O4	Full match	Full match	Full match	Full match	-0.32	116.011	115.004	1.604	3.41367e+06	9	2	79.4	9			4.1			5.6													3.2	5.8	3.2	5.5		4.8	DDA for preferred ion	[M-H]-1
2	13(S)-HpOTrE	C18 H30 O4	Full match	Full match	Full match	Partial match	-0.28	310.214	291.196	15.218	3.41326e+06	65	2	89.7	51.3																			8.1	7.7	9.2	8.9	9.6	8.5	DDA for other ion	[M-H-H2O]-1
2	Ethyl glucuronide	C8 H14 O7	Full match	No results	Full match	Full match	-0.19	222.074	281.088	1.419	3.39401e+06	14	0																					5.8	5.1	8.9	9.6	5.6	6.3	DDA for other ion	[M-H+HAc]-1
2	4-Anisic acid	C8 H8 O3	Full match	Full match	Full match	Partial match	0.06	152.047	151.04	8.271	3.39081e+06	66	11	96.8	9.8																			8.9	8.9	8.4	8.7	8.4	8.4	DDA for preferred ion	[M-H]-1
2	Sibrafiban	C20 H28 N4 O6	Full match	No results	Full match	Full match	-3.83	420.199	401.181	8.438	3.35577e+06	11	0																					10	8.9	8.7	8.4	8.9	8.9	DDA for other ion	[M-H-H2O]-1
2	Propylbenzene	C9 H12	Full match	No results	Full match	Full match	-0.33	120.094	121.101	10.275	3.35281e+06	12	0															5.3	5.7	5.8	5.8	7.3	5.5							DDA for preferred ion	[M+H]+1
2	Dipentyl phthalate	C18 H26 O4	Full match	No results	Full match	Full match	-0.18	306.183	307.19	13.619	3.34461e+06	49	0															5.2	5.6	6.5	6.8	6.5	6.8							DDA for preferred ion	[M+H]+1
2	1,2-Dihydro-1,1,6-trimethylnaphthalene	C13 H16	Full match	No results	Full match	Full match	-0.8	172.125	173.132	8.219	3.33909e+06	2	0															7.3	8.1	8.7	6.8	8.5	8.5							No MS2	[M+H]+1
2	L-Proline	C5 H9 N O2	Full match	No results	Full match	Full match	-0.03	115.063	116.071	2.136	3.33746e+06	42	0															1.8		2.4	2	3.7	4.1							No MS2	[M+H]+1
2	(2R)-2-({(2E)-3-[3-{[(1R)-1-Carboxy-2-(3,4-dihydroxyphenyl)ethoxy]carbonyl}-2-(3,4-dihydroxyphenyl)-7-hydroxy-2,3-dihydro-1-benzofuran-4-yl]-2-propenoyl}oxy)-3-(3,4-dihydroxyphenyl)propanoic acid	C36 H30 O16	Full match	Full match	Full match	Partial match	0.07	718.153	719.161	9.23	3.33525e+06	13	1	36.3	41.4													4.8	5.2	5.8	6.2	5.3	5.3							DDA for preferred ion	[M+H]+1
2	Oxoglutaric acid	C5 H6 O5	Full match	No results	Full match	Full match	-0.38	146.021	145.014	1.935	3.31936e+06	19	0																						6.2	8.7		5.8		DDA for preferred ion	[M-H]-1
2	Ethyl glucuronide	C8 H14 O7	Full match	No results	Full match	Full match	-0.17	222.074	221.067	9.759	3.31331e+06	14	0																					8.5	8.9	8.9	8.9	8.4	8.4	DDA for preferred ion	[M-H]-1
2	Endothal	C8 H10 O5	Full match	Full match	Full match	Partial match	-0.16	186.053	185.046	4.457	3.31328e+06	6	1	41.1	7.1																			5.8	2.6	6.5	6.8	2.2	5.8	DDA for preferred ion	[M-H]-1
2	Ecgonine	C9 H15 N O3	Full match	Full match	Partial match	Full match	-0.31	185.105	186.112	7.409	3.30752e+06	60	1	36.2	58													8.9	8.9	9.2	10	8.7	8.7							DDA for preferred ion	[M+H]+1
2	L-Dopa	C9 H11 N O4	Full match	No results	Full match	Full match	-0.04	197.069	198.076	1.188	3.28136e+06	44	0															7.2	5.3	6.3	6.3	7.6	6.5							No MS2	[M+H]+1
2	Metoprolol	C15 H25 N O3	Full match	No results	Full match	Full match	-0.18	267.183	251.164	11.355	3.27544e+06	72	0															5.1	4.7	1.9	3.4	5.1	4.7							No MS2	[M+H-NH3]+1
2	Ecgonine	C9 H15 N O3	Full match	Full match	Partial match	Full match	-0.23	185.105	186.112	1.298	3.27423e+06	60	1	41.3	42.8													6	5.6	6.3	6.3	5.8	5.1							DDA for preferred ion	[M+H]+1
2	(E)-2-octenal	C8 H14 O	Full match	No results	Full match	Full match	0.51	126.105	125.097	9.969	3.26645e+06	23	0			5.3	4.9	7.1	5.3	5.3	5.6													9.2	10	10	9.2	10	9.2	DDA for preferred ion	[M-H]-1
1	trans,trans-Muconic acid	C6 H6 O4	Full match	Full match	Full match	Full match	0.15	142.027	141.019	1.608	3.26229e+06	30	2	69	8.4		2.7																		7.3	8	8.7	8.6	6.3	DDA for preferred ion	[M-H]-1
2	3-Hydroxy-2H-pyran-2-one	C5 H4 O3	Full match	No results	Full match	Full match	-0.3	112.016	225.039	7.236	3.24246e+06	7	0															10	10	9.2	10	10	10							DDA for other ion	[2M+H]+1
1	Mevalonic acid	C6 H12 O4	Full match	Full match	Full match	Full match	0.31	148.074	147.066	2.848	3.23697e+06	40	1	63.3	8.2																			8.9	9.2	6.1	6.1	7.2	8.4	DDA for preferred ion	[M-H]-1
2	Propylene carbonate	C4 H6 O3	Full match	No results	Full match	Full match	0.22	102.032	203.056	11.653	3.22029e+06	18	0																					10	10	10	9.6	10	9.6	DDA for other ion	[2M-H]-1
2	Neochlorogenic acid	C16 H18 O9	Not the top hit	Full match	Full match	Full match	-0.58	354.095	353.088	7.273	3.21943e+06	134	4	97.1	91.8																			10	10	9.2	10	10	10	DDA for preferred ion	[M-H]-1
2	Diethyl oxalpropionate	C9 H14 O5	Full match	No results	Full match	Full match	-0.46	202.084	403.161	8.48	3.21063e+06	10	0																					9.6	9.6	8.9	8.9	9.6	8.9	No MS2	[2M-H]-1
2	Isopropyl-beta-D-thiogalactopyranoside	C9 H18 O5 S	Full match	No results	Full match	Full match	0.02	238.088	239.095	6.641	3.20441e+06	3	0									0.8	3.9				0.6	8.7	8.4	8.5	9.6	9.1	8.7							DDA for preferred ion	[M+H]+1
2	4-Ethylbenzaldehyde	C9 H10 O	Full match	No results	Full match	Full match	-0.34	134.073	135.08	8.534	3.19921e+06	28	0															6.6	6.6	5.2	4.4	2.4	2							DDA for preferred ion	[M+H]+1
2	Nandrolone	C18 H26 O2	Full match	No results	Full match	Full match	-0.28	274.193	275.2	10.525	3.19143e+06	65	0															8.5	8.5	5.5	5.5	5.5	5.5							No MS2	[M+H]+1
2	Conduritol epoxide	C6 H10 O5	Full match	No results	Full match	Full match	-0.57	162.053	145.049	7.673	3.17679e+06	48	0															7	6.6	3.6	2.8	6	5.6							DDA for preferred ion	[M+H-H2O]+1
2	2,3,4,9-Tetrahydro-1H-β-carboline-3-carboxylic acid	C12 H12 N2 O2	Full match	Full match	Not the top hit	Full match	-0.32	216.09	215.083	8.144	3.16782e+06	247	1	99.3	90.5																			9.6	9.6	9.6	9.6	9.6	9.6	DDA for preferred ion	[M-H]-1
2	p-Cresol	C7 H8 O	Full match	No results	Full match	Full match	-0.2	108.057	109.065	10.957	3.16716e+06	6	0															9.2	8.9	8.9	10	8.9	8.9							DDA for preferred ion	[M+H]+1
1	Syringic acid	C9 H10 O5	Full match	Full match	Full match	Full match	-1.42	198.053	197.045	9.861	3.14489e+06	23	1	39.6	7																			8.4	8	8.9	8.9	8	7.2	DDA for preferred ion	[M-H]-1
2	Phthalic acid	C8 H6 O4	Full match	No results	Full match	Full match	0.14	166.027	165.019	8.966	3.14087e+06	16	0					1.6																3.9	1.7	5.2	6	2.4	3.2	No MS2	[M-H]-1
2	Cortalcerone	C6 H8 O5	Full match	No results	Full match	Full match	0.28	160.037	159.03	1.639	3.14012e+06	27	0																					3.9	3.9		6		1.7	DDA for preferred ion	[M-H]-1
1	Citroflex 2	C12 H20 O7	Full match	Full match	Full match	Full match	-0.26	276.121	299.11	11.621	3.13631e+06	5	1	32.5	41.2							6.1	8	7.6	7.2	8.4	7.6	8	8.7	9.6	8.5	10	9.2							DDA for preferred ion	[M+Na]+1
2	1,2,3-Trihydroxybenzene	C6 H6 O3	Full match	No results	Full match	Full match	-0.16	126.032	127.039	9.738	3.12498e+06	16	0															8.4	6.8	8.5	7.3	7.7	8.1							No MS2	[M+H]+1
2	(E)-2-octenal	C8 H14 O	Full match	No results	Full match	Full match	2.75	126.105	275.2	10.999	3.12293e+06	23	0												3.1			8.1	8.5	7.7	8.5	7.6	7.6							DDA for other ion	[2M+Na]+1
2	Anisole	C7 H8 O	Full match	No results	Full match	Full match	-0.15	108.058	109.065	10.457	3.10562e+06	6	0														0.9	8.4	8	8.4	8.4	8.9	8.5							DDA for preferred ion	[M+H]+1
2	L-Proline	C5 H9 N O2	Full match	No results	Full match	Full match	0.08	115.063	116.071	2.699	3.10276e+06	42	0											2.1				2.9	3.7	7	7	4.2	4.6							DDA for other ion	[M+H]+1
2	3-Hydroxycapric acid	C10 H20 O3	Full match	No results	Full match	Full match	-0.29	188.141	189.148	8.207	3.09615e+06	18	0															5.8	7	10	10	5.3	6.5							DDA for preferred ion	[M+H]+1
2	Caftaric acid	C13 H12 O9	Full match	No results	Full match	Full match	1.52	312.049	313.056	1.889	3.08954e+06	4	0															6.2	6.2	5.7	6.5	6.6	6.6							No MS2	[M+H]+1
2	Phenylglyoxylic acid	C8 H6 O3	Full match	No results	Full match	Full match	0.28	150.032	149.024	9.639	3.0817e+06	10	0																					4.4	4.1	5.6	5.6	7.7	7.3	No MS2	[M-H]-1
2	L-Glutamic acid	C5 H9 N O4	Full match	No results	Full match	Full match	-0.52	147.053	148.06	1.164	3.07084e+06	33	0															6.1	5.7	5.8	5.2	5.3	5.7							No MS2	[M+H]+1
2	Glycerophosphoinositol	C9 H19 O11 P	Full match	No results	Full match	Full match	0.31	334.067	335.074	1.286	3.0365e+06	7	0															7	7.3	3.9	6.6	3.3	6.3							No MS2	[M+H]+1
2	2-Aminobicyclo[3.1.0]hexane-2,6-dicarboxylic acid	C8 H11 N O4	Full match	No results	Full match	Full match	-0.1	185.069	186.076	1.382	3.03472e+06	31	0															4.6	5.3	5.7	6.5		5.1							No MS2	[M+H]+1
2	Glycerol tripropanoate	C12 H20 O6	Full match	No results	Full match	Full match	0.08	260.126	519.245	8.999	3.02267e+06	9	0																					7.3	7.3	6.8	7.6	4.7	5.8	No MS2	[2M-H]-1
2	2-Hydroxyglutaric acid diethyl ester	C9 H16 O5	Full match	No results	Full match	Full match	-0.07	204.1	203.093	7.175	3.00032e+06	11	0																					8.7	8.7	9.2	9.2	9.2	9.2	DDA for preferred ion	[M-H]-1
2	Shanzhiside methyl ester	C17 H26 O11	Full match	No results	Full match	Full match	-0.51	406.147	405.14	3.799	2.99867e+06	31	0																						5.5		6.6		6.8	DDA for preferred ion	[M-H]-1
2	Miglitol	C8 H17 N O5	Full match	No results	Full match	Full match	0.33	207.111	190.107	1.08	2.99397e+06	12	0															6.6	3.9		4.7	5.8	6.6							No MS2	[M+H-H2O]+1
2	Capric acid	C10 H20 O2	Full match	No results	Full match	Full match	-0.37	172.146	173.154	10.981	2.98525e+06	45	0													1.1	1.5	10	8.5	10	8.9	10	8.9							DDA for preferred ion	[M+H]+1
2	2-Hydroxybutyric acid	C4 H8 O3	Full match	No results	Full match	Full match	-0.16	104.047	105.055	1.08	2.97469e+06	21	0															6.5	6.8		7.5	7.2	6.5							No MS2	[M+H]+1
1	N-Nitrosomorpholine (NMOR)	C4 H8 N2 O2	Full match	Full match	Full match	Full match	2.72	116.059	296.134	1.239	2.96066e+06	22	1	33.2	6.7													5.8	3.9	5.2	6.2	8.7	8.4							DDA for preferred ion	[2M+ACN+Na]+1
2	Galactosylglycerol	C9 H18 O8	Full match	No results	Full match	Full match	0.2	254.1	296.134	1.231	2.96066e+06	17	0															5.8	3.9	7.8	6.1	4.1	5.8							No MS2	[M+ACN+H]+1
2	Nookatone	C15 H22 O	Full match	No results	Full match	Full match	-0.11	218.167	219.174	10.076	2.95973e+06	106	0															4.2	3.4	3.3	4.1	5.5	4.7							No MS2	[M+H]+1
2	1,2,3,4-Tetrahydronaphthalene	C10 H12	Full match	No results	Full match	Full match	-0.22	132.094	133.101	11.588	2.95755e+06	5	0															8.5	8.5	9.6	9.2	8.5	8.5							DDA for preferred ion	[M+H]+1
2	Estriol	C18 H24 O3	Full match	No results	Full match	Full match	-0.04	288.173	289.18	10.636	2.95631e+06	81	0									0.8				0.2	0.5	1.3		6.1										No MS2	[M+H]+1
1	4-Phenylbutyric acid	C10 H12 O2	Full match	Full match	Full match	Full match	-0.48	164.084	165.091	9.703	2.94216e+06	96	3	46.2	61													7.5	7.1	8	8.4	7.5	7.5							DDA for preferred ion	[M+H]+1
2	Cinnamaldehyde	C9 H8 O	Full match	No results	Full match	Full match	-0.71	132.057	165.091	9.604	2.94216e+06	17	0															4.4	7.1	5.5	5.5	3.2	4.7							No MS2	[M+H+MeOH]+1
2	Pyridoxal	C8 H9 N O3	Full match	No results	Full match	Full match	-0.46	167.058	168.065	1.609	2.93073e+06	63	0															5.3	6.8	7.3	7.3	7.6	5.3							No MS2	[M+H]+1
2	Irisxanthone	C20 H20 O11	Full match	Full match	Full match	Partial match	-0.2	436.1	435.093	11.327	2.9262e+06	21	1	31.4	6.6																			10	9.2	9.2	10	9.2	9.2	DDA for preferred ion	[M-H]-1
2	Thymol	C10 H14 O	Full match	No results	Full match	Full match	-0.33	150.104	133.101	8.585	2.92316e+06	60	0													2		5.1	5.1	3.6	2.8	4.3	4.7							No MS2	[M+H-H2O]+1
2	Thymol	C10 H14 O	Full match	No results	Full match	Full match	-0.59	150.104	151.112	11.382	2.92018e+06	60	0									3.7	3.7	4.5	4.5	5.2	4.8	7.7	7.7	8.9	8.5	8.1	8.1							No MS2	[M+H]+1
2	Heptanophenone	C13 H18 O	Full match	Full match	Full match	Partial match	-0.11	190.136	191.143	8.576	2.8963e+06	17	1	49.4	44.3													8.5	8.5	8.5	8.1	8.1	8.5							DDA for preferred ion	[M+H]+1
2	5'-O-beta-D-Glucosylpyridoxine	C14 H21 N O8	Full match	No results	Full match	Full match	0.06	331.127	332.134	6.925	2.82682e+06	5	0															10	9.2	9.5	9.5	10	10							DDA for preferred ion	[M+H]+1
2	Ethylbenzene	C8 H10	Full match	No results	Full match	Full match	-0.3	106.078	107.085	8.063	2.8266e+06	7	0																	6	6	7.5								DDA for preferred ion	[M+H]+1
2	Thymine	C5 H6 N2 O2	Full match	Full match	Full match	Partial match	-0.25	126.043	127.05	2.187	2.81315e+06	26	3	97.9	81.6													6.5	6.5	8	8.4	6.5	6.8							DDA for preferred ion	[M+H]+1
2	Sebacic acid	C10 H18 O4	Full match	No results	Full match	Full match	-0.11	202.12	183.103	10.242	2.80837e+06	28	0				1.6	2.1	2															7.7	8.9	5.5	5.8	6	6.3	DDA for other ion	[M-H-H2O]-1
2	2-Nonenoic acid	C9 H16 O2	Full match	No results	Full match	Full match	-0.45	156.115	157.122	8.283	2.80661e+06	40	0											3.7				10	9.2	8.9	10	8.9	8.9							DDA for preferred ion	[M+H]+1
2	L-Tryptophan	C11 H12 N2 O2	Full match	No results	Full match	Full match	-2.05	204.089	203.082	1.553	2.80458e+06	189	0																					5.5		5.8	6.6	6.2	6.6	No MS2	[M-H]-1
2	1-Phenyl-1-pentanone	C11 H14 O	Full match	No results	Full match	Full match	-0.5	162.104	163.112	9.295	2.79707e+06	17	0															5.6	6	6.1	6.1	4.4	4.8							No MS2	[M+H]+1
2	L-Threonine	C4 H9 N O3	Full match	No results	Full match	Full match	-0.22	119.058	120.066	1.515	2.79211e+06	35	0															6.5	6.1	7	6.2		8.4							No MS2	[M+H]+1
1	Pyridoxal	C8 H9 N O3	Full match	Full match	Full match	Full match	-0.49	167.058	168.065	1.265	2.78677e+06	63	3	49.7	62													7.5	7.1	7	6.6	8	8							DDA for preferred ion	[M+H]+1
1	{(1R,2R)-2-[(2Z)-5-(Hexopyranosyloxy)-2-penten-1-yl]-3-oxocyclopentyl}acetic acid	C18 H28 O9	Full match	Full match	Full match	Full match	-0.36	388.173	387.166	8.157	2.78416e+06	61	1	90.8	75																			9.2	9.2	8.4	8.4	8.9	9.2	DDA for preferred ion	[M-H]-1
2	Ibuprofen	C13 H18 O2	Full match	No results	Full match	Full match	-0.2	206.131	207.138	9.438	2.77115e+06	84	0															7.3	6.6	7	6.6	6.8	6.5							No MS2	[M+H]+1
2	Ibuprofen	C13 H18 O2	Full match	No results	Full match	Full match	-0.18	206.131	248.164	9.338	2.76972e+06	84	0															4.3	5.5	8.5	8.5	6.5	6.5							No MS2	[M+ACN+H]+1
2	Methyl geranate	C11 H18 O2	Full match	No results	Full match	Full match	-0.27	182.131	183.138	9.06	2.76652e+06	28	0									1		1.3		1		8.9	8.9	10	8.9	8.9	8.9							DDA for preferred ion	[M+H]+1
2	Obscurolide A1	C15 H17 N O5	Full match	Full match	Partial match	Full match	0.01	291.111	324.144	7.501	2.76635e+06	240	1	30.9	56.5													10	9.2	10	10	10	10							DDA for other ion	[M+H+MeOH]+1
2	3'-Glucosyl-2',4',6'-trihydroxyacetophenone	C14 H18 O9	Full match	No results	Full match	Full match	-0.11	330.095	329.088	2.934	2.76598e+06	5	0																								6.8	8.2	8.2	DDA for preferred ion	[M-H]-1
2	Nookatone	C15 H22 O	Full match	No results	Full match	Full match	-0.33	218.167	219.174	11.235	2.72443e+06	106	0																	2.6		1.8								No MS2	[M+H]+1
2	Eriojaposide A	C24 H38 O11	Full match	No results	Full match	Full match	-0.11	502.241	501.234	9.893	2.7216e+06	6	0																					3.4	1.9		2.8	6.6	5.5	No MS2	[M-H]-1
2	Zeranol	C18 H26 O5	Full match	No results	Full match	Full match	-0.13	322.178	321.171	13.09	2.71957e+06	448	0																					10	9.2	8.9	8.9	8.9	8.9	DDA for preferred ion	[M-H]-1
2	Indane	C9 H10	Full match	No results	Full match	Full match	-0.11	118.078	119.086	9.708	2.70372e+06	8	0										3					6	5.6	6.3	6	7.3	5.8							No MS2	[M+H]+1
2	Scopoletin	C10 H8 O4	Full match	Full match	Partial match	Full match	-0.04	192.042	193.05	9.437	2.69789e+06	52	8	96	76.5													9.6	10	8.5	9.6	8.9	8.9							DDA for preferred ion	[M+H]+1
2	(2R,3S)-Piscidic acid	C11 H12 O7	Full match	No results	Full match	Full match	-0.19	256.058	255.051	6.635	2.69541e+06	9	0																					8.1	8.9	8.9	10	7.9	8.6	DDA for preferred ion	[M-H]-1
2	Phthalic acid	C8 H6 O4	Full match	No results	Full match	Full match	-0.12	166.027	199.06	5.301	2.69224e+06	16	0																6		5.5									DDA for preferred ion	[M+H+MeOH]+1
2	Thymol	C10 H14 O	Full match	No results	Full match	Full match	-0.37	150.104	151.112	7.723	2.68981e+06	60	0															8.9	8.5	7.6	7.2	8	8							No MS2	[M+H]+1
2	2-Hydroxybutyric acid	C4 H8 O3	Full match	No results	Full match	Full match	-0.5	104.047	168.063	2.762	2.67999e+06	21	0															4.2	4.8	9.1	8.4	7.2	7.2							No MS2	[M+ACN+Na]+1
1	L-(-)-Carvone	C10 H14 O	Full match	Full match	Full match	Full match	-0.44	150.104	151.112	11.939	2.67839e+06	60	2	39.3	42.5							4.6	4.6	4.8	5	5.2	6.1	7.5	6	8.5	8.5	8.4	8.4							DDA for preferred ion	[M+H]+1
2	Estradiol	C18 H24 O2	Full match	No results	Full match	Full match	-0.16	272.178	273.185	11.155	2.67686e+06	70	0															3.1	3.4	5.3	5.7	3.1								No MS2	[M+H]+1
1	Carvone	C10 H14 O	Full match	Full match	Full match	Full match	-0.31	150.104	151.112	12.618	2.66715e+06	60	2	86.4	53.8													8.5	8.5	8.9	9.6	8.5	8.5							DDA for preferred ion	[M+H]+1
2	Heliotridine	C8 H13 N O2	Full match	No results	Full match	Full match	-0.19	155.095	188.128	3.027	2.64268e+06	58	0															6.8	6.8	6.8	6.8	8.4	8.4							DDA for other ion	[M+H+MeOH]+1
2	Ibuprofen	C13 H18 O2	Full match	No results	Full match	Full match	-0.1	206.131	207.138	12.145	2.63776e+06	84	0															7.1	6.7	6.6	8.1	8.5	8.5							No MS2	[M+H]+1
2	Gemfibrozil	C15 H22 O3	Full match	No results	Full match	Full match	-0.06	250.157	233.154	9.856	2.63216e+06	302	0															2	5.5	2.4	1.7		3.8							No MS2	[M+H-H2O]+1
2	Styrene	C8 H8	Full match	No results	Full match	Full match	-0.51	104.063	137.096	9.222	2.62841e+06	6	0																2.9	2.4	1.3									No MS2	[M+H+MeOH]+1
1	D-(+)-Xylose	C5 H10 O5	Full match	Full match	Full match	Full match	0.24	150.053	149.046	11.416	2.61324e+06	76	4	78.9	8.9																			8.5	8.9	9.6	9.2	9.2	9.2	DDA for preferred ion	[M-H]-1
2	beta-Damascenone	C13 H18 O	Full match	No results	Full match	Full match	-0.43	190.136	173.132	9.96	2.60782e+06	17	0															5.2	6	1.8	3.3	2	3.2							No MS2	[M+H-H2O]+1
2	1,2-Dihydro-1,1,6-trimethylnaphthalene	C13 H16	Full match	No results	Full match	Full match	-0.54	172.125	173.132	9.963	2.60782e+06	2	0															5.2	2.9	1.8	2.6	2	3.2							No MS2	[M+H]+1
2	Methyl dihydrojasmonate	C13 H22 O3	Full match	No results	Full match	Full match	-0.11	226.157	227.164	9.545	2.60118e+06	50	0										2.6	2.5				7.3	8.1	7.6	7.6	7.7	9.2							No MS2	[M+H]+1
1	3,4,5-trihydroxycyclohex-1-ene-1-carboxylic acid	C7 H10 O5	Full match	Full match	Full match	Full match	0.01	174.053	173.046	4.744	2.59193e+06	31	1	43.3	61.9																			8.9		7.9	7.9		7.9	DDA for preferred ion	[M-H]-1
2	L-Proline	C5 H9 N O2	Full match	No results	Full match	Full match	0.67	115.063	114.056	5.818	2.58515e+06	42	0																						6.2	6.6				No MS2	[M-H]-1
1	Sedanolide	C12 H18 O2	Full match	Full match	Full match	Full match	-0.14	194.131	195.138	11.392	2.57879e+06	57	1	52.9	62.9													8.9	8.9	8	8.4	8.9	8.9							DDA for preferred ion	[M+H]+1
2	Cortalcerone	C6 H8 O5	Full match	No results	Full match	Full match	0	160.037	159.03	1.72	2.57718e+06	27	0				2.5																		3.4	7.2	8	3.9	3.2	DDA for preferred ion	[M-H]-1
2	Thymol	C10 H14 O	Full match	No results	Full match	Full match	-0.19	150.104	151.112	9.805	2.57666e+06	60	0															6.1	5.3	5.1	7	6.1	4.6							No MS2	[M+H]+1
1	Corchorifatty acid F	C18 H32 O5	Full match	Full match	Full match	Full match	-0.38	328.225	327.218	12.558	2.57357e+06	17	1	78.2	67																			7	6.2	7.3	5.8	3.3	4.1	DDA for preferred ion	[M-H]-1
2	Butyrophenone	C10 H12 O	Full match	Full match	Partial match	Full match	-0.42	148.089	149.096	8.953	2.5719e+06	34	5	71.4	45													4.7	5.1	7.3	9.2	6.5	6.5							DDA for preferred ion	[M+H]+1
2	4-Nitrophenyl butyrate	C10 H11 N O4	Full match	No results	Full match	Full match	-0.32	209.069	210.076	1.297	2.56639e+06	92	0															3.9	3.9	4.3	3.6	6.6	4.3							DDA for preferred ion	[M+H]+1
2	4-Acetamidobutanoic acid	C6 H11 N O3	Full match	Full match	Full match	Partial match	0.49	145.074	144.067	2.409	2.56114e+06	59	2	83.5	49.5																			8.4	8	7.3	7	8.2	7.9	DDA for preferred ion	[M-H]-1
1	3,5-di-tert-Butyl-4-hydroxybenzoic acid	C15 H22 O3	Full match	Full match	Full match	Full match	-0.25	250.157	251.164	10.587	2.55758e+06	302	12	78	48.9														3.9	4.7		4.3								DDA for preferred ion	[M+H]+1
2	Azelaic acid	C9 H16 O4	Full match	No results	Full match	Full match	-0.13	188.105	171.102	12.752	2.55681e+06	19	0									2.6		1.3				8.9	8.9	8.9	8.9	8.9	9.2							DDA for preferred ion	[M+H-H2O]+1
2	p-Cymene	C10 H14	Full match	No results	Full match	Full match	-0.22	134.11	135.117	7.845	2.5465e+06	20	0															8	7.6	7.5	7.5	8	8							No MS2	[M+H]+1
2	1,2,3,4-Tetrahydronaphthalene	C10 H12	Full match	No results	Full match	Full match	-0.3	132.094	133.101	10.453	2.54442e+06	5	0															8.1	8.9	8.9	9.2	8.4	7.6							DDA for preferred ion	[M+H]+1
2	9-Oxo-nonanoic acid	C9 H16 O3	Full match	No results	Full match	Full match	-0.37	172.11	173.117	11.69	2.54224e+06	23	0									1.3										5.8								DDA for preferred ion	[M+H]+1
2	1-(Carboxymethyl)cyclohexanecarboxylic acid	C9 H14 O4	Full match	Full match	Full match	Partial match	-0.14	186.089	187.096	8.837	2.54175e+06	28	3	72	69.4										0.5	3.3	2.8	9.6	10	8.9	8.9	8.9	8.9							DDA for preferred ion	[M+H]+1
1	9S,13R-12-Oxophytodienoic acid	C18 H28 O3	Full match	Full match	Full match	Full match	-0.14	292.204	275.2	11.959	2.53946e+06	62	5	87.1	80.3													8.5	8.5	8.5	8.5	8.5	7							DDA for preferred ion	[M+H-H2O]+1
2	Artesunate	C19 H28 O8	Full match	No results	Full match	Full match	0.28	384.179	385.186	10.232	2.53521e+06	14	0															10	9.2	9.2	9.2	8.9	9.2							DDA for preferred ion	[M+H]+1
2	Endothal	C8 H10 O5	Full match	Full match	Full match	Partial match	-0.11	186.053	185.046	4.662	2.53296e+06	6	1	35.1	6.8																				5.8			5.8		DDA for preferred ion	[M-H]-1
2	Estradiol	C18 H24 O2	Full match	No results	Full match	Full match	0.09	272.178	273.185	13.235	2.5189e+06	70	0									0.5						7.1	7.1	8.1	8.1	8	8							No MS2	[M+H]+1
2	Styrene	C8 H8	Full match	No results	Full match	Full match	-0.51	104.063	137.096	10.89	2.51549e+06	6	0															8	8.4	8.5	8.5	7.6	8							No MS2	[M+H+MeOH]+1
2	2,6-Di-tert-butylbenzoquinone	C14 H20 O2	Full match	No results	Full match	Full match	-0.14	220.146	262.18	10.025	2.51149e+06	83	0															9.2	10	9.6	9.2	9.6	8.9							No MS2	[M+ACN+H]+1
2	Tyramine	C8 H11 N O	Full match	No results	Full match	Full match	-0.23	137.084	155.118	1.291	2.50254e+06	59	0															8.5	8.5	7.2	3.8	7	6.2							No MS2	[M+NH4]+1
2	1,2-Dihydro-1,1,6-trimethylnaphthalene	C13 H16	Full match	No results	Full match	Full match	-0.62	172.125	173.132	9.226	2.49787e+06	2	0												5.2	2.8		7.3	8.9	6.3	7.9	7.1	7.9							No MS2	[M+H]+1
2	Gemfibrozil	C15 H22 O3	Full match	No results	Full match	Full match	1.82	250.157	251.165	10.379	2.49563e+06	302	0																				4.7							No MS2	[M+H]+1
1	3-Hydroxydecanoic acid	C10 H20 O3	Full match	Full match	Full match	Full match	-0.07	188.141	187.134	12.555	2.49174e+06	18	2	63.4	8.2	1.5	3	4.9	1.8	3.4														9.2	8.9	8.9	8.9	8.9	8.9	DDA for preferred ion	[M-H]-1
2	Homoveratric acid	C10 H12 O4	Full match	No results	Full match	Full match	-0.15	196.074	197.081	8.753	2.48451e+06	116	0										1					8.9	8.9	9.1	8.7	9.1	8.4							DDA for preferred ion	[M+H]+1
1	2-Aminoadipic acid	C6 H11 N O4	Full match	Full match	Full match	Full match	-0.03	161.069	160.062	1.679	2.47331e+06	55	1	33.5	6.7						2.8													8.1	5.5	9.2	8.5	7	9.2	DDA for preferred ion	[M-H]-1
2	Suberic acid	C8 H14 O4	Full match	No results	Full match	Full match	-0.17	174.089	216.123	1.705	2.47228e+06	22	0															6.1	5.3	6.7	7.5	6.3	7.1							No MS2	[M+ACN+H]+1
2	L-Serine	C3 H7 N O3	Full match	No results	Full match	Full match	0.25	105.043	106.05	1.173	2.47184e+06	9	0															6.8	6.8	5.2	4.1	6.8	5.3							No MS2	[M+H]+1
2	(Z)-1,3-Octadiene	C8 H12	Full match	No results	Full match	Full match	-0.44	108.094	109.101	7.711	2.47166e+06	7	0															7	6.6	5.1	4.7	6.8	6.1							No MS2	[M+H]+1
1	(-)-Caryophyllene oxide	C15 H24 O	Full match	Full match	Full match	Full match	0.06	220.183	221.19	13.461	2.45397e+06	141	2	90.6	82.6							1.7	1.7					8.5	9.2	9.2	8.5	8.5	8.5							DDA for preferred ion	[M+H]+1
2	Heptanophenone	C13 H18 O	Full match	Full match	Full match	Partial match	-0.17	190.136	191.143	7.72	2.4538e+06	17	1	35.3	41.7													9.2	8.9	8.1	8.9	8.4	8							DDA for preferred ion	[M+H]+1
2	Oxoadipic acid	C6 H8 O5	Full match	No results	Full match	Full match	-0.32	160.037	161.044	1.308	2.45132e+06	27	0															5.5			4.6	5.2	3.6							No MS2	[M+H]+1
2	Estrone	C18 H22 O2	Not the top hit	Full match	Full match	Full match	0.11	270.162	271.169	13.212	2.43392e+06	92	5	71.1	68.8													8.9	8.9	9.2	9.2	8.9	8.9							DDA for preferred ion	[M+H]+1
2	6-Pentyl-2H-pyran-2-one	C10 H14 O2	Full match	Full match	Full match	Partial match	-0.38	166.099	167.107	10.416	2.42925e+06	88	2	43.5	39.9													7.2	7.6	6.1	3.4	8.1	7							DDA for preferred ion	[M+H]+1
2	Peniciisocoumarin A	C14 H22 O5	Full match	No results	Full match	Full match	-0.07	270.147	253.143	10.513	2.42913e+06	34	0															4.3	8.5	7.5	6.3	8	7.6							DDA for preferred ion	[M+H-H2O]+1
1	10-HDA	C10 H18 O3	Full match	Full match	Full match	Full match	-0.2	186.126	185.118	10.356	2.42111e+06	37	1	81.9	9.1					2.2	2.2													6.3	8.6	8.1	8.9	6.3	7.9	DDA for preferred ion	[M-H]-1
1	12-oxo Phytodienoic Acid	C18 H28 O3	Full match	Full match	Full match	Full match	-0.19	292.204	293.211	10.932	2.4168e+06	62	5	75.4	71.8										1			7.3	6.2	7	6.2	7	8.1							DDA for preferred ion	[M+H]+1
2	9-Oxo-nonanoic acid	C9 H16 O3	Full match	No results	Full match	Full match	0.14	172.11	171.103	10.99	2.41433e+06	23	0																					7.9	7.9	8	8	8.1	8.1	DDA for preferred ion	[M-H]-1
2	Caproic acid	C6 H12 O2	Full match	No results	Full match	Full match	-0.14	116.084	117.091	7.238	2.41223e+06	45	0															9.2	9.6	9.6	9.6	8.1	8.5							DDA for preferred ion	[M+H]+1
2	3-Hydroxyanthranilic acid	C7 H7 N O3	Full match	No results	Full match	Full match	0.17	153.043	134.025	8.938	2.40567e+06	48	0						1															8.9	8.9	8.9	8.9	8.9	8.1	DDA for other ion	[M-H-H2O]-1
2	CAPSO	C9 H19 N O4 S	Full match	Full match	Partial match	Full match	-0.13	237.103	238.111	2.996	2.39772e+06	5	1	38	42.2													5.1	6.6	6.6	7.3	7.6	6.8							DDA for preferred ion	[M+H]+1
2	Thymol	C10 H14 O	Full match	No results	Full match	Full match	-0.43	150.104	151.112	9.953	2.39636e+06	60	0									2.1						6.5	6.1	6.2	6.2	6.8	8							No MS2	[M+H]+1
2	1,3,5-Trihydroxybenzene	C6 H6 O3	Full match	No results	Full match	Full match	-0.15	126.032	127.039	8.977	2.39609e+06	16	0															3.7	4.1	2.4	2.8	7.2	8							DDA for other ion	[M+H]+1
2	Salicin	C13 H18 O7	Full match	No results	Full match	Full match	-0.14	286.105	331.103	7.193	2.39332e+06	13	0																					8.9	8.9	8.9	8.9	8.9	9.2	DDA for other ion	[M+FA-H]-1
2	o-Xylene	C8 H10	Full match	No results	Full match	Full match	0.16	106.078	107.085	7.955	2.39028e+06	7	0																8.5	6.1		6	2.9							DDA for preferred ion	[M+H]+1
1	D-(-)-Quinic acid	C7 H12 O6	Full match	Full match	Full match	Full match	-0.09	192.063	193.071	1.311	2.37793e+06	17	1	34.9	52.7													4.1	5.6	3.9	3.2		5.5							DDA for preferred ion	[M+H]+1
2	NP-001596	C16 H30 O4	Full match	Full match	Partial match	Full match	-0.12	286.214	287.222	12.256	2.37388e+06	61	1	68.3	67.4								0.5	0.5				9.2	10	9.2	8.9	9.2	8.9							DDA for preferred ion	[M+H]+1
2	2,3-Dinor-11β-prostaglandin F2α	C18 H30 O5	Full match	Full match	Full match	Partial match	-0.12	326.209	325.202	13.015	2.37251e+06	35	5	52.9	43.6	6.4	5.3	5.3	7.1	4.5	7.9													7.7	7.3	6.2	8.5	6.6	7	DDA for preferred ion	[M-H]-1
2	1-Methyl-4-(1-methyl-2-propenyl)-benzene	C13 H18	Full match	No results	Full match	Full match	-0.28	174.141	175.148	9.296	2.36225e+06	3	0															7.7	7.7	8.4	6.8	7.6	8							DDA for preferred ion	[M+H]+1
2	Suberic acid	C8 H14 O4	Full match	No results	Full match	Full match	-0.37	174.089	216.123	1.219	2.35311e+06	22	0																5.1	4.2	6.8	3.4	8							No MS2	[M+ACN+H]+1
1	4-Hydroxybenzaldehyde	C7 H6 O2	Full match	Full match	Full match	Full match	0.33	122.037	121.03	8.716	2.35206e+06	10	2	99	9.9	5	4.6	5.7																8.4	8.4	8.9	8.9	8.9	8.9	DDA for preferred ion	[M-H]-1
2	(3E,5E)-1,3,5-octatriene	C8 H12	Full match	No results	Full match	Full match	-0.27	108.094	109.101	13.467	2.34575e+06	7	0															8.2	6.7	7.6	8	8	8.7							DDA for preferred ion	[M+H]+1
2	1-Methyl-4-(1-methyl-2-propenyl)-benzene	C13 H18	Full match	No results	Full match	Full match	-0.29	174.141	175.148	8.329	2.34017e+06	3	0															8	7.2	6.1	6.5	7.2	6.1							DDA for preferred ion	[M+H]+1
2	Heptyl 4-hydroxybenzoate	C14 H20 O3	Full match	No results	Full match	Full match	-0.16	236.141	237.149	9.906	2.33885e+06	72	0															7	5.5	2.8	5.1	3.9	3.2							No MS2	[M+H]+1
2	2,6-Di-tert-butylbenzoquinone	C14 H20 O2	Full match	No results	Full match	Full match	0.01	220.146	221.154	10.377	2.33758e+06	83	0															4.2	3.8	2.4	3.2	4.3	5.5							No MS2	[M+H]+1
2	Jasmonic acid	C12 H18 O3	Full match	No results	Full match	Full match	0.21	210.126	193.122	12.768	2.33308e+06	52	0															5.3	5.3	2.4	2.4		2							No MS2	[M+H-H2O]+1
1	Xanthurenic acid	C10 H7 N O4	Full match	Full match	Full match	Full match	-0.12	205.037	206.045	6.989	2.33093e+06	48	1	87.2	9.4													9.2	10	9.1	9.5	9.2	9.2							DDA for preferred ion	[M+H]+1
2	4,5-Dicaffeoylquinic acid	C25 H24 O12	Not the top hit	Full match	Full match	Full match	0.22	516.127	515.119	9.523	2.32917e+06	36	1	74.9	66.8																			9.6	9.6	9.6	9.6	9.6	10	DDA for preferred ion	[M-H]-1
2	1-Methyl-4-(1-methyl-2-propenyl)-benzene	C13 H18	Full match	No results	Full match	Full match	-0.2	174.141	175.148	11.944	2.32686e+06	3	0															8.1	7.7	8.1	7.3	7.6	8.4							DDA for preferred ion	[M+H]+1
2	L-Threonine	C4 H9 N O3	Full match	No results	Full match	Full match	0.84	119.058	118.051	1.181	2.32635e+06	35	0																					5.3	6.8	6.2	5.2	5.2	4.7	No MS2	[M-H]-1
2	Terbutaline	C12 H19 N O3	Full match	No results	Full match	Full match	-0.27	225.136	226.144	9.236	2.32141e+06	88	0															6.6	7	8.9	10	8.9	8.1							No MS2	[M+H]+1
2	Ethyl glucuronide	C8 H14 O7	Full match	No results	Full match	Full match	-0.1	222.074	221.067	9.525	2.31079e+06	13	0																					7.7	8.9	8.5	7.3	8.5	8.5	DDA for preferred ion	[M-H]-1
2	Thymol	C10 H14 O	Full match	No results	Full match	Full match	-0.47	150.104	151.112	12.251	2.30921e+06	60	0															7.3	6.6	4.9	4.9	7	7.3							No MS2	[M+H]+1
2	2-Aminooctanedioic acid	C8 H15 N O4	Full match	Full match	Full match	Partial match	-0.07	189.1	188.093	2.406	2.30894e+06	37	1	78.6	68.4																			8.9	9.6	8.1	7.3	7.7	8.1	DDA for preferred ion	[M-H]-1
2	Indane	C9 H10	Full match	No results	Full match	Full match	-0.58	118.078	119.085	9.512	2.3077e+06	8	0									2.7						2.8	5.1	2	5.5	4.3	6.6							No MS2	[M+H]+1
2	Triacetic acid	C6 H8 O4	Full match	No results	Full match	Full match	0.5	144.042	143.035	3.929	2.30672e+06	34	0																					5.8	2.2	8	8	3.7		DDA for preferred ion	[M-H]-1
2	2-Aminooctanedioic acid	C8 H15 N O4	Full match	Full match	Full match	Partial match	0.02	189.1	188.093	2.1	2.30476e+06	37	1	79	68.6																			8.4	8.7	8.4	8.4	7.9	8.2	DDA for preferred ion	[M-H]-1
2	Mevalonic acid	C6 H12 O4	Full match	No results	Full match	Full match	0.02	148.074	131.07	2.025	2.28938e+06	40	0															3.8	4.2	6.3	6	5.8	6.2							No MS2	[M+H-H2O]+1
2	Cloversaponin I	C36 H56 O9	Full match	No results	Full match	Full match	0.23	632.393	691.406	11.515	2.28559e+06	41	0																					8.9	8.9	8.5	8.5	8.9	8.9	DDA for other ion	[M-H+HAc]-1
2	Mussaenosidic acid	C16 H24 O10	Full match	Full match	Full match	Partial match	-0.24	376.137	421.135	3.284	2.2766e+06	11	1	46.3	56.6																				6.7		5.8	7.2	7.6	DDA for preferred ion	[M+FA-H]-1
2	Dihydrothymine	C5 H8 N2 O2	Full match	Full match	Full match	Partial match	0.25	128.059	173.057	1.113	2.27166e+06	27	1	37.7	6.9																				6.6	6.5	6.5	5.5	6.6	DDA for preferred ion	[M+FA-H]-1
1	Dodecanedioic acid	C12 H22 O4	Full match	Full match	Full match	Full match	-0.3	230.152	229.144	9.686	2.27156e+06	19	1	94	9.7																			8.5	8.5	8.9	8.5	8.9	9.6	DDA for preferred ion	[M-H]-1
1	3,4,5-trihydroxycyclohex-1-ene-1-carboxylic acid	C7 H10 O5	Full match	Full match	Full match	Full match	0.14	174.053	173.046	4.926	2.26192e+06	31	1	39.9	61.2																				5.8			5.8		DDA for preferred ion	[M-H]-1
2	L-Valine	C5 H11 N O2	Full match	No results	Full match	Full match	0.74	117.079	116.072	1.396	2.26154e+06	51	0																					8.5	8.9	8.9	9.6	7.6	7.6	No MS2	[M-H]-1
2	Ovalicin	C16 H24 O5	Full match	No results	Full match	Full match	0.31	296.162	297.17	9.545	2.25739e+06	71	0															5.5	5.5	2.8	2	2.4	2.4							No MS2	[M+H]+1
2	1-Phenyl-1-pentanone	C11 H14 O	Full match	No results	Full match	Full match	-0.68	162.104	145.101	11.217	2.25534e+06	17	0												1.6			5.5	6.6	3.1	3.8	5.6	6							No MS2	[M+H-H2O]+1
2	Indane	C9 H10	Full match	No results	Full match	Full match	-0.23	118.078	119.085	10.013	2.24623e+06	8	0									2						7.1	6.3	7	8.1	7.2	6.1							No MS2	[M+H]+1
2	(R)-Amphetamine	C9 H13 N	Full match	No results	Full match	Full match	-0.65	135.105	119.085	10.016	2.24623e+06	32	0									2						7.1	6.3	7	8.1	7.2	6.1							No MS2	[M+H-NH3]+1
2	Oxoadipic acid	C6 H8 O5	Full match	No results	Full match	Full match	0.05	160.037	159.03	1.429	2.24136e+06	27	0					1																8.5	8.5	8.1	8.5	6.6	8.9	No MS2	[M-H]-1
2	2-Aminobicyclo[3.1.0]hexane-2,6-dicarboxylic acid	C8 H11 N O4	Full match	No results	Full match	Full match	-0.02	185.069	169.05	5.226	2.2364e+06	31	0																6.5		8									No MS2	[M+H-NH3]+1
2	7-Epi-12-hydroxyjasmonic acid	C12 H18 O4	Full match	No results	Full match	Full match	-0.14	226.12	225.113	10.177	2.23518e+06	50	0							0.8														8.9	9.6	8.9	8.5	8.9	8.9	DDA for preferred ion	[M-H]-1
1	3-Hydroxybutyric acid	C4 H8 O3	Full match	Full match	Full match	Full match	0.95	104.047	103.04	2.501	2.23274e+06	21	2	88.7	9.4																			8.4	8.4	7	7	8	8.4	DDA for preferred ion	[M-H]-1
2	Uracil	C4 H4 N2 O2	Full match	Full match	Full match	Partial match	-0.08	112.027	113.035	3.896	2.23084e+06	15	3	45.5	40.2													8.9	7.7	7.6	8	6.3	7.5							DDA for preferred ion	[M+H]+1
2	2-Methylglutaric acid	C6 H10 O4	Full match	No results	Full match	Full match	0.02	146.058	127.04	1.905	2.21894e+06	72	0			0.6																		8.4	8	8.5	8.9	8.9	7.7	DDA for other ion	[M-H-H2O]-1
1	(-)-Caryophyllene oxide	C15 H24 O	Full match	Full match	Full match	Full match	-0.13	220.183	221.19	10.128	2.2184e+06	141	2	80	75.2									5.3				8.5	8.9	8.9	8.5	8.4	8							DDA for preferred ion	[M+H]+1
1	Malonic acid	C3 H4 O4	Full match	Full match	Full match	Full match	0.94	104.011	103.004	1.66	2.21804e+06	3	1	62.4	8.1																			8.9	6.6	4.7	5.1	4.7	4.7	DDA for preferred ion	[M-H]-1
2	5-Hydroxyindoleacetic acid	C10 H9 N O3	Full match	No results	Full match	Full match	-0.14	191.058	192.066	1.378	2.21795e+06	91	0															5.6	1.2	3.9										No MS2	[M+H]+1
2	Oxprenolol	C15 H23 N O3	Full match	No results	Full match	Full match	-0.2	265.168	266.175	7.738	2.21632e+06	180	0															7.2	6.8	8	7.2	8.4	8							No MS2	[M+H]+1
2	Cinnamaldehyde	C9 H8 O	Full match	No results	Full match	Full match	-0.63	132.057	165.091	9.542	2.21524e+06	17	0															5.5	5.1	2	5.5	3.2	4.7							No MS2	[M+H+MeOH]+1
2	Phthalic acid	C8 H6 O4	Full match	No results	Full match	Full match	-0.09	166.027	199.06	5.117	2.2042e+06	16	0															5.8					5.5							DDA for preferred ion	[M+H+MeOH]+1
2	L-Proline	C5 H9 N O2	Full match	No results	Full match	Full match	0.65	115.063	114.056	6.889	2.19769e+06	42	0																					6.8	8.4	8.9	8.1	8.1	8.1	No MS2	[M-H]-1
2	Phenylglyoxylic acid	C8 H6 O3	Full match	No results	Full match	Full match	-0.41	150.032	151.039	5.521	2.19663e+06	10	0															6.5	6.8	7	8.9	6.7	6.7							No MS2	[M+H]+1
2	2-Methoxyresorcinol	C7 H8 O3	Full match	Full match	Partial match	Full match	-0.52	140.047	141.055	7.364	2.19498e+06	32	1	34.3	6.7										4.8			8.9	8.9	8.9	8.9	8.9	8.9							DDA for preferred ion	[M+H]+1
2	Nandrolone	C18 H26 O2	Full match	No results	Full match	Full match	-0.2	274.193	275.2	10.877	2.18639e+06	65	0												2.1			6.1	6.5	4.7	6.2	5.7	4.9							No MS2	[M+H]+1
2	Nandrolone	C18 H26 O2	Full match	No results	Full match	Full match	-0.43	274.193	275.2	10.921	2.18639e+06	65	0												3.1			7.6	7.2	4.7	6.2	5.7	4.9							No MS2	[M+H]+1
2	Methyl dihydrojasmonate	C13 H22 O3	Full match	No results	Full match	Full match	-0.1	226.157	209.154	12.745	2.18293e+06	50	0															5.7	6.1	5.5	5.5	4.6	3.4							No MS2	[M+H-H2O]+1
2	beta-Damascenone	C13 H18 O	Full match	No results	Full match	Full match	-0.26	190.136	173.132	7.784	2.18056e+06	17	0														1.2	8.5	8.9	8.5	9.6	8.9	8.9							No MS2	[M+H-H2O]+1
2	1,2-Dihydro-1,1,6-trimethylnaphthalene	C13 H16	Full match	No results	Full match	Full match	-0.24	172.125	173.132	7.783	2.18056e+06	2	0														1.2	8.5	8.9	8.5	9.6	8.9	8.9							No MS2	[M+H]+1
2	(Z)-1,3-Octadiene	C8 H12	Full match	No results	Full match	Full match	-1.15	108.094	109.101	9.659	2.15528e+06	7	0															5.7	8	6.5	6.1	7.6	6.5							No MS2	[M+H]+1
1	Picolinic acid	C6 H5 N O2	Full match	Full match	Full match	Full match	0.85	123.032	122.025	8.933	2.15491e+06	8	3	70.6	8.5																			8.9	8.9	8.9	10	7.6	7.6	DDA for preferred ion	[M-H]-1
1	Mevalonic acid	C6 H12 O4	Full match	Full match	Full match	Full match	0.14	148.074	147.066	2.356	2.15476e+06	40	1	50.3	7.5																			8.7	9.1	7.9	7.5	7.5	7.9	DDA for preferred ion	[M-H]-1
2	Vanillic acid	C8 H8 O4	Not the top hit	Full match	Full match	Full match	-0.11	168.042	169.049	5.068	2.13728e+06	63	11	52.4	7.6													6.5					3.9							DDA for preferred ion	[M+H]+1
2	1-Phenyl-1-pentanone	C11 H14 O	Full match	No results	Full match	Full match	-0.39	162.104	163.112	13.817	2.12093e+06	17	0																4.6	2	3	2.4	2.6							No MS2	[M+H]+1
2	Ibuprofen	C13 H18 O2	Full match	No results	Full match	Full match	-0.23	206.131	207.138	10.59	2.11929e+06	84	0											3.3				6.1	4.9	7.3	7	3.6	2.8							No MS2	[M+H]+1
2	Arecoline	C8 H13 N O2	Full match	No results	Full match	Full match	1.09	155.095	188.128	1.919	2.11782e+06	58	0															8.7	9.5	8.6	8.6	8.2	7.5							No MS2	[M+H+MeOH]+1
2	Acetylglycine	C4 H7 N O3	Full match	No results	Full match	Full match	1.33	117.043	116.035	1.379	2.11417e+06	8	0																					2.8	4.7	6.5	5.3	1.4	2	No MS2	[M-H]-1
2	Isopropyl-beta-D-thiogalactopyranoside	C9 H18 O5 S	Full match	No results	Full match	Full match	-0.19	238.087	239.095	6.993	2.11207e+06	3	0												0.5	3.3	0.5	10	8.9	10	10	9.2	9.2							DDA for preferred ion	[M+H]+1
2	Shikimic acid	C7 H10 O5	Full match	No results	Full match	Full match	0.06	174.053	173.046	2.999	2.11031e+06	31	0																					1.8	2.2	1.3	2	1.8	1.8	No MS2	[M-H]-1
2	Jasmonic acid	C12 H18 O3	Full match	No results	Full match	Full match	-0.09	210.126	211.133	11.074	2.09515e+06	52	0															5.1	5.8	3.3	3.3	4.7	5.8							DDA for other ion	[M+H]+1
2	Quinolinic acid	C7 H5 N O4	Full match	No results	Full match	Full match	0.03	167.022	166.015	10.224	2.08776e+06	18	0				2.7		0.2															8.9	8.1	9.6	9.2	8.4	8.4	DDA for preferred ion	[M-H]-1
2	beta-Damascenone	C13 H18 O	Full match	No results	Full match	Full match	-0.2	190.136	191.143	9.032	2.08541e+06	17	0															4.1	6.3	7	8.5	7	8.5							No MS2	[M+H]+1
2	N-Methylcaprolactam	C7 H13 N O	Full match	Full match	Full match	Partial match	-0.25	127.1	128.107	7.861	2.08058e+06	32	1	81.9	64.5							1.3						9.6	8.9	10	9.2	8.9	10							DDA for preferred ion	[M+H]+1
2	1,2,3,4,Tetrahydro-1,5,7-trimethylnapthalene	C13 H18	Full match	No results	Full match	Full match	-0.5	174.141	175.148	8.17	2.07489e+06	3	0													3		7	7	8.5	8.9	8	8							DDA for preferred ion	[M+H]+1
2	Metyrosine	C10 H13 N O3	Full match	No results	Full match	Full match	-0.23	195.089	196.097	2.814	2.07409e+06	111	0															3.3	6.3	6.8	6.8	5.8	5.8							No MS2	[M+H]+1
1	9S,13R-12-Oxophytodienoic acid	C18 H28 O3	Full match	Full match	Full match	Full match	-0.1	292.204	293.211	11.075	2.06171e+06	62	5	76.8	72.9													8.5	8.5	8	7.6	7.7	8.5							DDA for preferred ion	[M+H]+1
2	beta-Damascenone	C13 H18 O	Full match	No results	Full match	Full match	-0.14	190.136	191.143	9.714	2.06031e+06	17	0															4.9	4.9	5.1	5.5	2.8	4.7							No MS2	[M+H]+1
2	Ethylbenzene	C8 H10	Full match	No results	Full match	Full match	-0.35	106.078	107.085	12.357	2.05923e+06	7	0															8.1	8.1	8.5	7	7.2	6.8							DDA for preferred ion	[M+H]+1
2	Oxprenolol	C15 H23 N O3	Full match	No results	Full match	Full match	-0.43	265.168	266.175	7.491	2.05514e+06	180	0															5.5	5.8	4.7	4.7	5.7	5.7							No MS2	[M+H]+1
2	Valproic acid glucuronide	C14 H24 O8	Full match	No results	Full match	Full match	-0.54	320.147	379.161	7.879	2.05481e+06	66	0																					4.8	6	5.8	8.5	5.8	8.5	No MS2	[M-H+HAc]-1
2	Indane	C9 H10	Full match	No results	Full match	Full match	-0.27	118.078	119.085	13.735	2.04502e+06	8	0															3.9		2.2	2.9		5.1							No MS2	[M+H]+1
2	L-Glutamic acid	C5 H9 N O4	Full match	No results	Full match	Full match	0.33	147.053	146.046	1.447	2.03426e+06	33	0																					7.6	8	8.9	8.1	7.5	7.5	No MS2	[M-H]-1
2	N-Acetylaspartic acid	C6 H9 N O5	Full match	Full match	Full match	Partial match	-0.15	175.048	174.041	1.463	2.02857e+06	24	1	51.8	63.5																			6.5	9.1	9.2	8.5	8.9	8.5	DDA for preferred ion	[M-H]-1
2	Jasmonic acid	C12 H18 O3	Full match	No results	Full match	Full match	-0.51	210.125	211.133	9.465	2.01932e+06	52	0									6	3.2	5.1	5.1	4.3	3.6	7.3	5.8	2.9	2.6	4.9	5.7							DDA for other ion	[M+H]+1
2	1,2,3,4-Tetrahydronaphthalene	C10 H12	Full match	No results	Full match	Full match	-0.32	132.094	133.101	12.066	2.01359e+06	5	0									4.3	4.7	5.9	5.9	5.5	6.2	4.8	5.2	6.6	7	5.7	5.3							DDA for preferred ion	[M+H]+1
1	Ethyl palmitoleate	C18 H34 O2	Full match	Full match	Full match	Full match	-0.13	282.256	283.263	11.745	2.01334e+06	28	1	51.5	62.5													8.9	8.9	8.9	8.9	8.9	8.9							DDA for preferred ion	[M+H]+1
2	N-Acetyl-L-tyrosine	C11 H13 N O4	Full match	Full match	Full match	Partial match	-0.15	223.084	222.077	4.798	2.01249e+06	126	2	47.1	62.6																			8.4		7	8.1	1.4	5.1	DDA for preferred ion	[M-H]-1
2	Methylglutaric acid	C6 H10 O4	Full match	No results	Full match	Full match	0.32	146.058	145.051	2.743	2.00623e+06	72	0							3.7														8	8	8.1	7.7	8.9	8.9	DDA for preferred ion	[M-H]-1
2	Methyl gallate	C8 H8 O5	Full match	No results	Full match	Full match	-0.11	184.037	183.03	2.523	2.00473e+06	18	0																					8.4	8.7	7		7.5	7.5	DDA for preferred ion	[M-H]-1
2	N-Acetyl-D-alloisoleucine	C8 H15 N O3	Full match	Full match	Full match	Partial match	-0.04	173.105	172.098	8.649	1.99681e+06	52	4	91.8	9.6																			10	9.6	9.6	9.6	9.6	9.6	DDA for preferred ion	[M-H]-1
2	Indole-3-acetic acid	C10 H9 N O2	Full match	Full match	Full match	Partial match	-0.04	175.063	174.056	9.425	1.99655e+06	107	3	78.7	49.3		2		2.2	2														9.6	10	10	10	9.5	8.4	DDA for preferred ion	[M-H]-1
2	2-Nonenoic acid	C9 H16 O2	Full match	No results	Full match	Full match	-0.51	156.115	157.122	8.474	1.98642e+06	40	0											2.2				8.9	8.9	8.9	9.6	8.9	8.9							DDA for preferred ion	[M+H]+1
2	Heptanophenone	C13 H18 O	Full match	Full match	Full match	Partial match	-0.01	190.136	191.143	10.546	1.98438e+06	17	1	47.2	43.9													9.2	8.1	8.9	7.7	7	7.3							DDA for preferred ion	[M+H]+1
2	(E,E)-2,4-Decadienal	C10 H16 O	Full match	No results	Full match	Full match	-0.32	152.12	135.117	12.655	1.97611e+06	95	0															5.5	5.1	4.9	3.4	5.1	6.2							DDA for other ion	[M+H-H2O]+1
2	1,2-Dihydro-1,1,6-trimethylnaphthalene	C13 H16	Full match	No results	Full match	Full match	-0.47	172.125	173.132	8.577	1.97607e+06	2	0														0.6	2.7	3.1	5.5	5.8	4.7	5.5							No MS2	[M+H]+1
2	4-Hydroxynonenal	C9 H16 O2	Full match	No results	Full match	Full match	-1.28	156.115	157.122	7.86	1.97505e+06	40	0															1.3	1.7		3.2	0.9	4.5							No MS2	[M+H]+1
2	L-(-)-Carvone	C10 H14 O	Full match	Full match	Full match	Not the top hit	-0.42	150.104	151.112	13.156	1.97256e+06	60	2	55.5	41.8													7.6	7.2	6.1	7.2	8.1	8.1							DDA for preferred ion	[M+H]+1
2	2-Aminooctanedioic acid	C8 H15 N O4	Full match	Full match	Full match	Partial match	-0.2	189.1	190.107	3.477	1.96681e+06	37	1	44	60.3													6.5	8	6.1	5.3	6.2	7.3							DDA for preferred ion	[M+H]+1
2	L-Valine	C5 H11 N O2	Full match	No results	Full match	Full match	-0.24	117.079	118.086	9.717	1.964e+06	51	0															5.1		0.9	2									No MS2	[M+H]+1
2	Eriojaposide A	C24 H38 O11	Full match	No results	Full match	Full match	-0.05	502.241	501.234	10.455	1.96298e+06	4	0																					1.8	1.3		3.2	4.8	5.2	No MS2	[M-H]-1
2	2,6-Di-tert-butylbenzoquinone	C14 H20 O2	Full match	No results	Full match	Full match	-0.06	220.146	221.154	11.113	1.95976e+06	83	0															5.5	4.7	4.7	5.8	2.7	4.6							No MS2	[M+H]+1
2	Hydrocinnamic acid	C9 H10 O2	Full match	No results	Full match	Full match	0.15	150.068	151.075	9.425	1.95964e+06	68	0															4.7	7.3	8.1	7.3	2	3.6							No MS2	[M+H]+1
2	2-Hydroxybutyric acid	C4 H8 O3	Full match	No results	Full match	Full match	0.91	104.047	149.046	9.686	1.95673e+06	21	0																					5.8	3.3	7	5.8	5.8	3.9	No MS2	[M+FA-H]-1
1	Mevalonolactone	C6 H10 O3	Full match	Full match	Full match	Full match	-0.2	130.063	131.07	4.015	1.94996e+06	46	1	33	38.2													7	8.5	6.3	7.5	7.6	6.8							DDA for preferred ion	[M+H]+1
2	CAPSO	C9 H19 N O4 S	Full match	Full match	Partial match	Full match	-0.08	237.103	238.111	3.338	1.94836e+06	6	1	38.1	42.3													7.6	7.6	7.2	6.5	7.6	8.4							DDA for preferred ion	[M+H]+1
2	(R,R,R,R)-3-hydroxybutyrate tetramer	C16 H26 O9	Full match	No results	Full match	Full match	-0.1	362.158	361.15	8.283	1.94805e+06	2	0																					4.5	2.8	5.1	7.8	7.4		No MS2	[M-H]-1
2	2,6-Di-tert-butylbenzoquinone	C14 H20 O2	Full match	No results	Full match	Full match	-0.1	220.146	221.154	9.836	1.93819e+06	83	0															6.2	5.8	5.3	6.1	5.1	4.3							No MS2	[M+H]+1
2	5-(6-hydroxy-6-methyloctyl)-2,5-dihydrofuran-2-one	C13 H22 O3	Full match	Full match	Full match	Not the top hit	-0.05	226.157	227.164	8.896	1.93018e+06	50	2	69.1	67.6							1.5		3.1				8.1	8.5	5.7	8	5.6	7.1							DDA for other ion	[M+H]+1
2	Cinnamaldehyde	C9 H8 O	Full match	No results	Full match	Full match	-0.8	132.057	165.091	7.974	1.92258e+06	17	0															5.5	6.6	6.3	6.3	5.1	5.5							No MS2	[M+H+MeOH]+1
2	Cyclohexanecarboxylic acid	C7 H12 O2	Full match	No results	Full match	Full match	-0.25	128.084	111.08	11.222	1.90408e+06	39	0															7.6	6.8	8.5	8.9	7.6	7.2							DDA for other ion	[M+H-H2O]+1
2	Ibuprofen	C13 H18 O2	Full match	No results	Full match	Full match	-0.11	206.131	207.138	8.615	1.90238e+06	84	0															6.2	7.3	7.2	7.2	7	7.7							No MS2	[M+H]+1
2	Metoprolol	C15 H25 N O3	Full match	No results	Full match	Full match	-0.29	267.183	268.191	7.773	1.90236e+06	72	0															6.7	6.3	5.1	4.3	8.5	8.5							No MS2	[M+H]+1
2	Benzyl beta-primeveroside	C18 H26 O10	Full match	No results	Full match	Full match	-0.74	402.152	447.151	8.234	1.90225e+06	34	0																					8.9	8.9	8.9	8.9	8.9	9.6	DDA for other ion	[M+FA-H]-1
2	L-1,2,3,4-Tetrahydro-beta-carboline-3-carboxylic acid	C12 H12 N2 O2	Full match	No results	Full match	Full match	-0.18	216.09	217.097	8.252	1.90141e+06	247	0																	7.9	9	8.4	8.7							DDA for preferred ion	[M+H]+1
2	1,2,3-Trihydroxybenzene	C6 H6 O3	Full match	No results	Full match	Full match	-0.42	126.032	127.039	8.245	1.90132e+06	16	0															1.3	3.9	5.7	5.3	2.4	2.4							No MS2	[M+H]+1
1	Porphobilinogen	C10 H14 N2 O4	Full match	Full match	Full match	Full match	-0.08	226.095	225.088	5.953	1.89437e+06	69	2	60.7	8																				7.6	8	8.4	8.5	7.7	DDA for preferred ion	[M-H]-1
2	Indane	C9 H10	Full match	No results	Full match	Full match	-0.26	118.078	119.085	10.601	1.89411e+06	8	0															5.7	5.7	7	6.2	4.4	4.4							No MS2	[M+H]+1
2	Indane	C9 H10	Full match	No results	Full match	Full match	-0.53	118.078	119.085	10.673	1.89411e+06	8	0															5.1			3.2	4.4	4.4							No MS2	[M+H]+1
2	trans-Dec-2-enoic acid	C10 H18 O2	Full match	No results	Full match	Full match	0.05	170.131	169.123	10.407	1.89292e+06	83	0																					9.2	10	8.9	8.9	10	9.2	DDA for preferred ion	[M-H]-1
1	Porphobilinogen	C10 H14 N2 O4	Full match	Full match	Full match	Full match	-0.1	226.095	225.088	5.812	1.88836e+06	69	1	52.5	7.6																			5.1						DDA for preferred ion	[M-H]-1
2	Meprobamate	C9 H18 N2 O4	Full match	No results	Full match	Full match	-0.02	218.127	202.107	1.586	1.88565e+06	28	0															5.1	6.6	6.6	8.1	5.1	5.5							No MS2	[M+H-NH3]+1
2	1,2-Dihydro-1,1,6-trimethylnaphthalene	C13 H16	Full match	No results	Full match	Full match	-0.51	172.125	173.132	9.531	1.88158e+06	2	0															4.4	4.8	5.8	5.5	1.7	2							No MS2	[M+H]+1
1	L-(-)-Carvone	C10 H14 O	Full match	Full match	Full match	Full match	-0.44	150.104	151.112	7.28	1.88098e+06	60	2	51	41.1													9.6	8.5	9.2	9.2	9.6	8.5							DDA for preferred ion	[M+H]+1
2	Indane	C9 H10	Full match	No results	Full match	Full match	-0.39	118.078	151.112	7.289	1.88098e+06	8	0															9.6	8.5	9.2	9.2	9.6	8.5							No MS2	[M+H+MeOH]+1
2	Indane	C9 H10	Full match	No results	Full match	Full match	-0.42	118.078	119.085	11.222	1.87928e+06	8	0															6.5	6.5	6.2	9.2	8.1	6.6							No MS2	[M+H]+1
2	6-Acetyl-2,2-dimethyl-2H-1-benzopyran	C13 H14 O2	Full match	No results	Full match	Full match	0.07	202.099	235.133	9.745	1.87844e+06	38	0														4.5	8.4	8.7	8.5	8.5	8.1	8.5							No MS2	[M+H+MeOH]+1
2	(+)-Limonene	C10 H16	Full match	No results	Full match	Full match	-0.51	136.125	137.132	9.508	1.87729e+06	57	0															8.1	5.5	5.5	5.5	5.1	5.5							No MS2	[M+H]+1
1	L-Dopa	C9 H11 N O4	Full match	Full match	Full match	Full match	-0.18	197.069	198.076	1.684	1.87389e+06	44	2	78.3	49.1													6.6	7.3	6.5	6.8	8.4	8.4							DDA for preferred ion	[M+H]+1
2	Ibuprofen	C13 H18 O2	Full match	No results	Full match	Full match	-0.13	206.131	207.138	8.82	1.86984e+06	84	0															8.9	9.2	8.1	8.9	8.1	9.2							No MS2	[M+H]+1
2	5-(6-hydroxy-6-methyloctyl)-2,5-dihydrofuran-2-one	C13 H22 O3	Full match	Full match	Full match	Not the top hit	-0.13	226.157	227.164	9.375	1.86692e+06	50	2	44	60.3							1.3		1				9.2	9.2	8.4	7.6	8.7	7.6							DDA for other ion	[M+H]+1
2	Isovaleric acid	C5 H10 O2	Full match	No results	Full match	Full match	-0.44	102.068	103.075	4.338	1.86396e+06	25	0															8.9	7.3		5.5		5.7							DDA for preferred ion	[M+H]+1
2	5-Methoxytryptophan	C12 H14 N2 O3	Full match	No results	Full match	Full match	-0.42	234.1	235.108	1.188	1.85755e+06	179	0															7.2	5.7	4.3	1.4	2.8	3.9							No MS2	[M+H]+1
2	L-Dopa	C9 H11 N O4	Full match	No results	Full match	Full match	-0.17	197.069	230.102	1.447	1.84639e+06	44	0																2.3	3.6	2.8	2	4.3							No MS2	[M+H+MeOH]+1
2	7-O- β-D-galactosyl-brefeldin A	C22 H34 O9	Full match	No results	Full match	Full match	0	442.22	501.234	11.136	1.84382e+06	9	0																					3.6	3.9	3.2	3.6	5.8	5.8	DDA for preferred ion	[M-H+HAc]-1
2	(+)-Limonene	C10 H16	Full match	No results	Full match	Full match	-0.57	136.125	137.132	11.253	1.83701e+06	57	0															6.5	6.8	6.2	6.2	6.8	6.5							No MS2	[M+H]+1
2	Cinnamaldehyde	C9 H8 O	Full match	No results	Full match	Full match	-0.29	132.057	165.091	8.898	1.82711e+06	17	0															6.8	6.5	8.5	8.9	6.6	8.9							No MS2	[M+H+MeOH]+1
2	L-Ascorbic acid 2-glucoside	C12 H18 O11	Full match	No results	Full match	Full match	-0.36	338.085	337.078	1.407	1.82336e+06	3	0																					6.3	7.5	9.1	6.8	6.8	6.8	No MS2	[M-H]-1
2	p-Cresol	C7 H8 O	Full match	No results	Full match	Full match	-0.79	108.057	141.091	8.221	1.81536e+06	6	0													1.2		5.6	6.3	4.6	5.3	7.5	7.1							No MS2	[M+H+MeOH]+1
2	all-trans-Retinoic acid	C20 H28 O2	Full match	No results	Full match	Full match	0.05	300.209	301.216	11.14	1.81044e+06	203	0										0.5						4.4	1.3	2	3.2	5.5							No MS2	[M+H]+1
2	L-Proline	C5 H9 N O2	Full match	No results	Full match	Full match	3.8	115.064	116.071	1.892	1.8103e+06	42	0															4.7		3.9	6.2	3.8	4.2							No MS2	[M+H]+1
2	Methylglutaric acid	C6 H10 O4	Full match	No results	Full match	Full match	0.49	146.058	145.051	2.439	1.80606e+06	72	0							1														8.4	9.1	7.9	7.9	7.5	8.6	DDA for preferred ion	[M-H]-1
2	beta-Damascenone	C13 H18 O	Full match	No results	Full match	Full match	-0.22	190.136	191.143	11.359	1.80277e+06	17	0															7.5	6.7	7.3	5.8	6.1	4.9							No MS2	[M+H]+1
2	Dopamine	C8 H11 N O2	Full match	No results	Full match	Full match	-0.46	153.079	186.112	1.19	1.79892e+06	57	0															5	5.1		4.6	5.3								No MS2	[M+H+MeOH]+1
2	Indane	C9 H10	Full match	No results	Full match	Full match	-0.45	118.078	119.085	12.867	1.79862e+06	8	0															2.6	3.3	5.5	4.7	5.8	4.3							No MS2	[M+H]+1
1	(-)-Caryophyllene oxide	C15 H24 O	Full match	Full match	Full match	Full match	-0.09	220.183	221.19	10.253	1.79712e+06	141	2	74.9	71.5													8.1	8.5	8.5	8.1	8.4	8							DDA for preferred ion	[M+H]+1
2	p-Cresol	C7 H8 O	Full match	No results	Full match	Full match	-0.82	108.057	109.065	9.878	1.78934e+06	6	0															3.2	3.6	2.3	2.3	3	1.7							No MS2	[M+H]+1
2	Indole	C8 H7 N	Full match	No results	Full match	Full match	-0.12	117.058	118.065	9.99	1.77979e+06	12	0															10	9.2	8.9	8.9	9.2	10							No MS2	[M+H]+1
1	Sedanolide	C12 H18 O2	Full match	Full match	Full match	Full match	-0.06	194.131	195.138	11.711	1.77896e+06	57	1	47.2	61.2													8.5	8.5	8.1	8.5	8.5	8.5							DDA for preferred ion	[M+H]+1
2	1-Phenyl-1-pentanone	C11 H14 O	Full match	No results	Full match	Full match	-0.12	162.104	195.138	11.713	1.77896e+06	17	0															8	8	8.1	8.5	8.5	8.5							No MS2	[M+H+MeOH]+1
2	1-Phenyl-1-pentanone	C11 H14 O	Full match	No results	Full match	Full match	-0.42	162.104	163.112	10.335	1.77783e+06	17	0										0.2		0.5			3.2	4.7	6.8	6.5	7.2	7.6							DDA for other ion	[M+H]+1
1	(2R)-2-({(2E)-3-[3-{[(1R)-1-Carboxy-2-(3,4-dihydroxyphenyl)ethoxy]carbonyl}-2-(3,4-dihydroxyphenyl)-7-hydroxy-2,3-dihydro-1-benzofuran-4-yl]-2-propenoyl}oxy)-3-(3,4-dihydroxyphenyl)propanoic acid	C36 H30 O16	Full match	Full match	Full match	Full match	0.16	718.154	736.187	9.438	1.77578e+06	13	1	38.1	41.6													7.2	7.2	3.3	2.2	5.8	5.5							DDA for preferred ion	[M+NH4]+1
2	4-Hydroxynonenal	C9 H16 O2	Full match	No results	Full match	Full match	-1.34	156.115	157.122	8.055	1.77542e+06	40	0										2.2					9.1	5.7	1.7	1.7	2.3	3.1							DDA for other ion	[M+H]+1
2	Decanamide	C10 H21 N O	Full match	Full match	Full match	Partial match	-0.24	171.162	172.17	7.959	1.77367e+06	16	1	35	38.5								3.3					9.2	9.2	8.9	8.9	8.9	8.9							DDA for preferred ion	[M+H]+1
2	Gemfibrozil	C15 H22 O3	Full match	No results	Full match	Full match	0.39	250.157	251.164	12.107	1.77096e+06	302	0															5.1	4.7	4.3	6.6	6.6	7							No MS2	[M+H]+1
2	(Z)-But-1-ene-1,2,4-tricarboxylate	C7 H8 O6	Full match	No results	Full match	Full match	-0.27	188.032	187.025	1.214	1.76887e+06	12	0																					7	7	8.4	8.4	3.2	4.7	DDA for other ion	[M-H]-1
2	Succinic acid	C4 H6 O4	Full match	No results	Full match	Full match	0.43	118.027	119.034	1.87	1.76014e+06	11	0															8.1	8.5	8.7	7.6	8.5	9.2							DDA for other ion	[M+H]+1
2	3-Hydroxy-3-(methoxycarbonyl)pentanedioic acid	C7 H10 O7	Full match	Full match	Full match	Partial match	-0.08	206.043	205.035	3.658	1.7504e+06	13	1	94.9	99.1																				5.1			8.1	7.7	DDA for preferred ion	[M-H]-1
2	(Z)-But-1-ene-1,2,4-tricarboxylate	C7 H8 O6	Full match	No results	Full match	Full match	-0.23	188.032	171.029	3.848	1.74812e+06	12	0															7.5	7.1	7.7	8.9	7	7							DDA for other ion	[M+H-H2O]+1
2	Meperidine	C15 H21 N O2	Full match	No results	Full match	Full match	-0.18	247.157	248.164	9.487	1.74396e+06	302	0															6.5	6.5	9.2	8.9	9.2	9.2							No MS2	[M+H]+1
2	Heptaminol	C8 H19 N O	Full match	No results	Full match	Full match	-0.46	145.147	146.154	1.311	1.743e+06	8	0															7.3	7.3	7.3	8.5	6.8	7.6							No MS2	[M+H]+1
2	Thymol	C10 H14 O	Full match	No results	Full match	Full match	-0.49	150.104	151.112	7.953	1.73863e+06	60	0															8	7.6	8.5	8.5	6.1	6.5							No MS2	[M+H]+1
2	Indane	C9 H10	Full match	No results	Full match	Full match	-0.51	118.078	151.112	8.03	1.73863e+06	8	0															4.7	5.1	6	5.2	6.7	6							No MS2	[M+H+MeOH]+1
2	Syringic acid	C9 H10 O5	Not the top hit	Full match	Full match	Full match	-0.2	198.053	197.046	7.075	1.73775e+06	23	2	78.2	73.8			1	0.8															5.5	5.1	5.8	5.8	7.2	6.5	DDA for preferred ion	[M-H]-1
2	Epitheaflagallin 3-O-gallate	C27 H20 O13	Full match	No results	Full match	Full match	0.02	552.09	551.083	9.728	1.73473e+06	1	0																					8.1	8.1	6.2	5.8	2.8	5.1	No MS2	[M-H]-1
2	Isovaleric acid	C5 H10 O2	Full match	No results	Full match	Full match	-0.38	102.068	103.075	4.496	1.73419e+06	25	0																		5.5	6.1								No MS2	[M+H]+1
2	Esculin	C15 H16 O9	Not the top hit	Full match	Full match	Full match	-0.29	340.079	339.072	7.551	1.72636e+06	43	1	93.9	9.7																			9.2	10	10	10	9.2	10	DDA for preferred ion	[M-H]-1
1	(-)-Caryophyllene oxide	C15 H24 O	Full match	Full match	Full match	Full match	-0.12	220.183	221.19	10.537	1.72426e+06	141	2	78.6	74.1													8.5	8.9	9.2	8.9	8.5	8.9							DDA for preferred ion	[M+H]+1
2	Congressane	C14 H20	Full match	No results	Full match	Full match	-0.26	188.156	221.19	10.54	1.72426e+06	3	0															8.5	8.9	9.2	8.9	8.5	8.9							No MS2	[M+H+MeOH]+1
2	Quinic acid	C7 H12 O6	Full match	No results	Full match	Full match	-0.34	192.063	191.056	1.841	1.71573e+06	17	0																					7	2.8	3.4		1.8		DDA for other ion	[M-H]-1
2	Pentaerythritol mononitrate	C5 H11 N O6	Full match	No results	Full match	Full match	0.57	181.059	182.066	1.131	1.71409e+06	2	0															5.6	6.7	5.8	5.5	5	4.7							No MS2	[M+H]+1
2	Indane	C9 H10	Full match	No results	Full match	Full match	-0.41	118.078	119.085	11.331	1.71078e+06	8	0															5.7	7.2	8.4	7.2	6.6	8.1							No MS2	[M+H]+1
2	Shanzhiside methyl ester	C17 H26 O11	Full match	No results	Full match	Full match	-0.52	406.147	405.14	3.505	1.69449e+06	31	0																					5.5		5.8				DDA for preferred ion	[M-H]-1
2	Nookatone	C15 H22 O	Full match	No results	Full match	Full match	-0.1	218.167	219.174	13.237	1.69165e+06	106	0											0.6	0.6	4.4		6.3	6	3.7	4.8	7	7							No MS2	[M+H]+1
2	2-Isopropylmalic acid	C7 H12 O5	Full match	No results	Full match	Full match	-0.32	176.068	177.076	1.593	1.68978e+06	18	0																3.1		6.1	2.2	3.7							No MS2	[M+H]+1
1	2-Oxoglutaric acid	C5 H6 O5	Full match	Full match	Full match	Full match	0.12	146.022	147.029	1.173	1.68927e+06	19	1	78.6	8.9													4.3	3	5.1	3.5	5.5	4.3							DDA for preferred ion	[M+H]+1
2	9-Nitrooleate	C18 H33 N O4	Full match	Full match	Partial match	Full match	0.05	327.241	328.248	13.05	1.68028e+06	50	2	37.6	38.9													8.5	9.2	8.4	8.4	9.2	9.2							DDA for preferred ion	[M+H]+1
1	Corchorifatty acid F	C18 H32 O5	Full match	Full match	Full match	Full match	-0.21	328.225	327.218	10.273	1.68025e+06	160	1	81.3	67																			7.3		9.2	8.9	7.3	7.7	DDA for preferred ion	[M-H]-1
2	Quinolinic acid	C7 H5 N O4	Full match	No results	Full match	Full match	0.21	167.022	166.015	10.066	1.67755e+06	18	0																					6.7	7.9	5.5	5.5	8.1	8.5	No MS2	[M-H]-1
2	Terbutaline	C12 H19 N O3	Full match	No results	Full match	Full match	-0.12	225.136	226.144	9.83	1.67653e+06	88	0															8.9	7.7	10	8.9	8.9	8.9							No MS2	[M+H]+1
2	Cephalosporolide J	C10 H16 O5	Full match	No results	Full match	Full match	0.71	216.1	261.098	9.747	1.67565e+06	9	0																					8	9.1	8.5	8.9	9.1	8.4	DDA for other ion	[M+FA-H]-1
2	Gabapentin	C9 H17 N O2	Full match	No results	Full match	Full match	-0.51	171.126	172.133	8.646	1.67295e+06	45	0															7.7	7.3	8.9	8.9	7.3	8.5							No MS2	[M+H]+1
1	Sedanolide	C12 H18 O2	Full match	Full match	Full match	Full match	-0.13	194.131	195.138	14.345	1.67231e+06	57	1	57.3	64.2													8	8.4	6.6	6.6	8.5	8.9							DDA for preferred ion	[M+H]+1
1	Sedanolide	C12 H18 O2	Full match	Full match	Full match	Full match	-0.11	194.131	195.138	11.796	1.66833e+06	57	1	59.3	64.8							1.1						8	8	8.1	8.5	8.5	8.1							DDA for preferred ion	[M+H]+1
2	L-Dopa	C9 H11 N O4	Full match	No results	Full match	Full match	-0.05	197.069	196.062	7.845	1.66714e+06	44	0																					9.1	8.4	9.6	9.6	8.5	8.5	DDA for preferred ion	[M-H]-1
2	Ethyl glucuronide	C8 H14 O7	Full match	No results	Full match	Full match	-0.77	222.074	221.067	9.678	1.65913e+06	13	0																					6	6	7.3	5.1	5.5	2	No MS2	[M-H]-1
2	Mussaenosidic acid	C16 H24 O10	Full match	Full match	Full match	Partial match	-0.5	376.137	375.129	3.07	1.65358e+06	35	1	49	57.5																			6.2	5.2	6.6	4.1	7	7.3	DDA for preferred ion	[M-H]-1
1	Resorcinol	C6 H6 O2	Full match	Full match	Full match	Full match	0.78	110.037	109.03	2.177	1.65066e+06	7	2	82.9	9.1																			7.9	8.2	8.4	6.8	7.9	7.9	DDA for preferred ion	[M-H]-1
2	L-Dopa	C9 H11 N O4	Full match	No results	Full match	Full match	-0.31	197.069	198.076	1.344	1.64174e+06	44	0															7.2	7.6	7	8.5	8	8.4							No MS2	[M+H]+1
2	Ethyl trans-p-methoxycinnamate	C12 H14 O3	Full match	No results	Full match	Full match	0.67	206.094	207.102	9.249	1.64098e+06	103	0															3.1	2.2	3.7	2.6	3.3	2.4							No MS2	[M+H]+1
2	Dopamine	C8 H11 N O2	Full match	No results	Full match	Full match	-0.4	153.079	154.086	1.502	1.64023e+06	57	0															7.1	6	6.5	7.6	6.6	5.5							DDA for other ion	[M+H]+1
2	Marindinin	C14 H16 O3	Full match	No results	Full match	Full match	-0.14	232.11	233.117	9.605	1.63702e+06	93	0															8.4	8.4	8.9	8.9	9.5	8.4							No MS2	[M+H]+1
2	N-Methylcaprolactam	C7 H13 N O	Full match	Full match	Full match	Partial match	-0.25	127.1	128.107	8.63	1.63183e+06	32	1	78.3	8.9													10	9.6	8.1	10	8.9	8.9							DDA for preferred ion	[M+H]+1
2	Nicotinic acid	C6 H5 N O2	Full match	No results	Full match	Full match	-0.61	123.032	124.039	1.617	1.6305e+06	8	0															5.7	6.1	6.1	5.7	6	6.3							No MS2	[M+H]+1
2	Metoprolol	C15 H25 N O3	Full match	No results	Full match	Full match	-0.15	267.183	268.191	7.66	1.63037e+06	72	0															8.5	8.5	5.5	4.3	5.5	5.5							No MS2	[M+H]+1
2	Ibuprofen	C13 H18 O2	Full match	No results	Full match	Full match	-0.22	206.131	207.138	9.169	1.63027e+06	84	0															5.5	8.1	7.7	7.7	5.7	7.6							No MS2	[M+H]+1
2	Indane	C9 H10	Full match	No results	Full match	Full match	-0.29	118.078	119.085	11.591	1.62582e+06	8	0															5.3	5.3	4.9	5.3	4.6	4.9							No MS2	[M+H]+1
1	Tetranor-12R-HETE	C16 H26 O3	Full match	Full match	Full match	Full match	-0.29	266.188	265.181	13.764	1.62445e+06	69	2	38.9	61																			9.6	9.6	8.9	9.6	8.5	8.1	DDA for preferred ion	[M-H]-1
2	Phenylglyoxylic acid	C8 H6 O3	Full match	No results	Full match	Full match	-0.09	150.032	149.024	9.263	1.62301e+06	10	0																					8.4	7.6	8.4	8.4	5.5	3.6	No MS2	[M-H]-1
2	D-Glucuronic acid	C6 H10 O7	Full match	No results	Full match	Full match	-0.22	194.043	193.035	1.341	1.61204e+06	39	0																					6.5	6.8	8.1	6.2	6.6		No MS2	[M-H]-1
2	2-(2-phenylethoxy)-6-{[(3,4,5-trihydroxyoxan-2-yl)oxy]methyl}oxane-3,4,5-triol	C19 H28 O10	Full match	Full match	Not the top hit	Full match	0.58	416.168	434.202	9.826	1.61194e+06	29	5	44.3	7.2													5.5	4.7	7	5.8	8.1	8.5							DDA for other ion	[M+NH4]+1
1	6-Gingerol	C17 H26 O4	Full match	Full match	Full match	Full match	0.6	294.183	277.18	14.786	1.60698e+06	71	1	63.7	43.2							5	4.6	3.5				8.9	8.9	9.6	8.5	10	8.9							DDA for preferred ion	[M+H-H2O]+1
2	Heptanophenone	C13 H18 O	Full match	Full match	Full match	Partial match	-0.1	190.136	191.143	11.435	1.60333e+06	17	1	39.8	42.6													8	6.5	6.3	7.5	8.1	8.1							DDA for preferred ion	[M+H]+1
2	beta-Damascenone	C13 H18 O	Full match	No results	Full match	Full match	-0.32	190.136	191.143	8.898	1.60287e+06	17	0															6.5	8	7.1	7.1	8.1	7							No MS2	[M+H]+1
2	1,2-Dihydro-1,1,6-trimethylnaphthalene	C13 H16	Full match	No results	Full match	Full match	-0.36	172.125	173.132	9.036	1.59723e+06	2	0															1.4	2.6	4.6	4.2	6.2	7							No MS2	[M+H]+1
2	1-Methyl-4-(1-methyl-2-propenyl)-benzene	C13 H18	Full match	No results	Full match	Full match	-0.23	174.141	175.148	12.022	1.5972e+06	3	0															8.9	8.9	8.9	8.9	8.4	8.4							DDA for preferred ion	[M+H]+1
1	Sedanolide	C12 H18 O2	Full match	Full match	Full match	Full match	-0.08	194.131	195.138	13.81	1.59539e+06	57	1	57.5	64.3							2.3		2.2		2		8.9	8.1	8.9	8.5	9.2	8.5							DDA for preferred ion	[M+H]+1
2	Triacetic acid	C6 H8 O4	Full match	No results	Full match	Full match	0.47	144.042	143.035	4.105	1.59404e+06	34	0							1.7															6.2				8.5	DDA for preferred ion	[M-H]-1
2	3,4-Dihydroxyphenylglycol	C8 H10 O4	Full match	No results	Full match	Full match	-0.43	170.058	171.065	7.987	1.59174e+06	26	0									3.9	3.5	6.5	5.4	5	5.4	8.5	7.3	8.9	8.5	6.3	5.6							No MS2	[M+H]+1
2	Ethyl glucuronide	C8 H14 O7	Full match	No results	Full match	Full match	-0.03	222.074	221.067	9.393	1.59103e+06	13	0																					6.7	6.3	5.6	6	6.5	7.2	No MS2	[M-H]-1
2	2-Hydroxyglutaric acid diethyl ester	C9 H16 O5	Full match	No results	Full match	Full match	-0.04	204.1	203.092	4.207	1.58985e+06	11	0																						3.9	2.7	3.3		4.3	DDA for preferred ion	[M-H]-1
2	Ecgonine methyl ester	C10 H17 N O3	Full match	No results	Full match	Full match	-0.2	199.121	200.128	8.251	1.58948e+06	59	0															8.9	8.9	8.4	8.4	7.6	4.6							No MS2	[M+H]+1
2	Nookatone	C15 H22 O	Full match	No results	Full match	Full match	-0.07	218.167	219.174	12.707	1.58485e+06	106	0												1.3			6.6	7.3	5.8	5.5	4.2	5.7							No MS2	[M+H]+1
2	Shikimic acid	C7 H10 O5	Full match	No results	Full match	Full match	0.09	174.053	173.046	3.26	1.58176e+06	31	0						1.2															8.1		7	5.5			DDA for preferred ion	[M-H]-1
1	Corchorifatty acid F	C18 H32 O5	Full match	Full match	Full match	Full match	-0.12	328.225	329.232	12.238	1.58076e+06	17	1	65.7	66.2													4.6	4.6	4.1	4.4	7.3	6.2							DDA for preferred ion	[M+H]+1
2	NP-002999	C27 H32 O15	No match	Full match	Full match	Full match	0.19	596.174	595.167	8.006	1.57658e+06	46	2	61.6	44.7																			9.6	9.6	9.6	9.6	9.6	9.6	DDA for preferred ion	[M-H]-1
2	Capric acid	C10 H20 O2	Full match	No results	Full match	Full match	-0.45	172.146	173.154	8.62	1.57167e+06	45	0															7	6.2	3.9	4.7	4.8	4.7							No MS2	[M+H]+1
2	4-Trimethylammoniobutanoic acid	C7 H15 N O2	Full match	No results	Full match	Full match	-0.43	145.11	146.117	1.213	1.5702e+06	52	0															5.7	5.3	6.1	3.8	4.6	4.2							No MS2	[M+H]+1
2	NP-015930	C13 H12 O9	Not the top hit	Full match	Full match	Full match	-0.04	312.048	311.041	7.994	1.56831e+06	69	1	92.7	57.1																			8.5	9.2	7.3	9.6	9.6	8.5	DDA for preferred ion	[M-H]-1
2	Cadalene	C15 H18	Full match	No results	Full match	Full match	-0.16	198.141	199.148	11.307	1.56784e+06	2	0															6.5	4.6	4.9	4.9	2.7	3.8							DDA for preferred ion	[M+H]+1
2	Ecgonine methyl ester	C10 H17 N O3	Full match	No results	Full match	Full match	-0.34	199.121	200.128	7.891	1.56677e+06	59	0															5.8	4.7	4.3	3.9	2.9	4.1							No MS2	[M+H]+1
2	Geranylacetone	C13 H22 O	Full match	No results	Full match	Full match	-0.31	194.167	177.164	10.193	1.5632e+06	16	0															7.3	6.2	5.1	2	4.9	4.6							No MS2	[M+H-H2O]+1
2	Quinone	C6 H4 O2	Full match	No results	Full match	Full match	0.94	108.021	107.014	8.732	1.56112e+06	3	0																					8.5	8.1	8.5	8.1	7.6	9.1	No MS2	[M-H]-1
2	1,2,3-Trihydroxybenzene	C6 H6 O3	Full match	No results	Full match	Full match	0.82	126.032	107.014	8.724	1.56112e+06	16	0																					8.5	8.1	8.5	8.1	7.6	9.1	No MS2	[M-H-H2O]-1
2	Epinephrine	C9 H13 N O3	Full match	No results	Full match	Full match	-0.34	183.089	167.07	7.735	1.56036e+06	66	0															8.9	9.2	8.9	9.2	9.2	8.5							No MS2	[M+H-NH3]+1
2	Pyridoxal	C8 H9 N O3	Full match	No results	Full match	Full match	0.01	167.058	168.066	1.937	1.55697e+06	63	0															5.5	5.5		1.8		3.4							No MS2	[M+H]+1
2	Triacetic acid	C6 H8 O4	Full match	No results	Full match	Full match	0.47	144.042	143.035	4.202	1.5554e+06	34	0																								2.8	8.1		DDA for preferred ion	[M-H]-1
2	alpha-Linolenic acid	C18 H30 O2	Full match	No results	Full match	Full match	-0.27	278.224	279.232	11.215	1.55281e+06	84	0															8	6.1	8.5	8.5	8.5	8.5							No MS2	[M+H]+1
2	Thymol	C10 H14 O	Full match	No results	Full match	Full match	-0.44	150.104	151.112	10.132	1.55194e+06	60	0															7.1	4.8	7	7.7	7	7.3							No MS2	[M+H]+1
2	Indane	C9 H10	Full match	No results	Full match	Full match	-0.68	118.078	151.112	10.127	1.55194e+06	8	0															7.1	4.8	5.8	7.7	7	7							No MS2	[M+H+MeOH]+1
2	Epitheaflagallin 3-O-gallate	C27 H20 O13	Full match	No results	Full match	Full match	-0.07	552.09	551.083	9.835	1.5514e+06	1	0																					3.2	2.8	3.9	2.8	8.7	5.7	No MS2	[M-H]-1
2	Nookatone	C15 H22 O	Full match	No results	Full match	Full match	-0.1	218.167	219.174	11.731	1.55131e+06	106	0												4			8.4	8	8.7	8	8.5	9.2							No MS2	[M+H]+1
2	1-Phenyl-1-pentanone	C11 H14 O	Full match	No results	Full match	Full match	-0.6	162.104	163.112	8.999	1.55056e+06	17	0															8	8	8.5	8.5	7	7							No MS2	[M+H]+1
2	Acetylglycine	C4 H7 N O3	Full match	No results	Full match	Full match	0.78	117.043	116.035	1.714	1.5504e+06	8	0								1.7													7.3	7.3	8	8.4	9.2	9.6	No MS2	[M-H]-1
2	Pseudoephedrine	C10 H15 N O	Full match	No results	Full match	Full match	-0.23	165.115	149.096	8.898	1.54657e+06	94	0															7.7	8.5	8.5	7	8	8							No MS2	[M+H-NH3]+1
1	Apocynin	C9 H10 O3	Full match	Full match	Full match	Full match	-0.54	166.063	184.097	6.845	1.54402e+06	97	1	47.8	7.4													8.9	8.1	8.9	8.5	8.4	8.7							DDA for preferred ion	[M+NH4]+1
2	Ginkgotoxin	C9 H13 N O3	Full match	No results	Full match	Full match	-0.3	183.089	184.097	6.841	1.54402e+06	66	0															8.9	8.1	8.9	8.5	8.4	8.7							DDA for preferred ion	[M+H]+1
2	1-Phenyl-1-pentanone	C11 H14 O	Full match	No results	Full match	Full match	-0.66	162.104	163.112	9.606	1.54349e+06	17	0															3.8	4.9	5.3	4.6	8.1	7.7							No MS2	[M+H]+1
2	Nicotinic acid	C6 H5 N O2	Full match	No results	Full match	Full match	0.54	123.032	122.025	4.216	1.53986e+06	8	0																					4.8		5.7	6.1		6.6	No MS2	[M-H]-1
2	(Z)-1,3-Octadiene	C8 H12	Full match	No results	Full match	Full match	-0.23	108.094	217.195	11.87	1.53852e+06	7	0															8.9	5.8	8.9	8.9	8.4	9.5							No MS2	[2M+H]+1
2	Oxoadipic acid	C6 H8 O5	Full match	No results	Full match	Full match	-0.47	160.037	161.044	1.189	1.53477e+06	27	0															3.7	3.7	6.6	8.5	6.5	6.1							No MS2	[M+H]+1
2	Nookatone	C15 H22 O	Full match	No results	Full match	Full match	-0.11	218.167	219.174	11.071	1.53452e+06	106	0															4.1	3.7			4.3								No MS2	[M+H]+1
2	p-Cresol	C7 H8 O	Full match	No results	Full match	Full match	-0.56	108.057	109.065	7.149	1.53288e+06	6	0															1.3	2.4	3.6	2.4	4.9	5.7							No MS2	[M+H]+1
2	Acetylglycine	C4 H7 N O3	Full match	No results	Full match	Full match	1.85	117.043	100.039	1.129	1.52992e+06	8	0															8.1	8.9		8.1	4.9	6.8							No MS2	[M+H-H2O]+1
1	Syringic acid	C9 H10 O5	Full match	Full match	Full match	Full match	-0.17	198.053	199.06	6.508	1.52352e+06	23	2	63.2	65.9													9.2	8.5	6.1	6.5	9.1	8.4							DDA for preferred ion	[M+H]+1
2	Not named	C7 H8 O3	Full match	No results	Full match	Full match	0.48	140.047	139.04	2.716	1.52314e+06	32	0			4.8	0.6																	8.4	8.4	7.5				DDA for preferred ion	[M-H]-1
2	Thiodiglycol	C4 H10 O2 S	Full match	No results	Full match	Full match	-0.75	122.04	123.047	1.336	1.52313e+06	2	0															9.1	9.1	9	8.2	9.1	9.1							DDA for preferred ion	[M+H]+1
2	Daumone	C13 H24 O6	Full match	No results	Full match	Full match	-0.23	276.157	321.155	8.631	1.52074e+06	7	0																					9.6	8.9	9.1	8	8.5	8.5	DDA for other ion	[M+FA-H]-1
2	L-Proline	C5 H9 N O2	Full match	No results	Full match	Full match	0.69	115.063	116.071	2.352	1.51722e+06	42	0												2.3					4.4		4.2	3.8							No MS2	[M+H]+1
1	10-HDA	C10 H18 O3	Full match	Full match	Full match	Full match	-0.56	186.125	187.133	7.095	1.51714e+06	37	2	46	60.9													7.7	6.6	8.1	8.1	7	6.2							DDA for preferred ion	[M+H]+1
2	Quinone	C6 H4 O2	Full match	No results	Full match	Full match	-0.46	108.021	141.055	8.451	1.50893e+06	3	0															3.2	3.6	3.6	2	4.3	3.6							No MS2	[M+H+MeOH]+1
1	4-Pyridoxic acid	C8 H9 N O4	Full match	Full match	Full match	Full match	-0.13	183.053	182.046	7.439	1.50335e+06	38	2	50.8	7.5																			8.9	8.9	8.9	8.9	8.9	8.9	DDA for preferred ion	[M-H]-1
2	1,2,3-Trihydroxybenzene	C6 H6 O3	Full match	No results	Full match	Full match	-0.31	126.032	127.039	8.399	1.50278e+06	16	0															6.8	6.8	6.8	7.6	8.1	7.3							No MS2	[M+H]+1
2	Heptyl 4-hydroxybenzoate	C14 H20 O3	Full match	No results	Full match	Full match	-0.05	236.141	237.149	9.37	1.50243e+06	72	0													2.8		4.1	5.6	5.8	6.2	5.7	5.7							No MS2	[M+H]+1
2	Methyprylon	C10 H17 N O2	Full match	No results	Full match	Full match	-0.6	183.126	184.133	9	1.49964e+06	58	0												1.4			6.2	3.6	5.1	5.1	7.9	7.9							No MS2	[M+H]+1
2	p-Cymene	C10 H14	Full match	No results	Full match	Full match	-0.38	134.109	135.117	12.18	1.49566e+06	20	0															6	4.8	7	7	7.7	7.3							No MS2	[M+H]+1
2	Methyl dihydrojasmonate	C13 H22 O3	Full match	No results	Full match	Full match	-0.1	226.157	209.154	10.573	1.49323e+06	50	0									1.2						7	6.6	7.7	7	6	5.2							No MS2	[M+H-H2O]+1
2	Heptanoylcarnitine	C14 H27 N O4	Full match	No results	Full match	Full match	-0.12	273.194	256.191	7.862	1.48828e+06	8	0															8.7	9.1	9.2	9.2	9.6	9.2							No MS2	[M+H-H2O]+1
2	1,2,3-Trihydroxybenzene	C6 H6 O3	Full match	No results	Full match	Full match	-0.18	126.032	127.039	8.594	1.47814e+06	16	0															5.2	4.1	4.6	6.8	7	6.2							No MS2	[M+H]+1
2	cis-Acetylacrylate	C5 H6 O3	Full match	No results	Full match	Full match	-0.18	114.032	115.039	3.394	1.47498e+06	17	0									0.7			1.6			7.7	7.3	6.6	6.6	7.5	7.9							DDA for preferred ion	[M+H]+1
2	Thymol	C10 H14 O	Full match	No results	Full match	Full match	-1.04	150.104	151.112	8.937	1.47489e+06	60	0																7.2	7.7	7.7	5.1	6.6							No MS2	[M+H]+1
2	Cyclohexyl phenyl ketone	C13 H16 O	Full match	Full match	Full match	Partial match	-0.18	188.12	189.127	8.94	1.47461e+06	19	1	37.7	58.5											2.4	2	8.5	8.5	8.1	8.1	7.6	8.4							DDA for preferred ion	[M+H]+1
1	L-(-)-Malic acid	C4 H6 O5	Full match	Full match	Full match	Full match	0.62	134.022	176.055	1.455	1.47345e+06	9	3	93.4	58.4													4.6	5.7	1.4	6	6	4.4							DDA for preferred ion	[M+ACN+H]+1
2	Mevalonic acid	C6 H12 O4	Full match	No results	Full match	Full match	0.29	148.074	147.066	3.105	1.47336e+06	40	0																					9.2	8.1		6.7	7.3	7.7	DDA for preferred ion	[M-H]-1
2	Neolinustatin	C17 H29 N O11	Full match	No results	Full match	Full match	0.47	423.174	424.182	3.442	1.47279e+06	1	0																7.7	7.1										No MS2	[M+H]+1
2	Tetranor-12R-HETE	C16 H26 O3	Not the top hit	Full match	Full match	Full match	-0.21	266.188	265.181	14.019	1.46984e+06	69	2	45.6	62.3																			8.9	8.9	8.9	8.9	9.2	8.9	DDA for preferred ion	[M-H]-1
2	Quinone	C6 H4 O2	Full match	No results	Full match	Full match	-0.37	108.021	109.028	9.532	1.46841e+06	3	0														1.5	6.2	6.2	7.2	6.8	5.7	6.5							No MS2	[M+H]+1
2	Caffeic acid 3-O-sulfate	C9 H8 O7 S	Full match	No results	Full match	Full match	-0.22	259.999	258.992	8.139	1.46531e+06	1	0																					9.2	9.2	7.7	7.3	8.7	8.4	DDA for preferred ion	[M-H]-1
1	Metaproterenol	C11 H17 N O3	Full match	Full match	Full match	Full match	-0.15	211.121	212.128	7.43	1.46284e+06	74	3	61.3	42.8													8.9	8.9	8.9	8.9	8.9	8.9							DDA for preferred ion	[M+H]+1
2	Not named	C7 H8 O3	Full match	No results	Full match	Full match	0.19	140.047	139.04	2.803	1.46226e+06	32	0				0.6																	5.8			5.6	8.9	7.7	DDA for preferred ion	[M-H]-1
2	Clavulanate	C8 H9 N O5	Full match	No results	Full match	Full match	-0.01	199.048	198.041	9.053	1.45711e+06	18	0																					8.4	8.4	8.1	8.1	8.7	9.1	No MS2	[M-H]-1
2	p-Cresol	C7 H8 O	Full match	No results	Full match	Full match	-0.4	108.057	109.065	8.775	1.45454e+06	6	0															5.5	5.5	3.8	4.6	2.4	6.4							No MS2	[M+H]+1
2	Ecgonine methyl ester	C10 H17 N O3	Full match	No results	Full match	Full match	-0.03	199.121	200.128	6.742	1.4542e+06	59	0															7.7	7	7.3	7.3	8.1	8.9							No MS2	[M+H]+1
1	Ethyl oleate	C20 H38 O2	Full match	Full match	Full match	Full match	-0.03	310.287	311.294	11.803	1.45093e+06	24	1	70.6	68.3													10	8.9	8.9	8.9	8.9	10							DDA for preferred ion	[M+H]+1
2	beta-Damascenone	C13 H18 O	Full match	No results	Full match	Full match	-0.35	190.136	191.143	9.1	1.44967e+06	17	0															7.6	6.1	8.5	7.7	7.7	8.1							No MS2	[M+H]+1
2	Mevalonic acid	C6 H12 O4	Full match	No results	Full match	Full match	-0.07	148.074	131.07	3.26	1.44957e+06	40	0										1.2					4.4	3.7	5.1	4.7	1.7	1.7							No MS2	[M+H-H2O]+1
2	L-Phenylalanine	C9 H11 N O2	Full match	No results	Full match	Full match	-0.07	165.079	166.086	1.976	1.44561e+06	129	0															1.7	2.8	4.4	4.4	4.2	4.2							No MS2	[M+H]+1
2	Fraxetin	C10 H8 O5	Full match	Full match	Full match	Partial match	-0.08	208.037	209.044	9.584	1.44553e+06	27	2	59.3	64.8													8.9	10	8.9	8.9	9.5	9.5							DDA for preferred ion	[M+H]+1
2	Congressane	C14 H20	Full match	No results	Full match	Full match	-0.11	188.156	189.164	11.339	1.44523e+06	3	0															4.6	3.8	6.7	6	4.7	3.3							No MS2	[M+H]+1
2	(+)-Limonene	C10 H16	Full match	No results	Full match	Full match	-0.54	136.125	137.132	8.993	1.44168e+06	57	0										2.5		1.2			6.2	6.2	8.1	8.1	8.7	7.2							No MS2	[M+H]+1
2	Indoline	C8 H9 N	Full match	No results	Full match	Full match	-0.48	119.073	152.107	2.142	1.43608e+06	5	0															5.1	5.5	5.6	6	5.8	5.1							No MS2	[M+H+MeOH]+1
2	2,6-Di-tert-butylbenzoquinone	C14 H20 O2	Full match	No results	Full match	Full match	-0.06	220.146	221.154	11.643	1.43482e+06	83	0									4	4.4	4.4	4.4			6.6	7.3	6.5	7.2	5.7	8.4							No MS2	[M+H]+1
2	Cyclopentolate	C17 H25 N O3	Full match	No results	Full match	Full match	-0.38	291.183	324.217	9.876	1.42952e+06	198	0															5.1	5.9	1.9	1.9	1.3	0.9							No MS2	[M+H+MeOH]+1
2	Bicine	C6 H13 N O4	Full match	No results	Full match	Full match	-0.39	163.084	164.092	1.162	1.42628e+06	59	0															6.6	5.5	2.4	2.2	3.7	2.2							No MS2	[M+H]+1
2	Indene	C9 H8	Full match	No results	Full match	Full match	-0.59	116.063	117.07	11.218	1.42576e+06	6	0															7.7	8.9	8.9	8.1	9.6	7.7							No MS2	[M+H]+1
2	Propyl propane thiosulfonate	C11 H16 O5	Full match	No results	Full match	Full match	1.14	228.1	211.097	7.069	1.42298e+06	34	0															2.4	3.5	5.1	3.6	6.8	5.3							No MS2	[M+H-H2O]+1
2	4-Acetamidobutanoic acid	C6 H11 N O3	Full match	Full match	Full match	Partial match	0.17	145.074	144.067	1.815	1.4227e+06	59	2	66.2	45.3	2.8																		8.4	9.5	8.9	8.9	8.9	9.6	DDA for preferred ion	[M-H]-1
2	Indane	C9 H10	Full match	No results	Full match	Full match	-0.21	118.078	119.085	8.825	1.4197e+06	8	0									2.9						4.6	5.7	7.3	5.8	6.1	6.8							No MS2	[M+H]+1
1	Corchorifatty acid F	C18 H32 O5	Full match	Full match	Full match	Full match	-0.36	328.225	327.218	13.425	1.41797e+06	160	1	66.6	66.4																			8.1	9.2	8.9	8.5	9.2	8.5	DDA for preferred ion	[M-H]-1
2	Ciclopirox	C12 H17 N O2	Full match	No results	Full match	Full match	-0.08	207.126	208.133	9.566	1.41622e+06	270	0															8.9	9.2	9.5	8.4	8.9	8.9							No MS2	[M+H]+1
2	Corchorifatty acid F	C18 H32 O5	Not the top hit	Full match	Full match	Full match	-0.36	328.225	327.218	13.351	1.41175e+06	17	1	75.8	67																			7.5	6.7	8	8.4	8.9	8.5	DDA for preferred ion	[M-H]-1
1	2,4,6-Trihydroxyacetophenone	C8 H8 O4	Full match	Full match	Full match	Full match	0.11	168.042	169.049	6.429	1.40881e+06	63	11	90.8	9.5									1.2				6.3	6.3	7.7	8.1	8	6.8							DDA for preferred ion	[M+H]+1
2	Estriol	C18 H24 O3	Full match	No results	Full match	Full match	0.03	288.173	289.18	11.069	1.40826e+06	81	0										0.8					4.7	5.1	4.6	4.6	4.7	5.8							No MS2	[M+H]+1
1	10-HDA	C10 H18 O3	Full match	Full match	Full match	Full match	-0.23	186.126	187.133	9.435	1.39961e+06	37	2	79.8	75									0.5			2.2	8.4	4.2	1.7	4.8		5.2							DDA for other ion	[M+H]+1
2	Azelaic acid	C9 H16 O4	Full match	No results	Full match	Full match	-0.15	188.105	187.098	8.096	1.39937e+06	19	0																					6.3	6.7	7.3	8.5	7.2	6.8	No MS2	[M-H]-1
2	(+)-Limonene	C10 H16	Full match	No results	Full match	Full match	-0.56	136.125	137.132	10.233	1.39927e+06	57	0															6	4.8	4.7	5.1	6.6	7							No MS2	[M+H]+1
2	4-Trimethylammoniobutanoic acid	C7 H15 N O2	Full match	No results	Full match	Full match	-0.39	145.11	146.117	5.03	1.3961e+06	52	0															3	2.6	4.6		5.2	5.6							No MS2	[M+H]+1
2	Mevalonic acid	C6 H12 O4	Full match	No results	Full match	Full match	0.43	148.074	147.066	3.019	1.39121e+06	40	0																							8.2				DDA for preferred ion	[M-H]-1
2	2,6-Dimethyl-naphtalene	C12 H12	Full match	No results	Full match	Full match	0.47	156.094	189.128	11.222	1.39e+06	12	0															2		2.2	2.8	3.8	4.9							No MS2	[M+H+MeOH]+1
2	4-Methylcatechol	C7 H8 O2	Full match	No results	Full match	Full match	0.51	124.052	169.051	1.836	1.38996e+06	26	0																					7.5	7.9	8.4	8.4	8.4	8.4	DDA for other ion	[M+FA-H]-1
2	Suberic acid	C8 H14 O4	Full match	No results	Full match	Full match	-0.15	174.089	175.096	4.31	1.38668e+06	22	0											2.3	0.5			2	1.8		3.2	4.1	4.6							No MS2	[M+H]+1
2	Cinnamic acid	C9 H8 O2	Full match	No results	Full match	Full match	-0.11	148.052	147.045	9.3	1.38579e+06	19	0																					10	8.9	4.4	5.4	6.7	8.6	No MS2	[M-H]-1
2	5-(6-hydroxy-6-methyloctyl)-2,5-dihydrofuran-2-one	C13 H22 O3	Full match	Full match	Full match	Not the top hit	-0.11	226.157	227.164	10.416	1.38376e+06	50	2	63.4	66										1.5			6.7	2.9	7.1	3.3	1.3	3.7							DDA for other ion	[M+H]+1
2	2-Methylcitric acid	C7 H10 O7	Full match	No results	Full match	Full match	-0.07	206.043	205.035	2.26	1.37734e+06	13	0																					7.2	8.4	7.2	6.1	7.3	6.6	No MS2	[M-H]-1
2	5-Methylthioribose	C6 H12 O4 S	Full match	No results	Full match	Full match	-0.96	180.045	181.053	1.173	1.37674e+06	8	0															2.9	3.7	4.1	3.7	3.8	6.5							No MS2	[M+H]+1
2	Miglustat	C10 H21 N O4	Full match	No results	Full match	Full match	-0.12	219.147	202.144	1.729	1.37281e+06	25	0															2.6	1.3	1.3	6.2	5.1	4.3							No MS2	[M+H-H2O]+1
2	1,2-Dihydro-1,1,6-trimethylnaphthalene	C13 H16	Full match	No results	Full match	Full match	-0.37	172.125	173.132	10.553	1.36863e+06	2	0															6	5.6	6.1	6.5	3.8	4.6							No MS2	[M+H]+1
2	Tranexamic Acid	C8 H15 N O2	Full match	No results	Full match	Full match	-0.52	157.11	158.117	1.196	1.3671e+06	56	0										0.7	2				3.9	3.2		3.3	3.7	5.1							No MS2	[M+H]+1
2	p-Cymene	C10 H14	Full match	No results	Full match	Full match	-0.39	134.109	135.117	11.999	1.36396e+06	20	0																				5.1							No MS2	[M+H]+1
2	Hydrocinnamic acid	C9 H10 O2	Full match	No results	Full match	Full match	-1.24	150.068	149.061	10.25	1.36341e+06	68	0			1.1	0.7	1.1	2.2	5.3														8.9	10	8.4	9.1	10	8.9	No MS2	[M-H]-1
1	Sedanolide	C12 H18 O2	Full match	Full match	Full match	Full match	-0.04	194.131	195.138	13.669	1.36273e+06	57	1	59.4	64.8													9.2	8.9	8.1	9.2	8.9	8.9							DDA for preferred ion	[M+H]+1
2	Meprobamate	C9 H18 N2 O4	Full match	No results	Full match	Full match	-0.18	218.127	219.134	2.211	1.36201e+06	28	0															6.7	6.7	6	7.5	3.6	1.7							No MS2	[M+H]+1
2	Arecoline	C8 H13 N O2	Full match	No results	Full match	Full match	-0.52	155.095	156.102	7.447	1.35636e+06	58	0											3.7				7.2	6.1	6.5	5.7	4.8	5.6							No MS2	[M+H]+1
2	beta-Damascenone	C13 H18 O	Full match	No results	Full match	Full match	-0.49	190.136	191.143	8.72	1.35382e+06	17	0															3.9	3.9											No MS2	[M+H]+1
2	Isovaleric acid	C5 H10 O2	Full match	No results	Full match	Full match	-0.49	102.068	103.075	4.15	1.34802e+06	25	0																	5.8										No MS2	[M+H]+1
2	kainic acid	C10 H15 N O4	Full match	No results	Full match	Full match	-0.31	213.1	246.134	1.99	1.34156e+06	37	0																		5.8	3.8								No MS2	[M+H+MeOH]+1
2	Azelaic acid	C9 H16 O4	Full match	No results	Full match	Full match	-0.23	188.105	189.112	11.214	1.34087e+06	19	0											1				5.1	6.6	8.1	7	7	7.3							No MS2	[M+H]+1
2	Uric acid	C5 H4 N4 O3	Full match	Full match	Full match	Partial match	0.08	168.028	167.021	2.175	1.34056e+06	2	1	90.6	9.5																			8.5	8.5	8.6	8.6	8.1	8.1	DDA for preferred ion	[M-H]-1
2	Nookatone	C15 H22 O	Full match	No results	Full match	Full match	-0.19	218.167	219.174	8.786	1.34036e+06	106	0															3.3	4.8	3.7		4.7								No MS2	[M+H]+1
2	Metanephrine	C10 H15 N O3	Full match	No results	Full match	Full match	-0.77	197.105	198.112	7.969	1.33907e+06	88	0															8.9	8.9	9.6	8.1	8.9	8.5							No MS2	[M+H]+1
2	Undecylenic acid	C11 H20 O2	Full match	No results	Full match	Full match	-0.44	184.146	185.154	11.559	1.33697e+06	43	0									2.3						9.6	8.9	9.2	8.9	8.4	8.4							DDA for other ion	[M+H]+1
2	Indane	C9 H10	Full match	No results	Full match	Full match	-0.38	118.078	119.085	12.364	1.33613e+06	8	0															5.8	3.9	7.3	6.2	7	7.3							No MS2	[M+H]+1
2	Ecgonine methyl ester	C10 H17 N O3	Full match	No results	Full match	Full match	-0.16	199.121	200.128	1.692	1.33562e+06	59	0																			2.9								No MS2	[M+H]+1
2	(S)-9-Hydroxy-10-undecenoic acid	C11 H20 O3	Full match	No results	Full match	Full match	-1.1	200.141	223.13	9.065	1.33287e+06	9	0															9.6	9.2	9.6	9.2	9.6	9.6							DDA for other ion	[M+Na]+1
2	Indene	C9 H8	Full match	No results	Full match	Full match	-0.71	116.063	149.096	9.882	1.33278e+06	6	0															8.1	8.5	8	8	6.5	6.5							No MS2	[M+H+MeOH]+1
2	(+)-Limonene	C10 H16	Full match	No results	Full match	Full match	-0.33	136.125	137.132	12.042	1.3317e+06	57	0									1.8						2	2	5.2			3.9							No MS2	[M+H]+1
2	4-Hydroxynonenal	C9 H16 O2	Full match	No results	Full match	Full match	-0.69	156.115	157.122	11.214	1.33139e+06	40	0											2.1				6.5	3.4	8.9	8.9	8	8.4							No MS2	[M+H]+1
2	4-Hydroxynonenal	C9 H16 O2	Full match	No results	Full match	Full match	-0.61	156.115	157.122	11.125	1.33139e+06	40	0									1	2.2	2.6				3.3	2.4	7.2	7.2	6.5	7.9							No MS2	[M+H]+1
2	Glucosyringic acid	C15 H20 O10	Full match	No results	Full match	Full match	-0.06	360.106	383.095	7.063	1.33029e+06	3	0															9.2	9.2	8.9	10	10	10							DDA for preferred ion	[M+Na]+1
1	4-Nitrocatechol	C6 H5 N O4	Full match	Full match	Full match	Full match	0.2	155.022	154.015	7.377	1.3278e+06	15	1	36.9	6.8																			9.2	10	9.2	8.9	10	8.9	DDA for preferred ion	[M-H]-1
2	Ricinine	C8 H8 N2 O2	Full match	No results	Full match	Full match	-0.24	164.059	197.092	1.522	1.32348e+06	41	0															6.8	6.5	5.1	4.7	8.5	7.7							No MS2	[M+H+MeOH]+1
1	Corchorifatty acid F	C18 H32 O5	Full match	Full match	Full match	Full match	-0.18	328.225	327.218	10.493	1.31904e+06	160	1	81.7	67																			8	7.2	6.7	6.7	8.1	8.5	DDA for preferred ion	[M-H]-1
2	p-Cresol	C7 H8 O	Full match	No results	Full match	Full match	-0.24	108.057	109.065	13.681	1.31899e+06	6	0															5.6	3.6	4.7	5.8	7.1	7.9							No MS2	[M+H]+1
2	Propofol	C12 H18 O	Full match	No results	Full match	Full match	-0.47	178.136	161.132	9.001	1.31758e+06	23	0												2.2	2		8.9	8.9	8.9	7.3	8.5	8.9							No MS2	[M+H-H2O]+1
2	Heptyl 4-hydroxybenzoate	C14 H20 O3	Full match	No results	Full match	Full match	-0.29	236.141	237.148	12.189	1.31715e+06	72	0										4		4.4	3.6		4.7	4.3	3.8	3.8	4.3	5.1							No MS2	[M+H]+1
2	Sebacic acid	C10 H18 O4	Full match	No results	Full match	Full match	-0.02	202.12	201.113	8.477	1.31044e+06	28	0																					7	6.2	7.7	8.1	6.6	8.5	No MS2	[M-H]-1
2	(1R,2R)-2-Amino-1-(4-nitrophenyl)propane-1,3-diol	C9 H12 N2 O4	Full match	No results	Full match	Full match	0.13	212.08	211.072	2.071	1.30875e+06	38	0																					8.5	8.9	8.2	6.7	7.9	7.9	DDA for preferred ion	[M-H]-1
2	(Z)-1,3-Octadiene	C8 H12	Full match	No results	Full match	Full match	-0.46	108.094	109.101	12.627	1.3086e+06	7	0															3.7	2.9		1.3	2.3	2.7							No MS2	[M+H]+1
2	Benzoic acid	C7 H6 O2	Full match	No results	Full match	Full match	-0.64	122.037	155.07	9.325	1.30517e+06	10	0									5	5	6.5	6.9	6.9	7.2	3.4	2.3	3.8	4.9	3.3	2							No MS2	[M+H+MeOH]+1
1	9-Oxo-ODE	C18 H30 O3	Full match	Full match	Full match	Full match	0.01	294.219	295.227	16.244	1.30177e+06	59	6	43	60													7.2	7.6	8.9	8.5	8.4	8.4							DDA for preferred ion	[M+H]+1
2	Thymol	C10 H14 O	Full match	No results	Full match	Full match	-0.32	150.104	195.103	9.674	1.30168e+06	60	0																					8.5	10	8.5	8.9	9.2	8.9	No MS2	[M+FA-H]-1
2	Propofol	C12 H18 O	Full match	No results	Full match	Full match	-0.35	178.136	220.17	9.847	1.30035e+06	23	0														1.7	7	7.3	7		6.8	6.5							No MS2	[M+ACN+H]+1
2	NP-018661	C8 H16 O3	Full match	Full match	Full match	Not the top hit	0	160.11	159.103	10.657	1.29421e+06	23	1	93.6	9.7	3.2	4.7	4.4	4.4	3.6	3.6													8.9	8.9	8.5	8.9	8.4	9.1	DDA for preferred ion	[M-H]-1
2	Benzaldehyde	C7 H6 O	Full match	No results	Full match	Full match	0.79	106.042	124.076	1.87	1.2937e+06	5	0															7.2	7.6	6.3	6	6.8	8							No MS2	[M+NH4]+1
2	Malonic acid	C3 H4 O4	Full match	No results	Full match	Full match	-0.16	104.011	105.018	9.645	1.29286e+06	3	0															8.9	9.2	9.2	9.2	8.9	9.2							No MS2	[M+H]+1
2	Salicylic acid beta-D-glucoside	C13 H16 O8	Full match	No results	Full match	Full match	-0.33	300.084	299.077	7.261	1.29208e+06	10	0																					9.6	9.2	9.6	8.5	8.5	8.5	DDA for preferred ion	[M-H]-1
2	Methyl 3,5-dinitrobenzoate	C8 H6 N2 O6	Full match	No results	Full match	Full match	-0.16	226.023	225.015	9.45	1.29073e+06	4	0																					8	6.8	8.4	8.4	8.9	8.9	No MS2	[M-H]-1
2	2,4-Di-tert-butylphenol	C14 H22 O	Full match	No results	Full match	Full match	-0.23	206.167	207.174	11.308	1.28512e+06	40	0															1.9	2.3			3	1.7							No MS2	[M+H]+1
2	Oxprenolol	C15 H23 N O3	Full match	No results	Full match	Full match	0.68	265.168	249.149	11.063	1.27425e+06	180	0															1.8	2.2	2.7	2.7		5.6							No MS2	[M+H-NH3]+1
2	2,4-Dimethylbenzaldehyde	C9 H10 O	Full match	Full match	Partial match	Full match	-0.28	134.073	135.08	10.959	1.27183e+06	28	1	55.5	63.7													8.1	7	7.3	8.5	8	8							DDA for preferred ion	[M+H]+1
2	Butylbenzene	C10 H14	Full match	No results	Full match	Full match	-0.29	134.11	135.117	14.924	1.26842e+06	20	0															8.1	8.1	8	8.4	8.5	8.5							DDA for preferred ion	[M+H]+1
2	Tyrosol	C8 H10 O2	Full match	No results	Full match	Full match	-0.4	138.068	171.102	7.658	1.26725e+06	58	0															3.6	2.4	3.7	2.6	8.5	7							No MS2	[M+H+MeOH]+1
2	Phenylethyl primeveroside	C19 H28 O10	Full match	No results	Full match	Full match	-0.06	416.168	415.161	9.002	1.26266e+06	6	0																					3.4	1.9	2.8	3.3	3.9		No MS2	[M-H]-1
1	10-HDA	C10 H18 O3	Full match	Full match	Full match	Full match	-0.3	186.126	187.133	10.939	1.26249e+06	37	2	48.9	61.8									2.3	2.5		1.2	9.2	9.6	8.5	8.9	8.5	8.9							DDA for preferred ion	[M+H]+1
2	2,5-Furandicarboxylic acid	C6 H4 O5	Full match	No results	Full match	Full match	0.44	156.006	154.999	1.39	1.25979e+06	14	0																						6		6.5	6.4	1.7	No MS2	[M-H]-1
2	Nandrolone	C18 H26 O2	Full match	No results	Full match	Full match	-0.2	274.193	275.2	14.813	1.25515e+06	65	0															5.9	3.2	7.9		2.8	5.2							No MS2	[M+H]+1
2	(2R)-2-({(2E)-3-[3-{[(1R)-1-Carboxy-2-(3,4-dihydroxyphenyl)ethoxy]carbonyl}-2-(3,4-dihydroxyphenyl)-7-hydroxy-2,3-dihydro-1-benzofuran-4-yl]-2-propenoyl}oxy)-3-(3,4-dihydroxyphenyl)propanoic acid	C36 H30 O16	No match	Full match	Full match	Full match	0.47	718.154	719.161	9.657	1.24982e+06	16	1	40.9	42													7	5.8	5.8	7.7	5.6	6							DDA for preferred ion	[M+H]+1
2	Ecgonine methyl ester	C10 H17 N O3	Full match	No results	Full match	Full match	-0.08	199.121	200.128	2.084	1.24828e+06	59	0															6.1	5.3	7.3	7.3	4.9	6.8							No MS2	[M+H]+1
2	1,2-Diphenylethane	C14 H14	Full match	No results	Full match	Full match	-0.12	182.11	215.143	11.211	1.24583e+06	7	0															1.4	2.2			2.6	2.6							No MS2	[M+H+MeOH]+1
2	Jasmonic acid	C12 H18 O3	Not the top hit	Full match	Full match	Full match	-0.18	210.126	211.133	8.985	1.2457e+06	52	4	86.9	80.1							0.8			1.6		0.5	4.9	6.8	8	8.4	8.9	8.9							DDA for preferred ion	[M+H]+1
2	Hydrocinnamic acid	C9 H10 O2	Full match	No results	Full match	Full match	-0.84	150.068	151.075	8.092	1.2434e+06	68	0															6.6	7.7	4.3	2.2	8.1	6.2							No MS2	[M+H]+1
2	4-Oxo-5-phosphononorvaline	C5 H10 N O6 P	Full match	No results	Full match	Full match	0.48	211.025	212.032	2.567	1.24131e+06	3	0															4.2	6.5	6.4	7.1	7.3	6.2							No MS2	[M+H]+1
2	beta-Damascenone	C13 H18 O	Full match	No results	Full match	Full match	-0.29	190.136	191.143	8.423	1.23606e+06	17	0															6.6	7.3	6.2	5.5	6.6	8.9							No MS2	[M+H]+1
2	Eicosapentaenoic acid	C20 H30 O2	Full match	No results	Full match	Full match	-0.15	302.225	303.232	13.493	1.23565e+06	315	0												0.5			1.4	1.4	2	0.7	1.7	2.3							No MS2	[M+H]+1
2	Indane	C9 H10	Full match	No results	Full match	Full match	-0.23	118.078	119.085	11.868	1.23536e+06	8	0									1.8						5.8	5.8	5.8	7	4.9	4.9							No MS2	[M+H]+1
2	3-Phenyl-1-propanol	C9 H12 O	Full match	No results	Full match	Full match	-0.36	136.089	119.085	11.858	1.23536e+06	30	0															5.8	5.8	5.8	7	5.8	5.5							DDA for preferred ion	[M+H-H2O]+1
1	Valerophenone	C11 H14 O	Full match	Full match	Full match	Full match	-0.09	162.104	163.112	12.625	1.23491e+06	17	1	39.2	58.9													6.2	8.1	8.1	6.6	7.1	7.1							DDA for preferred ion	[M+H]+1
2	4-Hydroxy-3-methoxybenzenemethanol	C8 H10 O3	Full match	No results	Full match	Full match	0.17	154.063	153.056	5.754	1.23236e+06	45	0																						5.8	8.5	8.9	7.5		DDA for preferred ion	[M-H]-1
2	2-Hydroxybutyric acid	C4 H8 O3	Full match	No results	Full match	Full match	0.95	104.047	103.04	2.025	1.22915e+06	21	0																					7.3	7	8.1	7	7.6	7.6	No MS2	[M-H]-1
2	2,6-Di-tert-butylbenzoquinone	C14 H20 O2	Full match	No results	Full match	Full match	0.04	220.146	221.154	11.926	1.22818e+06	83	0											3.2				6.5	5.3	2.4	3	2.9	2.9							No MS2	[M+H]+1
2	(2E)-3-[(1R,4S,7R,7aR)-1-hydroxy-3,7-dimethyl-2,4,5,6,7,7a-hexahydro-1H-inden-4-yl]-2-methylprop-2-enoic acid	C15 H22 O3	Full match	Full match	Full match	Partial match	-0.12	250.157	233.154	13.216	1.22608e+06	302	10	73.7	70.6													8.5	8.5	8.9	8.5	8.9	9.6							DDA for other ion	[M+H-H2O]+1
2	Indene	C9 H8	Full match	No results	Full match	Full match	-0.55	116.063	149.096	8.165	1.22551e+06	6	0															8.9	7.3	7.2	8.4	4.6	6.5							No MS2	[M+H+MeOH]+1
2	Estrone	C18 H22 O2	Full match	No results	Full match	Full match	0.18	270.162	271.169	10.397	1.22491e+06	92	0															3.8	2.3	4.8	4.4	5.8	6.6							No MS2	[M+H]+1
2	Ciclopirox	C12 H17 N O2	Full match	No results	Full match	Full match	-0.15	207.126	191.107	9.441	1.22219e+06	270	0													3.4		2.4	5.1	1.7	0.9	5.3	4.7							No MS2	[M+H-NH3]+1
2	Propofol	C12 H18 O	Full match	No results	Full match	Full match	-0.25	178.136	211.169	11.217	1.22086e+06	23	0										4.3					8.5	9.2	8.4	8.4	8.5	8.1							No MS2	[M+H+MeOH]+1
2	Azelaic acid	C9 H16 O4	Full match	No results	Full match	Full match	-0.5	188.105	171.102	7.411	1.22026e+06	19	0															4.2	6.5	5.8	3.9	3.9	1.7							No MS2	[M+H-H2O]+1
2	Kynurenic acid	C10 H7 N O3	Full match	No results	Full match	Full match	-0.15	189.043	188.035	9.105	1.21986e+06	53	0																					8	7.6	7.3	7.7	6.2	5.8	No MS2	[M-H]-1
2	L-Threonine	C4 H9 N O3	Full match	No results	Full match	Full match	-0.03	119.058	120.066	1.08	1.21904e+06	35	0											5			1.2	2.3	3.4		4.1	6.1	5.7							No MS2	[M+H]+1
1	3-Hydroxybutyric acid	C4 H8 O3	Full match	Full match	Full match	Full match	0.93	104.047	103.04	2.331	1.21876e+06	21	2	91.1	9.6																			8	8.4	7.5	7.5	7.5	7.9	DDA for preferred ion	[M-H]-1
2	12-oxo Phytodienoic Acid	C18 H28 O3	Not the top hit	Full match	Full match	Full match	-0.13	292.204	291.196	13.088	1.21826e+06	62	5	89.8	82.2																			3.2	2.2	7.3	6.2	3.9	4.8	DDA for preferred ion	[M-H]-1
1	10-HDA	C10 H18 O3	Full match	Full match	Full match	Full match	-0.26	186.126	187.133	8.544	1.21484e+06	37	2	66.5	66.9									2.1				7	7	4.3	5.1	8.5	8.5							DDA for other ion	[M+H]+1
2	Gallic acid	C7 H6 O5	Full match	No results	Full match	Full match	0.49	170.022	151.004	6.633	1.21256e+06	12	0																					8.7	8	8.4	6.8	8.7	8	No MS2	[M-H-H2O]-1
1	Metoprolol	C15 H25 N O3	Full match	Full match	Full match	Full match	-0.11	267.183	268.191	7.591	1.21222e+06	72	2	70.9	68.6													8	8.4	8.9	8.9	8.9	8.9							DDA for preferred ion	[M+H]+1
2	(1R,2R)-2-Amino-1-(4-nitrophenyl)propane-1,3-diol	C9 H12 N2 O4	Full match	No results	Full match	Full match	0.09	212.08	211.072	3.148	1.21046e+06	38	0																					8.4	6.1		3.7	7.2	6.8	DDA for preferred ion	[M-H]-1
2	2-Amino-4-methyl-5-phosphonopent-3-enoic acid	C6 H12 N O5 P	Full match	No results	Full match	Full match	-0.2	209.045	436.124	7.506	1.20955e+06	19	0															8.9	10	8.9	10	9.6	8.9							No MS2	[2M+NH4]+1
2	Azelaic acid	C9 H16 O4	Full match	No results	Full match	Full match	-0.1	188.105	187.098	7.514	1.20586e+06	19	0																					6.5	7.2	5.5	5.5	4.4	4.4	No MS2	[M-H]-1
2	p-Cresol	C7 H8 O	Full match	No results	Full match	Full match	-0.15	108.058	141.091	7.782	1.20373e+06	6	0															4.4	4.4	5.7	5.3	6.6	6.2							No MS2	[M+H+MeOH]+1
2	1-Phenyl-1-pentanone	C11 H14 O	Full match	No results	Full match	Full match	-0.49	162.104	163.112	8.82	1.20109e+06	17	0															6.6	6.2	9.2	8.1	7.7	8.5							No MS2	[M+H]+1
2	4-Trimethylammoniobutanoic acid	C7 H15 N O2	Full match	No results	Full match	Full match	-0.75	145.11	146.117	5.162	1.20037e+06	52	0															2.4	1.1			2.8	4.6							No MS2	[M+H]+1
2	Methyl dihydrojasmonate	C13 H22 O3	Full match	No results	Full match	Full match	-0.06	226.157	227.164	9.735	1.19947e+06	50	0										1	1.1				7	6.6	6.5	7.6	8.5	9.6							No MS2	[M+H]+1
2	(Z)-1,3-Octadiene	C8 H12	Full match	No results	Full match	Full match	-0.48	108.094	109.101	14.814	1.19616e+06	7	0															3.6	3.6	5.8	6.2	5.8	6.2							No MS2	[M+H]+1
2	10-Nitrooleate	C18 H33 N O4	Full match	Full match	Partial match	Full match	-0.01	327.241	328.248	12.934	1.19296e+06	50	2	32.6	38.1													8.1	8.5	8.5	8.1	8.1	8.5							DDA for preferred ion	[M+H]+1
2	2-Aminobicyclo[3.1.0]hexane-2,6-dicarboxylic acid	C8 H11 N O4	Full match	No results	Full match	Full match	-0.33	185.069	186.076	3.225	1.1928e+06	31	0															1.9	3.1	3.2	3.2	6.5	7.6							No MS2	[M+H]+1
2	p-Cresol	C7 H8 O	Full match	No results	Full match	Full match	0.24	108.058	153.056	9.602	1.1914e+06	6	0																					7.1	6.3	8	7.2	8.9	8.1	No MS2	[M+FA-H]-1
2	(S)-9-Hydroxy-10-undecenoic acid	C11 H20 O3	Full match	No results	Full match	Full match	-0.15	200.141	242.175	8.264	1.19133e+06	9	0															6.8	8.4	6.3	8.2	6	6.6							No MS2	[M+ACN+H]+1
2	Pentoxifylline	C13 H18 N4 O3	Full match	No results	Full match	Full match	-4.83	278.137	337.15	7.578	1.18911e+06	109	0																					6.2	4.9	5.7	5.7	2	5.2	No MS2	[M-H+HAc]-1
2	Indane	C9 H10	Full match	No results	Full match	Full match	-0.81	118.078	119.086	9.002	1.18469e+06	8	0															6.6	5.5	6.8	4.6	6.5	5.7							No MS2	[M+H]+1
2	Retinal	C20 H28 O	Full match	No results	Full match	Full match	-0.57	284.214	285.221	13.004	1.18263e+06	52	0															2.4	0.7	5	5	1.6	0.8							No MS2	[M+H]+1
2	Suberic acid	C8 H14 O4	Full match	No results	Full match	Full match	-0.35	174.089	233.103	4.513	1.18225e+06	22	0																					6.1			4.6		7	No MS2	[M-H+HAc]-1
2	Oxprenolol	C15 H23 N O3	Full match	No results	Full match	Full match	0.16	265.168	249.149	10.04	1.18111e+06	180	0																		3.9	2.6								No MS2	[M+H-NH3]+1
2	Ecgonine methyl ester	C10 H17 N O3	Full match	No results	Full match	Full match	0.36	199.121	200.128	1.317	1.18027e+06	59	0															3.2			3.3	5.3	4.2							No MS2	[M+H]+1
2	2-(acetylamino)-3-(1H-indol-3-yl)propanoic acid	C13 H14 N2 O3	Full match	Full match	Full match	Partial match	-0.19	246.1	245.093	9.575	1.17986e+06	280	2	97.8	97.4																			9.2	8.9	8.9	9.2	9.2	8.1	DDA for preferred ion	[M-H]-1
1	Syringic acid	C9 H10 O5	Full match	Full match	Full match	Full match	0.09	198.053	199.06	7.47	1.1789e+06	23	2	88.8	81.5													9.6	9.6	10	8.9	10	8.9							DDA for preferred ion	[M+H]+1
2	Nookatone	C15 H22 O	Full match	No results	Full match	Full match	-0.05	218.167	219.174	13.694	1.17683e+06	106	0															5.5	6.6	6.2		5.8	5.5							No MS2	[M+H]+1
2	Nookatone	C15 H22 O	Full match	No results	Full match	Full match	-0.06	218.167	219.174	13.997	1.17678e+06	106	0															6.2	6.2	5.5	7.3	6.1	7.2							No MS2	[M+H]+1
2	Salbutamol	C13 H21 N O3	Full match	No results	Full match	Full match	0.04	239.152	222.149	8.463	1.17324e+06	89	0										2.5					8.1	8.9	8.9	8.9	8.9	8.9							No MS2	[M+H-H2O]+1
2	Benzoic acid	C7 H6 O2	Full match	No results	Full match	Full match	0.74	122.037	181.051	6.315	1.16833e+06	10	0																					7.6	7.2	7.1	7.9	7.7	7.3	No MS2	[M-H+HAc]-1
2	4,8 Dimethylnonanoyl carnitine	C18 H35 N O4	Full match	No results	Full match	Full match	-0.04	329.257	330.264	11.585	1.16599e+06	22	0															8.4	8.4	8.4	8.4	8.9	8.9							No MS2	[M+H]+1
2	Tyrosol	C8 H10 O2	Full match	No results	Full match	Full match	-0.42	138.068	171.102	13.229	1.16351e+06	58	0									0.5		0.6				6.5	6.1	8.4	8	5.2	7.9							No MS2	[M+H+MeOH]+1
2	Thymol	C10 H14 O	Full match	No results	Full match	Full match	-0.78	150.104	151.112	7.118	1.16219e+06	60	0															7.3	6.6	8.5	8.5	8.1	7.3							No MS2	[M+H]+1
2	(2R,3R,4R)-2-Amino-4-hydroxy-3-methylpentanoic acid	C6 H13 N O3	Full match	No results	Full match	Full match	-0.62	147.089	148.097	1.373	1.16048e+06	67	0															4.6	3.2	3.9	5.8	5.7								No MS2	[M+H]+1
2	2,5-Furandicarboxylic acid	C6 H4 O5	Full match	No results	Full match	Full match	-0.55	156.006	139.003	2.138	1.15912e+06	14	0															5.3	6.5	6.1	8.4	9.2	7.3							No MS2	[M+H-H2O]+1
2	Tranexamic Acid	C8 H15 N O2	Full match	No results	Full match	Full match	-0.69	157.11	158.117	1.44	1.1583e+06	56	0											1.7				5.3	4.6		3.6	7.7	8.5							No MS2	[M+H]+1
2	Indane	C9 H10	Full match	No results	Full match	Full match	-0.34	118.078	119.085	10.353	1.15543e+06	8	0															5.7	5.7	7.3	5.8		5.6							No MS2	[M+H]+1
2	2-Hydroxyglutaric acid diethyl ester	C9 H16 O5	Full match	No results	Full match	Full match	0.03	204.1	203.093	8.209	1.15226e+06	11	0																					8.2	6.3	8.7	8.7	9.2	9.6	No MS2	[M-H]-1
2	L-Tyrosine	C9 H11 N O3	Full match	No results	Full match	Full match	-0.36	181.074	182.081	1.199	1.15214e+06	91	0															3.7	3.3	3.2	2.7	2.9	6.3							No MS2	[M+H]+1
2	Acetyl-D-carnitine	C9 H17 N O4	Full match	No results	Full match	Full match	-0.21	203.116	204.123	7.337	1.15124e+06	41	0															7.7	7.7	9.6	9.2	8.7	8							DDA for preferred ion	[M+H]+1
2	THIOPHENE-2-CARBOXYLIC ACID	C5 H4 O2 S	Full match	No results	Full match	Full match	0.54	127.993	126.986	7.016	1.14928e+06	4	0																					9.1	8.7	9.2	9.6	9.2	9.6	DDA for preferred ion	[M-H]-1
2	Senecionine	C18 H25 N O5	Not the top hit	Full match	Full match	Full match	-0.11	335.173	336.181	12.675	1.14865e+06	77	4	82	9.1													9.6	8.9	8.9	8.9	8.9	8.9							DDA for preferred ion	[M+H]+1
2	(+)-Limonene	C10 H16	Full match	No results	Full match	Full match	-0.6	136.125	137.132	11.868	1.14797e+06	57	0									3.4						6.1	6.8	7.3	5.8	5.5	5.5							No MS2	[M+H]+1
2	4-Hydroxy-3-methoxybenzenemethanol	C8 H10 O3	Full match	No results	Full match	Full match	0.16	154.063	153.056	5.521	1.14619e+06	45	0			1.7																		4.7	2.6	2.2		2.6		DDA for preferred ion	[M-H]-1
2	Indane	C9 H10	Full match	No results	Full match	Full match	-0.27	118.078	119.085	9.287	1.13695e+06	8	0															4.4	5.2	4.6	6.5	7	7							No MS2	[M+H]+1
2	Isopropylmaleic acid	C7 H10 O4	Full match	No results	Full match	Full match	-0.11	158.058	157.051	7.205	1.13687e+06	26	0						3	3														7.6	7.2	9.2	9.6	9.2	9.2	DDA for preferred ion	[M-H]-1
2	1,2,3-Trihydroxybenzene	C6 H6 O3	Full match	No results	Full match	Full match	-0.27	126.032	127.039	11.637	1.13646e+06	16	0															2.2	4.7	8.5	7.3	5.7	7.6							No MS2	[M+H]+1
2	2,6-Dimethyl-naphtalene	C12 H12	Full match	No results	Full match	Full match	0.26	156.094	189.127	9.448	1.13637e+06	12	0															5.8	6.6	7.5	4.6	6.2	6.2							No MS2	[M+H+MeOH]+1
2	Betaxolol	C18 H29 N O3	Full match	No results	Full match	Full match	0	307.215	291.195	10.238	1.13502e+06	101	0															8.5		8	8	8.5	8.5							No MS2	[M+H-NH3]+1
2	Methocarbamol	C11 H15 N O5	Full match	No results	Full match	Full match	0.18	241.095	224.092	1.476	1.13136e+06	27	0															8	5.3	3.8	4.2	3.7	7.5							No MS2	[M+H-H2O]+1
2	Dodecanedioic acid	C12 H22 O4	Full match	No results	Full match	Full match	-0.26	230.152	231.159	9.574	1.13046e+06	19	0															7.9	7.1	8.1	9.2	8.1	9.2							No MS2	[M+H]+1
2	Tetraethylene glycol monododecyl ether	C20 H42 O5	Full match	No results	Full match	Full match	0.06	362.303	363.311	10.576	1.12628e+06	5	0									0.5						8.9	9.2	7	9.2	8.9	10							No MS2	[M+H]+1
2	1-Phenyl-1-pentanone	C11 H14 O	Full match	No results	Full match	Full match	-0.67	162.104	163.112	8.313	1.12054e+06	17	0															3.7	4.8	7.3	7.3	6.2	6.5							No MS2	[M+H]+1
2	2,6-Di-tert-butylbenzoquinone	C14 H20 O2	Full match	No results	Full match	Full match	-0.04	220.146	221.154	12.67	1.11995e+06	83	0										1.8	1.6				7.7	8.1	5.3	5.3	6.2	6.2							No MS2	[M+H]+1
2	Propofol	C12 H18 O	Full match	No results	Full match	Full match	-0.44	178.136	179.143	9.375	1.11735e+06	23	0															6.6	7	6	6.7	6.5	8							No MS2	[M+H]+1
2	Conduritol epoxide	C6 H10 O5	Full match	No results	Full match	Full match	-0.4	162.053	163.06	9.005	1.11729e+06	48	0															2.8	2.8	5.6	5.6	8.6	7.3							DDA for preferred ion	[M+H]+1
2	L-Menthyl acetoacetate	C14 H24 O3	Full match	No results	Full match	Full match	-0.07	240.173	223.169	10.679	1.1125e+06	15	0											1.5				6.2	8.5	6.1	6.1	6.5	7.6							No MS2	[M+H-H2O]+1
2	1,2-Dihydro-1,1,6-trimethylnaphthalene	C13 H16	Full match	No results	Full match	Full match	-0.62	172.125	173.132	11.337	1.11245e+06	2	0															6.2	7	5.8	6.2	7	6.6							No MS2	[M+H]+1
2	Azelaic acid	C9 H16 O4	Full match	No results	Full match	Full match	-0.16	188.105	171.102	6.149	1.11215e+06	19	0												1.6			6	6.7	7.7	8.9	5.6	6							No MS2	[M+H-H2O]+1
2	Dodecanedioic acid	C12 H22 O4	Full match	No results	Full match	Full match	-0.29	230.152	229.144	10.124	1.10976e+06	19	0																					8.4	8	8	8.7	9.2	9.6	No MS2	[M-H]-1
2	Isovaleric acid	C5 H10 O2	Full match	No results	Full match	Full match	0.43	102.068	161.082	7.871	1.10945e+06	25	0																					9.6	10	8.1	8.1	9.6	8.9	DDA for other ion	[M-H+HAc]-1
2	Propofol	C12 H18 O	Full match	No results	Full match	Full match	-0.23	178.136	211.169	10.14	1.10083e+06	23	0															8.5	8.1	6.3	7.9	8.9	8.9							No MS2	[M+H+MeOH]+1
2	1-Phenyl-1-pentanone	C11 H14 O	Full match	No results	Full match	Full match	-0.29	162.104	163.112	11.092	1.09864e+06	17	0										1.6	2				7.1	7.5	9.2	8.5	8.9	8.9							No MS2	[M+H]+1
2	Dendrodochol D	C14 H22 O5	Full match	No results	Full match	Full match	-0.01	270.147	271.154	9.059	1.09423e+06	34	0															8.5	7.7	7.3	6.6	7.7	7.3							DDA for preferred ion	[M+H]+1
2	5-Hydroxytryptophol	C10 H11 N O2	Full match	No results	Full match	Full match	-0.16	177.079	178.086	3.993	1.0907e+06	98	0															4.1			3.6	2.4	4							No MS2	[M+H]+1
2	Methocarbamol	C11 H15 N O5	Full match	No results	Full match	Full match	-0.07	241.095	222.077	7.597	1.08947e+06	27	0																					9.2	8.5	9.6	8.9	8.9	9.6	No MS2	[M-H-H2O]-1
2	Apramycin	C21 H41 N5 O11	Full match	No results	Full match	Full match	1.77	539.281	538.274	10.702	1.08693e+06	7	0																					7.3	8.5	4.5	4.3	6.8	7.6	No MS2	[M-H]-1
2	Metanephrine	C10 H15 N O3	Full match	No results	Full match	Full match	0.21	197.105	198.113	1.8	1.0838e+06	88	0																1.7		2.2	5.2	6.4							No MS2	[M+H]+1
2	2-trans-O-Feruloylglucaric acid	C16 H18 O11	Full match	No results	Full match	Full match	-0.42	386.085	385.077	7.521	1.07954e+06	1	0																					9.6	9.2	10	9.6	8.9	10	DDA for preferred ion	[M-H]-1
2	Heptyl 4-hydroxybenzoate	C14 H20 O3	Full match	No results	Full match	Full match	-0.02	236.141	237.149	12.701	1.07804e+06	72	0									5.7		1.7	3.6	2.9	3.6	6.6	6.2	6.3	5.6	5.7	5.7							No MS2	[M+H]+1
2	(E)-2-octenal	C8 H14 O	Full match	No results	Full match	Full match	-0.11	126.104	127.112	8.714	1.07766e+06	23	0															8.5	8.9	3.9	4.7	2.6	6							DDA for other ion	[M+H]+1
2	NP-019855	C15 H18 O5	Full match	Full match	Full match	Partial match	0	278.115	277.108	11.679	1.07737e+06	119	1	78.6	68.4																			9.6	8.9	8.9	9.6	8.9	10	DDA for preferred ion	[M-H]-1
2	1,2,3-Trihydroxybenzene	C6 H6 O3	Full match	No results	Full match	Full match	-0.24	126.032	127.039	9.368	1.07616e+06	16	0															5.8					5.5							No MS2	[M+H]+1
2	5-Hydroxytryptophol	C10 H11 N O2	Full match	No results	Full match	Full match	-0.5	177.079	178.086	3.877	1.07355e+06	98	0																6.6	5.5										No MS2	[M+H]+1
2	Polyoxyethylene 40 monostearate	C20 H40 O3	Full match	No results	Full match	Full match	-0.09	328.298	329.305	11.799	1.07272e+06	14	0															8.5	9.6	7.7	9.2	8.5	8.9							No MS2	[M+H]+1
2	Propofol	C12 H18 O	Full match	No results	Full match	Full match	-0.02	178.136	161.132	13.238	1.06803e+06	23	0										1.2						3.1		2.8	3.5	3.5							No MS2	[M+H-H2O]+1
2	Galactaric acid	C6 H10 O8	Full match	No results	Full match	Full match	0.06	210.038	209.03	1.099	1.06679e+06	14	0																					5.5	5.5	2.9	2.9	5.1	5.8	No MS2	[M-H]-1
2	Valproic acid glucuronide	C14 H24 O8	Full match	No results	Full match	Full match	-0.53	320.147	303.144	8.028	1.0644e+06	9	0															1.9	4.2	1.1	2.4	5.5	5.5							No MS2	[M+H-H2O]+1
2	p-Anisidine	C7 H9 N O	Full match	No results	Full match	Full match	-0.39	123.068	124.076	8.57	1.06183e+06	38	0									0.8		0.6				8.4	9.1	9.6	8.9	8.4	9.1							No MS2	[M+H]+1
2	Azelaic acid	C9 H16 O4	Full match	No results	Full match	Full match	-0.31	188.105	171.102	7.235	1.06108e+06	19	0											1				7	7.7	7.3	7.7	7.2	8							No MS2	[M+H-H2O]+1
2	beta-Damascenone	C13 H18 O	Full match	No results	Full match	Full match	-0.25	190.136	191.143	10.648	1.05965e+06	17	0															5.5	7.3	6.1	6.1	7.3	6.6							No MS2	[M+H]+1
2	Indane	C9 H10	Full match	No results	Full match	Full match	-0.23	118.078	119.085	9.114	1.05943e+06	8	0									2.8						4.8	7.5	5.5	6.6	6.7	5.2							No MS2	[M+H]+1
2	Ibuprofen	C13 H18 O2	Full match	No results	Full match	Full match	-0.21	206.131	207.138	11.857	1.05865e+06	84	0											1				2.8	4.7	5.5	4.7	5.1	5.5							No MS2	[M+H]+1
2	Marindinin	C14 H16 O3	Full match	No results	Full match	Full match	0.49	232.11	265.144	12.686	1.05737e+06	93	0															5.7	6.2	1.7	3.6	4.6	6.8							No MS2	[M+H+MeOH]+1
2	Capric acid	C10 H20 O2	Full match	No results	Full match	Full match	-0.28	172.146	155.143	10.745	1.05659e+06	45	0															7.3	7	7.3	7.3	6.6	7							No MS2	[M+H-H2O]+1
2	Sebacic acid	C10 H18 O4	Full match	No results	Full match	Full match	-0.02	202.121	201.113	8.613	1.05581e+06	28	0																					6.6	6.2	6.1	5.7	6.1	5.7	No MS2	[M-H]-1
2	Propyl propane thiosulfonate	C11 H16 O5	Full match	No results	Full match	Full match	-0.06	228.1	211.096	9.002	1.0558e+06	34	0															7.3	8.1	3.9	5.8	6.3	6.3							No MS2	[M+H-H2O]+1
2	1-[3,4-Dihydroxy-5-(hydroxymethyl)oxolan-2-yl]-4-hydroxyhydropyridin-2-one	C10 H13 N O6	Full match	No results	Full match	Full match	-0.21	243.074	288.072	2.024	1.05308e+06	13	0																					4.3	3.9	3.8	3.4	5.1	3.6	No MS2	[M+FA-H]-1
2	S-Ethyl dipropylthiocarbamate	C9 H19 N O S	Full match	No results	Full match	Full match	4.25	189.12	190.127	1.321	1.0491e+06	4	0															1.3	1.4	8.3	7.5		1.3							No MS2	[M+H]+1
2	D-(-)-Salicin	C13 H18 O7	Not the top hit	Full match	Full match	Full match	-0.22	286.105	285.098	7.04	1.04655e+06	13	1	95.2	9.8																			9.2	10	10	10	10	10	DDA for preferred ion	[M-H]-1
2	3-[(1-Carboxyvinyl)oxy]benzoic acid	C10 H8 O5	Full match	Full match	Full match	Partial match	-0.01	208.037	207.03	7.541	1.04553e+06	27	1	93	63.6																			9.2	9.6	10	8.1	8.9	9.2	DDA for preferred ion	[M-H]-1
2	Arecoline	C8 H13 N O2	Full match	No results	Full match	Full match	-0.57	155.095	156.102	1.294	1.04489e+06	58	0													0.5		6.5	4.2	4.8	8.2	3.7	6							No MS2	[M+H]+1
2	2-Pyridinecarboxaldehyde	C6 H5 N O	Full match	No results	Full match	Full match	-1.03	107.037	140.071	7.377	1.04385e+06	7	0													2.2	2.6	7.7	7.7	7	7	7.3	7.3							No MS2	[M+H+MeOH]+1
2	4-Octylphenol	C14 H22 O	Full match	No results	Full match	Full match	-0.18	206.167	207.174	13.995	1.042e+06	40	0											2.1		0.2	4.9	8.9	8.9	8.9	8.9	8.9	9.2							DDA for preferred ion	[M+H]+1
2	Estradiol	C18 H24 O2	Full match	No results	Full match	Full match	-0.23	272.178	273.185	11.755	1.04159e+06	70	0															7	3.9	1.7	4.3	2	5.5							No MS2	[M+H]+1
2	2,6-Di-tert-butylbenzoquinone	C14 H20 O2	Full match	No results	Full match	Full match	0.02	220.146	221.154	12.167	1.03984e+06	83	0										1.5					7.3	8.1	8.1	7.3	6.7	6.3							No MS2	[M+H]+1
2	(S)-Reticuline	C19 H23 N O4	Full match	No results	Full match	Full match	-0.1	329.163	330.17	9.007	1.03905e+06	240	0														4.5	4.6	5.3	4.3	5.2	9	8.3							No MS2	[M+H]+1
2	Polysorbate 20	C26 H50 O10	Full match	No results	Full match	Full match	0.81	522.341	523.348	9.794	1.0387e+06	2	0															7	7.7	8.9	8.9	5.5	6.6							No MS2	[M+H]+1
2	all-trans-Retinoic acid	C20 H28 O2	Full match	No results	Full match	Full match	0.21	300.209	301.216	13.602	1.03283e+06	203	0															5.1	4.5	1.3	2.4	4.2	3.4							No MS2	[M+H]+1
1	Pyridoxine	C8 H11 N O3	Full match	Full match	Full match	Full match	0.17	169.074	168.067	1.746	1.03244e+06	39	2	81.9	69.9																			1.4	5.8	4.7	3.7	6.2		DDA for preferred ion	[M-H]-1
2	alpha-(1,2-Dihydroxyethyl)-1,2,3,4-tetrahydro-7-hydroxy-9-methoxy-3,4-dioxocyclopenta[c][1]benzopyran-6-acetaldehyde	C17 H16 O8	Full match	No results	Full match	Full match	-0.46	348.084	347.077	6.894	1.02989e+06	14	0																					10	9.6	10	9.6	10	8.9	DDA for preferred ion	[M-H]-1
2	Thymol	C10 H14 O	Full match	No results	Full match	Full match	-0.32	150.104	133.101	8.031	1.02944e+06	60	0															2.3	2.7	2.4	2.8	4.4	6							No MS2	[M+H-H2O]+1
2	Indane	C9 H10	Full match	No results	Full match	Full match	-0.45	118.078	119.085	8.643	1.0284e+06	8	0									0.7						3.2	3.6		4.6		5.2							No MS2	[M+H]+1
2	Shikimic acid	C7 H10 O5	Full match	No results	Full match	Full match	0.08	174.053	173.046	3.81	1.02667e+06	31	0																					3.4		4.2	3.4	2.2		No MS2	[M-H]-1
2	Oxoglutaric acid	C5 H6 O5	Full match	No results	Full match	Full match	0.43	146.022	145.014	2.169	1.02142e+06	19	0																					5.3	5.7	5.7	6.1	6.1	6.5	No MS2	[M-H]-1
2	L-Menthyl acetoacetate	C14 H24 O3	Full match	No results	Full match	Full match	1.3	240.173	241.18	11.068	1.02094e+06	15	0															5.9	7.4		2	0.7	2.6							No MS2	[M+H]+1
2	Propyl propane thiosulfonate	C11 H16 O5	Full match	No results	Full match	Full match	0.93	228.1	457.207	10.417	1.02011e+06	34	0															8.5	8.5	7.7	8.5	9.2	9.2							No MS2	[2M+H]+1
2	3-Hydroxycapric acid	C10 H20 O3	Full match	No results	Full match	Full match	-0.27	188.141	189.148	7.75	1.0147e+06	18	0															5.2	6.7	8.5	8.1	7.7	7							DDA for other ion	[M+H]+1
2	(+)-Limonene	C10 H16	Full match	No results	Full match	Full match	-0.41	136.125	137.132	10.865	1.01397e+06	57	0															5.8	8.5	5.7	4.9	6.7	6							No MS2	[M+H]+1
2	Homosalate	C16 H22 O3	Full match	No results	Full match	Full match	0.63	262.157	263.164	11.07	1.01259e+06	97	0															4.9	4.6	0.9	2.2	4	4.3							No MS2	[M+H]+1
2	3,4-Pyrrolidinediol, 2-(p-methoxybenzyl)-, 3-acetate, (2S,3R,4R)-	C14 H19 N O4	Full match	No results	Full match	Full match	-1.73	265.131	298.165	9.64	1.00899e+06	163	0															1.4	2.9	2.8	0.9	3.7	2.9							No MS2	[M+H+MeOH]+1
2	4-(Dimethylamino)benzoic acid	C9 H11 N O2	Full match	No results	Full match	Full match	-1.55	165.079	166.086	1.543	1.00697e+06	129	0															3.2	3.9	5.6	5.2	6.6	7							DDA for preferred ion	[M+H]+1
2	Epinephrine	C9 H13 N O3	Full match	No results	Full match	Full match	-0.46	183.089	166.086	1.508	1.00697e+06	66	0															3.2	3.9	5.6	5.2	6.6	7							DDA for other ion	[M+H-H2O]+1
2	Metanephrine	C10 H15 N O3	Full match	No results	Full match	Full match	-0.14	197.105	198.112	8.48	1.00555e+06	88	0															5.2	6.2	3.7	5.5	6.2	3.7							No MS2	[M+H]+1
2	Geranylacetone	C13 H22 O	Full match	No results	Full match	Full match	-0.38	194.167	177.164	10.097	1.00416e+06	16	0												1.5			6.5	6.1	8.1	8.9	7.5	5.6							No MS2	[M+H-H2O]+1
1	Mevalonic acid	C6 H12 O4	Full match	Full match	Full match	Full match	-0.17	148.074	149.081	2.518	1.00375e+06	40	1	50.6	7.5													4.6		4.7	5.6	5.8	6.2							DDA for preferred ion	[M+H]+1
2	Congressane	C14 H20	Full match	No results	Full match	Full match	-0.34	188.156	189.164	13.253	1.00276e+06	3	0															5.1	4.3	2.9	3.3	5.4	4.6							No MS2	[M+H]+1
2	L-Proline	C5 H9 N O2	Full match	No results	Full match	Full match	-0.33	115.063	116.071	9.045	997240	42	0									0.5	0.5		2.1			4.9	5.3	4.7	4.7	5.3	4.9							No MS2	[M+H]+1
2	Quinic acid	C7 H12 O6	Full match	No results	Full match	Full match	-1.69	192.063	191.056	7.929	996220	17	0																					8.9	8.9	5.5	1.2	8.1	8.9	No MS2	[M-H]-1
2	cis-Coutaric acid	C13 H12 O8	Full match	No results	Full match	Full match	-0.29	296.053	319.042	8.678	995810	7	0															10	9.6	9.6	9.6	9.6	8.9							DDA for preferred ion	[M+Na]+1
2	Triacetic acid	C6 H8 O4	Full match	No results	Full match	Full match	0.2	144.042	143.035	2.45	995010	34	0				2.5	1	0.5		1.6														6.2		7.5	6.7	7.1	DDA for preferred ion	[M-H]-1
2	Ethylene brassylate	C15 H26 O4	Full match	No results	Full match	Full match	-0.09	270.183	315.181	11.417	993166	37	0																					9.2	9.2	9.2	9.2	9.2	9.2	No MS2	[M+FA-H]-1
2	Benzoic acid	C7 H6 O2	Full match	No results	Full match	Full match	0.09	122.037	123.044	10.241	991689	10	0																		5.5	0.9	1.8							No MS2	[M+H]+1
2	Jasmonic acid	C12 H18 O3	Full match	No results	Full match	Full match	0.04	210.126	211.133	8.259	990057	52	0															7.9	7.9	8.9	9.2	9.2	9.6							No MS2	[M+H]+1
1	3-Hydroxybutyric acid	C4 H8 O3	Full match	Full match	Full match	Full match	0.88	104.047	103.04	2.223	989945	21	1	58.7	7.9																			6.8	8	8.4	8	7.3	7	DDA for preferred ion	[M-H]-1
2	1,2,3-Trihydroxybenzene	C6 H6 O3	Full match	No results	Full match	Full match	-0.06	126.032	125.024	10.033	987110	16	0				0.8		2.1		1.7													8.1	8.9	8.5	9.6	8	8.4	No MS2	[M-H]-1
2	Tyrosol	C8 H10 O2	Full match	No results	Full match	Full match	-0.26	138.068	171.102	9.679	984492	58	0															4.2	3.8	5.5	4.3	3.4	4.6							No MS2	[M+H+MeOH]+1
2	L-Glutamic acid	C5 H9 N O4	Full match	No results	Full match	Full match	-0.45	147.053	130.05	7.823	983653	33	0															5.3			0.9									No MS2	[M+H-H2O]+1
2	(1xi,3xi)-1,2,3,4-Tetrahydro-1-methyl-beta-carboline-3-carboxylic acid	C13 H14 N2 O2	Full match	No results	Full match	Full match	-0.18	230.105	231.113	8.322	982221	314	0															8.9	8.9	9.6	8.9	9	9							No MS2	[M+H]+1
2	Dimetridazole	C5 H7 N3 O2	Full match	No results	Full match	Full match	2.71	141.054	346.124	1.381	981061	12	0															4.6	4.9	4.3	6		3.9							No MS2	[2M+ACN+Na]+1
2	Methyl dihydrojasmonate	C13 H22 O3	Full match	No results	Full match	Full match	-0.35	226.157	227.164	9.966	980940	50	0											1.5					4.4		4.6	4.8	4.4							No MS2	[M+H]+1
2	Quinic acid	C7 H12 O6	Full match	No results	Full match	Full match	-0.03	192.063	191.056	2.518	979216	17	0																					8	8.4	7.5	6.7	8	8.4	DDA for preferred ion	[M-H]-1
2	Congressane	C14 H20	Full match	No results	Full match	Full match	0.15	188.157	221.19	12.618	976970	3	0															6.2	5.8	7	8.1	7.7	7.7							No MS2	[M+H+MeOH]+1
2	Hydrocinnamic acid	C9 H10 O2	Full match	No results	Full match	Full match	-0.36	150.068	151.075	8.609	973781	68	0															7.6	6.5	8	7.2	5.7	7.2							No MS2	[M+H]+1
2	Nandrolone	C18 H26 O2	Full match	No results	Full match	Full match	-0.15	274.193	275.201	10.398	967146	65	0														4.5	6.1	8	7.7	8.5	8	8							No MS2	[M+H]+1
2	2-Hexyl-3-phenyl-2-propenal	C15 H20 O	Full match	No results	Full match	Full match	-0.41	216.151	217.159	12.585	967060	43	0															5.7	6.8	5.7	6.1	4.6	6.5							DDA for other ion	[M+H]+1
2	Eltoprazine	C12 H16 N2 O2	Full match	No results	Full match	Full match	-1.93	220.121	482.275	9.097	964499	197	0															4.8	7.1	6.5	4.9	4.8	4.6							No MS2	[2M+ACN+H]+1
2	Azelaic acid	C9 H16 O4	Full match	No results	Full match	Full match	-0.25	188.105	189.112	12.582	963557	19	0									5.3				2.2		9.6	7.3	8.5	8.1	7.6	8.4							DDA for preferred ion	[M+H]+1
2	Dopamine	C8 H11 N O2	Full match	No results	Full match	Full match	0.2	153.079	154.086	1.943	962988	57	0															5.6	6	6.7	6.7	8.1	7.7							No MS2	[M+H]+1
2	Ibuprofen	C13 H18 O2	Full match	No results	Full match	Full match	-0.1	206.131	207.138	7.563	961736	84	0															9.2	8.5	9.2	8.5	9.6	9.2							No MS2	[M+H]+1
2	Jasmonic acid	C12 H18 O3	Full match	No results	Full match	Full match	0.47	210.126	211.133	13.461	952626	52	0															5.5	5.5	6.1	5.3	2	2.8							No MS2	[M+H]+1
2	cis-2-Methylaconitate	C7 H8 O6	Full match	No results	Full match	Full match	-0.22	188.032	187.025	2.282	951567	15	0																					7	8.1	8.1	7.7	7.2	6.2	No MS2	[M-H]-1
2	Malonic acid	C3 H4 O4	Full match	No results	Full match	Full match	0.21	104.011	149.009	8.287	949482	3	0																					3.2	3	1.8	2	2	6	No MS2	[M+FA-H]-1
1	δ-Gluconic acid δ-lactone	C6 H10 O6	Full match	Full match	Full match	Full match	0.06	178.048	161.044	1.765	947160	51	2	47.5	62.7													9.2	8.9	6	6	9.6	7							DDA for preferred ion	[M+H-H2O]+1
2	10-Undecenal	C11 H20 O	Full match	No results	Full match	Full match	0.02	168.151	167.144	12.463	939674	16	0																					8.5	9.6	9.6	9.6	9.6	9.6	DDA for preferred ion	[M-H]-1
2	Propofol	C12 H18 O	Full match	No results	Full match	Full match	-0.38	178.136	179.143	13.005	937000	23	0									2						8.9	8.9	8.4	8	9.2	8.9							No MS2	[M+H]+1
2	Benzoic acid	C7 H6 O2	Full match	No results	Full match	Full match	-0.37	122.037	123.044	8.056	936457	10	0											1.2				7.6	6.8	8.1	7.7	5.8	5.8							No MS2	[M+H]+1
2	Thymol	C10 H14 O	Full match	No results	Full match	Full match	-0.67	150.104	151.112	11.511	934389	60	0															8		7.7	8.5	5.2	7.1							No MS2	[M+H]+1
2	Phenylglyoxylic acid	C8 H6 O3	Full match	No results	Full match	Full match	-0.27	150.032	149.024	8.176	933951	10	0																					3.9		2.8	2.8	1.8		No MS2	[M-H]-1
2	Homovanillic acid	C9 H10 O4	Full match	No results	Full match	Full match	0.25	182.058	181.051	8.159	931724	104	0																					6.8	5.3	7.3	6.2	7.7	7.3	No MS2	[M-H]-1
2	all-trans-Retinoic acid	C20 H28 O2	Full match	No results	Full match	Full match	-0.17	300.209	301.216	14.812	927279	203	0															4.6	4.6	3.8	3.4	3.4	4.9							No MS2	[M+H]+1
2	Isofraxidin	C11 H10 O5	Full match	No results	Full match	Full match	-0.11	222.053	221.046	8.721	926842	46	0																					9.2	9.6	9.2	9.2	8.7	7.2	No MS2	[M-H]-1
2	Ethyl maltol	C7 H8 O3	Full match	No results	Full match	Full match	0.05	140.047	185.046	3.447	922696	32	0																					6	6	7.3	7.3			No MS2	[M+FA-H]-1
2	Propofol	C12 H18 O	Full match	No results	Full match	Full match	-0.38	178.136	179.143	11.986	920738	23	0										0.6	0.5				8.9	7.7	7.7	7.7	7.7	8.1							No MS2	[M+H]+1
2	2,6-Di-tert-butylbenzoquinone	C14 H20 O2	Full match	No results	Full match	Full match	0.22	220.146	221.154	12.34	920505	83	0									1.8		5				8.1	5.5	5.8	7	7	7.7							No MS2	[M+H]+1
2	Tyramine	C8 H11 N O	Full match	No results	Full match	Full match	-0.62	137.084	120.081	6.767	919002	59	0																1.7	1.1	2.4	3.2	2.7							No MS2	[M+H-H2O]+1
2	Arecoline	C8 H13 N O2	Full match	No results	Full match	Full match	-0.38	155.095	188.128	7.283	918940	58	0														3.1	6.8	6.5	8	6.5	6.6	7.3							No MS2	[M+H+MeOH]+1
2	Propofol	C12 H18 O	Full match	No results	Full match	Full match	-0.07	178.136	179.143	9.798	914508	23	0															4.4	4.4	5.2	5.5	5.3	6.8							No MS2	[M+H]+1
2	Alprenolol	C15 H23 N O2	Full match	No results	Full match	Full match	-1.4	249.173	250.18	9.244	910115	186	0															5.2	2.4	4.3	4.3	7	4.7							No MS2	[M+H]+1
1	Syringic acid	C9 H10 O5	Full match	Full match	Full match	Full match	-0.16	198.053	197.046	5.753	909108	23	1	47.2	56.8																				3.9	8.4	7.6	8		DDA for preferred ion	[M-H]-1
2	Propofol	C12 H18 O	Full match	No results	Full match	Full match	-0.55	178.136	179.143	13.874	905811	23	0																1.7	6	4.8	5.1	3.2							No MS2	[M+H]+1
2	L-Phenylalanine	C9 H11 N O2	Full match	No results	Full match	Full match	-0.39	165.079	166.086	11.334	903419	129	0															5.5	5.6	8.5	8.1	8.9	8.1							No MS2	[M+H]+1
2	Malonic acid	C3 H4 O4	Full match	No results	Full match	Full match	-0.58	104.011	149.009	9.218	901029	3	0																					6.8	8.4	8.1	8.5	7.7	8.5	No MS2	[M+FA-H]-1
2	Propofol	C12 H18 O	Full match	No results	Full match	Full match	-0.2	178.136	179.143	11.586	900473	23	0											1.1	2.1	1.4		7.2	5.7	6.6	7	6.1	6.1							No MS2	[M+H]+1
2	Gabapentin	C9 H17 N O2	Full match	No results	Full match	Full match	-0.24	171.126	172.133	13.639	899954	45	0															0.9		6.4	6	4.2	5.4							No MS2	[M+H]+1
2	Propofol	C12 H18 O	Full match	No results	Full match	Full match	-0.21	178.136	211.169	8.182	897883	23	0															6.2	7.7	6.5	5.3	5.3	7.2							No MS2	[M+H+MeOH]+1
2	Mitiglinide	C19 H25 N O3	Full match	No results	Full match	Full match	-0.19	315.183	316.191	9.723	896863	160	0															2.6	5.1	7.3	8.5	0.7	6.6							No MS2	[M+H]+1
2	2-Acetyl-3,5,5,6,8,8-hexamethyl-5,6,7,8- tetrahydronaphthalene	C18 H26 O	Full match	No results	Full match	Full match	-0.06	258.198	259.206	12.657	893379	21	0															3.7	3	1.4	0.9	4	4.7							No MS2	[M+H]+1
2	Capric acid	C10 H20 O2	Full match	No results	Full match	Full match	-0.28	172.146	173.154	9.746	891988	45	0															7.6	9.1	8.5	8.9	7.7	7.7							No MS2	[M+H]+1
2	Pyridoxal	C8 H9 N O3	Full match	No results	Full match	Full match	-0.04	167.058	168.065	3.004	891350	63	0															5.1	3.9	4.6	4.6	5.1	3.9							No MS2	[M+H]+1
2	Linoleic acid	C18 H32 O2	Full match	No results	Full match	Full match	-0.24	280.24	281.247	10.02	890363	47	0															5.6	3.2	6.3	5.2	5.2	4.7							No MS2	[M+H]+1
2	1,2-Dihydro-1,1,6-trimethylnaphthalene	C13 H16	Full match	No results	Full match	Full match	-0.5	172.125	173.132	7.723	888098	2	0									1.2				0.2	0.6	8.4	8	7.7	7.7	8.9	6.6							No MS2	[M+H]+1
2	Miglustat	C10 H21 N O4	Full match	No results	Full match	Full match	-0.17	219.147	202.144	3.713	883578	25	0															5.3	5.3	2.8	2.2	4.2	4.2							No MS2	[M+H-H2O]+1
2	Pyridoxal	C8 H9 N O3	Full match	No results	Full match	Full match	-0.5	167.058	168.065	6.676	881509	63	0															7.7	7.7	8	7.6	8.9	8.1							No MS2	[M+H]+1
2	Hydroxypropanedioic acid	C3 H4 O5	Full match	No results	Full match	Full match	0.82	120.006	118.999	1.115	878526	1	0																					5.1	6.2	4.2	4.6	1.7	2.6	No MS2	[M-H]-1
2	4-Hydroxynonenal	C9 H16 O2	Full match	No results	Full match	Full match	-1.41	156.115	157.122	7.651	874205	40	0																				4.3							No MS2	[M+H]+1
2	Arachidonic acid	C20 H32 O2	Full match	No results	Full match	Full match	0.07	304.24	305.248	10.674	873505	280	0															3.3	4.5	3.7	1.3	4.5	3							No MS2	[M+H]+1
2	Diethylene glycol dimethacrylate	C12 H18 O5	Full match	No results	Full match	Full match	-1.24	242.115	241.108	9.685	872211	30	0																					6	4.8	7.7	7	7.3	6.2	No MS2	[M-H]-1
2	Puromycin aminonucleoside	C12 H18 N6 O3	Full match	No results	Full match	Full match	-0.34	294.144	295.151	10.065	872061	18	0									0.5		0.5	1.6	0.7	1.2	3.2	2.2		3.2		3.6							No MS2	[M+H]+1
2	Dopamine	C8 H11 N O2	Full match	No results	Full match	Full match	-0.53	153.079	136.076	9.526	867937	57	0									3.8						8.4	8	8.9	7.3	8.4	8.4							No MS2	[M+H-H2O]+1
2	2-Methylprop-2-ene-1-sulfonic acid	C4 H8 O3 S	Full match	No results	Full match	Full match	-0.51	136.019	137.027	1.346	865348	5	0															8.4	7.2	4.6	7.2	7.5	7.5							DDA for preferred ion	[M+H]+1
2	beta-Carboline	C11 H8 N2	Full match	No results	Full match	Full match	-0.45	168.069	169.076	8.143	864601	31	0															8.7	8	8.2	6.7	8.5	8.5							No MS2	[M+H]+1
2	1,2,3-Trihydroxybenzene	C6 H6 O3	Full match	No results	Full match	Full match	-0.19	126.032	127.039	10.455	863632	16	0															5.8	6.6	6.2	5.5	6.5	4.6							No MS2	[M+H]+1
2	Streptol	C7 H12 O5	Full match	No results	Full match	Full match	-0.27	176.068	177.076	2.023	861242	18	0															4.3	4.3	4.6	3.1	5.7	6.1							DDA for other ion	[M+H]+1
2	Propofol	C12 H18 O	Full match	No results	Full match	Full match	-0.43	178.136	161.132	12.38	859395	23	0												2.2			6.6	5.1	6.5	6.1	7.6	6.1							No MS2	[M+H-H2O]+1
2	Perilloside A	C16 H26 O6	Full match	No results	Full match	Full match	-0.64	314.173	313.166	9.562	859015	14	0																					4.2	3.4	3.9	5.1	8.2	6.3	DDA for other ion	[M-H]-1
2	Ginkgotoxin	C9 H13 N O3	Full match	No results	Full match	Full match	-0.24	183.089	184.097	7.604	857537	66	0														2.3	8.9	7.3	5.3	6.5	8.9	8.5							DDA for other ion	[M+H]+1
2	1-Phenyl-1-pentanone	C11 H14 O	Full match	No results	Full match	Full match	-0.5	162.104	163.112	8.691	857003	17	0															5.8	5.8	7	6.6	6.6	6.6							No MS2	[M+H]+1
2	Oxoglutaric acid	C5 H6 O5	Full match	No results	Full match	Full match	0.45	146.022	145.014	8.711	853574	19	0																					7.3	7	6.5	6.8	5.5	6.2	No MS2	[M-H]-1
2	L-Threonine	C4 H9 N O3	Full match	No results	Full match	Full match	-0.49	119.058	102.055	8.021	853458	35	0															6.3	5.6	6.2	7	5.2	6							No MS2	[M+H-H2O]+1
2	Capric acid	C10 H20 O2	Full match	No results	Full match	Full match	-0.1	172.146	345.3	10.583	853093	45	0															7.2	8	8.1	6.6	6.3	7.5							No MS2	[2M+H]+1
2	Azelaic acid	C9 H16 O4	Full match	No results	Full match	Full match	-0.2	188.105	189.112	13.231	851017	19	0															7	8.1	8.9	8.9	6	5.6							No MS2	[M+H]+1
2	1-Salicylate glucuronide	C13 H14 O9	Full match	No results	Full match	Full match	-0.04	314.064	313.057	7.56	848106	5	0																					8.9	7.4	9.2	9.6	9.6	9.6	No MS2	[M-H]-1
2	Indole	C8 H7 N	Full match	No results	Full match	Full match	0.54	117.058	116.051	9.106	846942	12	0																					7	7.7	6.6	6.2	7.2	8.4	No MS2	[M-H]-1
2	Indene	C9 H8	Full match	No results	Full match	Full match	-0.58	116.063	117.07	8.824	844316	6	0														0.5	9.6	7.3	8.1	7.7	7.7	8.1							No MS2	[M+H]+1
2	2-Hydroxyglutaric acid diethyl ester	C9 H16 O5	Full match	No results	Full match	Full match	-0.02	204.1	203.092	8.589	840441	11	0																					6.7	3.9	9.2	7	9.6	9.6	No MS2	[M-H]-1
2	Ajugol	C15 H24 O9	Full match	No results	Full match	Full match	-0.08	348.142	347.135	7.841	839280	4	0																						2.3	3.6	3.6	2.7	3.1	No MS2	[M-H]-1
2	(1R,4Ar,5S,7R)-7-methyl-1-[(2R,3S,4R,5R,6S)-3,4,5-trihydroxy-6-(hydroxymethyl)oxan-2-yl]oxy-1,5,6,7a-tetrahydrocyclopenta[c]pyran-4a,5,7-triol	C15 H24 O10	Full match	No results	Full match	Full match	1.02	364.137	345.119	7.839	838338	3	0																					9.6	8.5	9.5	8.4	8.7	8	No MS2	[M-H-H2O]-1
2	Ethylene brassylate	C15 H26 O4	Full match	No results	Full match	Full match	0.44	270.183	253.18	12.123	837889	37	0												0.7			1.9	3.8	5.8	5.5	6.1	4.2							No MS2	[M+H-H2O]+1
2	Jasmonic acid	C12 H18 O3	Not the top hit	Full match	Full match	Full match	0.28	210.126	211.133	8.668	836353	52	3	86.9	9.3													2.6	5.1	4.9	6.8	7.3	5.5							DDA for preferred ion	[M+H]+1
2	Dodecanedioic acid	C12 H22 O4	Full match	No results	Full match	Full match	-0.16	230.152	231.159	8.875	832211	19	0											3.5				3.8	4.2	6.1	4.1	5.8	5.8							No MS2	[M+H]+1
2	Pseudonocardone C	C26 H22 O11	Full match	No results	Full match	Full match	0.67	510.117	509.109	8.988	831805	1	0																					3.7	2.4	4.7	4	6.9	5.4	No MS2	[M-H]-1
2	Salbutamol	C13 H21 N O3	Full match	No results	Full match	Full match	-0.1	239.152	240.159	9.757	830744	89	0															5.1	5.1	3.2	3.2	2.4	4.5							No MS2	[M+H]+1
2	Gemfibrozil	C15 H22 O3	Full match	No results	Full match	Full match	-0.05	250.157	251.164	14.39	827434	302	0													1.2			4.8	2.6	2.4	6.7	6.4							No MS2	[M+H]+1
2	Capric acid	C10 H20 O2	Full match	No results	Full match	Full match	-0.12	172.146	155.143	11.197	827263	45	0											1.7				6.6	6.2	5.4	2.9	5.7	5.7							No MS2	[M+H-H2O]+1
2	Isopropylmaleic acid	C7 H10 O4	Full match	No results	Full match	Full match	0.11	158.058	157.051	6.374	826182	26	0					3.9		3.3														7.5	8.2	8.9	8.5	8.9	8.1	DDA for preferred ion	[M-H]-1
2	4-Hydroxynonenal	C9 H16 O2	Full match	No results	Full match	Full match	-0.47	156.115	157.122	9.231	826181	40	0										1.7	1.1				9.2	5.5	2.7	3.1	6.7								No MS2	[M+H]+1
2	Arecoline	C8 H13 N O2	Full match	No results	Full match	Full match	-0.52	155.095	156.102	7.595	823083	58	0										2.2	2.6				8.7	6.8	7.2	6.8	7.6	6.1							No MS2	[M+H]+1
2	4-Hydroxynonenal	C9 H16 O2	Full match	No results	Full match	Full match	0.22	156.115	155.108	10.266	822152	40	0				5.8																	8.5	8.9	8.5	9.2	8.7	8.7	No MS2	[M-H]-1
2	Ethyl trans-p-methoxycinnamate	C12 H14 O3	Full match	No results	Full match	Full match	-0.07	206.094	207.102	7.642	821469	103	0															8.7	8.7	7.3	8.9	8	8							No MS2	[M+H]+1
2	Benzoic acid	C7 H6 O2	Full match	No results	Full match	Full match	0.11	122.037	121.03	6.876	820994	10	0																					8.9	8.5	8.9	8.9	7.9	7.9	No MS2	[M-H]-1
2	Indene	C9 H8	Full match	No results	Full match	Full match	-0.69	116.063	149.096	12.996	819025	6	0															4.2	4.9	3.4	6.1	3.7	4.4							No MS2	[M+H+MeOH]+1
2	Methyprylon	C10 H17 N O2	Full match	No results	Full match	Full match	-0.5	183.126	184.133	3.31	818321	58	0															3.9	4.7	2.4	2.2	2.3	3.7							No MS2	[M+H]+1
2	1,2-Dihydro-1,1,6-trimethylnaphthalene	C13 H16	Full match	No results	Full match	Full match	-0.18	172.125	173.132	13.392	817619	2	0																		1.8	4.3								No MS2	[M+H]+1
2	Diethyl oxalpropionate	C9 H14 O5	Full match	No results	Full match	Full match	-0.16	202.084	201.077	7.448	816569	10	0																					1.4	1.7	1.8	1.8	4.5		No MS2	[M-H]-1
2	Phenylglyoxylic acid	C8 H6 O3	Full match	No results	Full match	Full match	0.07	150.032	149.024	9.016	814883	10	0																					6	6.3	5.8	5.8	6.1		No MS2	[M-H]-1
2	1,2-Dihydro-1,1,6-trimethylnaphthalene	C13 H16	Full match	No results	Full match	Full match	-0.39	172.125	173.132	14.024	814713	2	0												1.2			6.6	8.1	7.3	7.7	7.2	7.2							DDA for preferred ion	[M+H]+1
2	Ibuprofen glucuronide	C19 H26 O8	Full match	No results	Full match	Full match	0.26	382.163	383.17	8.626	812231	17	0															9.2	8.1	8.5	8.1	8.1	7.7							No MS2	[M+H]+1
2	Oleic acid	C18 H34 O2	Full match	No results	Full match	Full match	-0.56	282.256	283.263	10.712	811961	28	0															2.6	0.9	1.7	2.2	6	7.9							No MS2	[M+H]+1
2	Quinone	C6 H4 O2	Full match	No results	Full match	Full match	-0.55	108.021	109.028	9.65	811364	3	0													2		6	7.9	8	5.3	4.6	6.5							No MS2	[M+H]+1
2	Azelaic acid	C9 H16 O4	Full match	No results	Full match	Full match	-0.32	188.105	206.139	1.777	808579	19	0															7.6	7.6	7.2	7.6	7.1	6.3							No MS2	[M+NH4]+1
2	1-Phenyl-1-pentanone	C11 H14 O	Full match	No results	Full match	Full match	-0.72	162.104	145.101	8.927	808136	17	0													1.7			3.3	3.4	4.2	3.6	2.8							No MS2	[M+H-H2O]+1
2	Jasmonic acid	C12 H18 O3	Full match	No results	Full match	Full match	0.57	210.126	211.133	14.417	807973	52	0															1.4	2	5	4.2	2.4	1.4							No MS2	[M+H]+1
2	Gallic acid	C7 H6 O5	Full match	No results	Full match	Full match	-0.34	170.021	153.018	2.454	807380	12	0															6.2	7.3	6.3	6.7	6.1	5.3							No MS2	[M+H-H2O]+1
2	5-(6-hydroxy-6-methyloctyl)-2,5-dihydrofuran-2-one	C13 H22 O3	Full match	Full match	Full match	Not the top hit	-0.2	226.157	227.164	10.955	806054	50	2	54.6	63.4													8	8.4	8.7	8.4	4.6	7.6							DDA for other ion	[M+H]+1
2	Benzoic acid	C7 H6 O2	Full match	No results	Full match	Full match	-0.11	122.037	167.035	7.306	805559	10	0																					8.5	8.5	7.7	7	7	8.9	No MS2	[M+FA-H]-1
2	Alanylproline	C8 H14 N2 O3	Full match	No results	Full match	Full match	-0.43	186.1	204.134	1.699	805457	21	0															8.3	8.3		3.6	6.2	4.5							No MS2	[M+NH4]+1
2	9-OxoODE	C18 H30 O3	Full match	No results	Full match	Full match	-0.11	294.219	295.227	15.781	802713	59	0															5.6			5.8		6.3							DDA for preferred ion	[M+H]+1
2	Metanephrine	C10 H15 N O3	Full match	No results	Full match	Full match	-1.7	197.105	198.112	9.02	802191	88	0															3.2	3.3	4.9	4.6	6.2	5.8							No MS2	[M+H]+1
2	Pyridoxamine	C8 H12 N2 O2	Full match	No results	Full match	Full match	-0.35	168.09	169.097	6.864	798498	85	0															8.9	9.6	8.4	4.9	9.6	5.8							No MS2	[M+H]+1
2	(+)-Limonene	C10 H16	Full match	No results	Full match	Full match	-0.9	136.125	137.132	15.531	798089	57	0											0.7					2.4	5.1	5.5	5	5							No MS2	[M+H]+1
2	L-Menthyl acetoacetate	C14 H24 O3	Full match	No results	Full match	Full match	-0.18	240.173	239.165	12.844	797729	15	0																					5.7	7.2	6.5	6.8	7.7	8.5	DDA for preferred ion	[M-H]-1
2	Benzoic acid	C7 H6 O2	Full match	No results	Full match	Full match	0.69	122.037	121.03	10.757	796632	10	0																					8.4	8.4	8.9	9.6	9.6	8.1	No MS2	[M-H]-1
2	13-HODE	C18 H32 O3	Full match	No results	Full match	Full match	0.36	296.235	297.243	12.627	796349	45	0											2.2	3	3	3.4	2.7	2.3	3.6	3.2	4.3	4.5							No MS2	[M+H]+1
2	Hydrocinnamic acid	C9 H10 O2	Full match	No results	Full match	Full match	-0.75	150.068	149.061	10.154	795618	68	0			0.6		1.6	2.7		2													7.6	8.7	7.6	8.7	7.7	9.6	No MS2	[M-H]-1
2	Phenylglyoxylic acid	C8 H6 O3	Full match	No results	Full match	Full match	-0.65	150.032	151.039	7.55	793928	10	0												2.2			7.3	5.8	8	8.7	6	6.3							No MS2	[M+H]+1
2	Phenylglyoxylic acid	C8 H6 O3	Full match	No results	Full match	Full match	-0.61	150.032	151.039	7.473	793928	10	0												2.8			3	4.3	5.5	3	3.9								No MS2	[M+H]+1
2	Chicoric acid	C22 H18 O12	Full match	No results	Full match	Full match	-0.15	474.08	473.072	9.492	792063	6	0																					3.4		4.2	2.7	8.5		No MS2	[M-H]-1
2	2-Methoxynaphthalene	C11 H10 O	Full match	No results	Full match	Full match	-0.51	158.073	159.08	13.214	789345	9	0															8.9	8.9	9.1	8.4	8.9	8.9							No MS2	[M+H]+1
2	Metoprolol	C15 H25 N O3	Full match	No results	Full match	Full match	-0.43	267.183	251.165	11.877	788498	72	0															7.2	5.3	6.1	6.1	9.2	6.2							No MS2	[M+H-NH3]+1
2	p-Cymene	C10 H14	Full match	No results	Full match	Full match	-0.23	134.11	135.117	13.815	787588	20	0															7.7	8.5	8.5	8.9	8.4	8							No MS2	[M+H]+1
2	1,2,3-Trihydroxybenzene	C6 H6 O3	Full match	No results	Full match	Full match	-0.28	126.032	127.039	11.947	784599	16	0										2.1					5.7	4.9	6.5	6.5	6.2	6.6							No MS2	[M+H]+1
2	L-Phenylalanine	C9 H11 N O2	Full match	No results	Full match	Full match	-0.36	165.079	198.112	9.565	783975	129	0															8.4	8.4	8.9	8.5	7.6	8.4							No MS2	[M+H+MeOH]+1
2	Phloretin	C15 H14 O5	Full match	No results	Full match	Full match	0.64	274.084	319.082	9.117	779937	139	0																					5.6	4.7	6.6	8.1	8	6.5	No MS2	[M+FA-H]-1
2	Arecoline	C8 H13 N O2	Full match	No results	Full match	Full match	-0.49	155.095	156.102	6.773	779879	58	0												1			8.5	7.7	8.5	9.6	8.9	8.5							No MS2	[M+H]+1
2	4-Trimethylammoniobutanoic acid	C7 H15 N O2	Full match	No results	Full match	Full match	-0.4	145.11	146.117	6.549	778643	52	0															8.5	8.5	8.5	8.9	8	8.4							No MS2	[M+H]+1
2	Methyl dihydrojasmonate	C13 H22 O3	Full match	No results	Full match	Full match	-0.23	226.157	227.164	8.471	778043	50	0															7	8.5	7	8.5	8.1	8.5							No MS2	[M+H]+1
2	Suberic acid	C8 H14 O4	Full match	No results	Full match	Full match	-0.15	174.089	349.186	7.731	778013	22	0															6.2	7.3	6.5	7.2	4.9	6.5							No MS2	[2M+H]+1
2	Moriniafungin B	C35 H50 O12	Full match	No results	Full match	Full match	0.3	662.33	661.323	11.793	776730	8	0																					7.4	7.4	9.6	9.6	6.3		DDA for preferred ion	[M-H]-1
2	Heptanoylcarnitine	C14 H27 N O4	Full match	No results	Full match	Full match	-0.26	273.194	257.175	9.907	772091	8	0																7.9	6.7	5.6		2.8							No MS2	[M+H-NH3]+1
2	Cadalene	C15 H18	Full match	No results	Full match	Full match	-0.14	198.141	199.148	12.699	771662	2	0															8.1	8.9	8.9	8.9	8.9	8.9							DDA for preferred ion	[M+H]+1
2	Methocarbamol	C11 H15 N O5	Full match	No results	Full match	Full match	-0.16	241.095	242.102	1.764	770218	30	0															6.5	5.3	2.7	5.6		4.6							No MS2	[M+H]+1
2	Plantaricin BN	C24 H36 O10	Full match	No results	Full match	Full match	-0.69	484.231	483.223	10.485	765736	3	0																					4.9	3.8	3.8	4.2	3.9	4.3	No MS2	[M-H]-1
2	Quinic acid	C7 H12 O6	Full match	No results	Full match	Full match	-0.01	192.063	191.056	2.182	762317	17	0																					1.3	3	6.2	7	4.9	4.2	No MS2	[M-H]-1
2	Thymol	C10 H14 O	Full match	No results	Full match	Full match	-0.45	150.104	151.112	6.969	761596	60	0															6.2	5.1	5.7	4.9	5.8	5.5							No MS2	[M+H]+1
2	13,14-Dihydro PGF-1a	C20 H38 O5	Full match	No results	Full match	Full match	0.14	358.272	381.261	10.975	759552	47	0															5.3	6.1	6.4	6.4	2.6	2.8							No MS2	[M+Na]+1
2	Quetiapine	C21 H25 N3 O2 S	Full match	No results	Full match	Full match	4.82	383.169	384.176	14.26	757181	133	0															7.7	8.9	5.2	5.1	7.7	7							No MS2	[M+H]+1
2	4,8 Dimethylnonanoyl carnitine	C18 H35 N O4	Full match	No results	Full match	Full match	-0.12	329.257	330.264	12.097	756650	22	0															8.2	3.7	1.8	0.9	4.2	4.6							No MS2	[M+H]+1
2	Thymol	C10 H14 O	Full match	No results	Full match	Full match	-0.79	150.104	151.112	7.406	756042	60	0															6.7	5.2	4.3	6.2	7	7							No MS2	[M+H]+1
2	Tetraethylene glycol	C8 H18 O5	Full match	No results	Full match	Full match	0.36	194.115	236.149	1.391	755916	1	0															4.8	6	6.6	4.2	4.5	2.8							No MS2	[M+ACN+H]+1
2	Heptyl 4-hydroxybenzoate	C14 H20 O3	Full match	No results	Full match	Full match	0.16	236.141	237.149	11.984	755164	72	0												5.3			6.5	5.7	7.5	6	7.6	6.8							No MS2	[M+H]+1
2	Estradiol	C18 H24 O2	Full match	No results	Full match	Full match	0.11	272.178	273.185	13.102	753690	70	0																			6.6	5.5							No MS2	[M+H]+1
2	Salbutamol	C13 H21 N O3	Full match	No results	Full match	Full match	-0.2	239.152	281.186	8.867	752373	89	0															7.9	7.9	8.4	8.4	7.9	7.9							No MS2	[M+ACN+H]+1
2	Polyoxyethylene 40 monostearate	C20 H40 O3	Full match	No results	Full match	Full match	-0.12	328.298	329.305	10.745	751222	14	0															8.5	7.3	9.6	9.2	8.9	8.5							No MS2	[M+H]+1
2	1,2,3-Trihydroxybenzene	C6 H6 O3	Full match	No results	Full match	Full match	-0.45	126.032	127.039	10.125	750687	16	0															3.7	7.5	3.2		4.3	7							No MS2	[M+H]+1
2	Azelaic acid	C9 H16 O4	Full match	No results	Full match	Full match	-0.34	188.105	187.098	7.905	746059	19	0																					5.8	5.1	5.1	2.4	5.8	5.8	No MS2	[M-H]-1
2	Methyprylon	C10 H17 N O2	Full match	No results	Full match	Full match	-0.19	183.126	166.123	11.26	743998	58	0											2.2				7.5	6.3	7.9	7.9	8.4	9.1							No MS2	[M+H-H2O]+1
2	Pseudoephedrine	C10 H15 N O	Full match	No results	Full match	Full match	-0.53	165.115	166.123	11.259	743998	94	0											2.8				7.5	6.3	7.9	7.9	8.4	9.1							No MS2	[M+H]+1
2	Linoleic acid	C18 H32 O2	Full match	No results	Full match	Full match	-0.31	280.24	281.247	10.091	742545	47	0															5.2	3.2			5.5								No MS2	[M+H]+1
2	Caftaric acid	C13 H12 O9	Full match	No results	Full match	Full match	-0.23	312.048	311.041	9.727	741936	5	0																					9.6	9.6	8.9	5.5	9.1	4.9	DDA for other ion	[M-H]-1
2	Capric acid	C10 H20 O2	Full match	No results	Full match	Full match	-0.61	172.146	173.154	8.467	740986	45	0															2.8	5.2	5.1	6.2	7.8	7.8							No MS2	[M+H]+1
2	Heptyl 4-hydroxybenzoate	C14 H20 O3	Full match	No results	Full match	Full match	-0.35	236.141	237.148	9.194	740537	72	0																			4.7								No MS2	[M+H]+1
2	(+)-Limonene	C10 H16	Full match	No results	Full match	Full match	-0.8	136.125	137.132	12.189	740013	57	0									2.3								5.7		5.8								No MS2	[M+H]+1
2	4-Hydroxynonenal	C9 H16 O2	Full match	No results	Full match	Full match	-0.43	156.115	157.122	9.654	739497	40	0											1.7				6.5	6.8	7	8.1	9.2	8.1							No MS2	[M+H]+1
1	Apocynin	C9 H10 O3	Full match	Full match	Full match	Full match	-0.32	166.063	165.056	3.113	739401	97	1	50.6	7.5				0.5															7.1	6.7	5.1	4.3	3.3	4.8	DDA for preferred ion	[M-H]-1
2	2-Hydroxyglutaric acid diethyl ester	C9 H16 O5	Full match	No results	Full match	Full match	-0.18	204.1	203.092	3.84	735614	11	0																					5.5			5.5			DDA for preferred ion	[M-H]-1
2	Tranexamic Acid	C8 H15 N O2	Full match	No results	Full match	Full match	-0.65	157.11	158.117	1.678	733375	56	0															6.6	7.3	5.2	5.2	8.1	7.3							No MS2	[M+H]+1
2	Valproic acid glucuronide	C14 H24 O8	Full match	No results	Full match	Full match	-0.1	320.147	319.14	10.931	732582	2	0																					8.9	8.5	8.9	9.2	8.9	9.2	DDA for preferred ion	[M-H]-1
2	Melilotoside	C15 H18 O8	Full match	No results	Full match	Full match	-0.45	326.1	325.093	8.35	732470	132	0																					7.3	8.1	8.9	9.6	10	7	DDA for other ion	[M-H]-1
2	2,6-Di-tert-butyl-4-ethylphenol	C16 H26 O	Full match	No results	Full match	Full match	-0.17	234.198	252.232	13.254	732353	20	0															8.9	8.9	9.6	9.6	9.2	8.5							No MS2	[M+NH4]+1
2	Suberic acid	C8 H14 O4	Full match	No results	Full match	Full match	-0.91	174.089	347.171	9.971	732210	22	0																					4.1	2.6	1.9	3.5		4.6	No MS2	[2M-H]-1
2	p-Cresol	C7 H8 O	Full match	No results	Full match	Full match	0.93	108.058	107.05	11.075	728165	6	0																					8.9	9.6	7.3	8.9	9.2	9.2	No MS2	[M-H]-1
2	Dopamine	C8 H11 N O2	Full match	No results	Full match	Full match	-0.39	153.079	136.076	8.818	727676	57	0									4.2						5.1	5.9	4.1	2.4	4	4.7							No MS2	[M+H-H2O]+1
2	Pyridoxamine	C8 H12 N2 O2	Full match	No results	Full match	Full match	-0.32	168.09	191.079	4.076	727153	85	0															5	4.2		2.2	5.5	4.7							No MS2	[M+Na]+1
2	Salbostatin	C13 H23 N O8	Full match	No results	Full match	Full match	0.04	321.142	344.132	7.491	726897	1	0															10	10	10	10	10	10							No MS2	[M+Na]+1
2	Ethylene brassylate	C15 H26 O4	Full match	No results	Full match	Full match	0.1	270.183	271.19	10.619	724783	125	0															3.7	0.9	6.5	5.7	2.4	3.7							No MS2	[M+H]+1
2	Arecoline	C8 H13 N O2	Full match	No results	Full match	Full match	-0.64	155.095	156.102	8.63	723761	58	0											1.5	1.6			8.5	7.3	8.1	7.7	8.5	8.9							No MS2	[M+H]+1
2	Azelaic acid	C9 H16 O4	Full match	No results	Full match	Full match	0.01	188.105	187.098	8.707	722391	19	0																					4.9	4.9	4	4.2	4.7	5.5	No MS2	[M-H]-1
2	3-Hydroxycapric acid	C10 H20 O3	Full match	No results	Full match	Full match	-0.3	188.141	171.138	6.44	721610	18	0															4.6	3.8	5.5	6.2	6.3	5.2							No MS2	[M+H-H2O]+1
2	2-Acetyl-3,5,5,6,8,8-hexamethyl-5,6,7,8- tetrahydronaphthalene	C18 H26 O	Full match	No results	Full match	Full match	-0.05	258.198	259.206	14.922	720320	21	0															8.4	8	8.9	8.9	8.4	8							No MS2	[M+H]+1
2	Diethylene glycol dimethacrylate	C12 H18 O5	Full match	No results	Full match	Full match	-0.15	242.115	241.108	7.683	720212	30	0																					9.1	7.6	8.9	8.5	8.5	8.9	No MS2	[M-H]-1
2	Hydrocinnamic acid	C9 H10 O2	Full match	No results	Full match	Full match	-0.57	150.068	151.075	8.476	717678	68	0															8	7.6	8.7	7.6	8.9	7.7							No MS2	[M+H]+1
2	Ibuprofen	C13 H18 O2	Full match	No results	Full match	Full match	-0.05	206.131	251.129	11.742	717452	84	0																					7.3	8.5	7.3	7.3	9.2	8.9	No MS2	[M+FA-H]-1
2	Azelaic acid	C9 H16 O4	Full match	No results	Full match	Full match	0.14	188.105	189.112	11.583	717118	19	0												4.5			6.2	5.5	7.7	8.5	6.6	6.2							No MS2	[M+H]+1
2	Methylspinazarin	C11 H8 O6	Full match	No results	Full match	Full match	-0.42	236.032	235.025	8.671	717000	14	0																					7.5	6.7	9.2	9.2	6.8	7.6	DDA for other ion	[M-H]-1
2	kainic acid	C10 H15 N O4	Full match	No results	Full match	Full match	-0.09	213.1	214.107	6.818	715001	37	0															4.8	3.7	4.1	4.8	5.8	6.2							No MS2	[M+H]+1
2	Pyridoxal	C8 H9 N O3	Full match	No results	Full match	Full match	-0.08	167.058	333.109	9.096	714520	63	0																					8.5	9.6	9.1	8.4	9.6	9.6	No MS2	[2M-H]-1
2	Capric acid	C10 H20 O2	Full match	No results	Full match	Full match	-0.36	172.146	173.154	10.234	713448	45	0															7	4.6	5.6	3.2	7.1	3.1							No MS2	[M+H]+1
2	L-Phenylalanine	C9 H11 N O2	Full match	No results	Full match	Full match	-0.96	165.079	166.086	7.279	710985	129	0												0.5			3.6	6.2	5.3	5.7	5.7	5.7							No MS2	[M+H]+1
2	Epinephrine	C9 H13 N O3	Full match	No results	Full match	Full match	-0.52	183.089	166.086	7.276	710985	66	0												2.6			5.1	6.6	5.3	5.7	5.7	5.7							No MS2	[M+H-H2O]+1
2	3,4-Dihydroxyphenylglycol	C8 H10 O4	Full match	No results	Full match	Full match	-0.27	170.058	171.065	7.69	709885	26	0										6.9	4.6	3.9	5.8	6.9	3.4	5.3	4.8	5.2	5.2	6							No MS2	[M+H]+1
2	Ibuprofen	C13 H18 O2	Full match	No results	Full match	Full match	0.08	206.131	207.138	11.505	709426	84	0															4.3	4.3	3.4	4.6	5.5	4.3							No MS2	[M+H]+1
2	Benzenesulfonic acid	C6 H6 O3 S	Full match	No results	Full match	Full match	0.03	158.004	156.996	3.154	708224	5	0																					7.9	8.2	7.3	6.4	8.1	7	No MS2	[M-H]-1
2	2,5-Furandicarboxylic acid	C6 H4 O5	Full match	No results	Full match	Full match	0.29	156.006	154.999	3.139	708224	14	0																					5	6.7	6.2	3.7	8.1	7	No MS2	[M-H]-1
2	Pilocarpine	C11 H16 N2 O2	Full match	No results	Full match	Full match	-0.21	208.121	209.128	2.008	708042	162	0															5.7	6.5	5.7	7.6	5.1	5.1							No MS2	[M+H]+1
2	Isovaleric acid	C5 H10 O2	Full match	No results	Full match	Full match	-0.11	102.068	227.125	8.583	706303	25	0										5.3		6.8	5.7	5.3	8.7	8.7	6.2	5.6	7.9	7.9							No MS2	[2M+Na]+1
2	13-HODE	C18 H32 O3	Full match	No results	Full match	Full match	-0.01	296.235	279.232	13.654	705308	45	0															7.2	8	7.3	8.9	8.5	8.5							No MS2	[M+H-H2O]+1
2	Metyrosine	C10 H13 N O3	Full match	No results	Full match	Full match	-0.7	195.089	196.097	1.33	704551	111	0															6.7	5.6	4.2	5.3	4.3	4.7							No MS2	[M+H]+1
2	Retinal	C20 H28 O	Full match	No results	Full match	Full match	0.18	284.214	285.221	13.274	704389	52	0										2.7		0.6			3.2	4.7	2.4		3.4	2.1							No MS2	[M+H]+1
2	Nookatone	C15 H22 O	Full match	No results	Full match	Full match	-0.06	218.167	219.174	14.23	701766	106	0									3.7	3	4.1	4.9	4.3	4.1	5.5	5.1	5.5	5.1	5.8	6.2							No MS2	[M+H]+1
2	2-Hydroxyglutaric acid diethyl ester	C9 H16 O5	Full match	No results	Full match	Full match	0.1	204.1	185.082	7.844	701084	10	0																					8.9	8.9	8.5	8.9	6.5	8	No MS2	[M-H-H2O]-1
2	5-Hydroxytryptophol	C10 H11 N O2	Full match	No results	Full match	Full match	-0.52	177.079	178.086	8.774	699871	98	0											4.5	1.7	0.5		8.9	5.1	9.6	8.5	8.9	8.9							No MS2	[M+H]+1
2	Benzoic acid	C7 H6 O2	Full match	No results	Full match	Full match	-0.39	122.037	123.044	6.62	698811	10	0															5.5	5.5	5.7	6.1	6.8	7.2							No MS2	[M+H]+1
2	Naphthalene	C10 H8	Full match	No results	Full match	Full match	-0.01	128.063	161.096	11.218	698378	3	0									4						3.3	3	3.9	4.3	4.2	3.4							No MS2	[M+H+MeOH]+1
2	Metanephrine	C10 H15 N O3	Full match	No results	Full match	Full match	-0.16	197.105	198.112	7.769	694840	88	0																	7.7	8.5	7.1	5.5							No MS2	[M+H]+1
2	Methyprylon	C10 H17 N O2	Full match	No results	Full match	Full match	-0.2	183.126	184.133	1.418	690243	58	0														0.5	7.7	5.5	3.1	3.8	4.2	4.4							No MS2	[M+H]+1
2	Azelaic acid	C9 H16 O4	Full match	No results	Full match	Full match	-0.04	188.105	187.098	8.934	688292	19	0																					6.8	4.9	4.3	4.7	6.3	3.7	No MS2	[M-H]-1
2	2,4-Dihydroxybutanoic acid	C4 H8 O4	Full match	No results	Full match	Full match	0.2	120.042	179.056	7.386	687688	18	0				0.5		1.2	0.2	3.6													8.4	8	8.9	8.9	8.9	9.6	DDA for other ion	[M-H+HAc]-1
2	Alpha-dihydroartemisinin	C15 H24 O5	Full match	No results	Full match	Full match	0.08	284.162	285.17	10.599	685160	396	0															4.3	5.1	5.8	5.1	5.1	7							No MS2	[M+H]+1
2	Diaminopimelic acid	C7 H14 N2 O4	Full match	No results	Full match	Full match	0.56	190.095	191.103	1.231	684478	13	0															6	4.1	7.8	3.2	3.7	3.9							No MS2	[M+H]+1
2	Heptyl 4-hydroxybenzoate	C14 H20 O3	Full match	No results	Full match	Full match	-0.05	236.141	237.149	12.988	684332	72	0														2	7	6.6	6.5	5.7	7.3	7.7							No MS2	[M+H]+1
2	Gemfibrozil	C15 H22 O3	Full match	No results	Full match	Full match	0.09	250.157	251.164	13.524	683977	302	0															4.6	2.9	4.9	4.9	4.6	5.3							No MS2	[M+H]+1
2	Indane	C9 H10	Full match	No results	Full match	Full match	-0.27	118.078	119.085	9.223	683081	8	0									2.2						8	8	7.1	7.1	7.7	8.5							No MS2	[M+H]+1
2	Tetraethylene glycol monododecyl ether	C20 H42 O5	Full match	No results	Full match	Full match	-0.13	362.303	363.31	10.138	682903	5	0									0.5						1.3	5		4.7		3.5							No MS2	[M+H]+1
2	4-Nitrophenol	C6 H5 N O3	Full match	No results	Full match	Full match	-0.44	139.027	140.034	2.53	681827	15	0															3.3	3.9	6.6	7	4.9	5.7							No MS2	[M+H]+1
2	L-Phenylalanine	C9 H11 N O2	Full match	No results	Full match	Full match	-0.26	165.079	166.086	9.293	679666	129	0											0.5				7	5.8	5.6	4.8	6.5	7.2							No MS2	[M+H]+1
2	Phtpp	C20 H11 F6 N3 O	Full match	No results	Full match	Full match	-1.35	423.08	422.073	9.018	679611	6	0																					8	8.7	9.6	9.2	8.3	7.9	No MS2	[M-H]-1
2	L-Kynurenine	C10 H12 N2 O3	Full match	No results	Full match	Full match	0.37	208.085	209.092	1.793	679465	124	0															8	6.5	3.4	6.5	5.7	7.6							No MS2	[M+H]+1
2	V-Pyrro/NO	C6 H11 N3 O2	Full match	No results	Full match	Full match	-0.22	157.085	158.092	1.577	678811	16	0															7	7.7	6.5	8	7.5	7							No MS2	[M+H]+1
2	Dopamine	C8 H11 N O2	Full match	No results	Full match	Full match	-0.4	153.079	154.086	7.317	678116	57	0													4.5		6.9	7.2	4.9		7.9	9							No MS2	[M+H]+1
2	2-Aminobicyclo[3.1.0]hexane-2,6-dicarboxylic acid	C8 H11 N O4	Full match	No results	Full match	Full match	-0.42	185.069	168.065	5.917	673738	31	0															3.2	3.8	4.8	5.6	4.6	3.8							No MS2	[M+H-H2O]+1
2	(+/-)9,10-dihydroxy-12Z-octadecenoic acid	C18 H34 O4	Full match	Full match	Partial match	Full match	-0.21	314.246	313.238	13.897	673058	34	5	86.1	71.7																			6.6	8.1	8.9	9.2	8.9	9.2	DDA for preferred ion	[M-H]-1
2	Isofraxidin	C11 H10 O5	Full match	No results	Full match	Full match	-0.11	222.053	503.119	9.56	672940	47	0																					9.2	8.5	8.7	8.4	9.6	4.3	DDA for preferred ion	[2M-H+HAc]-1
2	Ferulic acid	C10 H10 O4	Full match	No results	Full match	Full match	-0.12	194.058	195.065	10.489	671655	101	0															7.6	7.2	7.9	7.1	6.3	6.3							No MS2	[M+H]+1
2	Betaxolol	C18 H29 N O3	Full match	No results	Full match	Full match	-0.38	307.215	308.222	12.369	668518	101	0															2.7	0.9	2	1.1	4.9	7.9							No MS2	[M+H]+1
2	Pyrene	C16 H10	Full match	No results	Full match	Full match	-0.14	202.078	201.071	8.093	668149	8	0																					7.5	6.7	7	8.9	7.2	8	No MS2	[M-H]-1
2	viloxazine	C13 H19 N O3	Full match	No results	Full match	Full match	-1.58	237.136	238.144	8.613	665752	187	0													4.3		8.9	9.2	9.2	9.2	8.5	9.2							No MS2	[M+H]+1
2	4-(4-Nitrobenzyl)pyridine	C12 H10 N2 O2	Full match	No results	Full match	Full match	-0.33	214.074	215.081	8.25	663953	128	0															8	8.7	8.1	8.9	9.2	8.9							No MS2	[M+H]+1
2	9-Oxo-nonanoic acid	C9 H16 O3	Full match	No results	Full match	Full match	-0.27	172.11	173.117	8.146	663907	23	0												3.4		3	3	4.7	4.6	6.5	8.9	8.9							DDA for preferred ion	[M+H]+1
2	Diflucortolone	C22 H28 F2 O4	Full match	No results	Full match	Full match	2.16	394.196	393.189	11.764	663626	1	0																					8.1	8.5	7.7	8.9	8.5	7.7	No MS2	[M-H]-1
2	Eriojaposide A	C24 H38 O11	Full match	No results	Full match	Full match	-0.19	502.241	501.234	9.753	663552	4	0																						7.7		8.1	8.5	7	No MS2	[M-H]-1
2	3-Hydroxy-3-(methoxycarbonyl)pentanedioic acid	C7 H10 O7	Full match	Full match	Full match	Partial match	-0.15	206.043	207.05	3.485	663503	13	1	97.2	100													6.2	7	6.6	6.2	6.3	7.1							DDA for preferred ion	[M+H]+1
2	Ethyl maltol	C7 H8 O3	Full match	No results	Full match	Full match	0.36	140.047	185.046	1.13	661618	32	0																					5.6		3.8	2.7		3.2	No MS2	[M+FA-H]-1
2	2,6 Dimethylheptanoyl carnitine	C16 H31 N O4	Full match	No results	Full match	Full match	-0.14	301.225	302.233	15.256	661004	41	0									3.1		2.1					2.4				2.4							No MS2	[M+H]+1
2	4-Hydroxynonenal	C9 H16 O2	Full match	No results	Full match	Full match	-0.2	156.115	313.237	9.354	660203	40	0															2.7	4.3	6.6	7	6.2	6.2							No MS2	[2M+H]+1
2	Tryptophol	C10 H11 N O	Full match	No results	Full match	Full match	-2.39	161.084	162.091	10.296	659296	74	0															7.7	8.9	7.6	8	8.9	8.5							No MS2	[M+H]+1
2	1-Phenyl-1-pentanone	C11 H14 O	Full match	No results	Full match	Full match	-0.26	162.104	145.101	8.264	657571	17	0													2		6.6	5.3	7	7	6.7	7.1							No MS2	[M+H-H2O]+1
2	Mevalonic acid	C6 H12 O4	Full match	No results	Full match	Full match	-0.55	148.073	149.081	6.859	655787	40	0															8.5	8.9	8.9	8.9	9.5	8.4							No MS2	[M+H]+1
2	Ibuprofen	C13 H18 O2	Full match	No results	Full match	Full match	-0.38	206.131	207.138	8.055	655570	84	0															7	7	6.6	5.8	5.5	6.2							No MS2	[M+H]+1
2	Oxoglutaric acid	C5 H6 O5	Full match	No results	Full match	Full match	0.56	146.022	145.014	4.365	654666	19	0																							5.5	5.1		7.1	No MS2	[M-H]-1
2	(S)-2-Propylpiperidine	C8 H17 N	Full match	No results	Full match	Full match	-0.52	127.136	128.143	7.176	654391	9	0															7	8.1	5.2	5.2	5.1	5.9							No MS2	[M+H]+1
2	Azelaic acid	C9 H16 O4	Full match	No results	Full match	Full match	-0.08	188.105	187.098	9.048	654062	19	0																					7.3	7.3	3.2	4.6	6	6	No MS2	[M-H]-1
2	Arecoline	C8 H13 N O2	Full match	No results	Full match	Full match	0.12	155.095	188.128	1.564	653158	58	0															5.2	5.2	2.7	4.7	2.4	4.9							No MS2	[M+H+MeOH]+1
2	Nivalenol	C15 H20 O7	Full match	No results	Full match	Full match	-0.75	312.121	311.113	8.629	652806	22	0																					6.8	6.1	8	6.5	6.2	4.9	No MS2	[M-H]-1
2	Epinephrine	C9 H13 N O3	Full match	No results	Full match	Full match	-0.15	183.09	184.097	1.691	651093	66	0																8	8.1	8.5	8.4	7.6							No MS2	[M+H]+1
2	13-HODE	C18 H32 O3	Full match	No results	Full match	Full match	-0.03	296.235	338.269	9.602	650859	45	0															3.1	4.3	4.7	5.5	3.8	4.2							No MS2	[M+ACN+H]+1
2	2-Isopropylmalic acid	C7 H12 O5	Full match	No results	Full match	Full match	-0.62	176.068	159.065	3.18	649963	18	0														1	4.3	4.7	4.6	4.2	7	7							No MS2	[M+H-H2O]+1
2	Suberic acid	C8 H14 O4	Full match	No results	Full match	Full match	-0.26	174.089	347.171	9.766	649532	22	0																					3.4	5.5	6	6	2	3.3	No MS2	[2M-H]-1
2	Azelaic acid	C9 H16 O4	Full match	No results	Full match	Full match	-0.22	188.105	211.094	9.346	648021	19	0											2.5		2.5		8.5	8.9	8.5	8.9	5.7	7.2							DDA for other ion	[M+Na]+1
2	Tyramine	C8 H11 N O	Full match	No results	Full match	Full match	-1.12	137.084	170.117	8.302	640247	59	0									4.5	1	1				5.9	7.4	6.2	5.5	6.8	6.5							No MS2	[M+H+MeOH]+1
2	Heptyl 4-hydroxybenzoate	C14 H20 O3	Full match	No results	Full match	Full match	0.58	236.141	237.149	9.731	640120	72	0												2.4			5.3	6.1	3.8	3.1	4.6	4.2							No MS2	[M+H]+1
2	Ethyl maltol	C7 H8 O3	Full match	No results	Full match	Full match	-0.19	140.047	199.061	7.536	639700	32	0																					8.5	8.5	8.5	8.5	7.6	8	No MS2	[M-H+HAc]-1
2	2-Aminobicyclo[3.1.0]hexane-2,6-dicarboxylic acid	C8 H11 N O4	Full match	No results	Full match	Full match	-0.28	185.069	169.049	7.258	639536	31	0															6.2	5.1	6.5	5.3	7.7	5.5							No MS2	[M+H-NH3]+1
2	Ethylene brassylate	C15 H26 O4	Full match	No results	Full match	Full match	-0.08	270.183	271.19	10.383	639269	37	0											1				2.6	0.9	1.4	1.2	2.4	3.6							No MS2	[M+H]+1
2	Capric acid	C10 H20 O2	Full match	No results	Full match	Full match	-0.51	172.146	173.154	8.105	638642	45	0														0.2	9.2	9.2	7.7	8.5	7.7	8.1							No MS2	[M+H]+1
2	2,4-Dihydroxybutanoic acid	C4 H8 O4	Full match	No results	Full match	Full match	0.31	120.042	119.035	9.76	638556	18	0																					5.8	6.6	6.6	4.6	5.1	7.3	DDA for other ion	[M-H]-1
2	2-Hydroxyglutaric acid diethyl ester	C9 H16 O5	Full match	No results	Full match	Full match	-0.26	204.1	187.096	7.696	637910	10	0										1.3					2.8	4.1	3.8	3.6	3.1	4.3							No MS2	[M+H-H2O]+1
2	Pyridoxamine	C8 H12 N2 O2	Full match	No results	Full match	Full match	-0.28	168.09	169.097	4.427	637043	85	0															4.6	3.6		3.9		5.3							No MS2	[M+H]+1
2	Oxybutynin	C22 H31 N O3	Full match	No results	Full match	Full match	-0.18	357.23	358.238	10.092	636671	92	0															5.1	5.1	4.5	4.8	2.3	3.7							No MS2	[M+H]+1
2	1,2-Dihydro-1,1,6-trimethylnaphthalene	C13 H16	Full match	No results	Full match	Full match	-0.36	172.125	173.132	10.11	636249	2	0																			5.5								No MS2	[M+H]+1
2	Polysorbate 20	C26 H50 O10	Full match	No results	Full match	Full match	0.75	522.341	523.348	10.113	636160	2	0															6.1	6.1	7.9	7.5	7.7	7							No MS2	[M+H]+1
2	Ethyl maltol	C7 H8 O3	Full match	No results	Full match	Full match	0.3	140.047	185.046	6.897	634118	32	0																					2.7	6	6.5	6.1	4.3	7.3	No MS2	[M+FA-H]-1
2	Methyprylon	C10 H17 N O2	Full match	No results	Full match	Full match	-0.52	183.126	184.133	7.833	633597	58	0														2.3	7.7	5.1	6.8	6.5	4.7	5.3							No MS2	[M+H]+1
2	1-Cyclohexene-1-carboxylic acid	C7 H10 O2	Full match	No results	Full match	Full match	-0.14	126.068	127.075	7.447	633431	26	0															4.2		7.9	7.9	7.9	3.7							DDA for other ion	[M+H]+1
2	Sebacic acid	C10 H18 O4	Full match	No results	Full match	Full match	-0.15	202.12	463.255	8.738	632055	28	0																					7.2	9.1	7.3	8.9	10	7	No MS2	[2M-H+HAc]-1
2	Dinoseb acetate	C12 H14 N2 O6	Full match	No results	Full match	Full match	-0.09	282.085	283.092	1.407	631286	43	0															3.3	5	5.7	5.7	7.6	6.5							No MS2	[M+H]+1
2	Salbutamol	C13 H21 N O3	Full match	No results	Full match	Full match	-0.2	239.152	222.149	8.219	630882	89	0															5.7	5.3	5.5	5.5	6.7	4.5							No MS2	[M+H-H2O]+1
2	L-Tryptophan	C11 H12 N2 O2	Full match	No results	Full match	Full match	-2.05	204.089	203.082	2.029	628822	189	0																					3.6	4.8	7.4	6.2	4.3	4.5	No MS2	[M-H]-1
2	cis-2-Methylaconitate	C7 H8 O6	Full match	No results	Full match	Full match	0.41	188.032	233.03	1.687	628061	12	0																					5.6	1.6		5.7		7	No MS2	[M+FA-H]-1
2	Metyrosine	C10 H13 N O3	Full match	No results	Full match	Full match	-0.14	195.09	196.097	7.325	627639	111	0															3.6	3.9	2.4	2.6	7.5	6.7							No MS2	[M+H]+1
2	p-Anisidine	C7 H9 N O	Full match	No results	Full match	Full match	-0.55	123.068	124.076	6.488	625840	38	0															5.7	2.7	7.2	7.6	6.5	6.2							No MS2	[M+H]+1
2	1-Phenyl-1-pentanone	C11 H14 O	Full match	No results	Full match	Full match	-0.37	162.104	163.112	11.385	625143	17	0										4.2					3.2		6.6	5.1	5.5	5.5							No MS2	[M+H]+1
2	Benzoic acid	C7 H6 O2	Full match	No results	Full match	Full match	-0.07	122.037	245.081	11.277	621143	10	0															9.2	9.2	9.5	8.7	8.5	9.6							No MS2	[2M+H]+1
2	Gemfibrozil	C15 H22 O3	Full match	No results	Full match	Full match	0.3	250.157	251.164	12.027	621082	302	0																			7	6.2							No MS2	[M+H]+1
2	Epinephrine	C9 H13 N O3	Full match	No results	Full match	Full match	-0.45	183.089	184.097	8.721	617312	66	0															1.8	2.8	4.9	6.1	5.7	6.1							No MS2	[M+H]+1
2	3-Hydroxybutyrylcarnitine	C11 H21 N O5	Full match	No results	Full match	Full match	-0.69	247.142	248.149	1.325	617259	10	0										2					7.3	6	3.2	3.7	5.4	2							No MS2	[M+H]+1
2	Oleanolic acid	C30 H48 O3	Full match	No results	Full match	Full match	0.77	456.361	439.357	18.601	616589	184	0															4.9	6.1	5.5	2.8	4.3	3.4							No MS2	[M+H-H2O]+1
2	Bevirimat	C36 H56 O6	Full match	No results	Full match	Full match	0.39	584.408	585.415	12.353	616393	30	0															8.7	8	8.5	8.1	7.3	7							No MS2	[M+H]+1
2	1,2-Dihydro-1,1,6-trimethylnaphthalene	C13 H16	Full match	No results	Full match	Full match	-0.52	172.125	173.132	14.817	615800	2	0												2.5		2.1	5.2	4.8	6.6	6.6	7.1	6.4							No MS2	[M+H]+1
2	5-Hydroxytryptophol	C10 H11 N O2	Full match	No results	Full match	Full match	-0.15	177.079	210.112	7.541	615788	98	0															8.5	8.9	3.9	8.1	7.9	7.1							No MS2	[M+H+MeOH]+1
2	Terbutaline	C12 H19 N O3	Full match	No results	Full match	Full match	-0.12	225.136	258.17	7.265	613745	88	0															6.7	7.1	7.7	7.7	7.3	7							No MS2	[M+H+MeOH]+1
2	Indane	C9 H10	Full match	No results	Full match	Full match	-0.25	118.078	119.085	7.781	610865	8	0											1.7				6.6	6.6	5.7	4.8	7.1	5.5							No MS2	[M+H]+1
2	Nicotinic acid	C6 H5 N O2	Full match	No results	Full match	Full match	0.67	123.032	122.025	10.059	609295	8	0																					9.2	8.5	7.6	8.7	7.7	7.3	No MS2	[M-H]-1
2	Corchoionol C 9-glucoside	C19 H30 O8	Full match	No results	Full match	Full match	0.39	386.194	387.201	10.008	608747	15	0															5.3	3.8	6.2	5.8	6	5.8							No MS2	[M+H]+1
2	(S)-10,16-Dihydroxyhexadecanoic acid	C16 H32 O4	Full match	No results	Full match	Full match	0.08	288.23	271.227	10.224	607521	13	0															0.7	2.4	3.3	2.2	4.2	4.2							No MS2	[M+H-H2O]+1
2	Azelaic acid	C9 H16 O4	Full match	No results	Full match	Full match	-0.21	188.105	171.102	12.172	607426	19	0											2.6				3.3	2.9	5.7	4.2	4.3	4.5							No MS2	[M+H-H2O]+1
2	5,7-Dihydroxy-4H-1-benzopyran-4-one	C9 H6 O4	Full match	No results	Full match	Full match	-0.54	178.027	177.019	8.708	607377	11	0																					8.1		8.7	6.2	6.6		DDA for other ion	[M-H]-1
2	Methyl dihydrojasmonate	C13 H22 O3	Full match	No results	Full match	Full match	-0.05	226.157	225.15	12.338	605913	50	0																					8.9	9.2	7.8	8.7	9.4	8.6	No MS2	[M-H]-1
2	Propofol	C12 H18 O	Full match	No results	Full match	Full match	-0.4	178.136	161.132	8.316	603268	23	0												5.1			6.7	7.5	8.1	9.2	6.5	8							No MS2	[M+H-H2O]+1
1	Pyridoxal	C8 H9 N O3	Full match	Full match	Full match	Full match	-0.35	167.058	166.051	1.328	602974	63	3	88.4	81.3	4.8	0.2	1.5	0.6		3.3													3.1	6.3	5.2	3.8	6		DDA for preferred ion	[M-H]-1
2	3,3'-Dithiobis[4,5-dihydro-2-methylfuran]	C10 H14 O2 S2	Full match	No results	Full match	Full match	-3.98	230.043	231.05	4.116	602251	4	0																	4.3										No MS2	[M+H]+1
2	beta-Damascenone	C13 H18 O	Full match	No results	Full match	Full match	-0.25	190.136	191.143	7.412	601892	17	0															5.1	5.5	7.3	8.9	5.5	8.1							No MS2	[M+H]+1
2	3-Oxotetradecanoic acid	C14 H26 O3	Full match	No results	Full match	Full match	-0.17	242.188	241.181	13.27	601145	12	0																					9.6	9.6	8.5	9.6	10	10	DDA for preferred ion	[M-H]-1
2	Homovanillic acid	C9 H10 O4	Full match	No results	Full match	Full match	-0.04	182.058	181.051	7.072	599924	104	0																					5.1	5.5	3.9	5.2	4.7	5.1	No MS2	[M-H]-1
2	1-Hydroxybenzotriazole	C6 H5 N3 O	Full match	No results	Full match	Full match	-1.35	135.043	136.05	1.763	598548	15	0															5.1	6.6	5.5	5.3	6.1	6.7							No MS2	[M+H]+1
2	5-Methoxytryptophan	C12 H14 N2 O3	Full match	No results	Full match	Full match	-0.49	234.1	267.134	4.222	597379	179	0															2.4	2.6		3		3.6							No MS2	[M+H+MeOH]+1
2	Gluconolactone	C6 H10 O6	Full match	No results	Full match	Full match	-0.25	178.048	220.082	1.659	596593	51	0															4.8	4.8	4.6	5.5		4.6							No MS2	[M+ACN+H]+1
2	Homovanillic acid	C9 H10 O4	Full match	No results	Full match	Full match	-0.71	182.058	165.055	10.076	596533	104	0															4.3	4.7	3.4	5.9	3.7	4.1							No MS2	[M+H-H2O]+1
2	Azelaic acid	C9 H16 O4	Full match	No results	Full match	Full match	-0.48	188.105	211.094	8.396	596523	19	0												4.4			7.3	7.3	8.5	7	6.8	9.1							No MS2	[M+Na]+1
2	all-trans-Retinoic acid	C20 H28 O2	Full match	No results	Full match	Full match	-0.2	300.209	301.216	13.285	595836	203	0															6.8	8.4	8.1	8.5	8.9	8.9							No MS2	[M+H]+1
2	Indene	C9 H8	Full match	No results	Full match	Full match	-0.2	116.063	117.07	12.699	595709	6	0										2.8					8.6	7.9	8.9	8.9	8.9	9.6							No MS2	[M+H]+1
2	4-Hydroxynonenal	C9 H16 O2	Full match	No results	Full match	Full match	-2.28	156.115	354.262	11.889	594759	40	0															6.6	7.4	8.5	9.2	8.5	9.4							No MS2	[2M+ACN+H]+1
2	2-Isopropylmalic acid	C7 H12 O5	Full match	No results	Full match	Full match	-0.37	176.068	175.061	1.466	593905	18	0																						5	2.8	5.6	4.7	4.7	No MS2	[M-H]-1
2	Dodecanedioic acid	C12 H22 O4	Full match	No results	Full match	Full match	-0.01	230.152	272.186	8.813	592774	19	0															6.2	6.2	5.2	5.8	8.9	7.3							No MS2	[M+ACN+H]+1
2	Mexiletine	C11 H17 N O	Full match	No results	Full match	Full match	-0.35	179.131	180.138	11.441	589340	75	0												0.2			8	6.8	8	7.6	7.2	8							No MS2	[M+H]+1
2	Ecgonine methyl ester	C10 H17 N O3	Full match	No results	Full match	Full match	-0.09	199.121	198.114	9.282	589312	59	0																					7.9	8.3	9.6	9.2	7.6	9.1	No MS2	[M-H]-1
2	Methyprylon	C10 H17 N O2	Full match	No results	Full match	Full match	-0.27	183.126	184.133	8.203	584431	58	0															5.5	4.3	5.5	5.3	6	5.7							No MS2	[M+H]+1
2	Methyl dihydrojasmonate	C13 H22 O3	Full match	No results	Full match	Full match	-0.14	226.157	209.154	15.34	584421	50	0															7.6	6.1	7.7	8.1	8.9	8.9							No MS2	[M+H-H2O]+1
2	Homovanillic acid	C9 H10 O4	Full match	No results	Full match	Full match	-0.3	182.058	183.065	7.833	584387	104	0															4.7	4.7	3.2	3.7	6.6	6.2							No MS2	[M+H]+1
2	2-[(Isopropylthio)methyl]furan	C8 H12 O S	Full match	No results	Full match	Full match	3.41	156.061	157.069	1.387	583835	2	0												3.4			4.7	5.8		3.3	4.6	5.2							No MS2	[M+H]+1
2	4-Nitrophenol	C6 H5 N O3	Full match	No results	Full match	Full match	-0.4	139.027	140.034	7.979	581938	15	0															9.1	8.9	8.3	8.6	9.6	10							No MS2	[M+H]+1
2	5-Hydroxytryptophol	C10 H11 N O2	Full match	No results	Full match	Full match	0.01	177.079	210.113	9.536	581460	98	0															5.7	5	3.6	5.1	2								No MS2	[M+H+MeOH]+1
2	Methyl dihydrojasmonate	C13 H22 O3	Full match	No results	Full match	Full match	-0.21	226.157	227.164	8.013	580542	50	0												3			7.9	6	5.3	8	7.7	8.5							No MS2	[M+H]+1
2	Ethylene brassylate	C15 H26 O4	Full match	No results	Full match	Full match	-0.14	270.183	269.176	10.77	578441	37	0																					5.2	5.2	5	4.2	3.9	5.5	No MS2	[M-H]-1
2	2-Diethylaminoethanol	C6 H15 N O	Full match	No results	Full match	Full match	-0.25	117.115	118.123	2.407	577705	22	0															5.1	6.8	7.7	8.1	5.3	4.3							No MS2	[M+H]+1
2	Sarmentosin	C11 H17 N O7	Full match	No results	Full match	Full match	0.07	275.101	276.108	3.95	576909	6	0															2.6	1.9	5.5	4		2							No MS2	[M+H]+1
2	Indoleacetic acid	C10 H9 N O2	Full match	No results	Full match	Full match	-0.64	175.063	158.06	7.405	576072	107	0									3						3	2	3.1	2.9	2	2.2							No MS2	[M+H-H2O]+1
2	Ecgonine methyl ester	C10 H17 N O3	Full match	No results	Full match	Full match	0.19	199.121	200.128	8.413	574917	59	0														4.7	5.5	5.9	8.5	9.2	8.9	9.6							No MS2	[M+H]+1
2	L-Valine	C5 H11 N O2	Full match	No results	Full match	Full match	0.74	117.079	116.072	5.624	573409	51	0																						5.5	6.6	7.7	8		No MS2	[M-H]-1
2	Malonic acid	C3 H4 O4	Full match	No results	Full match	Full match	-0.6	104.011	105.018	11.632	572336	3	0															7.5	7	7.5	5.8	8.9	9.2							No MS2	[M+H]+1
2	2-Isopropylmalic acid	C7 H12 O5	Full match	No results	Full match	Full match	0.08	176.068	175.061	3.986	571786	18	0																						5.5	0.5		7.1	7.5	No MS2	[M-H]-1
2	Indane	C9 H10	Full match	No results	Full match	Full match	-0.53	118.078	119.085	12.232	569868	8	0															7.1	6.2	4.8	4.2	3.6	3.1							No MS2	[M+H]+1
2	Pyridoxamine	C8 H12 N2 O2	Full match	No results	Full match	Full match	-0.74	168.09	169.097	4.197	567444	85	0															2	0.7	3.2		4.8	4.1							No MS2	[M+H]+1
2	trans-Caffeic acid [apiosyl-(1->6)-glucosyl] ester	C20 H26 O13	Full match	No results	Full match	Full match	-0.07	474.137	473.13	6.999	567088	6	0																					8.5	8.1	9.2	9.2	9.1	8.7	No MS2	[M-H]-1
2	Gabazine	C15 H17 N3 O3	Full match	No results	Full match	Full match	-3.06	287.126	288.134	8.359	565825	326	0															6.1	6.5	5.7	8.1	6.6	8.9							No MS2	[M+H]+1
2	Cinnamic acid	C9 H8 O2	Full match	No results	Full match	Full match	0.43	148.052	147.045	4.324	564777	19	0						2.2															5.4		5.6	6.6		7.2	No MS2	[M-H]-1
2	Polyoxyethylene 40 monostearate	C20 H40 O3	Full match	No results	Full match	Full match	-0.13	328.298	329.305	10.564	564369	14	0															7.5	7.3	9.6	7.7	9.6	9.2							No MS2	[M+H]+1
2	13-HODE	C18 H32 O3	Full match	No results	Full match	Full match	-0.41	296.235	295.228	15.344	563356	45	0																					8.3	6.7	7.6	6.8	8.5	7	No MS2	[M-H]-1
2	Ecgonine methyl ester	C10 H17 N O3	Full match	No results	Full match	Full match	-0.32	199.121	232.154	7.269	563229	59	0															7	7	5.5	6.2	6.6	7							No MS2	[M+H+MeOH]+1
2	Ethyl maltol	C7 H8 O3	Full match	No results	Full match	Full match	0.25	140.047	141.055	8.984	561057	32	0															2.7	2.7	3.2	4.3	2.7	1.4							No MS2	[M+H]+1
2	Falcarindiol	C17 H24 O2	Full match	No results	Full match	Full match	-0.21	260.178	261.185	12.255	560155	61	0															5.1	4.7	4.3		2.7	2.6							No MS2	[M+H]+1
2	Capric acid	C10 H20 O2	Full match	No results	Full match	Full match	-0.21	172.146	155.143	10.035	559587	45	0																5	3.1	2.9		4.8							No MS2	[M+H-H2O]+1
2	Eicosanedioic acid	C20 H38 O4	Full match	No results	Full match	Full match	0.4	342.277	343.284	9.93	559122	14	0															4.5	4.5	4.7	5.1	5.2	2.4							No MS2	[M+H]+1
2	Metyrosine	C10 H13 N O3	Full match	No results	Full match	Full match	-0.18	195.09	237.123	6.972	558982	111	0															8	9.1	9.3	9.1	8.1	8.1							No MS2	[M+ACN+H]+1
2	2-Acetyl-3,5,5,6,8,8-hexamethyl-5,6,7,8- tetrahydronaphthalene	C18 H26 O	Full match	No results	Full match	Full match	-0.07	258.198	259.206	13.411	558382	21	0															4.8	3.9	5	3.8	3.3	3.7							No MS2	[M+H]+1
2	Malonic acid	C3 H4 O4	Full match	No results	Full match	Full match	0.07	104.011	105.018	8.616	558248	3	0															4.8	4.3	5.8	4.1	5.2	3							No MS2	[M+H]+1
2	L-Valine	C5 H11 N O2	Full match	No results	Full match	Full match	0.77	117.079	116.072	5.503	556774	51	0																					6.5			7.7		7	No MS2	[M-H]-1
2	4-Nitrocatechol	C6 H5 N O4	Full match	No results	Full match	Full match	-0.74	155.022	156.029	1.33	556625	15	0															5.8	5.2	5.6	6	5.6	3.9							No MS2	[M+H]+1
2	Phenylglyoxylic acid	C8 H6 O3	Full match	No results	Full match	Full match	0.89	150.032	151.039	7.088	555130	10	0															0.7	2	4.8	5.2	6.2	7							No MS2	[M+H]+1
2	Indene	C9 H8	Full match	No results	Full match	Full match	-0.57	116.063	149.096	11.738	553718	6	0															3.8	5.7	6.2	5.5	4.8	5.2							No MS2	[M+H+MeOH]+1
2	(2S,3R,4R,5S,6S)-2-(Hydroxymethyl)-6-phenylmethoxyoxane-3,4,5-triol	C13 H18 O6	Full match	No results	Full match	Full match	-0.05	270.11	315.109	8.747	552867	15	0																					1.1	4.1	3.5	4.2	5.5	5.8	No MS2	[M+FA-H]-1
2	16-Hydroxyhexadecanoic acid	C16 H32 O3	Full match	No results	Full match	Full match	-0.41	272.235	271.228	15.222	552689	18	0					4.3																2.6	5.2	2.3	2.9	6.4	4.5	No MS2	[M-H]-1
2	Ethyl glucuronide	C8 H14 O7	Full match	No results	Full match	Full match	0	222.074	221.067	10.122	551844	13	0																					3.3	2	4.2	5.3	5.4	2.3	No MS2	[M-H]-1
2	4-oxo-Retinoic acid	C20 H26 O3	Full match	No results	Full match	Full match	-1.67	314.188	315.195	10.99	551290	171	0															3.8	2.9	6.1	5.4	6.1	5.9							No MS2	[M+H]+1
2	Ciclopirox	C12 H17 N O2	Full match	No results	Full match	Full match	-0.16	207.126	208.133	9.14	550077	270	0															2.9	2.7	5.5	4.7	3	4.1							No MS2	[M+H]+1
2	Eicosanedioic acid	C20 H38 O4	Full match	No results	Full match	Full match	0.22	342.277	343.284	10.199	547755	14	0																				5.5							No MS2	[M+H]+1
2	Suberic acid	C8 H14 O4	Full match	No results	Full match	Full match	0.04	174.089	173.082	3.582	547156	22	0																						5.9			5.1	5.3	No MS2	[M-H]-1
2	p-Anisidine	C7 H9 N O	Full match	No results	Full match	Full match	-0.4	123.068	124.076	5.732	542336	38	0																3.6	4.3	5.5	5.3	5.3							No MS2	[M+H]+1
2	p-Anisidine	C7 H9 N O	Full match	No results	Full match	Full match	-0.26	123.068	156.102	9.593	542215	38	0															3.5	3.5	2.5		0.9								No MS2	[M+H+MeOH]+1
2	Artemether	C16 H26 O5	Full match	No results	Full match	Full match	-0.01	298.178	297.171	10.127	541669	69	0																					4.1	2.2	3.2	3.4	6.1	2.3	No MS2	[M-H]-1
2	Meperidine	C15 H21 N O2	Full match	No results	Full match	Full match	-3.13	247.156	248.164	9.163	537063	302	0															6.2	6.6	8.1	8.1	5.2	5.5							No MS2	[M+H]+1
2	Harmaline	C13 H14 N2 O	Full match	No results	Full match	Full match	-0.07	214.111	215.118	9.166	536643	212	0															4.3	3.7	4.7	5.7	5.3	3.8							No MS2	[M+H]+1
2	Ethyl trans-p-methoxycinnamate	C12 H14 O3	Full match	No results	Full match	Full match	-0.04	206.094	207.102	8.514	535525	103	0																4.3	3.8	4.6	4.3								No MS2	[M+H]+1
2	3-Hydroxytetradecanedioic acid	C14 H26 O5	Full match	No results	Full match	Full match	-0.21	274.178	316.212	9.345	535352	4	0															8.2	6.1	8.9	9	8.5	8.1							No MS2	[M+ACN+H]+1
2	Cinnamic acid	C9 H8 O2	Full match	No results	Full match	Full match	0.44	148.052	147.045	4.521	534151	19	0																						6.4			7.3		No MS2	[M-H]-1
2	Acetylalterporriol E	C34 H32 O17	Full match	No results	Full match	Full match	0.55	712.164	711.157	8.931	532107	1	0																					8.5	6.6	8.6	8.3	8.6	7.1	No MS2	[M-H]-1
2	Xanthosine	C10 H12 N4 O6	Full match	Full match	Full match	Partial match	-0.08	284.076	285.083	3.895	531397	10	1	77.2	8.9													4.7			2.6	5.2	6.6							DDA for preferred ion	[M+H]+1
2	alpha-Linolenic acid	C18 H30 O2	Full match	No results	Full match	Full match	-0.36	278.224	296.258	13.09	531046	84	0										0.5		0.2		1.5	6	5.6	4.7	6.2	4.2	3.1							No MS2	[M+NH4]+1
2	Metyrosine	C10 H13 N O3	Full match	No results	Full match	Full match	-0.41	195.089	196.097	3.897	530628	111	0															5.2	4.8	5.7	4.6	3.6	3.8							No MS2	[M+H]+1
2	Reboxetine	C19 H23 N O3	Full match	No results	Full match	Full match	0.13	313.168	314.175	9.871	530575	334	0															6.5	5.7	4.2	5.2	6.1	5.4							No MS2	[M+H]+1
2	15-Acetoxyscirpene-3,4-diol 4-O-a-D-glucopyranoside	C23 H34 O11	Full match	No results	Full match	Full match	-0.16	486.21	485.203	9.153	529231	1	0																					7.8	7.8	2.8	5.2	8.3	6.4	No MS2	[M-H]-1
2	Quinone	C6 H4 O2	Full match	No results	Full match	Full match	-0.26	108.021	109.028	11.208	528565	3	0															4.3	3.9	3.1	2.2	4.5	4.1							No MS2	[M+H]+1
2	beta-Damascenone	C13 H18 O	Full match	No results	Full match	Full match	-0.12	190.136	191.143	14.232	525865	17	0															7.3	6.6	5.6	8.3	6.6	7							No MS2	[M+H]+1
2	Zeranol	C18 H26 O5	Full match	No results	Full match	Full match	0.05	322.178	321.171	12.709	524961	68	0																					4.7	5.1	5.3	5.7	7.3	7.7	No MS2	[M-H]-1
2	Bis(2-methoxyethyl) phthalate	C14 H18 O6	Full match	No results	Full match	Full match	-0.22	282.11	563.213	10.228	524624	38	0																					8.5	8.5	8.4	8	9.1	9.1	No MS2	[2M-H]-1
2	Cinnamaldehyde	C9 H8 O	Full match	No results	Full match	Full match	-1.06	132.057	133.065	8.069	524263	17	0											0.5				5.3	6.6	5.6	6	5.1	7.2							No MS2	[M+H]+1
2	2,4-Di-tert-butylphenol	C14 H22 O	Full match	No results	Full match	Full match	-0.23	206.167	207.174	14.425	523649	40	0														1.7	8.5	8.5	8.5	8.9	8.9	8.9							No MS2	[M+H]+1
2	3-Hydroxycapric acid	C10 H20 O3	Full match	No results	Full match	Full match	-0.17	188.141	171.138	6.734	523077	18	0										1.7	1				7.3	6.6	7.6	8	8.9	7.3							No MS2	[M+H-H2O]+1
2	Nicotinic acid	C6 H5 N O2	Full match	No results	Full match	Full match	0.21	123.032	168.03	6.561	522754	8	0																					6.4	5.8	8.1	7.7	7.1	7.1	No MS2	[M+FA-H]-1
2	L-Menthyl acetoacetate	C14 H24 O3	Full match	No results	Full match	Full match	-0.19	240.173	241.18	9.728	519723	15	0											4.8				4.4	5	3.8	2.6	6.4	7.1							No MS2	[M+H]+1
2	Ovalicin	C16 H24 O5	Full match	No results	Full match	Full match	-0.12	296.162	297.17	7.739	519576	71	0															4	3.8	3.1	2.6	6.2	3.2							No MS2	[M+H]+1
2	p-Anisidine	C7 H9 N O	Full match	No results	Full match	Full match	-0.55	123.068	124.076	6.981	518071	38	0									3	1.8	1.8				7.3	7.3	8.1	8.1	8	5.3							No MS2	[M+H]+1
2	Estrone	C18 H22 O2	Full match	No results	Full match	Full match	-0.02	270.162	271.169	10.879	518067	92	0																			3.9								No MS2	[M+H]+1
2	(+)-Limonene	C10 H16	Full match	No results	Full match	Full match	-0.79	136.125	137.132	9.111	515784	57	0										2.5		1.2					8.5	7.9	7	7							No MS2	[M+H]+1
2	Dodecanedioic acid	C12 H22 O4	Full match	No results	Full match	Full match	-0.32	230.152	229.144	10.219	514630	19	0																					5.9	6.1	5.9	5.1	4.8	6.4	No MS2	[M-H]-1
2	Arecoline	C8 H13 N O2	Full match	No results	Full match	Full match	-0.11	155.095	156.102	3.269	511935	58	0															3.4	4.9	4	4	3.3	3.3							No MS2	[M+H]+1
2	Indane	C9 H10	Full match	No results	Full match	Full match	-0.2	118.078	119.085	12.701	511455	8	0									6.3						5.5	6.4	6.2	5.7	6.4	6.4							No MS2	[M+H]+1
2	Homosalate	C16 H22 O3	Full match	No results	Full match	Full match	0.63	262.157	263.164	10.534	509824	97	0															1.7	1.9	4.3	4.3	4.7	3.9							No MS2	[M+H]+1
2	1-Phenyl-1-pentanone	C11 H14 O	Full match	No results	Full match	Full match	-0.1	162.104	163.112	12.283	509574	17	0															3.1	3.3	2.3	2.4	4.2	3.1							No MS2	[M+H]+1
2	Rangbatti	C20 H14 O10	Full match	No results	Full match	Full match	-0.83	414.058	473.072	10.177	509083	6	0																					7.2	7.2	7.6	6.5	4.7	3	No MS2	[M-H+HAc]-1
2	4-Hydroxynonenal	C9 H16 O2	Full match	No results	Full match	Full match	0.83	156.115	157.122	11.038	508622	40	0									1.5	4.5	1.8				8	8.4	6.7	7.5	7	3.6							No MS2	[M+H]+1
2	Quinone	C6 H4 O2	Full match	No results	Full match	Full match	1.29	108.021	107.014	8.932	506839	3	0																					7.1	7.6	8.1	5.9	8.3	7.5	No MS2	[M-H]-1
2	Capric acid	C10 H20 O2	Full match	No results	Full match	Full match	-0.69	172.146	173.153	9.031	506294	45	0															1.9	2.9	4.9	4.9	1.8	4.5							No MS2	[M+H]+1
2	beta-Damascenone	C13 H18 O	Full match	No results	Full match	Full match	0.21	190.136	191.143	14.878	505975	17	0															2.4	2.7	3.5	3.3	4.3	3.7							No MS2	[M+H]+1
2	Oxoadipic acid	C6 H8 O5	Full match	No results	Full match	Full match	0.24	160.037	159.03	8.597	505897	27	0																					4.7	7	5.4	4.8	7.3	6.6	No MS2	[M-H]-1
2	Methocarbamol	C11 H15 N O5	Full match	No results	Full match	Full match	-0.21	241.095	242.102	7.921	504754	27	0															3.6	3.2	3.4	4.9	3.1								No MS2	[M+H]+1
2	Ricinine	C8 H8 N2 O2	Full match	No results	Full match	Full match	-3.8	164.058	346.15	1.709	503765	41	0															5.9		5.9	6.5	6.6	5.7							No MS2	[2M+NH4]+1
2	Heptanoylcarnitine	C14 H27 N O4	Full match	No results	Full match	Full match	-0.01	273.194	257.175	8.592	502836	8	0															7	5.5	2.8	3	5.4	6.5							No MS2	[M+H-NH3]+1
2	3-Dehydroquinic acid	C7 H10 O6	Full match	No results	Full match	Full match	0.14	190.048	189.04	2.13	502593	21	0																					6	6.6	5.8	6.2	4.9	3.6	No MS2	[M-H]-1
2	Quinone	C6 H4 O2	Full match	No results	Full match	Full match	-0.7	108.021	109.028	10.237	501548	3	0														2		3.1	2.3	3.7	4.8	6.4							No MS2	[M+H]+1
2	Norepinephrine	C8 H11 N O3	Full match	No results	Full match	Full match	0.05	169.074	170.081	8.374	500834	39	0													1.1	1.1	8.1	4	4.8	4.8	4.7	5.7							DDA for other ion	[M+H]+1
2	Lauroyl diethanolamide	C16 H33 N O3	Full match	No results	Full match	Full match	-0.24	287.246	310.235	12.23	499520	12	0															8.6	8.6	8.7	8.1	4.2	7.6							No MS2	[M+Na]+1
2	Chicoric acid	C22 H18 O12	Full match	No results	Full match	Full match	-0.11	474.08	473.072	8.658	499450	6	0																					7.6	6.7	6.4	5.1	7.3	8.5	No MS2	[M-H]-1
2	Indole-3-carbinol	C9 H9 N O	Full match	No results	Full match	Full match	-0.32	147.068	180.102	8.057	496703	57	0											1.5				8.6	6.4	7.7	7.3	5.2	7.6							No MS2	[M+H+MeOH]+1
2	Ritalinic acid	C13 H17 N O2	Full match	No results	Full match	Full match	-0.6	219.126	252.159	8.815	494811	228	0															6.2	6.1	5.7	5.5	7	7							DDA for preferred ion	[M+H+MeOH]+1
2	Suberic acid	C8 H14 O4	Full match	No results	Full match	Full match	-0.24	174.089	347.171	8.625	492428	22	0																					4.4	7.2	8.3		6.1	6.5	No MS2	[2M-H]-1
2	3-Hydroxycapric acid	C10 H20 O3	Full match	No results	Full match	Full match	-0.27	188.141	211.13	9.014	492209	18	0															8.1	8.1	7.8	8		5.9							No MS2	[M+Na]+1
2	Tyramine	C8 H11 N O	Full match	No results	Full match	Full match	0.38	137.084	136.077	10.801	491402	59	0																					8.1	9.1	9	9.2	9.2	9.2	No MS2	[M-H]-1
2	Azelaic acid	C9 H16 O4	Full match	No results	Full match	Full match	-0.28	188.105	189.112	12.352	490630	19	0													1.5		6.6	6.2	6.4	6.7	6.2	6.6							No MS2	[M+H]+1
2	3-Hydroxycapric acid	C10 H20 O3	Full match	No results	Full match	Full match	-0.39	188.141	375.275	10.749	489554	18	0																					7.6	9.1	8.5	7.8	7.9	9	No MS2	[2M-H]-1
2	4-Hydroxynonenal	C9 H16 O2	Full match	No results	Full match	Full match	-3.03	156.115	157.122	12.377	487320	40	0											0.5				6.9	7.9	4.9	6.6	8.4	7							No MS2	[M+H]+1
2	Propranolol	C16 H21 N O2	Full match	No results	Full match	Full match	-0.07	259.157	292.191	9.502	486187	174	0															3.3	5	7.8	7.8	4.2	2.3							No MS2	[M+H+MeOH]+1
2	Mefenamic acid	C15 H15 N O2	Full match	No results	Full match	Full match	1.09	241.111	242.118	8.22	485123	245	0														2.1	6.4	5.1	7.2	7	7.3	9							No MS2	[M+H]+1
2	L-Menthyl acetoacetate	C14 H24 O3	Full match	No results	Full match	Full match	-0.13	240.173	239.165	13.582	484548	15	0																					9.2	8.5	5.9	6.2	7.8	8.5	No MS2	[M-H]-1
2	Cyclocreatine	C5 H9 N3 O2	Full match	No results	Full match	Full match	-0.5	143.069	144.077	1.336	483429	16	0															8.5	8.9	9.3	8	6.6	6.8							No MS2	[M+H]+1
2	Hydrocinnamic acid	C9 H10 O2	Full match	No results	Full match	Full match	-0.6	150.068	149.061	9.758	482605	68	0			0.8			1.7															8.6	8.3	4.7	7.1	8.6	7.5	No MS2	[M-H]-1
2	L-Glutamic acid	C5 H9 N O4	Full match	No results	Full match	Full match	-0.57	147.053	148.06	1.306	480879	33	0													1.7		3.8	5.5	4.8	3.5	5.5	5.3							No MS2	[M+H]+1
2	Dodecanedioic acid	C12 H22 O4	Full match	No results	Full match	Full match	0.18	230.152	272.186	8.359	479025	19	0											5.2	1			6.1	8.1	7.6	7.6	8	8.5							No MS2	[M+ACN+H]+1
2	Etarotene	C25 H32 O2 S	Full match	No results	Full match	Full match	-0.13	396.212	395.205	13.424	478343	3	0																					2.2	5.2	2.8	4.1	5.9	5.7	No MS2	[M-H]-1
2	beta-Damascenone	C13 H18 O	Full match	No results	Full match	Full match	-0.08	190.136	191.143	14.499	478250	17	0															5	4.2	2.9	2.7	5	5.4							No MS2	[M+H]+1
1	12-Oxo phytodienoic acid	C18 H28 O3	Full match	Full match	Full match	Full match	-0.16	292.204	291.196	14.469	477717	62	4	75	54.9																					5.2	4.2	7	7.6	DDA for other ion	[M-H]-1
2	5-Methylcytosine	C5 H7 N3 O	Full match	No results	Full match	Full match	3.79	125.059	273.108	1.647	476596	18	0															5.9		4.8	7.1	1.7	4.5							No MS2	[2M+Na]+1
2	3-Hydroxytetradecanedioic acid	C14 H26 O5	Full match	No results	Full match	Full match	-0.04	274.178	273.171	9.993	475001	4	0																					4.1	4.6	7.9	6.7	6.2	8.1	No MS2	[M-H]-1
2	3,3',4'5-Tetrahydroxystilbene	C14 H12 O4	Full match	No results	Full match	Full match	-0.27	244.073	245.081	9.961	474651	138	0															9	8.6	8	8.2	9.2	9							No MS2	[M+H]+1
2	Monocrotaline	C16 H23 N O6	Full match	No results	Full match	Full match	-0.07	325.153	326.16	10.133	474578	35	0															7.5	8.1	7	6.6	8.1	8.1							No MS2	[M+H]+1
2	L-Aspartic acid	C4 H7 N O4	Full match	No results	Full match	Full match	-0.33	133.037	134.045	1.339	474191	13	0												3	1.3		4.6	4	8.1	5.5	6.4	7.5							No MS2	[M+H]+1
2	Suberic acid	C8 H14 O4	Full match	No results	Full match	Full match	0.13	174.089	173.082	3.46	474150	22	0								0.6														7.9		7.1			No MS2	[M-H]-1
2	Norepinephrine	C8 H11 N O3	Full match	No results	Full match	Full match	-0.51	169.074	170.081	7.089	473791	39	0															6.4	7.1	8.1	7.3	8.7	8.5							No MS2	[M+H]+1
2	Nookatone	C15 H22 O	Full match	No results	Full match	Full match	0.15	218.167	219.174	16.316	472331	106	0																4.2			3.8	4.8							No MS2	[M+H]+1
2	Propofol	C12 H18 O	Full match	No results	Full match	Full match	-0.2	178.136	179.143	15.112	471964	23	0																0.7	1.3	2.6	5.2	6							No MS2	[M+H]+1
2	Corchoionol C 9-glucoside	C19 H30 O8	Full match	No results	Full match	Full match	-0.06	386.194	385.187	9.402	470885	15	0							0.7														3.6	5.1	2.6	1.7	4.1	5.6	No MS2	[M-H]-1
2	L-Phenylalanine	C9 H11 N O2	Full match	No results	Full match	Full match	-1.21	165.079	164.072	8.614	469747	129	0																					7.9	7.7	7.7	8.5	8.3	7.9	No MS2	[M-H]-1
2	1,6,7-Trimethylnaphthalene	C13 H14	Full match	No results	Full match	Full match	0.38	170.11	203.143	12.332	467988	4	0															3.4	2.4	4.5	4.1	4	2.4							No MS2	[M+H+MeOH]+1
2	2,6-Di-tert-butyl-4-ethylphenol	C16 H26 O	Full match	No results	Full match	Full match	-0.19	234.198	252.232	13.467	467413	20	0															9	9	9.2	8.9	8.1	8.5							No MS2	[M+NH4]+1
2	8-O-Acetyl shanzhiside methyl ester	C19 H28 O12	Full match	No results	Full match	Full match	0.7	448.158	431.155	8.204	466930	14	0															6.2	1.8	5.1	2.6	7	7.7							No MS2	[M+H-H2O]+1
2	Malic acid	C4 H6 O5	Full match	No results	Full match	Full match	0.27	134.022	133.014	6.971	465696	9	0						2.7															7.2	8.6	8.3	8.6	9.6	8.9	No MS2	[M-H]-1
2	1-(4-Hydroxy-3-methoxyphenyl)-3-decanone	C17 H26 O3	Full match	No results	Full match	Full match	0.36	278.188	311.222	9.844	465180	65	0																1.3	3.5	4.2	5.6								No MS2	[M+H+MeOH]+1
2	2,6-Di-tert-butylbenzoquinone	C14 H20 O2	Full match	No results	Full match	Full match	-0.2	220.146	265.144	10.654	465150	83	0																						1.5		0.9		0.7	No MS2	[M+FA-H]-1
2	Pyridoxal	C8 H9 N O3	Full match	No results	Full match	Full match	-0.31	167.058	166.051	7.387	465027	63	0																					5.6	2.7	8.1	8.4	5.6	5.4	No MS2	[M-H]-1
2	2,4-Dihydroxybutanoic acid	C4 H8 O4	Full match	No results	Full match	Full match	0.36	120.042	179.056	9.215	464929	18	0																						3.7	4	6.6	4.3		DDA for other ion	[M-H+HAc]-1
2	cis-2-Methylaconitate	C7 H8 O6	Full match	No results	Full match	Full match	0.16	188.032	187.025	4.64	464632	12	0																					4.8					4.5	No MS2	[M-H]-1
2	Artemether	C16 H26 O5	Full match	No results	Full match	Full match	0.12	298.178	299.185	10.851	462408	71	0															4.5	4.5	4.7	3.1	3.1	3.2							No MS2	[M+H]+1
2	Phenylglyoxylic acid	C8 H6 O3	Full match	No results	Full match	Full match	-0.06	150.032	151.039	7.726	462116	10	0														1	4.1												No MS2	[M+H]+1
2	Geranylacetone	C13 H22 O	Full match	No results	Full match	Full match	-0.3	194.167	177.164	8.453	461639	16	0															8.3	6.7	7	8.7	8	8.5							No MS2	[M+H-H2O]+1
2	Suberic acid	C8 H14 O4	Full match	No results	Full match	Full match	-0.29	174.089	173.082	6.964	461530	22	0				1.6																	5.6	4.7	6.4	7.1	4.7	3.6	DDA for other ion	[M-H]-1
2	Marindinin	C14 H16 O3	Full match	No results	Full match	Full match	0.2	232.11	233.117	9.397	461227	93	0															3.1	2.4	3.1	3.8	3.2	2.8							No MS2	[M+H]+1
2	Jasmonic acid	C12 H18 O3	Full match	No results	Full match	Full match	-0.23	210.126	193.122	7.767	460803	52	0												2.6	2.6		4.6	6.1	6.4	6.6	6.1	6.9							No MS2	[M+H-H2O]+1
2	L-Menthyl acetoacetate	C14 H24 O3	Full match	No results	Full match	Full match	-0.38	240.172	239.165	13.289	460261	15	0																					8.4	8.5	7	6.2	4.3	6.2	No MS2	[M-H]-1
2	Ethyl maltol	C7 H8 O3	Full match	No results	Full match	Full match	-0.14	140.047	123.044	12.16	459800	32	0										2.5						1.3		5.2	1.1								No MS2	[M+H-H2O]+1
2	3-hydroxyoctanoyl carnitine	C15 H29 N O5	Full match	No results	Full match	Full match	-0.49	303.204	304.212	9.657	458510	3	0															1.3	2.3	4	4.3	1.8								No MS2	[M+H]+1
2	1,1,1-Trifluoro-2,4-pentanedione	C5 H5 F3 O2	Full match	No results	Full match	Full match	0.24	154.024	199.022	3.492	458245	1	0																						7			4.7	6.5	No MS2	[M+FA-H]-1
2	Methylphenidate	C14 H19 N O2	Full match	No results	Full match	Full match	0.22	233.142	266.175	8.522	457501	268	0															5.1	5.1	3.3	4.2	5.5	8.1							No MS2	[M+H+MeOH]+1
2	Arachidonic acid	C20 H32 O2	Full match	No results	Full match	Full match	-0.24	304.24	305.247	11.901	456063	280	0															4.3	5.3	6.4	5.2	4.6	3.8							No MS2	[M+H]+1
2	Pyridoxal	C8 H9 N O3	Full match	No results	Full match	Full match	0.08	167.058	166.051	4.069	455980	63	0																						4.6		3.3		5.4	No MS2	[M-H]-1
2	Pyridoxamine	C8 H12 N2 O2	Full match	No results	Full match	Full match	-0.15	168.09	169.097	4.54	455484	85	0																			3.5								No MS2	[M+H]+1
2	Decanenitrile	C10 H19 N	Full match	No results	Full match	Full match	-0.69	153.152	154.159	9.276	455309	24	0															8.3	7.7	6.4	7.9	7.5	8.6							No MS2	[M+H]+1
2	Dodecanedioic acid	C12 H22 O4	Full match	No results	Full match	Full match	-0.18	230.152	272.186	8.537	454518	19	0															5.4	5.4	5.1	4	4.2	4.4							No MS2	[M+ACN+H]+1
2	Phenylglyoxylic acid	C8 H6 O3	Full match	No results	Full match	Full match	-0.2	150.032	151.039	8.073	452524	10	0												1.5			4.2	3.6	3.8	6.1	3.5	4.6							No MS2	[M+H]+1
2	Plantaricin BN	C24 H36 O10	Full match	No results	Full match	Full match	-0.06	484.231	483.224	11.484	451998	3	0																					3.2	3.6	4.1	4.5	2.8	3.1	No MS2	[M-H]-1
2	Linoleic acid	C18 H32 O2	Full match	No results	Full match	Full match	-0.14	280.24	281.247	10.74	450283	47	0															8.1	6.6	3.5	4.8	7.1	8.6							No MS2	[M+H]+1
2	Ascorbigen	C15 H15 N O6	Full match	No results	Full match	Full match	-0.22	305.09	347.124	9.195	449738	28	0															6.5	5	7.1	9	5	4.2							No MS2	[M+ACN+H]+1
2	Gallic acid	C7 H6 O5	Full match	No results	Full match	Full match	0.05	170.022	169.014	6.835	449542	13	0																					7.8	6.6	7.1	6.7	6.6	7	No MS2	[M-H]-1
2	Milbemycin D	C33 H48 O7	Full match	No results	Full match	Full match	-4.54	556.337	555.33	13.741	448270	18	0																					6.4	8.3	9.8	7.1	8.6	8.3	No MS2	[M-H]-1
2	Ecgonine methyl ester	C10 H17 N O3	Full match	No results	Full match	Full match	-0.73	199.121	200.128	9.702	448179	59	0																	0.7		6	4.8							No MS2	[M+H]+1
2	Norepinephrine	C8 H11 N O3	Full match	No results	Full match	Full match	-0.62	169.074	202.107	7.392	447560	39	0															6.7	6.4	5.5	8.1	7.8	6.6							No MS2	[M+H+MeOH]+1
2	cis-2-Methylaconitate	C7 H8 O6	Full match	No results	Full match	Full match	-0.37	188.032	171.029	4.238	446364	12	0																	2.7	3.1	2.2								No MS2	[M+H-H2O]+1
2	Undecanoic acid	C11 H22 O2	Full match	No results	Full match	Full match	-0.31	186.162	187.169	9.655	445917	22	0															4.3	8.1	5.2	2.6	8.5	8.1							No MS2	[M+H]+1
2	Suberic acid	C8 H14 O4	Full match	No results	Full match	Full match	-0.17	174.089	173.082	8.529	444661	22	0																					5.6	6.7	6.2	7	4.3	4.7	No MS2	[M-H]-1
2	Betaxolol	C18 H29 N O3	Full match	No results	Full match	Full match	-1.75	307.214	340.248	9.611	444533	101	0															6.3		7.7	6.5	6	2.3							No MS2	[M+H+MeOH]+1
2	Homosalate	C16 H22 O3	Full match	No results	Full match	Full match	1.14	262.157	263.165	11.466	444485	97	0															4.7	7.4	3.3	4.5	2.4	1.7							No MS2	[M+H]+1
2	(2S)-2-[(2S,3S,4R)-3,4-Dihydroxyoxolan-2-yl]-2-hydroxyacetaldehyde	C6 H10 O5	Full match	No results	Full match	Full match	-0.51	162.053	145.049	7.913	443730	48	0																		3.3									DDA for preferred ion	[M+H-H2O]+1
2	Codeine	C18 H21 N O3	Full match	No results	Full match	Full match	-0.09	299.152	300.159	9.106	443562	299	0																2.2	0.7		5.5								No MS2	[M+H]+1
2	L-Menthyl acetoacetate	C14 H24 O3	Full match	No results	Full match	Full match	-0.47	240.172	299.186	10.902	440237	15	0																					1.8	2.2		6.5	4.1		No MS2	[M-H+HAc]-1
2	Salbutamol	C13 H21 N O3	Full match	No results	Full match	Full match	-0.08	239.152	240.159	7.172	440077	89	0															4	4	3.2	2.8	1.6								No MS2	[M+H]+1
2	Salbutamol	C13 H21 N O3	Full match	No results	Full match	Full match	-0.17	239.152	223.133	12.563	438487	89	0															7.4	5.9	7	7.8	7.1	8.6							DDA for other ion	[M+H-NH3]+1
2	2,4-Dihydroxybutanoic acid	C4 H8 O4	Full match	No results	Full match	Full match	-0.31	120.042	179.056	7.796	436406	18	0				0.8																	5.2	4.5	4.2	5.4	4.7	6.6	DDA for other ion	[M-H+HAc]-1
2	Phosphohydroxypyruvic acid	C3 H5 O7 P	Full match	No results	Full match	Full match	0.03	183.977	182.97	1.327	436402	3	0																					4.5	1.4	5.9	4.7	2.6		No MS2	[M-H]-1
2	L-1,2,3,4-Tetrahydro-beta-carboline-3-carboxylic acid	C12 H12 N2 O2	Full match	No results	Full match	Full match	0.5	216.09	217.097	8.042	435405	247	0															9	9	8.6	8.3	8.1	8.1							No MS2	[M+H]+1
2	Salbutamol	C13 H21 N O3	Full match	No results	Full match	Full match	-0.1	239.152	240.159	10.489	434207	89	0															5.1	4.3	5.9	5.9	7.1	7.1							No MS2	[M+H]+1
2	Cyclocreatine	C5 H9 N3 O2	Full match	No results	Full match	Full match	-0.18	143.069	188.068	1.438	433769	16	0																					7.5	5.2	5.6		3.7		No MS2	[M+FA-H]-1
2	Phenylglucuronide	C12 H14 O7	Full match	No results	Full match	Full match	-0.3	270.074	271.081	12.111	433709	4	0															6.6	4.3	6.1	5.7	3.8	6.1							No MS2	[M+H]+1
2	L-Tyrosine	C9 H11 N O3	Full match	No results	Full match	Full match	-0.2	181.074	182.081	8.911	431684	91	0													2.8		4.5	6	5.1	4.7	5.7	7.2							No MS2	[M+H]+1
2	Propofol	C12 H18 O	Full match	No results	Full match	Full match	-0.31	178.136	179.143	15.882	429983	23	0												2.8		3.7	7.5	7.5	7.9	8.6	8.1	8.1							No MS2	[M+H]+1
2	Azelaic acid	C9 H16 O4	Full match	No results	Full match	Full match	-0.38	188.105	189.112	13.521	429914	19	0												1.1			3.6		4.7	4.7	4.1	5.6							No MS2	[M+H]+1
2	alpha-Linolenic acid	C18 H30 O2	Full match	No results	Full match	Full match	-0.29	278.224	279.232	12.405	429128	84	0															8.6	7.1	6.4	6.4	6.6	8.1							DDA for other ion	[M+H]+1
2	Undecanoic acid	C11 H22 O2	Full match	No results	Full match	Full match	-0.44	186.162	187.169	10.129	428251	22	0															8.6	8.6	8.6	7.1	8.5	8.9							No MS2	[M+H]+1
2	2,6-Dimethyl-naphtalene	C12 H12	Full match	No results	Full match	Full match	-0.43	156.094	157.101	12.699	427931	12	0															9.4	9	7.8	7.8	8.1	8.1							No MS2	[M+H]+1
2	Triethyl citrate	C12 H20 O7	Full match	No results	Full match	Full match	-0.13	276.121	275.114	12.291	427788	5	0																					8.9	8.9	9.4	8.3	9	9	No MS2	[M-H]-1
2	Metyrosine	C10 H13 N O3	Full match	No results	Full match	Full match	-0.19	195.09	196.097	6.748	427556	111	0															5	4.2	3.5	4.6	2.6	3.1							No MS2	[M+H]+1
2	Farnesol	C15 H26 O	Full match	No results	Full match	Full match	-0.54	222.198	205.195	11.344	427198	146	0															5.1	5.5	6.4	6	6.4	5.2							No MS2	[M+H-H2O]+1
2	1,2-Cyclohexanediol	C6 H12 O2	Full match	No results	Full match	Full match	-0.57	116.084	117.091	7.598	426228	45	0															3.1	4.6	6.7	7.1	7.2	6.1							DDA for other ion	[M+H]+1
2	2,4-Di-tert-butylphenol	C14 H22 O	Full match	No results	Full match	Full match	-0.42	206.167	189.164	10.593	425970	40	0															4.1	4.8	6	6	6.4	5.6							No MS2	[M+H-H2O]+1
2	Azelaic acid	C9 H16 O4	Full match	No results	Full match	Full match	-0.35	188.105	189.112	13.896	424495	19	0													0.5		6		4.2	6.1	3.2	2.4							No MS2	[M+H]+1
2	Alprenolol	C15 H23 N O2	Full match	No results	Full match	Full match	-0.04	249.173	250.18	9.031	423303	186	0																	1.4	5.2	3.7	2.6							No MS2	[M+H]+1
2	Azelaic acid	C9 H16 O4	Full match	No results	Full match	Full match	-0.32	188.105	189.112	13.357	422976	19	0																	8.3	7.9	4.7	5.1							No MS2	[M+H]+1
2	L-Proline	C5 H9 N O2	Full match	No results	Full match	Full match	-0.62	115.063	116.071	7.161	420872	42	0									0.8	1.6									6								No MS2	[M+H]+1
2	Suberic acid	C8 H14 O4	Full match	No results	Full match	Full match	-0.09	174.089	173.082	3.372	419938	22	0								1.1													7		7.1				No MS2	[M-H]-1
2	beta-Citraurol	C30 H42 O2	Full match	No results	Full match	Full match	0.2	434.319	435.326	11.108	419744	4	0															4	3.2	5.1	5.5	5.6	2.6							No MS2	[M+H]+1
2	Mimosine	C8 H10 N2 O4	Full match	No results	Full match	Full match	0.17	198.064	197.057	1.288	419256	49	0																						4.5	7.6		5.6		No MS2	[M-H]-1
2	Dopamine	C8 H11 N O2	Full match	No results	Full match	Full match	-0.73	153.079	154.086	7.631	419221	57	0															4.7	5.9	6	6	6.2	7							No MS2	[M+H]+1
2	Dodecanedioic acid	C12 H22 O4	Full match	No results	Full match	Full match	-1.37	230.151	253.141	11.625	418771	19	0												5.1		3.8	7.4	8.5	8.9	9.3	7.8	7.8							No MS2	[M+Na]+1
2	Propofol	C12 H18 O	Full match	No results	Full match	Full match	-0.47	178.136	211.169	8.065	418426	23	0															5.5	3.6	4.7	5.1	4.6	5.4							No MS2	[M+H+MeOH]+1
2	Propyl propane thiosulfonate	C11 H16 O5	Full match	No results	Full match	Full match	0.8	228.1	211.097	9.336	417270	138	0															6.2	6.2	6	7.1	5.7	5.7							No MS2	[M+H-H2O]+1
2	Quinone	C6 H4 O2	Full match	No results	Full match	Full match	-0.19	108.021	109.028	10.451	416850	3	0													1.1			1.1	1.1	4.1	6.5	5.4							No MS2	[M+H]+1
2	Beta-D-Glucopyranuronic acid	C13 H14 O9	Full match	No results	Full match	Full match	-0.17	314.064	297.06	6.756	415358	5	0															8.5		8.3	7.5	7.6	6.9							DDA for preferred ion	[M+H-H2O]+1
2	4-Aminophenol	C6 H7 N O	Full match	No results	Full match	Full match	1.01	109.053	108.046	7.514	415279	21	0																					9.4	9.8	8.9	8.1	8.6	8.6	No MS2	[M-H]-1
2	Methyl dihydrojasmonate	C13 H22 O3	Full match	No results	Full match	Full match	-0.18	226.157	227.164	6.92	414002	50	0												0.5			7.5	9	7.2	8	9	9.8							No MS2	[M+H]+1
2	L-Phenylalanine	C9 H11 N O2	Full match	No results	Full match	Full match	-0.48	165.079	166.086	1.224	413912	129	0															8.5	7	6.6	4	8.3	7.1							No MS2	[M+H]+1
2	(5Z)-13-Carboxytridec-5-enoylcarnitine	C21 H37 N O6	Full match	No results	Full match	Full match	-0.58	399.262	398.255	10.653	413170	4	0																					7.4	8.9	6.6	6.2	7.4	6.6	No MS2	[M-H]-1
2	Undecanedioic acid	C11 H20 O4	Full match	No results	Full match	Full match	-0.11	216.136	258.17	9.012	412551	27	0															7	5.1	5.2	5.6	4.8	6.4							DDA for other ion	[M+ACN+H]+1
2	Metyrosine	C10 H13 N O3	Full match	No results	Full match	Full match	-0.14	195.09	196.097	9.513	410858	111	0															5.9	5.5	6	4.8	4.8	4.8							No MS2	[M+H]+1
2	Estriol	C18 H24 O3	Full match	No results	Full match	Full match	-0.02	288.173	287.165	13.069	410664	81	0																					8.5	8.1	7.9	8.6	8.5	8.5	No MS2	[M-H]-1
2	Lauroyl diethanolamide	C16 H33 N O3	Full match	No results	Full match	Full match	-0.11	287.246	288.253	11.65	410101	12	0																6.3	4.1		5.4	0.7							No MS2	[M+H]+1
2	Dodecanedioic acid	C12 H22 O4	Full match	No results	Full match	Full match	-0.25	230.152	229.144	12.466	410056	19	0			3.9		3.1																6.6	6.6	7.5	7.5	8.5	7	No MS2	[M-H]-1
2	3,4-Dihydroxyphenylglycol	C8 H10 O4	Full match	No results	Full match	Full match	0.2	170.058	171.065	7.272	409569	26	0													0.6	4.8	4.3	3.2	5.2	6.7	4.6	7.6							No MS2	[M+H]+1
2	Methylphenidate	C14 H19 N O2	Full match	No results	Full match	Full match	-0.33	233.142	234.149	9.605	409153	268	0															6.2	6.2	8.5	8.1	6.2	6.6							No MS2	[M+H]+1
2	Linoleic acid	C18 H32 O2	Full match	No results	Full match	Full match	-0.38	280.24	281.247	10.827	408496	47	0									3.8						6	6	6.4		4.7	7							No MS2	[M+H]+1
2	3-Oxohexadecanoic acid	C16 H30 O3	Full match	No results	Full match	Full match	-0.14	270.219	288.253	12.233	408480	18	0															8.9	8.1	8.6	9.4	8.9	8.5							No MS2	[M+NH4]+1
2	3-Hydroxycapric acid	C10 H20 O3	Full match	No results	Full match	Full match	-0.01	188.141	187.134	10.83	407905	18	0								1.5													7.9	9	7.5	6.4	7.9	7.5	No MS2	[M-H]-1
2	4-Mercapto-4-methyl-2-pentanone	C6 H12 O S	Full match	No results	Full match	Full match	-2.72	132.061	287.11	3.36	407350	3	0																		3.1	2.7								No MS2	[2M+Na]+1
2	Capric acid	C10 H20 O2	Full match	No results	Full match	Full match	-0.42	172.146	173.154	12.722	407314	45	0									4.2	3.5	6.3	3.5	3.5	3.1	4.9	4.3	5.6	6.7	9.4	8.6							No MS2	[M+H]+1
2	Ubiquinone-4	C29 H42 O4	Full match	No results	Full match	Full match	0.87	454.309	487.342	10.268	406814	41	0															8.1	7	6.4	8.3	7.6	8							No MS2	[M+H+MeOH]+1
2	Propyl propane thiosulfonate	C11 H16 O5	Full match	No results	Full match	Full match	-0.04	228.1	227.092	8.03	405226	34	0				2.2	5.1																3.3	7.1	4.8	5.2		5.4	No MS2	[M-H]-1
2	Alprenolol	C15 H23 N O2	Full match	No results	Full match	Full match	0.02	249.173	250.18	10.788	403829	186	0															2.2		2.6	2.7		1.2							No MS2	[M+H]+1
2	Pyridoxal	C8 H9 N O3	Full match	No results	Full match	Full match	0.29	167.058	166.051	8.356	403449	63	0																					6.7	8.6	9.4	8.3	9	8.6	No MS2	[M-H]-1
2	Arachidonic acid	C20 H32 O2	Full match	No results	Full match	Full match	-0.13	304.24	305.247	12.128	402995	280	0															3.7	3.7	6	4.8	6	6							No MS2	[M+H]+1
2	Alpha-dihydroartemisinin	C15 H24 O5	Full match	No results	Full match	Full match	-0.09	284.162	283.155	11.888	402426	51	0																					4	4.3	6	8.3	6.4	5.6	No MS2	[M-H]-1
2	[7-Hydroxy-1-(4-hydroxy-3,5-dimethoxyphenyl)-3-(hydroxymethyl)-6,8-dimethoxy-1,2,3,4-tetrahydro-2-naphthalenyl]methyl pentopyranoside	C27 H36 O12	No match	Full match	Full match	Full match	0.36	552.221	570.255	10.586	397358	70	1	34.9	60.3													9	9	5.6	5.6	7.9	9.4							DDA for preferred ion	[M+NH4]+1
2	p-Anisidine	C7 H9 N O	Full match	No results	Full match	Full match	-0.59	123.068	156.102	8.84	396986	38	0															5.2	5.2	5.1	6.2	6.1	5							No MS2	[M+H+MeOH]+1
2	Mevalonic acid	C6 H12 O4	Full match	No results	Full match	Full match	0.53	148.074	147.066	5.225	396843	40	0																						5.6	5.7	5.7	5.4		No MS2	[M-H]-1
2	Methyl dihydrojasmonate	C13 H22 O3	Full match	No results	Full match	Full match	-0.09	226.157	225.15	12.252	394766	50	0																					7.4	7.8	7.6	6.5	8.3	7.5	No MS2	[M-H]-1
2	Malonic acid	C3 H4 O4	Full match	No results	Full match	Full match	0.63	104.011	149.009	8.393	394621	3	0																						1.4	1.4			5.7	No MS2	[M+FA-H]-1
2	5-Hydroxytryptophol	C10 H11 N O2	Full match	No results	Full match	Full match	0.32	177.079	219.113	7.647	392569	98	0															5.4	6.1	6.7	9.4	7	7.4							No MS2	[M+ACN+H]+1
2	Betaxolol	C18 H29 N O3	Full match	No results	Full match	Full match	-0.01	307.215	308.222	9.387	392194	101	0															6.4	5.6	7.9	9	9	6.7							No MS2	[M+H]+1
2	Dodecanedioic acid	C12 H22 O4	Full match	No results	Full match	Full match	-0.44	230.152	229.144	9.473	391786	19	0																					8	6.5	7.5	9.4	7.5	8.3	No MS2	[M-H]-1
2	2,2'-Anhydrocytidine	C9 H11 N3 O4	Full match	No results	Full match	Full match	-0.27	225.075	224.068	1.452	390297	37	0																					7.4	5.5		6	5.9	7	No MS2	[M-H]-1
2	3-Hydroxyisovalerylcarnitine	C12 H23 N O5	Full match	No results	Full match	Full match	-1.22	261.157	262.165	7.616	389864	9	0															7.5	6.4	5.9	8.1	7.1								No MS2	[M+H]+1
2	Neohesperidin dihydrochalcone	C28 H36 O15	Full match	No results	Full match	Full match	-0.15	612.205	611.198	9.09	389449	9	0																					7.4	7.4	7	7.4	9	9.4	No MS2	[M-H]-1
2	Pyrene	C16 H10	Full match	No results	Full match	Full match	0.07	202.078	203.086	9.519	389400	8	0																		6.9	8.6	8.3							No MS2	[M+H]+1
2	Dopamine	C8 H11 N O2	Full match	No results	Full match	Full match	-0.38	153.079	186.112	8.932	389384	57	0															6.2	8.1	9	8.6	8.9	8.5							DDA for other ion	[M+H+MeOH]+1
2	Coniferin	C16 H22 O8	Full match	No results	Full match	Full match	-0.94	342.131	341.124	9.626	389009	168	0																					2.6	4.1	4.2	5.6	5	3.5	No MS2	[M-H]-1
2	3,4-Dihydroxyphenylglycol	C8 H10 O4	Full match	No results	Full match	Full match	0.16	170.058	169.051	6.365	388309	26	0																					4.5	3.7	2.4		4.7	4.3	No MS2	[M-H]-1
2	Metyrosine	C10 H13 N O3	Full match	No results	Full match	Full match	-0.25	195.089	196.097	6.385	387869	111	0															5.6	6	6.4	4.8	5.9	3.2							No MS2	[M+H]+1
2	Ferulic acid	C10 H10 O4	Full match	No results	Full match	Full match	-0.18	194.058	239.056	8.546	387839	101	0																					6.9	7.2	4.3	7	7.1	7.1	No MS2	[M+FA-H]-1
2	Tetradecyl nicotinate	C20 H33 N O2	Full match	No results	Full match	Full match	-0.12	319.251	320.258	13.277	387306	69	0															8.3	9	7.4	8.1	8.3	8.6							No MS2	[M+H]+1
2	Geranylacetone	C13 H22 O	Full match	No results	Full match	Full match	-0.6	194.167	177.164	8.842	387215	16	0															3.5	4.6	3.8	2.7	3.6	3.6							No MS2	[M+H-H2O]+1
2	Indene	C9 H8	Full match	No results	Full match	Full match	-1.35	116.062	158.096	8.513	387177	6	0												0.7	1.5		5.5	5.1	2.1	5.1	4.8	3.7							No MS2	[M+ACN+H]+1
2	13-HODE	C18 H32 O3	Full match	No results	Full match	Full match	-0.11	296.235	297.242	10.428	386489	45	0															5.6	6.7	8.3	7.9	7.9	7.1							No MS2	[M+H]+1
2	Quinone	C6 H4 O2	Full match	No results	Full match	Full match	-0.35	108.021	109.028	8.594	386199	3	0															3.2	3.6	5.1	7.4		1.9							No MS2	[M+H]+1
2	Glycerol tripropanoate	C12 H20 O6	Full match	No results	Full match	Full match	-0.45	260.126	261.133	10.586	385580	9	0															1.1	3.5	3.7	5.6	1.8	2.2							No MS2	[M+H]+1
2	Arachidonic acid	C20 H32 O2	Full match	No results	Full match	Full match	-0.1	304.24	305.247	14.629	384804	280	0															5	6.3	1.8	3.5	5.6	4.5							No MS2	[M+H]+1
2	Indoline	C8 H9 N	Full match	No results	Full match	Full match	-1.64	119.073	120.081	8.206	384530	5	0															5	4.6	6.2	7.8	5.6	5.6							No MS2	[M+H]+1
2	Neosalacinol	C9 H18 O6 S	Full match	No results	Full match	Full match	-0.15	254.082	253.075	2.165	384411	3	0																					5.1	4.3	5	2.2	3.7	5	No MS2	[M-H]-1
2	Homovanillic acid	C9 H10 O4	Full match	No results	Full match	Full match	0.3	182.058	183.065	6.921	384095	104	0														2.1	1.6	3.1	6	7.1	3.6	3.6							No MS2	[M+H]+1
2	4-Nitrocatechol	C6 H5 N O4	Full match	No results	Full match	Full match	0.52	155.022	214.036	1.698	383869	15	0																					5.6		8.1	6.2	8.3	8.6	No MS2	[M-H+HAc]-1
2	Indoleacrylic acid	C11 H9 N O2	Full match	No results	Full match	Full match	-0.73	187.063	220.097	9.415	380420	85	0															8.3	9.4	7.9	8.3	9.4	7.5							No MS2	[M+H+MeOH]+1
2	3-Deoxyglucosone	C6 H10 O5	Full match	No results	Full match	Full match	-0.23	162.053	163.06	11.136	380222	48	0															1.9	3.1	3.3	1.4	2.6	1.1							DDA for preferred ion	[M+H]+1
2	Secoisolariciresinol	C20 H26 O6	Full match	No results	Full match	Full match	-0.25	362.173	361.166	11.282	380158	206	0																					9	8.6	8.5	8.5	6.5	7.2	No MS2	[M-H]-1
2	Ethylene brassylate	C15 H26 O4	Full match	No results	Full match	Full match	-0.06	270.183	269.176	11.539	379262	37	0																					4.1	4.1	1.1	4.5	2.4	1.7	No MS2	[M-H]-1
2	Dihydroalprenolol	C15 H25 N O2	Full match	No results	Full match	Full match	-4.05	251.188	525.364	9.216	377131	100	0															8.9	7.4	9	6.7	4.7	7							No MS2	[2M+Na]+1
2	4-Benzofuranacetamide, N-methyl-N-(7-(1-pyrrolidinyl)-1-oxaspiro(4.5)dec-8-yl)-	C24 H32 N2 O3	Full match	No results	Full match	Full match	0.48	396.241	397.249	10.18	376023	156	0															6.1	8	7.8	6.2	6.7	6							No MS2	[M+H]+1
2	Heptanoylcarnitine	C14 H27 N O4	Full match	No results	Full match	Full match	0.01	273.194	256.191	7.964	374822	8	0															8.3	7.1	9	7.5	8.3	8.6							No MS2	[M+H-H2O]+1
2	Ouabain	C29 H44 O12	Full match	No results	Full match	Full match	-3.55	584.281	567.278	10.806	373254	8	0															7.6	7.6	8.1	7.4	8.3	8.6							No MS2	[M+H-H2O]+1
2	L-Tryptophan	C11 H12 N2 O2	Full match	No results	Full match	Full match	-2	204.089	246.124	8.031	371699	189	0															9	8.3	8	7.2	9	9.4							No MS2	[M+ACN+H]+1
2	Malic acid	C4 H6 O5	Full match	No results	Full match	Full match	0.54	134.022	133.014	9.3	371056	9	0																					5.4	5		3	5	3.3	No MS2	[M-H]-1
2	all-trans-Retinoic acid	C20 H28 O2	Full match	No results	Full match	Full match	-0.35	300.209	301.216	12.424	370532	203	0													1		4.1	6	4	4.3	3.8	5.4							No MS2	[M+H]+1
2	Pyridoxal	C8 H9 N O3	Full match	No results	Full match	Full match	-0.2	167.058	200.092	7.264	367049	63	0															5.4	5	6.5	6.9	8.3	7.9							No MS2	[M+H+MeOH]+1
2	beta-Damascenone	C13 H18 O	Full match	No results	Full match	Full match	-0.31	190.136	191.143	15.211	365683	17	0												4.8			6.6	7	6.1	5.4	5.9	6.6							No MS2	[M+H]+1
2	Quinone	C6 H4 O2	Full match	No results	Full match	Full match	-0.24	108.021	109.028	11.517	364371	3	0												1.5			7.2	5.7	6.6	8.1	7.6	7.6							No MS2	[M+H]+1
2	13-HODE	C18 H32 O3	Full match	No results	Full match	Full match	-0.51	296.235	295.228	15.777	363892	45	0																					5.1	4.7	5.9	6.6	7.9	8.3	No MS2	[M-H]-1
2	Malonic acid	C3 H4 O4	Full match	No results	Full match	Full match	0.22	104.011	103.004	9.369	363330	3	0																					6.7	8.3	9	6.7	7.9	7.9	No MS2	[M-H]-1
2	2,4-Di-tert-butylphenol	C14 H22 O	Full match	No results	Full match	Full match	2.12	206.167	207.174	13.382	361809	40	0													1.7		3.1	3.1		4.7	3.7	4.5							No MS2	[M+H]+1
2	Metyrosine	C10 H13 N O3	Full match	No results	Full match	Full match	-0.33	195.089	196.097	10.101	361585	111	0															6.4	7.9	7.2	8	8.6	8.3							No MS2	[M+H]+1
2	Benzoic acid	C7 H6 O2	Full match	No results	Full match	Full match	0.23	122.037	121.03	6.799	360615	10	0																					7.1	5.2	7.1	6.4	7.1	7.1	No MS2	[M-H]-1
2	Ethyl trans-p-methoxycinnamate	C12 H14 O3	Full match	No results	Full match	Full match	-0.01	206.094	207.102	11.571	358832	103	0													2.4		6.2	4	6.7	6.4	7.4	6.6							No MS2	[M+H]+1
2	Homovanillic acid	C9 H10 O4	Full match	No results	Full match	Full match	-0.34	182.058	409.114	10.849	356613	104	0																					9	8.6	9	9	9	9	No MS2	[2M+FA-H]-1
2	Ethyl trans-p-methoxycinnamate	C12 H14 O3	Full match	No results	Full match	Full match	-4.17	206.093	207.102	8.91	355536	103	0															2.1	3.6	3.1		1.9								No MS2	[M+H]+1
2	Isovaleric acid	C5 H10 O2	Full match	No results	Full match	Full match	0.58	102.068	161.082	3.594	354523	25	0																					3			6.4			No MS2	[M-H+HAc]-1
2	2-Aminobicyclo[3.1.0]hexane-2,6-dicarboxylic acid	C8 H11 N O4	Full match	No results	Full match	Full match	-0.3	185.069	186.076	7.161	352565	31	0															6.6	7.8	8	8	5.7	6.1							No MS2	[M+H]+1
2	3-Hydroxytetradecanedioic acid	C14 H26 O5	Full match	No results	Full match	Full match	-0.2	274.178	255.16	10.399	351803	4	0																					8.6	9	7	6.6	7.6	6.9	No MS2	[M-H-H2O]-1
2	13-HODE	C18 H32 O3	Full match	No results	Full match	Full match	0.15	296.235	297.243	16.611	351634	45	0														5.8	1.8	6	3.7	4.5	5.6	5.6							No MS2	[M+H]+1
2	T2 Toxin	C24 H34 O9	Full match	No results	Full match	Full match	-0.24	466.22	467.227	10.463	350992	24	0															3.2	3.2	1.7	6.2	8.6	4.1							No MS2	[M+H]+1
2	13-HODE	C18 H32 O3	Full match	No results	Full match	Full match	0.08	296.235	297.242	13.354	348694	45	0														1.8		2.7	4.7	2.1	3.6	3.2							No MS2	[M+H]+1
2	3-hydroxyoctanoyl carnitine	C15 H29 N O5	Full match	No results	Full match	Full match	-0.3	303.204	304.212	9.615	347928	3	0															1.4	0.8	1.6	2.3	1.4	4.5							No MS2	[M+H]+1
2	Dodecanedioic acid	C12 H22 O4	Full match	No results	Full match	Full match	-0.07	230.152	229.144	10.777	347513	19	0																					8.4	8.4	6.4	7.9	4.8	9.4	No MS2	[M-H]-1
2	(2R,3S)-Piscidic acid	C11 H12 O7	Full match	No results	Full match	Full match	-0.12	256.058	255.051	2.167	346669	11	0																					5.6	4.8	4.5	4.5	4.3	2.1	No MS2	[M-H]-1
2	Ascorbic acid	C6 H8 O6	Full match	No results	Full match	Full match	0.25	176.032	159.029	9.537	345319	41	0															2.4	2.4	4.1	4.5	3	2.2							No MS2	[M+H-H2O]+1
2	12S-HHT	C17 H28 O3	Full match	No results	Full match	Full match	-0.34	280.204	279.196	14.17	344419	54	0																					8.6	7.9	6	5.2	6	6.4	No MS2	[M-H]-1
2	Methyl dihydrojasmonate	C13 H22 O3	Full match	No results	Full match	Full match	-0.07	226.157	227.164	13.384	344349	50	0									3.4						5.6	6	5.6	6	3.1	2.7							No MS2	[M+H]+1
2	Azelaic acid	C9 H16 O4	Full match	No results	Full match	Full match	-0.15	188.105	189.112	14.154	343200	19	0															4.6	3.8	5.9	5.1	2.2	4.1							No MS2	[M+H]+1
2	Terbutaline	C12 H19 N O3	Full match	No results	Full match	Full match	-0.35	225.136	226.144	7.062	342958	88	0																3.9		3		4.1							No MS2	[M+H]+1
2	Homovanillic acid	C9 H10 O4	Full match	No results	Full match	Full match	-0.45	182.058	183.065	9.032	342110	104	0															4.3	4.3	9	7.1	6.2	5.1							No MS2	[M+H]+1
2	Ecgonine methyl ester	C10 H17 N O3	Full match	No results	Full match	Full match	-0.2	199.121	232.154	6.462	341517	59	0															4.3	4.7	6	5.2	4	5.5							No MS2	[M+H+MeOH]+1
2	L-Cysteine	C3 H7 N O2 S	Full match	No results	Full match	Full match	-0.75	121.02	122.027	1.94	341513	5	0															6.1	5.4	3.3	3.3	7.5	6							No MS2	[M+H]+1
2	Hydroxypyruvic acid	C3 H4 O4	Full match	No results	Full match	Full match	-0.56	104.011	105.018	10.949	340142	3	0															5.5	4	7.6	5.4	6.4	4.2							DDA for other ion	[M+H]+1
2	3,4,5-Trimethoxycinnamic acid	C12 H14 O5	Full match	No results	Full match	Full match	-0.14	238.084	237.077	9.439	338815	53	0																					6.4	8.3	8.6	9	7.5	6.7	No MS2	[M-H]-1
2	Androstenedione	C19 H26 O2	Full match	No results	Full match	Full match	-0.06	286.193	287.201	12.068	338699	97	0															3	2.2	3.7	0.7	6.5	6.5							No MS2	[M+H]+1
2	1-Naphthaleneacetic acid	C12 H10 O2	Full match	No results	Full match	Full match	0.06	186.068	219.102	10.443	337659	44	0																3.7	2.7	2.3	2.8	4.7							No MS2	[M+H+MeOH]+1
2	13-HODE	C18 H32 O3	Full match	No results	Full match	Full match	0.09	296.235	297.242	10.67	337331	45	0														2	6.2	5.9	5.7	5	5.6	6.4							No MS2	[M+H]+1
2	Dopamine	C8 H11 N O2	Full match	No results	Full match	Full match	-0.64	153.079	186.112	8.39	336973	57	0															6.6	4	7.8	8.1	8.6	8.6							No MS2	[M+H+MeOH]+1
2	3-Oxohexadecanoic acid	C16 H30 O3	Full match	No results	Full match	Full match	0.02	270.219	334.235	13.086	336917	18	0															2.1	4.7	7.2	7.2		4.8							No MS2	[M+ACN+Na]+1
2	Corchorifatty acid F	C18 H32 O5	Full match	No results	Full match	Full match	-0.11	328.225	327.218	12.714	336692	160	0																							6.7	6.7	3.7	5.2	No MS2	[M-H]-1
2	Propyl propane thiosulfonate	C11 H16 O5	Full match	No results	Full match	Full match	-0.07	228.1	227.093	9.165	335560	34	0																					3.5	3.1	4.8				No MS2	[M-H]-1
2	Ovalicin	C16 H24 O5	Full match	No results	Full match	Full match	-0.33	296.162	297.17	11.397	335526	71	0															4.2	3.8	4.5	5.6	4.2	5.7							No MS2	[M+H]+1
2	Malonic acid	C3 H4 O4	Full match	No results	Full match	Full match	0.13	104.011	149.009	6.98	335442	3	0																					6.5	4.6	5.2	2.6	6.4	6.7	No MS2	[M+FA-H]-1
2	1-Phenyl-1-pentanone	C11 H14 O	Full match	No results	Full match	Full match	-0.38	162.104	163.112	8.469	335255	17	0															4.7	5.1	5.4	4.6		5.2							No MS2	[M+H]+1
2	Sorbitan laurate	C18 H34 O6	Full match	No results	Full match	Full match	-0.29	346.235	347.243	11.81	334287	183	0															8.4	6.5	7.5	7.5	7.9	4.5							DDA for preferred ion	[M+H]+1
2	2-Methoxynaphthalene	C11 H10 O	Full match	No results	Full match	Full match	0.46	158.073	191.107	9.736	333825	9	0										3.8					2.6	4.1	3.5		5.1	4.3							No MS2	[M+H+MeOH]+1
2	1-Deoxy-1-morpholino-D-fructose	C10 H19 N O6	Full match	No results	Full match	Full match	-0.15	249.121	230.103	1.392	330894	10	0																					5.2	9.8	5.9	7	6.7	7.1	No MS2	[M-H-H2O]-1
2	(±)-2-Hydroxy-4-(methylthio)butanoic acid	C5 H10 O3 S	Full match	No results	Full match	Full match	0.17	150.035	149.028	6.789	328348	4	0																					7.8	8.9	9	8.6	8.3	8.3	No MS2	[M-H]-1
2	Undecanoic acid	C11 H22 O2	Full match	No results	Full match	Full match	-0.34	186.162	187.169	10.929	326465	22	0															8.9	8.1	9.4	7.5	8.6	9							No MS2	[M+H]+1
2	Congressane	C14 H20	Full match	No results	Full match	Full match	-0.24	188.156	189.164	14.425	325992	3	0															5.9	6.2	6.2	6.6	6.6	7							No MS2	[M+H]+1
2	3-Methylindole	C9 H9 N	Full match	No results	Full match	Full match	-0.5	131.073	132.081	7.378	325103	18	0															8.9	7.4	7.9	8.3	8.6	7.9							No MS2	[M+H]+1
2	Phyllanthin	C24 H34 O6	Full match	No results	Full match	Full match	-2.89	418.234	419.241	10.509	325010	100	0															1.7	3.2			2.6	2.2							No MS2	[M+H]+1
2	Isopropyl-beta-D-thiogalactopyranoside	C9 H18 O5 S	Full match	No results	Full match	Full match	-0.17	238.087	237.08	7.22	323319	3	0																					8.3	7.5	5.2	8.3	8.6	6.4	No MS2	[M-H]-1
2	Sebacic acid	C10 H18 O4	Full match	No results	Full match	Full match	-0.07	202.12	203.128	7.084	321959	28	0													0.8		5.4	7.2	8.6	8.3	6.2	5.9							No MS2	[M+H]+1
2	Hydroxypropanedioic acid	C3 H4 O5	Full match	No results	Full match	Full match	-0.13	120.006	118.999	1.857	321263	1	0																					1.7						No MS2	[M-H]-1
2	13-HODE	C18 H32 O3	Full match	No results	Full match	Full match	0.14	296.235	297.242	12.427	319750	45	0											6.2						4.7	4.7	3.3	1.1							No MS2	[M+H]+1
2	Phosphodimethylethanolamine	C4 H12 N O4 P	Full match	No results	Full match	Full match	-2.09	169.05	339.107	8.758	319724	2	0																		6.2	5.4								No MS2	[2M+H]+1
2	2-Pyridinecarboxaldehyde	C6 H5 N O	Full match	No results	Full match	Full match	-0.81	107.037	140.07	8.391	319664	7	0												3		2.6	1.6	1.8	3.1	3.5	2.6	4.1							No MS2	[M+H+MeOH]+1
2	viloxazine	C13 H19 N O3	Full match	No results	Full match	Full match	-0.13	237.136	238.144	11.807	315032	187	0															5.9	8.5	7	8.5	9	6.4							No MS2	[M+H]+1
2	Quinone	C6 H4 O2	Full match	No results	Full match	Full match	-0.48	108.021	109.028	12.113	314990	3	0															5.2	5.2	6.4	6.4	7.1	8.3							No MS2	[M+H]+1
2	L-Tyrosine	C9 H11 N O3	Full match	No results	Full match	Full match	-0.22	181.074	182.081	8.59	312580	91	0														0.2	3.1	2.7	7.1	6.7	6.7	4.8							No MS2	[M+H]+1
2	Quinone	C6 H4 O2	Full match	No results	Full match	Full match	-0.42	108.021	109.028	10.136	311777	3	0													1.2	2		5.6			4.8	6.4							No MS2	[M+H]+1
2	Tetraethylene glycol monododecyl ether	C20 H42 O5	Full match	No results	Full match	Full match	0.32	362.303	363.311	10.842	310140	5	0											2.5	4.5			5.1	7.4	4.7	4	5.4	7.6							No MS2	[M+H]+1
2	Gemfibrozil	C15 H22 O3	Full match	No results	Full match	Full match	0.09	250.157	249.15	13.115	309484	302	0																					4.1	4.5	4.8	3.7	1.1	5.4	No MS2	[M-H]-1
2	Phenazine-2,3-diamine	C12 H10 N4	Full match	No results	Full match	Full match	-2.28	210.09	211.097	8.196	308113	98	0																			5.6								No MS2	[M+H]+1
2	Congressane	C14 H20	Full match	No results	Full match	Full match	-0.13	188.156	189.164	12.701	307444	3	0															5.4	5.7	8.6	6.7	6.1	6.1							No MS2	[M+H]+1
2	4-Methoxycinnamic acid	C10 H10 O3	Full match	No results	Full match	Full match	0.07	178.063	223.061	7.646	305790	82	0																					7.9	7.5	1.4	5	8.3	8.6	No MS2	[M+FA-H]-1
2	Clavulanate	C8 H9 N O5	Full match	No results	Full match	Full match	0.33	199.048	180.03	10.265	305410	13	0																					3.7	0.7	4.1	4.1	3.7	1.5	No MS2	[M-H-H2O]-1
2	Mexiletine	C11 H17 N O	Full match	No results	Full match	Full match	-0.19	179.131	212.164	11.611	304963	75	0											3.6				5.9	3.2	4	2.8	4.5	5.2							No MS2	[M+H+MeOH]+1
2	Epinephrine	C9 H13 N O3	Full match	No results	Full match	Full match	-0.43	183.089	184.097	7.022	304364	66	0															4.5	2.6	2.8	4.3	4	5.1							No MS2	[M+H]+1
2	Metyrosine	C10 H13 N O3	Full match	No results	Full match	Full match	-0.59	195.089	196.097	7.462	302775	111	0															6.2	7.4	7.1	7.1	7.1	6							No MS2	[M+H]+1
2	Indole-3-carbinol	C9 H9 N O	Full match	No results	Full match	Full match	-0.7	147.068	180.102	8.416	302640	57	0																	5.4	2.7	5.2	4.8							No MS2	[M+H+MeOH]+1
2	Deoxynivalenol	C15 H20 O6	Full match	No results	Full match	Full match	-0.45	296.126	295.118	10.461	301958	49	0																					3.2	4.3	3.7	2.2	3.6		No MS2	[M-H]-1
2	1,4-Dihydroxy-2-naphthoic acid	C11 H8 O4	Full match	No results	Full match	Full match	-0.18	204.042	205.05	9.316	300840	48	0															7.8	6.2	6	9.4	6.1	6.1							No MS2	[M+H]+1
2	Geranylacetone	C13 H22 O	Full match	No results	Full match	Full match	-0.15	194.167	177.164	8.536	300384	16	0															7.5	7.1	7.4	6.2	6.7	7.9							No MS2	[M+H-H2O]+1
2	Meperidine	C15 H21 N O2	Full match	No results	Full match	Full match	-0.25	247.157	248.164	8.882	299740	302	0														0.8	8.6	8.6	7	8.1	4.5	0.7							No MS2	[M+H]+1
2	Indoxyl glucuronide	C14 H15 N O7	Full match	No results	Full match	Full match	0.94	309.085	308.078	7.285	299704	17	0																					8.1	7.8	6.7	7.1	6.2	8.1	No MS2	[M-H]-1
2	Isopropyl-beta-D-thiogalactopyranoside	C9 H18 O5 S	Full match	No results	Full match	Full match	-0.14	238.087	237.08	7.175	299446	8	0																					5.2				7.2	7.2	No MS2	[M-H]-1
2	Azelaic acid	C9 H16 O4	Full match	No results	Full match	Full match	-0.2	188.105	189.112	15.338	299238	19	0															5.4	6.9	8.3	7.5	7.8	7.4							No MS2	[M+H]+1
2	11-beta-Hydroxyandrosterone-3-glucuronide	C25 H38 O9	Full match	No results	Full match	Full match	0.18	482.252	481.244	13.697	299162	6	0																					5	6.1	2.6	4.8	3	4.1	No MS2	[M-H]-1
2	3-Hydroxycapric acid	C10 H20 O3	Full match	No results	Full match	Full match	-0.39	188.141	171.138	6.605	298654	18	0															7.8	6.2	6.6	5.1	7	7.4							No MS2	[M+H-H2O]+1
2	3-Hydroxyisovalerylcarnitine	C12 H23 N O5	Full match	No results	Full match	Full match	-0.34	261.158	262.165	7.755	298551	9	0															4.7	5.5	5.7	4.2	5.1	4.7							No MS2	[M+H]+1
2	Tryptophol	C10 H11 N O	Full match	No results	Full match	Full match	-1.56	161.084	162.091	9.192	298407	74	0											1				5.4	6.9	6.7	6.4	7.4	8.1							No MS2	[M+H]+1
2	Rosoxacin	C17 H14 N2 O3	Full match	No results	Full match	Full match	-4.54	294.099	611.187	10.383	295757	396	0											0.2		0.2		9	7.1	8.6	6.7	6.2	8.9							No MS2	[2M+Na]+1
2	4,8 Dimethylnonanoyl carnitine	C18 H35 N O4	Full match	No results	Full match	Full match	-0.09	329.257	330.264	12.81	295032	22	0																3	4.6	3.7	6.6	5.5							No MS2	[M+H]+1
2	Vanylglycol	C9 H12 O4	Full match	No results	Full match	Full match	-0.1	184.074	165.056	7.977	294727	44	0																					6.1	7.2	8.3	6.7	4.3	6.2	No MS2	[M-H-H2O]-1
2	Indoline	C8 H9 N	Full match	No results	Full match	Full match	-0.66	119.073	152.107	9.566	292964	5	0											5.3	3			8.6	9	7	8.5	4.8	6							No MS2	[M+H+MeOH]+1
2	2,4-Di-tert-butylphenol	C14 H22 O	Full match	No results	Full match	Full match	-0.27	206.167	207.174	13.072	292060	40	0															4	3.2	3.7	4.1	3.7	5.2							No MS2	[M+H]+1
2	Dopamine	C8 H11 N O2	Full match	No results	Full match	Full match	-0.49	153.079	154.086	6.851	292052	57	0															5.2	5.6	6.7	7.1	7.8	6.6							No MS2	[M+H]+1
2	3-Hydroxyisovalerylcarnitine	C12 H23 N O5	Full match	No results	Full match	Full match	-0.28	261.158	262.165	6.089	291932	9	0																	2.3	1.1	4.1	2.6							No MS2	[M+H]+1
2	2-Furoylglycine	C7 H7 N O4	Full match	No results	Full match	Full match	-0.11	169.037	168.03	2.163	290885	32	0																					5.2	8.6	8.1	8.1	7.1	5.6	DDA for other ion	[M-H]-1
2	Pseudoephedrine	C10 H15 N O	Full match	No results	Full match	Full match	-0.4	165.115	166.123	10.734	290502	94	0															5.4	1.6	7.4	5.5	4.8	5.2							No MS2	[M+H]+1
2	Malic acid	C4 H6 O5	Full match	No results	Full match	Full match	0.21	134.022	115.004	9.439	290456	9	0																					2	0.7	4.2	1.1	5.1	5.1	No MS2	[M-H-H2O]-1
2	Malic acid	C4 H6 O5	Full match	No results	Full match	Full match	0.63	134.022	115.004	9.524	290456	9	0																					2.3	0.7	5	1.1	5.1	5.1	No MS2	[M-H-H2O]-1
2	Lauroyl diethanolamide	C16 H33 N O3	Full match	No results	Full match	Full match	-0.35	287.246	288.253	12.015	288660	12	0															6.9	7.3	8.6	9	9	8.6							No MS2	[M+H]+1
2	Dopamine	C8 H11 N O2	Full match	No results	Full match	Full match	-0.64	153.079	154.086	6.755	287303	57	0															6.5	5	5.7	6.1	8.3	8.3							No MS2	[M+H]+1
2	3,3',4'5-Tetrahydroxystilbene	C14 H12 O4	Full match	No results	Full match	Full match	-0.04	244.074	245.081	10.069	287007	139	0															6.7	9	7	7.8	7.4	8.1							No MS2	[M+H]+1
2	Methyprylon	C10 H17 N O2	Full match	No results	Full match	Full match	-0.48	183.126	184.133	8.075	286384	58	0														0.2	8.1	6.2	7.8	9.3	7.5	6.7							No MS2	[M+H]+1
2	4-Aminohippuric acid	C9 H10 N2 O3	Full match	No results	Full match	Full match	-0.28	194.069	195.076	1.737	286324	81	0															2.8	4	7		5.9								No MS2	[M+H]+1
2	L-Tryptophan	C11 H12 N2 O2	Full match	No results	Full match	Full match	-4.21	204.089	407.17	11.569	285984	189	0																					4.5	4.8	2.7	4.2	5.6	4.1	No MS2	[2M-H]-1
2	Diethyl oxalpropionate	C9 H14 O5	Full match	No results	Full match	Full match	-0.19	202.084	403.161	7.26	285851	10	0																					5	6.9	4.3	6.6	6	7.1	No MS2	[2M-H]-1
2	5-Methylcytosine	C5 H7 N3 O	Full match	No results	Full match	Full match	-1.69	125.059	126.066	1.406	285529	18	0															7.1	6.4	3.1	4.5	5.6	2.3							No MS2	[M+H]+1
2	Ethyl trans-p-methoxycinnamate	C12 H14 O3	Full match	No results	Full match	Full match	-0.41	206.094	207.101	7.23	285252	103	0															5.9	5.9	5.1	6.6	6	6.4							No MS2	[M+H]+1
2	Glyceric acid	C3 H6 O4	Full match	No results	Full match	Full match	0.67	106.027	105.019	9.124	283189	3	0																					5.6	7.9	7.8	5.1	6.7	6.4	No MS2	[M-H]-1
2	(2-Naphthalenyloxy)acetic acid	C12 H10 O3	Full match	No results	Full match	Full match	0.85	202.063	244.097	8.337	283110	65	0															8.6	8.3	8.5	7	8	8.4							No MS2	[M+ACN+H]+1
2	Sebacic acid	C10 H18 O4	Full match	No results	Full match	Full match	-0.1	202.12	201.113	7.935	282980	28	0			2.2																		5		2.2	2.6	5.9	4	No MS2	[M-H]-1
2	Prostaglandin F1a	C20 H36 O5	Full match	No results	Full match	Full match	-0.01	356.256	357.264	9.419	282684	28	0															7.1	7.1	5.2	8.3	6.2	6.2							No MS2	[M+H]+1
2	3-hydroxyoctanoyl carnitine	C15 H29 N O5	Full match	No results	Full match	Full match	-0.69	303.204	304.212	9.507	282327	3	0															3.3	2	3.5	0.7	3.5	3.5							No MS2	[M+H]+1
2	13-HODE	C18 H32 O3	Full match	No results	Full match	Full match	0.01	296.235	297.242	13.103	281928	45	0										2.5								3.7	3.5	4.6							No MS2	[M+H]+1
2	Vanillylmandelic acid	C9 H10 O5	Full match	No results	Full match	Full match	0.5	198.053	199.06	7.977	281790	23	0															3.7	3.7		2.7	1.7	2.1							No MS2	[M+H]+1
2	cis-2-Methylaconitate	C7 H8 O6	Full match	No results	Full match	Full match	-0.03	188.032	189.039	9.51	281672	12	0															6.2	3.6	5.1	2.8	3.7	6							No MS2	[M+H]+1
2	2-Aminobicyclo[3.1.0]hexane-2,6-dicarboxylic acid	C8 H11 N O4	Full match	No results	Full match	Full match	-0.14	185.069	184.061	6.099	281251	31	0																					4.6	6.5	6.6	4.7	6.2	5.9	No MS2	[M-H]-1
2	Capric acid	C10 H20 O2	Full match	No results	Full match	Full match	-0.35	172.146	214.18	8.007	280920	45	0															5	6.9	7.6	7.6	8.3	6							No MS2	[M+ACN+H]+1
2	3,4-Dihydroxyphenylglycol	C8 H10 O4	Full match	No results	Full match	Full match	-0.99	170.058	171.065	7.449	280311	26	0													1.1			4.8	6	5.2	3.8	4.2							No MS2	[M+H]+1
2	(2R,3S,4R,5R,6S)-2-[[(1R,2R,4R,5R,6S,10R)-5-Hydroxy-2-(hydroxymethyl)-3,9-dioxatricyclo[4.4.0.02,4]dec-7-en-10-yl]oxy]-6-(hydroxymethyl)oxane-3,4,5-triol	C15 H22 O10	Full match	No results	Full match	Full match	-0.86	362.121	361.114	3.463	279996	13	0																						4		3.7		4.5	No MS2	[M-H]-1
2	Azelaic acid	C9 H16 O4	Full match	No results	Full match	Full match	-0.05	188.105	189.112	8.747	279214	19	0															3.8	5.9	6.9	6.9	8.3	7.1							No MS2	[M+H]+1
2	Norepinephrine	C8 H11 N O3	Full match	No results	Full match	Full match	2.65	169.074	383.148	7.54	279110	39	0																					6	7.1	6	5.2	1.8	3.3	No MS2	[2M+FA-H]-1
2	Betaxolol	C18 H29 N O3	Full match	No results	Full match	Full match	-0.14	307.215	308.222	8.54	278514	101	0															8.1	6.2	9.4	9.8	6	5.2							No MS2	[M+H]+1
2	Ouabain	C29 H44 O12	No match	Full match	Full match	Full match	-0.73	584.283	585.291	10.973	278144	31	1	32.9	41.3													1.8	2.3	5.7	1.2	6.7	3							DDA for preferred ion	[M+H]+1
2	L-Dopa	C9 H11 N O4	Full match	No results	Full match	Full match	0.05	197.069	196.062	2.358	277874	44	0																					4.2	3.8	2.7	3.8	2.2	3.7	No MS2	[M-H]-1
2	1-Salicylate glucuronide	C13 H14 O9	Full match	No results	Full match	Full match	-0.25	314.064	313.056	5.933	274758	26	0																					4.7	5.9	5.1	5.1	5	5	No MS2	[M-H]-1
2	Homovanillic acid	C9 H10 O4	Full match	No results	Full match	Full match	-0.61	182.058	183.065	8.95	273752	104	0																6.4	2.3	1.1	5.2	1.1							No MS2	[M+H]+1
2	Betaxolol	C18 H29 N O3	Full match	No results	Full match	Full match	-0.04	307.215	308.222	8.144	273319	101	0															7.2	8	6.5	7.6	1.8	5.6							No MS2	[M+H]+1
2	Deoxyloganin	C17 H26 O9	Full match	No results	Full match	Full match	0.44	374.158	392.191	10.158	273161	3	0															2.6	1.1	6	2.6	3.7	3.9							No MS2	[M+NH4]+1
2	Dihydroalprenolol	C15 H25 N O2	Full match	No results	Full match	Full match	-3.58	251.188	252.196	9.736	271024	100	0															1.4		6.7	7.1	5.3	8.3							No MS2	[M+H]+1
2	2,4-Difluoroaniline	C6 H5 F2 N	Full match	No results	Full match	Full match	-3.62	129.039	130.046	1.164	270771	5	0																	3.7	3.7	5.4								No MS2	[M+H]+1
2	L-Tyrosine	C9 H11 N O3	Full match	No results	Full match	Full match	-0.27	181.074	182.081	7.522	270549	91	0															5.5	5.9	5.6	5.2	4.8	6							No MS2	[M+H]+1
2	L-Fucose	C6 H12 O5	Full match	No results	Full match	Full match	-0.27	164.068	163.061	1.738	269992	83	0																					5	1.4	6	6.7	3.8	2.3	DDA for preferred ion	[M-H]-1
2	Azelaic acid	C9 H16 O4	Full match	No results	Full match	Full match	0.1	188.105	399.199	8.625	269464	19	0															1.6	2.7	2.7	4.2	5.4								No MS2	[2M+Na]+1
2	2,4-Di-tert-butylphenol	C14 H22 O	Full match	No results	Full match	Full match	-0.14	206.167	207.174	16.056	267284	40	0										1.8	1.2		2.2	3	5.2	5.6	7.1	6.7	6.5	7.2							No MS2	[M+H]+1
2	Sebacic acid	C10 H18 O4	Full match	No results	Full match	Full match	-1.05	202.12	203.128	11.617	266888	28	0													1		6	6	4.5	4.5	5.6	7.1							No MS2	[M+H]+1
2	Ethyl maltol	C7 H8 O3	Full match	No results	Full match	Full match	-0.03	140.047	325.093	9.111	266823	32	0																					2.5	5.5	2.9	1		0.7	No MS2	[2M+FA-H]-1
2	L-Tryptophan	C11 H12 N2 O2	Full match	No results	Full match	Full match	-0.72	204.09	237.123	6.851	265813	189	0															2.6	6	6	7.1	9	8.3							No MS2	[M+H+MeOH]+1
2	8-Propanoylneosolaniol	C22 H30 O9	Full match	No results	Full match	Full match	-0.08	438.189	437.182	11.396	265240	7	0																					1.6	1.2	3.9	2.6	3.1		No MS2	[M-H]-1
2	Galactonic acid	C6 H12 O7	Full match	No results	Full match	Full match	0.29	196.058	195.051	8.993	264717	11	0																					4.8	5.2	4.7	3.2	4	6.6	No MS2	[M-H]-1
2	Doxorubicinol	C27 H31 N O11	Full match	No results	Full match	Full match	-0.59	545.189	544.182	8.767	264684	5	0																					5.4	2.6	8	8.4	6.5	5.5	No MS2	[M-H]-1
2	Azelaic acid	C9 H16 O4	Full match	No results	Full match	Full match	-0.36	188.105	189.112	13.105	264615	19	0														0.8	5.1		8.1	7.4	6.7	6							No MS2	[M+H]+1
2	Triethylene Glycol Monomethyl Ether	C7 H16 O4	Full match	No results	Full match	Full match	0.67	164.105	165.112	6.701	262102	5	0															8.6	8.6	8.9	8.1	7.1	8.3							No MS2	[M+H]+1
2	12S-HHT	C17 H28 O3	Full match	No results	Full match	Full match	-0.03	280.204	263.201	10.372	261613	54	0															7.9	7.1	5.7	4.2	4.5	5.2							No MS2	[M+H-H2O]+1
2	3-Oxohexadecanoic acid	C16 H30 O3	Full match	No results	Full match	Full match	-0.43	270.219	312.253	12.743	261064	18	0															6	4.8	6.1		5.1	5.9							No MS2	[M+ACN+H]+1
2	2-Aminobicyclo[3.1.0]hexane-2,6-dicarboxylic acid	C8 H11 N O4	Full match	No results	Full match	Full match	-0.19	185.069	244.083	3.748	260492	31	0																					5				2.7	2.7	No MS2	[M-H+HAc]-1
2	Ferulic acid	C10 H10 O4	Full match	No results	Full match	Full match	-0.5	194.058	195.065	9.105	259237	101	0																	5.6	5.2		6.7							No MS2	[M+H]+1
2	Carnosic acid	C20 H28 O4	Full match	No results	Full match	Full match	-0.18	332.199	333.206	9.173	258619	317	0															5	5.4	4.7	3.6	6.6	4							No MS2	[M+H]+1
2	Ricinine	C8 H8 N2 O2	Full match	No results	Full match	Full match	-4.02	164.058	370.15	7.374	258404	41	0															7.1	8.3	8.3	7.9	9	8.6							No MS2	[2M+ACN+H]+1
2	3,4-Pyrrolidinediol, 2-(p-methoxybenzyl)-, 3-acetate, (2S,3R,4R)-	C14 H19 N O4	Full match	No results	Full match	Full match	0.19	265.131	266.139	8.882	258141	163	0															4.3	6.2	8.3	8.1	5.5								No MS2	[M+H]+1
2	5-Hydroxy-L-tryptophan	C11 H12 N2 O3	Full match	No results	Full match	Full match	-0.11	220.085	219.077	4.148	257913	143	0																						2.2		3.8	5.5	6.2	No MS2	[M-H]-1
2	Aminoadipic acid	C6 H11 N O4	Full match	No results	Full match	Full match	-0.35	161.069	160.062	1.846	257104	55	0																					7.5	8.3	6.2	5.1	5.7	6.5	No MS2	[M-H]-1
2	Terbutaline	C12 H19 N O3	Full match	No results	Full match	Full match	-1.11	225.136	226.144	7.865	256593	88	0															5.2	6.7	5	6.5	5.6	7.1							No MS2	[M+H]+1
2	Kynurenic acid	C10 H7 N O3	Full match	No results	Full match	Full match	-0.79	189.042	190.05	8.046	256436	53	0															6.2	4	5	5.4	4.7	2.8							No MS2	[M+H]+1
2	Tyramine	C8 H11 N O	Full match	No results	Full match	Full match	-3.55	137.084	138.091	9.548	256400	59	0															4.2	3.5	5.6	7.9	6.1	7.6							No MS2	[M+H]+1
2	Tsangane L 3-glucoside	C19 H34 O7	Full match	No results	Full match	Full match	-0.52	374.23	373.223	9.674	255892	2	0																					5.7	7.6	4.5	3	7	5.5	No MS2	[M-H]-1
2	5-Hydroxytryptophol	C10 H11 N O2	Full match	No results	Full match	Full match	0.08	177.079	176.072	8.243	255156	98	0																					6.9	7.6	7.5	8.6	8.1	8.1	No MS2	[M-H]-1
2	Hexadecanedioic acid	C16 H30 O4	Full match	No results	Full match	Full match	-0.5	286.214	285.207	11.834	254716	19	0																					7.9	7.1	7.1	6.7	8.3	8.6	No MS2	[M-H]-1
2	Methocarbamol	C11 H15 N O5	Full match	No results	Full match	Full match	-0.15	241.095	242.102	6.52	254281	30	0															6.2	5.9	5.5	6.2	8.3	7.5							No MS2	[M+H]+1
2	Dihydroalprenolol	C15 H25 N O2	Full match	No results	Full match	Full match	-0.04	251.189	284.222	9.875	253920	100	0															7	3.6	8.4	6.9	8.5	8.1							No MS2	[M+H+MeOH]+1
2	5-Hydroxy-L-tryptophan	C11 H12 N2 O3	Full match	No results	Full match	Full match	0.01	220.085	221.092	6.881	252938	143	0															7.9	5.6	7.4	5.9	7.2	7.6							No MS2	[M+H]+1
2	Indene	C9 H8	Full match	No results	Full match	Full match	-0.19	116.063	117.07	13.68	250763	6	0															5.4	4.6	5.9	5.1	7.1	7.1							No MS2	[M+H]+1
2	Quinone	C6 H4 O2	Full match	No results	Full match	Full match	-1.54	108.021	167.035	7.972	249943	3	0																					5.7	3.8	2.6	5.6	3.1	5	No MS2	[M-H+HAc]-1
2	Farnesol	C15 H26 O	Full match	No results	Full match	Full match	-0.49	222.198	205.195	10.253	249713	146	0																1.1		1.1	6.9								No MS2	[M+H-H2O]+1
2	Linoleic acid	C18 H32 O2	Full match	No results	Full match	Full match	-0.89	280.24	281.247	11.011	249277	47	0									5.3						6		2.3		2.8								No MS2	[M+H]+1
2	Tryptophol	C10 H11 N O	Full match	No results	Full match	Full match	-3.23	161.084	162.091	8.209	249123	74	0												2.2		2.4	3.5	4.1	5.7	5.7	6.5	5.4							No MS2	[M+H]+1
2	2-Isopropylmalic acid	C7 H12 O5	Full match	No results	Full match	Full match	-0.1	176.068	175.061	4.952	247211	18	0																							6.7	6			No MS2	[M-H]-1
2	3,4-Dihydroxyphenylglycol	C8 H10 O4	Full match	No results	Full match	Full match	0.34	170.058	169.051	2.552	247150	26	0																									2.2	2	No MS2	[M-H]-1
2	Methyprylon	C10 H17 N O2	Full match	No results	Full match	Full match	0	183.126	184.133	10.146	246424	58	0												1	1.1		5.6					4.1							No MS2	[M+H]+1
2	Homovanillic acid	C9 H10 O4	Full match	No results	Full match	Full match	0.36	182.058	181.051	9.294	246072	104	0						3																	3.5	3.7			No MS2	[M-H]-1
2	Crotamiton	C13 H17 N O	Full match	No results	Full match	Full match	0.12	203.131	204.138	8.585	246015	174	0															5.6	5.2	4.3	3.6	4.7	3.2							No MS2	[M+H]+1
2	Isovaleric acid	C5 H10 O2	Full match	No results	Full match	Full match	0.34	102.068	101.061	7.043	245713	25	0					4																7.1	7.5	7.1	8.3	5.5	4	No MS2	[M-H]-1
2	Cinnamic acid	C9 H8 O2	Full match	No results	Full match	Full match	-0.41	148.052	193.051	9.137	245381	19	0																							4.2		3.7	4.1	No MS2	[M+FA-H]-1
2	L-Dopa	C9 H11 N O4	Full match	No results	Full match	Full match	-0.11	197.069	196.062	8.222	245228	44	0																					5.2	6	4.8	6.7	8.6	7.5	No MS2	[M-H]-1
2	Pseudoephedrine	C10 H15 N O	Full match	No results	Full match	Full match	-0.29	165.115	198.149	8.629	244894	94	0															5	0.7	3.1	1.1	5.9	5.5							No MS2	[M+H+MeOH]+1
2	Tilisolol	C17 H24 N2 O3	Full match	No results	Full match	Full match	-0.02	304.179	305.186	9.365	244841	361	0															5.7	5.7	8.6	8.3	6.7	7.9							No MS2	[M+H]+1
2	L-Tryptophan	C11 H12 N2 O2	Full match	No results	Full match	Full match	-1.82	204.09	203.082	4.291	243922	189	0																							2.7				No MS2	[M-H]-1
2	Dodecanedioic acid	C12 H22 O4	Full match	No results	Full match	Full match	-0.38	230.152	231.159	9.005	243453	19	0															7.1	7.1	6	7.1	4.5	4.8							No MS2	[M+H]+1
2	12S-HHT	C17 H28 O3	Full match	No results	Full match	Full match	-0.32	280.204	279.196	14.26	242853	54	0																					7.9	7.9	7.8		7.9	8.3	No MS2	[M-H]-1
2	Betaxolol	C18 H29 N O3	Full match	No results	Full match	Full match	-0.15	307.215	308.222	8.689	241706	101	0															9	9	8.9	7	9	9							No MS2	[M+H]+1
2	Ribitol	C5 H12 O5	Full match	No results	Full match	Full match	2.55	152.069	153.076	7.736	240947	9	0															2.4	2.1		6.5	3.2	1.6							No MS2	[M+H]+1
2	Vernakalant	C20 H31 N O4	Full match	No results	Full match	Full match	-3.84	349.224	737.411	10.527	239945	54	0															8.5	8.5	7.5	7.9	8.5	8.5							No MS2	[2M+K]+1
2	Jasmonic acid	C12 H18 O3	Full match	No results	Full match	Full match	-0.13	210.126	479.265	12.443	239496	52	0																					9	7.5	7.9	8.3	8.6	7.9	No MS2	[2M-H+HAc]-1
2	Corchorifatty acid F	C18 H32 O5	Full match	No results	Full match	Full match	-0.17	328.225	327.218	14.139	239257	160	0																					4.8	4.1	6.6	5.5	4.5	4.6	No MS2	[M-H]-1
2	Salbutamol	C13 H21 N O3	Full match	No results	Full match	Full match	-1.35	239.152	240.159	10.01	238748	89	0															4.7	5.5	5.9	5.1		8.1							No MS2	[M+H]+1
2	Propyl propane thiosulfonate	C11 H16 O5	Full match	No results	Full match	Full match	-0.06	228.1	227.092	10.78	237987	34	0																					6.4	6	8.1	4.7	7.4	5.9	No MS2	[M-H]-1
2	Gabapentin	C9 H17 N O2	Full match	No results	Full match	Full match	-0.29	171.126	204.159	7.915	237476	45	0															6.4	4.8	2.8	3.6	5.6	4.5							No MS2	[M+H+MeOH]+1
2	Methyl dihydrojasmonate	C13 H22 O3	Full match	No results	Full match	Full match	0.46	226.157	227.164	11.11	236900	50	0										2										3.5							No MS2	[M+H]+1
2	Propyl propane thiosulfonate	C11 H16 O5	Full match	No results	Full match	Full match	0.54	228.1	211.097	6.992	236326	34	0															3.3	3.5	7.1	7.5	6.1	7.6							No MS2	[M+H-H2O]+1
2	Gemfibrozil	C15 H22 O3	Full match	No results	Full match	Full match	-0.71	250.157	295.155	11.424	236193	302	0																					5.7	5.7	3.8	5.4	5.9	5.5	No MS2	[M+FA-H]-1
2	Isovaleric acid	C5 H10 O2	Full match	No results	Full match	Full match	0.98	102.068	101.061	7.232	233927	25	0																					8.5	7.4	7.5	7.5	7.5	8.3	No MS2	[M-H]-1
2	5-Methoxytryptophol	C11 H13 N O2	Full match	No results	Full match	Full match	-0.01	191.095	192.102	6.49	233883	138	0															5.5	4.7	5.5	5.1	6.4	4.5							No MS2	[M+H]+1
2	Vanilloside	C14 H18 O8	Full match	No results	Full match	Full match	-0.05	314.1	313.093	7.341	233228	15	0																					4.2	3.5	5	5.9	6.7	6.7	No MS2	[M-H]-1
2	1,2-dibutyrin	C11 H20 O5	Full match	No results	Full match	Full match	-0.38	232.131	277.129	7.578	229122	28	0																					4.5	4.3	4.2	1.6	5	0.7	No MS2	[M+FA-H]-1
2	(±)-Metalaxyl	C15 H21 N O4	Full match	No results	Full match	Full match	-0.38	279.147	280.154	6.732	228441	160	0															6.2	8.1	5.4	7.6	8.3	8.6							No MS2	[M+H]+1
2	3-Hydroxycapric acid	C10 H20 O3	Full match	No results	Full match	Full match	-1.13	188.141	189.148	9.359	227602	18	0															3.2	2.5	3.6	2.7	3.2	3.2							No MS2	[M+H]+1
2	Di-O-methylcrenatin	C15 H22 O9	Full match	No results	Full match	Full match	-0.39	346.126	405.14	6.707	226015	54	0																					5.9	5.9	6	5.2	7.2	8	No MS2	[M-H+HAc]-1
2	Azelaic acid	C9 H16 O4	Full match	No results	Full match	Full match	-0.63	188.105	189.112	7.748	225782	19	0									3.2			2.6			5.6	7.1	5.9	7	5.9	6.2							No MS2	[M+H]+1
2	Tetradecyl nicotinate	C20 H33 N O2	Full match	No results	Full match	Full match	-0.11	319.251	320.258	13.173	225031	69	0															8.3	8.3	7.9	6.4	7.9	7.9							No MS2	[M+H]+1
2	1,2-Dihydro-1,1,6-trimethylnaphthalene	C13 H16	Full match	No results	Full match	Full match	-0.62	172.125	173.132	14.926	224952	2	0												2.2							6.7	6.7							No MS2	[M+H]+1
2	trans-isoeugenol-O-glucuronide	C16 H20 O8	Full match	No results	Full match	Full match	-0.57	340.116	453.101	9.036	223857	12	0																					7.1	8.6	9	9.8	9.8	7.9	DDA for other ion	[M-H+TFA]-1
2	Phosphodimethylethanolamine	C4 H12 N O4 P	Full match	No results	Full match	Full match	-1.29	169.05	383.098	8.567	223656	2	0																					9.4	9.4	6.1	7.2	8.9	7.4	DDA for other ion	[2M+FA-H]-1
2	Isofraxidin	C11 H10 O5	Full match	No results	Full match	Full match	0.11	222.053	221.046	7.642	223287	46	0																					5.4	2.3	5.6	6.4	4.5	5.6	No MS2	[M-H]-1
2	Pseudoephedrine	C10 H15 N O	Full match	No results	Full match	Full match	-0.59	165.115	166.123	10.146	221478	94	0															4.1	4.8	3.7	4.5	6	6							No MS2	[M+H]+1
2	9,10-Dihydro-10- (3,4-dihydroxyphenyl) -pyrano [ 2,3-h ] catechin-8-one	C24 H20 O9	Full match	No results	Full match	Full match	-0.16	452.111	511.125	10.501	220620	14	0																					5.1	3.6	7.4	5.1	9.4	6.7	No MS2	[M-H+HAc]-1
2	5-Hydroxytryptophol	C10 H11 N O2	Full match	No results	Full match	Full match	0.14	177.079	178.086	8.007	219501	98	0													4.3		5.2	3.7	6.2	5.5	5.5	5.1							No MS2	[M+H]+1
2	Mexiletine	C11 H17 N O	Full match	No results	Full match	Full match	-0.48	179.131	180.138	11.822	219470	75	0															6.4	6.4	5.9	6.2	7	5.1							No MS2	[M+H]+1
2	Eicosanedioic acid	C20 H38 O4	Full match	No results	Full match	Full match	-0.18	342.277	343.284	11.898	218218	14	0															2.3	3.1	4.2	3.5	5.9	5.4							No MS2	[M+H]+1
2	4-Bis(2-hydroxyethyl)amino-L-phenylalanine	C13 H20 N2 O4	Full match	No results	Full match	Full match	-0.17	268.142	269.15	7.289	217410	56	0															2.1	2.6	4	3.6	6.2	5.5							No MS2	[M+H]+1
2	Isovaleric acid	C5 H10 O2	Full match	No results	Full match	Full match	0.82	102.068	101.061	3.751	217344	25	0																					4.7	3.2			5.6	7.1	No MS2	[M-H]-1
2	L-Aspartic acid	C4 H7 N O4	Full match	No results	Full match	Full match	-0.06	133.037	132.03	1.463	216928	13	0																						2.4	0.7	5	2.2	2.4	DDA for other ion	[M-H]-1
2	all-trans-Retinoic acid	C20 H28 O2	Full match	No results	Full match	Full match	-0.45	300.209	301.216	10.874	216155	203	0											2.1		3.3		5.6	5.2	8.3	5.2	4	3.2							No MS2	[M+H]+1
2	13-HODE	C18 H32 O3	Full match	No results	Full match	Full match	0.35	296.235	297.243	16.379	215852	45	0												5.9	2.1	0.5	2.7	3	4.8	3.7	5.6	5.2							No MS2	[M+H]+1
2	Propylenediamine tetra-acetic acid	C11 H18 N2 O8	Full match	No results	Full match	Full match	-2.72	306.105	305.098	11.378	214728	6	0			6.4	5.4	5.8		6.2	5.8													6.7	9.4	9.4	8.3	7.9	7.9	No MS2	[M-H]-1
2	Gallic acid	C7 H6 O5	Full match	No results	Full match	Full match	-0.06	170.022	169.014	7.225	214050	12	0																					6	6	6.4	5.2	8.1	5.9	No MS2	[M-H]-1
2	(S)-10,16-Dihydroxyhexadecanoic acid	C16 H32 O4	Full match	No results	Full match	Full match	-0.25	288.23	287.223	14.524	213927	13	0																					7.8	6.2	7.1	7.5	7.9	6.7	No MS2	[M-H]-1
2	5-Hydroxy-L-tryptophan	C11 H12 N2 O3	Full match	No results	Full match	Full match	-1.02	220.085	221.092	7.381	213913	143	0															7.1	8.6	7	5.5	6.7	6.4							No MS2	[M+H]+1
2	Vanylglycol	C9 H12 O4	Full match	No results	Full match	Full match	-0.17	184.074	165.056	7.616	213481	44	0					1.1																4	4	4.3	4	4	4	No MS2	[M-H-H2O]-1
2	p-Toluenesulfonic acid	C7 H8 O3 S	Full match	No results	Full match	Full match	-2.47	172.019	343.03	6.923	213117	9	0																					5.7	8.4	5.7	8.4	7.9	7.1	No MS2	[2M-H]-1
2	Azelaic acid	C9 H16 O4	Full match	No results	Full match	Full match	-0.35	188.105	189.112	13.738	212694	19	0												1.5	0.7		3		3.2	3.6	6.4								No MS2	[M+H]+1
2	Alpha-dihydroartemisinin	C15 H24 O5	Full match	No results	Full match	Full match	-0.31	284.162	283.155	12.523	212176	51	0																					3	3.9	4.6	6.5		7.3	No MS2	[M-H]-1
2	Fencamfamine	C15 H21 N	Full match	No results	Full match	Full match	0.14	215.167	216.175	10.481	212127	62	0																		2.7	3	5							No MS2	[M+H]+1
2	2,6-Di-tert-butylbenzoquinone	C14 H20 O2	Full match	No results	Full match	Full match	-0.59	220.146	279.16	12.857	211785	83	0																					3	4.5	4.2				No MS2	[M-H+HAc]-1
2	Etomidate	C14 H16 N2 O2	Full match	No results	Full match	Full match	0.23	244.121	245.129	9.388	210281	383	0															4	4.7	7.2	7.4	3.6	3.6							No MS2	[M+H]+1
2	Methyl dihydrojasmonate	C13 H22 O3	Full match	No results	Full match	Full match	-0.35	226.157	268.191	7.312	209737	50	0															5.1	6.9	4.6	3.8	5.7	5.5							No MS2	[M+ACN+H]+1
2	Metoprolol	C15 H25 N O3	Full match	No results	Full match	Full match	-0.4	267.183	268.191	7.327	209737	72	0															5.1	6.9	4.6	3.8	5.7	5.5							No MS2	[M+H]+1
2	Diethylene glycol dimethacrylate	C12 H18 O5	Full match	No results	Full match	Full match	-0.21	242.115	275.149	7.363	209282	30	0															3.3	3.7	1.9	3.8	6.7	5.2							No MS2	[M+H+MeOH]+1
2	kainic acid	C10 H15 N O4	Full match	No results	Full match	Full match	1.12	213.1	214.107	9.903	208594	37	0															5.7	3.8	7.5	6.4		5.1							No MS2	[M+H]+1
2	2,6-Di-tert-butyl-4-ethylphenol	C16 H26 O	Full match	No results	Full match	Full match	0.12	234.198	217.195	10.857	207676	20	0															1.4	2.3	5.2	4.8	5.6	5.6							No MS2	[M+H-H2O]+1
2	5-Hydroxytryptophol	C10 H11 N O2	Full match	No results	Full match	Full match	-0.23	177.079	178.086	10.392	207144	98	0															7.5	6.7	6.4	6.7	7.8	5.9							No MS2	[M+H]+1
2	cis-2-Methylaconitate	C7 H8 O6	Full match	No results	Full match	Full match	-0.38	188.032	187.025	7.995	206616	12	0																					7.1	7.1	7.1	7.9	4.2	6.9	No MS2	[M-H]-1
2	Metoprolol	C15 H25 N O3	Full match	No results	Full match	Full match	0.05	267.183	268.191	13.008	205626	72	0															7.9	6.7	5.1	5.1	6.6	8.9							No MS2	[M+H]+1
2	Citric acid	C6 H8 O7	Full match	No results	Full match	Full match	0.02	192.027	191.02	2.445	205367	23	0				0.5			1.6	0.6															5.2	5.2			No MS2	[M-H]-1
2	Methylphenidate	C14 H19 N O2	Full match	No results	Full match	Full match	-0.48	233.141	234.149	9.383	205158	268	0															6.6	5.5	5.1	6.6	4.2	7.6							No MS2	[M+H]+1
2	3-Hydroxycapric acid	C10 H20 O3	Full match	No results	Full match	Full match	-0.14	188.141	189.148	6.925	203208	18	0															7.5	9.4	5.7	5.7	8.1	6.6							No MS2	[M+H]+1
2	Quinolinic acid	C7 H5 N O4	Full match	No results	Full match	Full match	0.61	167.022	212.02	9.072	203040	18	0																					4		5.7	6.3	3.7	3.5	No MS2	[M+FA-H]-1
2	Isovaleric acid	C5 H10 O2	Full match	No results	Full match	Full match	-0.4	102.068	103.075	6.702	202248	25	0															3.6	2.8	4	2.8	5.6	4.5							No MS2	[M+H]+1
2	Cinnamic acid	C9 H8 O2	Full match	No results	Full match	Full match	-0.24	148.052	207.066	10.086	201015	19	0																					6.2	5.9	5.7	5.7	5.6	6.7	DDA for other ion	[M-H+HAc]-1
2	5S,6S-epoxy-15R-hydroxy-ETE	C9 H20 O5	Full match	No results	Full match	Full match	-0.29	208.131	209.138	7.542	200692	2	0															8.1	7.8	7.4	7.8	6.1	6.5							DDA for preferred ion	[M+H]+1
2	Ethoxyquin	C14 H19 N O	Full match	No results	Full match	Full match	-0.19	217.147	218.154	13.21	199760	183	0											2.5				5.1	4.9	6.8	3.6	8.6	8.6							No MS2	[M+H]+1
2	2,6-Di-tert-butylbenzoquinone	C14 H20 O2	Full match	No results	Full match	Full match	-0.2	220.146	221.154	15.204	199317	83	0												1.2			4.2		6	6	6.9	5.4							No MS2	[M+H]+1
2	Lovastatin acid	C24 H38 O6	Full match	No results	Full match	Full match	-0.15	422.267	421.26	12.88	197791	24	0																					6	6.4	5.1	5.9	7.5	7.1	No MS2	[M-H]-1
2	Pyridoxal	C8 H9 N O3	Full match	No results	Full match	Full match	-0.17	167.058	166.051	7.922	197752	63	0																					6	6.4	7.4	5.9	8.6	6.4	No MS2	[M-H]-1
2	Marindinin	C14 H16 O3	Full match	No results	Full match	Full match	0.25	232.11	250.144	11.126	197681	93	0																4.7	5.2	6.4	3.2	5.5							No MS2	[M+NH4]+1
2	N'-nitrosonornicotine	C9 H11 N3 O	Full match	No results	Full match	Full match	-3.06	177.09	178.097	5.059	197078	59	0																4.2		5	2.6								No MS2	[M+H]+1
1	3,4-Dihydroxyphenylpropionic acid	C9 H10 O4	Full match	Full match	Full match	Full match	0.37	182.058	181.051	2.936	195543	104	4	81.6	9.1																			6.4	6.7	6.1	5	4.2	5	DDA for preferred ion	[M-H]-1
2	Pyridoxal	C8 H9 N O3	Full match	No results	Full match	Full match	0.87	167.058	148.04	8.196	194936	63	0																					2.2	3.1	6.4	6.8	5	1.8	No MS2	[M-H-H2O]-1
2	4-Acetyl-6-tert-butyl-1,1-dimethylindane	C17 H24 O	Full match	No results	Full match	Full match	-0.2	244.183	245.19	11.337	193287	22	0															2.2	2.4	1.4	2.3		4.1							No MS2	[M+H]+1
2	Xanthurenic acid	C10 H7 N O4	Full match	No results	Full match	Full match	-0.01	205.038	238.071	7.726	192981	48	0															4.8	5.6	5.1	4.1	5.7	4.6							No MS2	[M+H+MeOH]+1
2	Etomidate	C14 H16 N2 O2	Full match	No results	Full match	Full match	-0.18	244.121	245.128	8.881	192251	383	0																1.1	2.2			6.4							No MS2	[M+H]+1
2	kainic acid	C10 H15 N O4	Full match	No results	Full match	Full match	-0.47	213.1	214.107	9.306	192169	37	0															5	5.4	4.5	5.2	2.2	5.4							No MS2	[M+H]+1
2	Ibopamine	C17 H25 N O4	Full match	No results	Full match	Full match	0.31	307.178	308.186	9.653	190888	105	0															2.3	1.1	3	0.8	2.7	2.2							No MS2	[M+H]+1
2	Saphenamycin	C23 H18 N2 O5	Full match	No results	Full match	Full match	-2.29	402.121	202.068	7.624	189820	60	0															7.4	8.1	7.1	6.4	9	9							No MS2	[M+2H]+2
2	2-Aminobicyclo[3.1.0]hexane-2,6-dicarboxylic acid	C8 H11 N O4	Full match	No results	Full match	Full match	-0.21	185.069	244.083	3.032	189750	31	0																					3.3	2.2	3.6	4.1	3		No MS2	[M-H+HAc]-1
2	Diacetoxyscirpenol	C19 H26 O7	Full match	No results	Full match	Full match	-0.57	366.168	365.16	10.489	188808	46	0																					6.2	7	7	7	5	6.1	No MS2	[M-H]-1
2	Alanylproline	C8 H14 N2 O3	Full match	No results	Full match	Full match	0.12	186.1	187.108	7.272	188452	21	0															6.9	7.6	7.5	9	8.3	8.6							No MS2	[M+H]+1
2	2-Methoxynaphthalene	C11 H10 O	Full match	No results	Full match	Full match	-0.95	158.073	159.08	11.514	187832	9	0														1.7		2.5	1.7			1.1							No MS2	[M+H]+1
2	Boldione	C19 H24 O2	Full match	No results	Full match	Full match	-0.38	284.178	285.185	9.648	186244	89	0															7.1	9	8.6	9.4	7.9	9							No MS2	[M+H]+1
2	γ-Rubromycin	C26 H18 O12	Full match	No results	Full match	Full match	0.34	522.08	521.073	8.442	185504	2	0																					5.5	6.9	7.5	6.7	4.6	5.4	No MS2	[M-H]-1
2	Nandrolone	C18 H26 O2	Full match	No results	Full match	Full match	0.52	274.193	275.201	15.853	184669	65	0														0.5	3.7	6	4.8	4.1		3.7							No MS2	[M+H]+1
2	1,3-Diphenylpropane	C15 H16	Full match	No results	Full match	Full match	0.15	196.125	197.133	12.698	181597	3	0															7.2	6.1	7.8	6.6	7.1	7.1							No MS2	[M+H]+1
2	Betaxolol	C18 H29 N O3	Full match	No results	Full match	Full match	-0.25	307.215	290.212	11.468	181374	101	0																3.3	4	4.3	5	2.2							No MS2	[M+H-H2O]+1
2	5-Hydroxytryptophol	C10 H11 N O2	Full match	No results	Full match	Full match	-0.38	177.079	178.086	9.737	180262	98	0									2.8	2.8	1.2				6.1			6.6	6.4	5.6							No MS2	[M+H]+1
2	Neolinustatin	C17 H29 N O11	Full match	No results	Full match	Full match	0.82	423.174	424.182	9.4	179841	1	0															8.5	4.7	8.1	7.4	6.7	7.5							No MS2	[M+H]+1
2	4-oxo-Retinoic acid	C20 H26 O3	Full match	No results	Full match	Full match	-0.3	314.188	315.195	9.178	178508	171	0															5.4	8.4	8.3	7.9	5.1	4							No MS2	[M+H]+1
2	Deoxyloganin	C17 H26 O9	Full match	No results	Full match	Full match	0.1	374.158	375.165	8.589	177838	3	0															6	8.3		7	6.7								No MS2	[M+H]+1
2	Malonic acid	C3 H4 O4	Full match	No results	Full match	Full match	0.34	104.011	103.004	11.31	177515	3	0																					5	6.5	6.7	8.6	5.5	7	No MS2	[M-H]-1
2	3,4-Pyrrolidinediol, 2-(p-methoxybenzyl)-, 3-acetate, (2S,3R,4R)-	C14 H19 N O4	Full match	No results	Full match	Full match	-0.22	265.131	266.139	7.761	176771	163	0																2.5	5.1		1.8								No MS2	[M+H]+1
2	Homosalate	C16 H22 O3	Full match	No results	Full match	Full match	2.03	262.157	263.165	11.829	176293	97	0															4	7	1.4										No MS2	[M+H]+1
2	L-Dopa	C9 H11 N O4	Full match	No results	Full match	Full match	-0.4	197.069	196.062	1.877	175681	44	0																					4	3.4	2.4	2.1	6.1	4.2	No MS2	[M-H]-1
2	beta-Carboline	C11 H8 N2	Full match	No results	Full match	Full match	0.98	168.069	169.076	8.251	175660	31	0															6.4	6	5.9		6.1	6.1							No MS2	[M+H]+1
2	3,3',4'5-Tetrahydroxystilbene	C14 H12 O4	Full match	No results	Full match	Full match	-0.32	244.073	245.081	10.361	175508	139	0															8	5.7	7.2	5.4	7.9	6.4							No MS2	[M+H]+1
2	Salbutamol	C13 H21 N O3	Full match	No results	Full match	Full match	-0.17	239.152	238.145	12.426	175484	89	0																					8.1	8.9	9	9.4	7.5	9	No MS2	[M-H]-1
2	beta-Carboline	C11 H8 N2	Full match	No results	Full match	Full match	-4.66	168.068	169.075	12.551	175417	31	0															4.7	4.3	3.6		4.5	3							No MS2	[M+H]+1
2	Cystathionine ketimine	C7 H9 N O4 S	Full match	No results	Full match	Full match	-0.12	203.025	204.032	9.688	172938	8	0															7.1		8.3	8.3	6.5	6.7							No MS2	[M+H]+1
2	Hydrocinnamic acid	C9 H10 O2	Full match	No results	Full match	Full match	0.23	150.068	149.061	6.572	172498	68	0								2.2													5.1	5.9	5.1	4.3	5.6	5.2	No MS2	[M-H]-1
2	Ethyl trans-p-methoxycinnamate	C12 H14 O3	Full match	No results	Full match	Full match	0.4	206.094	207.102	11.328	172142	103	0														0.8	2.6	1.7	4.1	4.1		2.6							No MS2	[M+H]+1
2	Methyl dihydrojasmonate	C13 H22 O3	Full match	No results	Full match	Full match	-0.02	226.157	225.15	11.864	171904	50	0																					5.9	7	6.2	5.9	2.2	5	No MS2	[M-H]-1
2	Tetradecyl nicotinate	C20 H33 N O2	Full match	No results	Full match	Full match	-0.21	319.251	320.258	13.103	170552	69	0															7.9	7.1	8.1	7.8	7.8	7							No MS2	[M+H]+1
2	L-1,2,3,4-Tetrahydro-beta-carboline-3-carboxylic acid	C12 H12 N2 O2	Full match	No results	Full match	Full match	-0.5	216.09	217.097	7.51	169858	247	0															8.4	8	8.6	8.3	8.6	7.9							No MS2	[M+H]+1
2	L-Threonine	C4 H9 N O3	Full match	No results	Full match	Full match	0.16	119.058	120.066	8.905	169828	35	0															4.5	6	5.6	4.5	5	1.4							No MS2	[M+H]+1
2	Trehalostatin	C13 H22 N2 O10	Full match	No results	Full match	Full match	2.65	366.128	365.121	6.901	169814	1	0																					8.3	8.5	7.8	7	9.4	7.9	No MS2	[M-H]-1
2	12S-HHT	C17 H28 O3	Full match	No results	Full match	Full match	-0.11	280.204	339.218	14.356	169667	54	0																					1.4	3.5	2.9	2.1	0.7		No MS2	[M-H+HAc]-1
2	(±)-Metalaxyl	C15 H21 N O4	Full match	No results	Full match	Full match	-0.18	279.147	280.154	10.555	169046	160	0															5.7	6.1	5.5	5.5	6.2	6.2							No MS2	[M+H]+1
2	Ethyl maltol	C7 H8 O3	Full match	No results	Full match	Full match	0.03	140.047	325.093	10.287	168542	32	0																					5.6	7.1	9.4	6.4	7.5	6.7	No MS2	[2M+FA-H]-1
2	Resorufin	C12 H7 N O3	Full match	No results	Full match	Full match	-0.09	213.043	214.05	10.771	168056	18	0															8.3	7.9	6.8	7.9	7.7	6.7							No MS2	[M+H]+1
2	Glyceric acid	C3 H6 O4	Full match	No results	Full match	Full match	0.56	106.027	105.019	8.407	167732	3	0																					8.5	8.1	7.8	5.5	6	9	No MS2	[M-H]-1
2	5-Hydroxyindoleacetic acid	C10 H9 N O3	Full match	No results	Full match	Full match	-0.02	191.058	174.055	8.961	167043	91	0														0.7	3.7		2.1	3.7	4.8	5							No MS2	[M+H-H2O]+1
2	THIOPHENE-2-CARBOXYLIC ACID	C5 H4 O2 S	Full match	No results	Full match	Full match	0.66	127.993	126.986	7.117	165773	4	0																					8.1	8.5	7.1	9.4	7.9	7.1	No MS2	[M-H]-1
2	Diethylene glycol dimethacrylate	C12 H18 O5	Full match	No results	Full match	Full match	0.17	242.115	287.114	7.836	165702	30	0			5.3																			1.1	4.1	4.1			No MS2	[M+FA-H]-1
2	1,2,3-Trihydroxybenzene	C6 H6 O3	Full match	No results	Full match	Full match	0.04	126.032	185.046	7.02	165363	16	0																					6.6				6		No MS2	[M-H+HAc]-1
2	Indoleacrylic acid	C11 H9 N O2	Full match	No results	Full match	Full match	0.16	187.063	220.097	8.384	165315	85	0															6.6	7.4	8.1	7	8.1	7.1							No MS2	[M+H+MeOH]+1
2	Taxiphyllin	C14 H17 N O7	Full match	No results	Full match	Full match	0.06	311.101	353.134	6.878	164912	15	0															6.4	5.8	5.6	7.9	8.5	5.9							No MS2	[M+ACN+H]+1
2	Betaxolol	C18 H29 N O3	Full match	No results	Full match	Full match	-0.12	307.215	308.222	8.083	163989	101	0															8.6	8.6	8.5	8.1		6.6							No MS2	[M+H]+1
2	1,2-dibutyrin	C11 H20 O5	Full match	No results	Full match	Full match	-0.53	232.131	255.12	8.216	163775	28	0															3.4	6.4	3.3	4.5	5.3	4.1							No MS2	[M+Na]+1
2	p-Anisidine	C7 H9 N O	Full match	No results	Full match	Full match	-0.26	123.068	247.144	8.26	163377	38	0															6.1	6	5.1		6.1	3.8							No MS2	[2M+H]+1
2	1,4-Dihydroxy-2-naphthoic acid	C11 H8 O4	Full match	No results	Full match	Full match	0.1	204.042	205.05	9.117	162656	48	0															5.4	1.1	6	7.1	7.4								No MS2	[M+H]+1
2	Gemfibrozil	C15 H22 O3	Full match	No results	Full match	Full match	-0.45	250.157	249.15	13.38	161815	302	0																					7	8.5	6.7	6.4	4.6	6.1	No MS2	[M-H]-1
2	Ketorolac	C15 H13 N O3	Full match	No results	Full match	Full match	-0.19	255.089	256.097	10.744	160907	225	0															9	8.3	9.4	9.4	7.8	7							No MS2	[M+H]+1
2	Androstenedione	C19 H26 O2	Full match	No results	Full match	Full match	0.05	286.193	287.201	10.169	160552	98	0															4.1	4.5	2.2	4.2	2.6	4.3							No MS2	[M+H]+1
2	Indole-3-propionic acid	C11 H11 N O2	Full match	No results	Full match	Full match	0.34	189.079	190.086	9.297	160129	121	0															6.2	6.6	5.1	4.7	5.7	6.3							No MS2	[M+H]+1
2	Azelaic acid	C9 H16 O4	Full match	No results	Full match	Full match	0.39	188.105	189.112	9.501	158781	19	0															3.8	5	1.8	3.1		2.6							No MS2	[M+H]+1
2	Arecoline	C8 H13 N O2	Full match	No results	Full match	Full match	-0.39	155.095	188.128	9.687	157277	58	0																	5.9	5.9	5.8	5.8							No MS2	[M+H+MeOH]+1
2	Arachidonic acid	C20 H32 O2	Full match	No results	Full match	Full match	-0.35	304.24	327.229	16.48	156608	280	0															5.4	6.9	7.9	6.7	6.9	7.3							No MS2	[M+Na]+1
2	Undecanoic acid	C11 H22 O2	Full match	No results	Full match	Full match	-0.47	186.162	187.169	8.908	156284	22	0															6.6	7.9	5.4	7.2	7.1	8.3							No MS2	[M+H]+1
2	3,4-Dihydroxyphenylglycol	C8 H10 O4	Full match	No results	Full match	Full match	0.02	170.058	169.051	3.912	154473	26	0																					2.6	0.2	4.2	5	0.5		No MS2	[M-H]-1
2	Estriol	C18 H24 O3	Full match	No results	Full match	Full match	-0.24	288.172	287.165	13.524	153037	81	0																					6.1	7.3	5.9	5.9	6	5.6	No MS2	[M-H]-1
2	p-Cresol	C7 H8 O	Full match	No results	Full match	Full match	-0.1	108.058	107.05	7.314	152657	6	0																					6.1	2.7	3.6	3.7	5.4	5.8	No MS2	[M-H]-1
2	1,6,7-Trimethylnaphthalene	C13 H14	Full match	No results	Full match	Full match	-0.75	170.109	171.117	8.456	152484	4	0															1.6	2.2				3							No MS2	[M+H]+1
2	L-Tryptophan	C11 H12 N2 O2	Full match	No results	Full match	Full match	-0.55	204.09	203.082	7.211	152252	189	0																					4.1	3.6		8.3			DDA for preferred ion	[M-H]-1
2	1,2,3-Trihydroxybenzene	C6 H6 O3	Full match	No results	Full match	Full match	0.76	126.032	125.025	8.004	151258	16	0					2.8		3.5														2.1	1.5		4	3.5	2	No MS2	[M-H]-1
2	Quinolinic acid	C7 H5 N O4	Full match	No results	Full match	Full match	-0.31	167.022	226.036	8.458	151142	18	0																					3.1	6.5	3.9	2.6	8.3	4.5	No MS2	[M-H+HAc]-1
2	Cinnamic acid	C9 H8 O2	Full match	No results	Full match	Full match	-0.16	148.052	193.051	7.697	150564	19	0								4													4.8				5.8		No MS2	[M+FA-H]-1
2	Methyl dihydrojasmonate	C13 H22 O3	Full match	No results	Full match	Full match	0	226.157	225.15	13.534	150488	50	0																					6.2	5.1	6.5	6.5	4.6	5	No MS2	[M-H]-1
2	Methyl dihydrojasmonate	C13 H22 O3	Full match	No results	Full match	Full match	-0.28	226.157	227.164	15.203	150412	50	0															7.3	4.2	4.1	4.2	8.3	8.3							No MS2	[M+H]+1
2	Malic acid	C4 H6 O5	Full match	No results	Full match	Full match	1.22	134.022	133.014	7.163	150381	9	0					4.5																6.3	5.7	7.5	6.7	4.6	5	No MS2	[M-H]-1
2	Tetrahydrothiophene-3-ol 1,1-dioxide	C4 H8 O3 S	Full match	No results	Full match	Full match	0.05	136.019	135.012	1.483	149969	5	0																					5.4	6.5	8.3	7.3	6.4		DDA for other ion	[M-H]-1
2	Vanylglycol	C9 H12 O4	Full match	No results	Full match	Full match	-0.24	184.074	183.066	9.703	149862	44	0			0.2		1.7																2.7	5.2	6.7	4.6	6.4	5.5	No MS2	[M-H]-1
2	(S)-10,16-Dihydroxyhexadecanoic acid	C16 H32 O4	Full match	No results	Full match	Full match	-0.05	288.23	289.237	10.572	148656	13	0															6.7	5.6	7	5.9	3.5	6.9							No MS2	[M+H]+1
2	7-Oxo-7h-Benzimidazo[2,1-A]benz[de]isoquinoline-3-Carboxylic Acid	C19 H10 N2 O3	Full match	No results	Full match	Full match	-2.35	314.068	313.061	2.474	148496	4	0																					4.6	5	6	4.1	3.4	2.6	No MS2	[M-H]-1
2	Methocarbamol	C11 H15 N O5	Full match	No results	Full match	Full match	0.22	241.095	242.102	8.257	146800	27	0															4.5		2.3	1.7	4	4.7							No MS2	[M+H]+1
2	Vanylglycol	C9 H12 O4	Full match	No results	Full match	Full match	-0.32	184.073	183.066	10.397	146059	44	0																					7.4	7.1	6.2	7	8.5	5.1	No MS2	[M-H]-1
2	(2S,3R,4R,5S,6S)-2-(Hydroxymethyl)-6-phenylmethoxyoxane-3,4,5-triol	C13 H18 O6	Full match	No results	Full match	Full match	0.12	270.11	251.092	10.819	145137	15	0																					8.5	7.4	7.8	7.9	5.5	5.3	No MS2	[M-H-H2O]-1
2	trans-Caffeic acid [apiosyl-(1->6)-glucosyl] ester	C20 H26 O13	Full match	No results	Full match	Full match	-0.18	474.137	473.13	6.542	144745	7	0																					7.3	7.3		6		5.4	No MS2	[M-H]-1
2	Malic acid	C4 H6 O5	Full match	No results	Full match	Full match	0.46	134.022	133.014	7.863	144466	9	0																					4.1	3.2			6.5	4.6	No MS2	[M-H]-1
2	L-Tryptophan	C11 H12 N2 O2	Full match	No results	Full match	Full match	-0.73	204.09	205.097	7.935	143925	189	0													4.5		7.5	7.9		7.7	5	5.4							No MS2	[M+H]+1
2	cis-2-Methylaconitate	C7 H8 O6	Full match	No results	Full match	Full match	-0.16	188.032	187.025	7.52	142708	12	0																					5.4	8.4	5.3	5.5	8.4	6.5	No MS2	[M-H]-1
2	Trilostane	C20 H27 N O3	Full match	No results	Full match	Full match	0.29	329.199	330.206	14.51	142471	147	0															3.1	1.2	5.3	5.6	7.5	4.5							No MS2	[M+H]+1
2	Ethoxyquin	C14 H19 N O	Full match	No results	Full match	Full match	0.06	217.147	218.154	13.295	142357	183	0											2.5				5.1	4.9	6.8	3.6	6.5	5.2							No MS2	[M+H]+1
2	Suberic acid	C8 H14 O4	Full match	No results	Full match	Full match	0.78	174.089	175.097	12.569	141609	22	0												3.8			5	2.6	5.9	7.9	2	3.5							No MS2	[M+H]+1
2	Isofraxidin	C11 H10 O5	Full match	No results	Full match	Full match	-0.38	222.053	221.046	9.13	141356	46	0																					5.4	3.3	6.5	8.4	4.6	6.5	No MS2	[M-H]-1
2	Menthol	C10 H20 O	Full match	No results	Full match	Full match	-0.3	156.151	157.159	10.85	140785	32	0															9.4	7.5	6	7.1	6.3	5.7							No MS2	[M+H]+1
2	Indoleacetic acid	C10 H9 N O2	Full match	No results	Full match	Full match	-2.05	175.063	193.097	7.63	140389	107	0															4.9	4	3.8	5.9	5.5	5.1							No MS2	[M+NH4]+1
2	Mopidamol	C19 H31 N7 O4	Full match	No results	Full match	Full match	1.71	421.244	422.252	10.635	139568	2	0															6.2	5.5	6.2	6.6	6.9	6.1							No MS2	[M+H]+1
2	Perospirone	C23 H30 N4 O2 S	Full match	No results	Full match	Full match	2.41	426.21	425.203	7.172	139478	44	0																					6.5	6.9	5.9	6.2	5.5	6	No MS2	[M-H]-1
2	(1xi,3xi)-1,2,3,4-Tetrahydro-1-methyl-beta-carboline-3-carboxylic acid	C13 H14 N2 O2	Full match	No results	Full match	Full match	-0.36	230.105	231.113	8.088	138612	312	0															4.1	6.4	4.7	5.9	4.5	1.5							No MS2	[M+H]+1
2	Naloxone	C19 H21 N O4	Full match	No results	Full match	Full match	-0.3	327.147	328.154	9.187	138425	358	0															5.1	6	6.4	5.3	5.6	7.5							No MS2	[M+H]+1
2	Oxprenolol	C15 H23 N O3	Full match	No results	Full match	Full match	0.07	265.168	266.175	12.989	137564	180	0															7.1	9.4	6.9	6.9	7.7	6.4							No MS2	[M+H]+1
2	5-Hydroxyindoleacetic acid	C10 H9 N O3	Full match	No results	Full match	Full match	0.62	191.058	192.066	8.832	137418	91	0														1.5		3.9	4.4	5.7	4.9	4.1							No MS2	[M+H]+1
2	Undecanoic acid	C11 H22 O2	Full match	No results	Full match	Full match	-0.05	186.162	187.169	9.587	137100	22	0															8.1	7.8	7	4.6	5.6	5.9							No MS2	[M+H]+1
2	Bis(2-methoxyethyl) phthalate	C14 H18 O6	Full match	No results	Full match	Full match	-0.15	282.11	281.103	8.177	136457	38	0																					5.4	5.4	1.9	3.6	5.5	3.1	No MS2	[M-H]-1
2	2-Methyl-5-nitroimidazol-1-ylacetic acid	C6 H7 N3 O4	Full match	No results	Full match	Full match	-0.09	185.044	184.036	11.776	134923	11	0																					8.7	8.1	7.1	7.5	6.9	7.7	No MS2	[M-H]-1
2	4-oxo-Retinoic acid	C20 H26 O3	Full match	No results	Full match	Full match	-0.23	314.188	315.195	9.664	134852	171	0															4	3.7	6.1	6.9	1.7	3.7							No MS2	[M+H]+1
2	Hexadecanedioic acid	C16 H30 O4	Full match	No results	Full match	Full match	-0.59	286.214	269.211	10.622	133566	19	0									1.5								3.2			3.6							No MS2	[M+H-H2O]+1
2	4-Fumarylacetoacetic acid	C8 H8 O6	Full match	No results	Full match	Full match	-0.39	200.032	183.029	9.523	133352	15	0															3.7	3.9	6.4	5.6	2.2	5.4							No MS2	[M+H-H2O]+1
2	Lauroyl diethanolamide	C16 H33 N O3	Full match	No results	Full match	Full match	0.15	287.246	288.253	10.016	131359	12	0															8.5	6	2	3	4.5	7.5							No MS2	[M+H]+1
2	Epinephrine	C9 H13 N O3	Full match	No results	Full match	Full match	-0.03	183.09	164.072	12.514	131220	66	0																					2.2	6.4	7.5	5.6	7.5	4.7	No MS2	[M-H-H2O]-1
2	L-Phenylalanine	C9 H11 N O2	Full match	No results	Full match	Full match	-0.1	165.079	164.072	12.513	131220	129	0																					2.2	6.4	7.5	5.6	7.5	4.7	No MS2	[M-H]-1
2	Nipradilol	C15 H22 N2 O6	Full match	No results	Full match	Full match	-0.54	326.148	327.155	7.304	130206	16	0															2.5	2.7		5	3.7	5.8							No MS2	[M+H]+1
2	Jasmonic acid	C12 H18 O3	Full match	No results	Full match	Full match	0.38	210.126	211.133	7.422	129728	52	0															6.2	7.9	7.1	6.4	7.5	7.9							No MS2	[M+H]+1
2	Naproxen	C14 H14 O3	Full match	No results	Full match	Full match	-0.43	230.094	231.101	8.873	129206	121	0																3.2		4	5	1.8							No MS2	[M+H]+1
2	kainic acid	C10 H15 N O4	Full match	No results	Full match	Full match	-0.4	213.1	258.098	7.551	128876	37	0																					8.8	5.8	7.7	9.4	9.8	9.8	No MS2	[M+FA-H]-1
2	alpha-Hydroxymetoprolol	C15 H25 N O4	Full match	No results	Full match	Full match	-0.06	283.178	316.212	11.627	128679	40	0															1.8	2.2	4.8	2.3		0.5							No MS2	[M+H+MeOH]+1
2	(±)-2-Hydroxy-4-(methylthio)butanoic acid	C5 H10 O3 S	Full match	No results	Full match	Full match	0.02	150.035	149.028	4.477	127847	4	0																					2.7		2.3	4.5		2.3	No MS2	[M-H]-1
2	L-Tryptophan	C11 H12 N2 O2	Full match	No results	Full match	Full match	-1.41	204.09	203.082	10.348	127516	189	0																					6.4	5.2				3.6	No MS2	[M-H]-1
2	Valproic acid glucuronide	C14 H24 O8	Full match	No results	Full match	Full match	0.21	320.147	321.154	6.637	126340	2	0															6.1		4.8	3.9	8.3	8.3							No MS2	[M+H]+1
2	3-Hydroxycapric acid	C10 H20 O3	Full match	No results	Full match	Full match	-0.29	188.141	377.29	7.927	126339	18	0															7.4	6.6	7.6	7.4	9.2	8							No MS2	[2M+H]+1
2	Cinnamaldehyde	C9 H8 O	Full match	No results	Full match	Full match	-0.25	132.057	133.065	8.302	125847	17	0													1.7					1.1	5.5								No MS2	[M+H]+1
2	4,8 Dimethylnonanoyl carnitine	C18 H35 N O4	Full match	No results	Full match	Full match	-0.37	329.256	330.264	14.639	125746	22	0															3.2		5.2		2.2								No MS2	[M+H]+1
2	Miglustat	C10 H21 N O4	Full match	No results	Full match	Full match	0.25	219.147	220.154	6.967	125201	25	0												5.2	1.7				3.3	2	4.4	1.4							No MS2	[M+H]+1
2	Ethylene brassylate	C15 H26 O4	Full match	No results	Full match	Full match	0.04	270.183	269.176	13.474	125043	37	0																					5	5.4	4.2	5	8.3	7.8	No MS2	[M-H]-1
2	Tolmetin	C15 H15 N O3	Full match	No results	Full match	Full match	-0.23	257.105	258.112	7.386	124706	213	0															5.9	5.1	5.4	7.7	7.4	6.4							No MS2	[M+H]+1
2	Hirsutin	C10 H19 N O S2	Full match	No results	Full match	Full match	0.38	233.091	234.098	12.554	123825	2	0													2.4	2	8.6	6											No MS2	[M+H]+1
2	Tetraphyllin B	C12 H17 N O7	Full match	No results	Full match	Full match	0.02	287.101	268.083	6.959	123702	4	0																					4.2	6.1	4.5	5.6	4.2	5.1	No MS2	[M-H-H2O]-1
2	Arachidonic acid	C20 H32 O2	Full match	No results	Full match	Full match	0.27	304.24	305.248	14.247	123483	280	0															4.2	3.5		2.3	3	3							No MS2	[M+H]+1
2	2,3,4,5,6,7-Hexahydroxyheptanoic acid	C7 H14 O8	Full match	No results	Full match	Full match	0.24	226.069	225.062	7.377	122675	5	0																					3.5	5.4	7.9	7.9	6.9	7.8	No MS2	[M-H]-1
2	Naproxen	C14 H14 O3	Full match	No results	Full match	Full match	0.03	230.094	231.102	9.666	122577	121	0																	4	2.3		3.7							No MS2	[M+H]+1
2	cis-2-Methylaconitate	C7 H8 O6	Full match	No results	Full match	Full match	-0.05	188.032	189.039	10.454	122250	12	0															5.4	6.3	3.6	4.4	6.3	6.6							No MS2	[M+H]+1
[truncated: 94 more rows]
