# Supplementary material for: Melissa officinalis extract selectively suppresses STAT1 signaling in oral epithelial cells
Source: Front Immunol. 2026 Jul 17;17:1892750. doi: 10.3389/fimmu.2026.1892750 (PMC13425913; doi:10.3389/fimmu.2026.1892750)
Supplement: Supplementary file 1 [file DataSheet1.zip › R1_Supplementary Files/RNAseq data/filtered/Panahipour_33samples_IT-M5_vs_wo_paired_lfcShrink_apeglm_DESeq2results_GeneSymbols_GeneTypes_padj005_gt1_up.tsv]

GeneType	GeneSymbol	ENSG	baseMean	log2FoldChange	lfcSE	pvalue	padj	LP11001	LP11002	LP11003	LP11004	LP11005	LP11006	LP11007	LP11008	LP11009	LP11010	LP11011	LP11012	LP11013	LP11014	LP11015	LP11016	LP11017	LP11018	LP11019	LP11020	LP11021	LP11022	LP11023	LP11024	LP11025	LP11026	LP11027	LP11028	LP11029	LP11030	LP11031	LP11032	LP11033
protein_coding	GPR153	ENSG00000158292.6	352.599472638421	1.08782295606857	0.216208905538632	3.5737926419009e-08	1.94276063507715e-06	235.047039497389	157.371758941639	248.202473861685	234.212325044227	261.127267544879	409.511489675246	655.906905181439	647.907207899472	339.993386311841	318.699064515867	236.557371360885	226.42057135975	305.004496213754	356.101771387948	320.931398950113	449.073916470326	472.020453160704	554.422558198353	571.976793448895	243.432882290113	337.402716593763	203.074847794399	281.01899943859	228.59628032969	343.56109143828	295.457998641197	340.00280451047	410.512123917974	444.034731178341	603.642524106812	282.213605963265	416.26954511768	206.074196722901
protein_coding	TNFRSF9	ENSG00000049249.8	47.5657868009769	8.15526225219257	1.27168609160946	4.06012315101834e-12	4.08618475232555e-10	0.818979231698219	93.5107553131476	181.639083144233	3.65956757881604	57.2732668592857	0	140.160407117236	3.71932955166172	52.9096336047245	0.843119218295944	0	0	133.674810068991	136.962219764595	4.11450511474503	96.0542015119345	0	137.205582584441	2.64192514295101	48.0597106667177	0	5.02660514342571	0	98.4722438343281	139.808772225672	6.22016839244625	46.6047457895971	0	105.816739946732	0	67.0997384807762	7.37485414578566	0
protein_coding	ERRFI1	ENSG00000116285.12	62.6847036190416	1.11072692796293	0.395212191556965	0.000290655106926878	0.00589823953361831	44.2248785117038	62.7206285636966	75.5889352215133	71.9714957167155	70.8635335716586	57.5100881384122	125.925365769392	75.1304569435668	55.8490576938758	28.6660534220621	19.3899484722037	23.5242152062078	36.7135041738779	76.9095541755035	76.1183446227831	82.9185842111571	67.5637119230028	54.1355359856978	81.8996794314814	64.7761317681847	26.6144636498897	72.3831140653302	35.017943855276	53.6322042311966	100.792370674322	83.9722732980244	118.630262009883	58.3839465127785	79.1153195863414	82.7852604489342	46.3777604205365	22.124562437357	36.3660347158061
protein_coding	PIK3CD	ENSG00000171608.15	160.630228542981	1.64378415459228	0.397555104507239	1.73354037736838e-06	6.68939997950831e-05	31.1212108045323	173.337009848761	318.15044376816	96.3686129088225	178.614933934044	42.6367894819263	222.285645662491	58.0215410059229	278.265480439662	71.6651335551553	173.216873018353	115.660724763855	316.300959036486	305.531105628713	133.721416229214	258.607465609054	52.7552271179611	270.677679928489	167.762246577389	294.626921913356	69.5410179239053	75.3990771513856	58.6550559575873	146.829149288686	325.136679594587	86.0456627621732	209.721356053187	101.2596572331	193.832532986536	72.4371028928174	244.716693282831	81.1233956036423	76.7727399555906
protein_coding	EFHD2	ENSG00000142634.12	554.473378270682	1.12238879870122	0.156395860070118	5.44852097794178e-14	6.99618275572783e-12	264.530291838525	646.592661738472	527.994353487585	379.375172337263	462.069068220678	311.347718542439	718.322086475833	441.856350737413	714.28005366378	509.24400785075	315.40982848118	340.120944856421	1047.74692680836	730.113986898958	404.2501275237	771.71751642067	355.403635321001	908.170284725586	409.498397157407	829.552397160301	507.391871518865	457.421068051739	463.112307486025	832.617990277756	733.725106951785	397.054082384486	570.908135922564	325.672951641592	746.650828596097	441.521389060982	789.408688009132	535.086639688671	409.454613096483
protein_coding	EPHA2	ENSG00000142627.12	419.03405381059	1.36250662162047	0.267080815513659	1.99181838914804e-08	1.12806596602129e-06	107.286279352467	270.268890356292	524.609774298562	246.41088364028	508.664268377385	317.297038005033	374.491087766364	269.279459540309	460.509773967046	373.501813705103	174.509536249833	203.876531787134	706.028926420728	894.468650616472	561.629948162697	564.010567852128	304.49946880367	448.018228847154	297.216578581989	515.074725188952	342.553903106645	240.271725855749	259.132784529043	427.299200923959	637.26789200539	433.338398007089	493.586625862551	444.265342995674	714.015759266731	317.343498387581	684.812036847922	533.44778321183	179.136393229711
protein_coding	SH2D5	ENSG00000189410.11	35.1286930958302	1.36962829639797	0.605614437960522	0.000953108309525006	0.0156177648738998	11.4657092437751	15.9652509071228	2.25638612601532	7.31913515763209	17.4732000587651	12.8901921689545	44.8951304047396	40.1687591579466	77.4048343476525	33.7247687318378	15.5119587777629	23.5242152062078	49.8927108003981	47.409999149283	45.2595562621954	19.7034259511661	15.7340151053568	59.7357638462872	38.3079145727897	64.7761317681847	79.843390949669	21.111741602388	14.0071775421104	18.4635457189365	50.938079803152	41.467789282975	16.9471802871262	12.7714882996703	54.3917822156097	45.7043625395157	73.0203036408447	69.6514002657535	17.5095722705733
protein_coding	WNT4	ENSG00000162552.14	14.0060652292345	1.74833405064896	0.928229588339916	0.00164699195978031	0.0242890546939878	1.63795846339644	92.3703802483531	36.1021780162451	3.65956757881604	8.73660002938257	0.991553243765728	26.2800763344817	3.71932955166172	22.5355846834938	4.21559609147972	9.04864262036172	7.84140506873593	32.9480165663006	17.9104441230625	7.20038395080381	13.1356173007774	0.925530300315107	31.7346245433401	0	27.1641842898839	1.71706217096062	1.00532102868514	7.0035887710552	21.101195107356	27.0947232995489	6.22016839244625	9.53278891150849	0	29.668244844878	2.58703938902919	2.96028258003425	2.45828471526189	2.69378034931897
protein_coding	LAPTM5	ENSG00000162511.7	65.0816224873258	1.59400474069097	0.318972774182873	3.18642937108419e-08	1.75136034990033e-06	31.9401900362305	52.4572529805462	54.1532670243677	29.2765406305284	66.9806002252664	71.3918335511324	102.93029897672	61.7408705575846	48.0105934561389	48.0577954428688	45.2432131018086	32.3457959085357	98.8440496989019	79.016665248805	31.887414639274	71.4249190729769	40.7233332138647	88.6702744593326	66.0481285737754	65.8209080870264	52.370396214299	48.2554093768868	28.8898036806027	90.5592956690696	109.462682130178	57.0182102640906	101.683081722757	67.5064381554001	115.706154895024	82.7852604489342	115.451020621336	38.5131272057696	52.5287168117199
protein_coding	GJB3	ENSG00000188910.7	497.074260636731	1.05472641623349	0.201829312254064	1.38656457672382e-08	8.0991683805103e-07	258.797437216637	287.37451632821	493.020368534348	296.4249738841	693.103602331017	428.351001306795	628.531825666354	501.365623564	475.206894412803	485.636669738464	321.873144638581	338.160593589237	689.08423218663	597.365989280966	465.967704244875	865.308789688709	451.658786553772	665.493744100044	389.683958585275	409.552316985942	468.757972672251	353.87300209717	380.820139426127	478.293755766737	566.821611426563	493.466692467403	698.011988076011	526.367767779269	818.843557718633	483.776365748459	578.241863966689	480.184947714489	334.028763315552
protein_coding	ZC3H12A	ENSG00000163874.10	163.531759111274	2.2947860508729	0.285406521230481	4.46160099900152e-17	7.72738917210786e-15	39.3110031215145	370.621896058207	275.279107373869	60.9927929802674	320.342001077361	52.5523219195836	298.935868304729	56.5338091852582	314.518377539195	72.5082527734512	29.7312543240456	51.9493085803755	453.741256713054	325.548660825076	65.8320818359205	279.952843722818	48.1275756163855	227.74259966397	34.3450268583632	212.089592724863	65.2483624965037	53.2820145203125	57.7796073612054	324.430874775599	305.628478818912	89.1557469583963	179.004591782771	54.7349498557298	241.301724738341	26.7327403533017	257.544584462979	72.929113219436	78.1196301302501
protein_coding	MFSD2A	ENSG00000168389.17	65.6642295333403	1.34186188593047	0.321051328100334	1.82565914185749e-06	6.97261356870956e-05	31.1212108045323	60.4398784341076	111.691113237758	82.9501984531637	61.156200205678	63.4594076010066	120.450349866374	52.8144796335965	120.516387655206	51.4302723160526	16.8046220092432	19.6035126718398	76.2511240534386	109.569775811676	66.8607081146068	82.0976081298585	53.6807574182762	56.9356499159925	30.3821391439367	98.2089739711187	52.370396214299	40.2128411474057	41.1460840299493	67.6996676361006	105.12752640225	67.3851575848344	65.670323612614	49.2614548701568	81.0932025759999	48.2914019285449	116.437781481347	44.249124874714	21.5502427945517
protein_coding	JUN	ENSG00000177606.6	397.18063981766	1.82535025475487	0.165560864950754	1.71519238208602e-29	6.72310277136085e-27	213.753579473235	501.765028509572	592.301358079022	302.524253182126	541.669201821719	407.528383187714	659.19191472325	381.603212000493	479.126126531672	283.288057347437	274.044605073812	120.561602931815	375.607388855827	451.975325223164	310.64513616325	438.401227413445	324.861135410602	610.424836804248	468.941712873805	501.492633044011	264.427574327936	204.080168823084	182.968756643817	398.285057651345	509.38079803152	457.1823768448	512.652203685568	363.987416540603	588.420189423414	390.642947743408	499.300995165776	273.68903163249	222.236878818815
protein_coding	CYR61	ENSG00000142871.16	323.742419611211	1.3721366251965	0.342928598300339	3.33090841211939e-06	0.000118693494733297	126.941780913224	230.355763088486	169.228959451149	106.127459785665	145.61000048971	81.3073659887897	324.120941458608	225.3913708307	813.240664665209	376.874290578287	129.266323148025	124.482305466183	788.869653787427	394.029770707374	195.438992950389	280.773819804116	219.35068117468	499.353650902557	180.971872292144	828.507620841459	344.270965277605	133.707696815124	164.584336119797	397.405841188538	448.68861784053	298.56808283742	272.214083361965	197.045819480627	383.709299993756	205.238458196316	791.382209729155	678.486581412281	127.954566592651
protein_coding	GBP3	ENSG00000117226.11	403.501280482428	1.33692557618052	0.331084341464313	3.1654304642872e-06	0.000113612257266404	200.649911766064	1549.7697130557	622.762570780229	136.623856275799	1617.24173877237	84.2820257200869	551.881603024116	103.397361536196	1054.27343997562	145.859624765198	133.144312842465	170.550560245006	369.959157444461	602.633766964219	141.950426458704	710.144310323276	139.755075347581	433.084287885582	109.639893432467	743.880739015282	128.779662822047	166.883290761733	129.566392264521	683.151191600651	544.062043854942	103.669473207438	511.593004917622	96.6984114117894	398.543422416195	124.177890673401	585.149189986769	84.4011085573248	137.382797815267
protein_coding	GBP1	ENSG00000117228.9	844.469436166806	1.97693172136453	0.310551424373219	9.55137750760375e-12	9.06164127234126e-10	210.477662546442	4813.52314849751	861.939500137853	159.801117608301	4225.60221421137	117.994836008122	1163.98838098142	138.359059321816	2179.09305809087	219.210996756945	210.70410673128	146.046169405207	1135.29451368453	757.506430851877	90.5191125243907	1101.7499011027	99.0317421337164	628.158891696114	169.083209148865	1784.4779525816	154.535595386456	180.957785163325	185.595102432963	2168.14779728083	769.490141707189	120.256588920628	1364.24801311366	97.6106605760515	582.486540454438	152.635323952722	1662.69204911923	95.053675656793	121.220115719354
protein_coding	GBP2	ENSG00000162645.12	164.134173446238	1.68489061071996	0.414494059772253	2.31724527091397e-06	8.69404743331577e-05	81.8979231698219	726.418916274086	328.304181335229	59.772937120662	571.761935256259	29.7465973129718	331.785963722832	72.8988592125697	520.278063779791	92.7431140125539	108.583711444341	71.5528212522153	189.215752280755	206.496885183544	29.8301620819015	167.479120584911	44.4254544151251	218.408886562988	13.2096257147551	239.253777014747	26.6144636498897	82.4363243521816	41.1460840299493	265.523371767563	303.460900954948	36.2843156226031	154.643020120027	20.0694816137676	167.131112626146	36.2185514464087	104.59665116121	31.1382730599839	43.1004855891035
protein_coding	BCAR3	ENSG00000137936.17	256.708699456502	1.22164084550576	0.147526736019251	9.41543805525136e-18	1.67344182063743e-15	149.054220169076	249.742139189992	247.074280798678	184.198234800408	224.239400754153	188.395116315488	392.011138656019	248.451214051003	367.42801114392	272.32750750959	158.99757747207	148.986696305983	302.180380508072	213.871773940099	166.637457147174	325.10652819424	185.106060063021	341.613899495955	243.057113151493	329.104540435132	311.646784029353	177.94182207727	180.342410854671	260.248072990724	251.439032219814	239.476483109181	285.983667345255	233.535786051114	405.466012879999	256.9792459769	411.47927862476	325.31301065299	193.952185150966
protein_coding	F3	ENSG00000117525.13	3440.08490650312	2.4477830289091	0.170683384025451	6.42994584125854e-48	6.38493622036973e-45	773.935373954817	2928.48316639223	4240.8777238458	2628.78937744953	3473.28387834787	1355.45328422775	5206.74012376919	2723.29309772671	5759.31159867723	2095.15125746542	650.209605434563	990.957565561503	4895.13388985038	6385.60010764009	3643.39427910673	4437.37571941885	1935.28385795889	6041.7124902659	2203.36556922115	5299.10548916504	2209.00048294084	1152.09789887317	1352.56808141004	4106.82009776917	6821.36753789443	3919.74278197321	4643.52739867258	2212.20422333575	5597.40886073365	2393.87378131501	6832.33219471904	3417.01575421402	1197.38536527228
protein_coding	MCL1	ENSG00000143384.12	1933.0457946803	1.06274353460464	0.113364244641095	5.83224512801024e-22	1.52405774003005e-19	1154.76071669449	2069.78074260199	2302.64204159864	1506.5219866126	2798.62420941222	1424.86201129135	2590.77752530765	1519.71805480898	2899.25195993296	1703.9439401761	1231.90805960067	1115.43987102769	2793.0504329204	2379.98195729401	1625.22952032429	2579.50684744016	1292.9658295402	2372.62987026972	1458.34267890896	2503.28405994469	1558.23392014677	1316.97054757754	1321.92738053667	2127.70383999173	2429.85478550355	1630.72081355299	2501.82748988701	1790.74510944663	2647.39638165795	1598.79034242004	2605.04867043014	1541.3445164692	1396.72511112189
protein_coding	SPRR2D	ENSG00000163216.6	9.42620661702964	5.47865275082715	2.35223616577901	8.3874068272877e-05	0.00208217374487417	0	15.9652509071228	25.9484404491762	3.65956757881604	23.2976000783535	0	15.3300445284477	0.743865910332344	85.2432985853894	0	1.29266323148025	0	9.41371901894304	12.6426664398088	0	13.1356173007774	0	7.46697048078591	3.96288771442652	33.432842202934	0	0	0	9.67138109087151	14.0892561157654	7.25686312452063	2.11839753589078	0	7.91153195863414	0	15.7881737601826	0	2.69378034931897
protein_coding	SPRR2E	ENSG00000203785.8	27.1834475663983	2.67072014982068	0.992883603133522	0.000103755679598497	0.00246647377102676	3.27591692679287	69.5628789524634	57.5378462133907	3.65956757881604	28.1512667613438	1.98310648753146	53.6551558495668	2.97546364132938	228.295270924089	12.6467882744392	5.17065292592098	0	73.4270083477557	84.2844429320586	2.05725255737252	24.6292824389576	0	53.2021646755996	0	91.9403160580686	0.858531085480312	3.01596308605542	5.2526915782914	19.342762181743	20.5919897076572	0	8.4735901435631	0	8.9004734534634	2.58703938902919	31.5763475203653	0	0
protein_coding	KIAA0040	ENSG00000235750.9	221.070470786206	1.3712261133581	0.217907237339864	1.95389268776914e-11	1.71195479907773e-09	96.6395493403898	302.199392170538	286.561038003946	184.198234800408	362.083534551078	139.809007370968	338.355982806452	228.36683447203	309.61933739061	168.623843659189	60.7551718795715	82.3347532217272	226.870628356527	242.317773429669	237.612670376526	278.31089156022	152.712499551993	280.94476433957	213.995936579032	366.716487913433	182.867121207307	102.542744925884	133.943635246431	258.489640065111	268.779655131525	207.338946414875	336.825208206633	207.080560287511	221.522894841756	201.789072344277	333.525170683858	163.066219445705	118.526335370035
protein_coding	NCF2	ENSG00000116701.14	217.980983289975	2.32916896356739	0.24325169573726	5.35935036929744e-23	1.59655047501371e-20	63.8803800724611	253.163264384375	399.380344304712	139.06356799501	492.161801655218	235.989672016243	364.636059140934	145.797718425139	343.912618430709	84.3119218295944	60.7551718795715	77.4338750537673	175.095173752341	443.546880929959	167.66608342586	362.050451852676	188.808181264282	415.350232993716	114.923743718369	252.835869159689	129.638193907527	76.4043981800707	77.0394764816072	132.761685883782	345.728669302244	126.476757313074	394.021941675684	318.374958327495	357.007879633365	100.894536172139	209.19330232242	88.498249749428	56.5693873356983
protein_coding	PTGS2	ENSG00000073756.11	2294.46611618344	3.44199518443684	0.209931530094105	4.62302098792689e-62	5.73832480126425e-59	183.451347900401	2342.33038308787	6858.28563002357	1195.45874241324	5095.37928380324	1117.48050572398	3496.34515566667	699.977821622736	3288.23574773065	531.165107526445	231.386718434964	263.667245436245	2157.62439914174	6951.35943082154	1351.61493019374	5695.11107596829	1067.13643626332	2913.0518588166	595.754119735454	3050.74685101773	437.850853594959	344.825112839004	377.318345040599	2382.67661420562	7194.19093049623	1333.18942544765	5255.74428654501	2290.65765146229	2534.65705124741	652.796272498366	3072.77331807555	454.782672323449	300.356508949065
protein_coding	INAVA	ENSG00000163362.10	82.2964445732375	1.63297340948602	0.283477975895525	5.34505090875044e-10	3.8461127191226e-08	48.3197746701949	96.931880507531	159.07522188408	37.8155316477658	131.049000440739	47.5945557007549	151.11043892327	41.6564909786113	175.385637319364	27.8229342037662	40.0725601758876	36.2664984429037	119.554231540577	178.050885693974	73.0324657867243	116.578603544399	38.8722726132345	116.67141376228	43.5917648586917	107.611960840694	47.2192097014172	33.1755939466097	32.3915980661303	91.4385121318761	169.071073389185	55.9815155320163	91.0910940433034	41.9634615560595	118.672979379512	50.0160948545644	110.517216321278	31.9577012984045	55.2224971610389
protein_coding	KIF21B	ENSG00000116852.14	14.0901532594814	1.53030272994773	0.963881580324405	0.00337003642278443	0.04301344688721	4.91387539018931	14.8248758423283	24.8202473861685	9.75884687684278	31.063466771138	33.7128102880348	10.950031806034	10.4141227446528	9.7980802971712	7.5880729646635	2.58532646296049	0	16.9446942340975	33.7137771728235	11.3148890655488	8.20976081298585	11.1063636037813	19.600797512063	11.8886631432796	14.6268684637836	2.57559325644094	10.0532102868514	4.3772429819095	17.58432925613	23.843356503603	23.8439788377106	34.9535593421978	23.7184782708163	12.8562394327805	6.89877170407785	8.88084774010274	0.819428238420629	6.73445087329742
protein_coding	GPR37L1	ENSG00000170075.8	8.51594343120241	3.95413195266317	1.51125665158459	0.000410394293596651	0.00788565575511104	0	41.0535023326014	19.1792820711302	0	17.4732000587651	8.92397919389155	13.1400381672409	0	15.6769284754739	0.843119218295944	3.87798969444074	1.96035126718398	13.1792066265203	23.1782218063161	10.2862627868626	9.85171297558303	0.925530300315107	12.1338270312771	0	9.4029868695752	1.71706217096062	0	0	15.825896330517	18.4244118436933	0	8.4735901435631	0.912249164262164	22.7456543810731	0	11.841130320137	0	0
protein_coding	IKBKE	ENSG00000263528.7	157.544011129327	2.18056575727714	0.279778953455307	3.70274949573885e-16	5.93037136978819e-14	58.1475254505735	359.218145410262	236.920543231609	53.6736578226353	367.907934570666	33.7128102880348	296.745861943523	75.1304569435668	250.830855607583	80.9394449564106	91.7790894350974	34.3061471757197	377.490132659616	239.157106819716	54.5171927703717	212.632805056334	45.3509847154402	255.743738966917	70.0110162882019	234.029895420538	44.6436164449762	72.3831140653302	92.7975512164814	271.677887007209	210.2550528045	80.8621891018013	207.602958517296	59.2961956770407	320.417044324682	69.8500635037882	189.458085122192	63.9154025968091	87.5478613528665
protein_coding	IL19	ENSG00000142224.15	6.98771568246191	7.75666762741723	2.64585518877853	7.06203595448056e-07	2.96307114202783e-05	0	5.70187532397241	22.5638612601532	0	40.7708001371187	0	35.0401017793089	0	9.7980802971712	0	0	0	9.41371901894304	5.26777768325366	0	22.1663541950618	0	30.8012532332419	0	8.35821055073351	0	0	0	6.15451523964551	7.5865225238737	0	4.23679507178155	0	17.8009469069268	0	4.93380430005708	0	0
protein_coding	CD55	ENSG00000196352.15	438.896472195581	1.38275153341272	0.149377678524243	1.54635439896278e-21	3.83882479542511e-19	233.409081033992	445.886650334643	486.251210156302	315.942667637785	839.684336157325	415.46080913784	506.986472619376	368.957491524843	625.117522959522	352.423833247705	208.11878026832	139.184939970063	385.02110787477	476.207102566131	325.045904064858	632.972558681209	453.509847154402	514.287591864129	277.402140009857	675.970278290573	394.065768235463	187.995032364121	212.734008920802	494.99886856006	562.486455698635	315.15519855061	757.327119080952	540.051505243201	528.094758238829	357.873782149038	711.45458006823	529.350642019726	214.155537770858
protein_coding	LAMB3	ENSG00000196878.14	2811.92495683461	1.18881425650049	0.178532864193031	1.89239682821431e-12	1.99681832084553e-10	1737.87392966362	3537.44345099249	3542.52621784406	1524.81982450669	3997.47988011083	1974.18250833756	3867.55123389122	2039.68032613129	5808.30200016309	1726.70815907009	1218.98142728587	1409.49256110528	3382.34924350623	4140.47325903738	1647.85929845539	4644.2616919061	2161.11325123577	4049.89811451626	1350.02374804797	4338.95605214953	2013.25539545133	1647.72116601495	1560.04939875255	4090.99420143865	5198.93550671745	1704.32613953027	3644.70296050008	1860.98829509481	3172.52431541229	1328.01355303499	4364.44328383049	2549.24124972658	1558.35193208102
protein_coding	ODC1	ENSG00000115758.12	846.199472482096	1.08987246617599	0.183207407351752	2.14168876565706e-10	1.66148198773239e-08	395.56696891024	444.746275269848	889.016133650037	383.034739916079	1292.04607101202	587.991073553077	867.242519037896	589.141800983217	1172.83021157139	814.453164873882	536.455241064302	490.087816795995	909.365257229898	1426.51419662509	611.004009539637	1394.8383621263	785.775224967526	985.640103463739	639.345884594145	1044.77631884169	963.27187790891	476.522167596757	515.639223268939	643.586450774359	1076.20240945808	582.622439425799	1424.62234288655	1035.40280143756	1246.06628348488	675.217280536619	1135.76174987314	1278.30805193618	611.488139295406
protein_coding	MXD1	ENSG00000059728.10	223.438959120788	1.30083957002697	0.232297263467303	1.44775095459392e-09	1.00298839389193e-07	119.57096782794	331.849143855194	249.330666924693	208.595351992515	464.981268230472	187.403563071723	316.455919194384	165.13823209378	314.518377539195	111.291736815065	113.754364370262	104.878792794343	258.877273020934	292.888439188904	190.295861556958	435.11732308825	163.818863155774	291.21184875065	159.836471148536	216.26869800023	78.9848598641887	120.638523442217	133.943635246431	184.635457189365	309.96363454684	167.944546596049	416.265115802537	289.182985071106	319.428102829853	231.108852086608	225.968236942614	117.17823809415	82.1603006542285
protein_coding	TGFA	ENSG00000163235.15	368.657967108943	2.31043192882039	0.203386150113862	3.38444232486087e-31	1.5276141948122e-28	81.8979231698219	297.63789191136	418.559626375842	196.396793396461	379.556734609843	131.876581420842	489.466421729722	270.767191360973	730.936790168971	238.602738777752	77.5597938888147	114.680549130263	468.803207143363	684.811098822976	274.643216409231	608.343276242252	206.393256970269	571.223241780122	198.144385721326	734.477752145707	317.656501627716	132.702375786439	116.434663318793	384.217594246441	693.624916468452	337.962482656246	578.322527298182	276.411496771436	500.404396383609	303.545954979425	786.448405429098	405.616978018212	157.58615043516
protein_coding	HK2	ENSG00000159399.9	177.720432846974	1.64100111107638	0.258379635933543	1.1181455023251e-11	1.04092357857078e-09	122.846884754733	165.3543843952	162.459801073103	75.6310632955316	237.829667466526	118.986389251887	347.116008251279	320.60620735324	231.23469501324	143.330267110311	112.461701138781	109.779670962303	101.668165404585	155.926219424308	121.377900884978	175.688881397897	117.542348140019	267.877565998194	210.033048864606	141.044803043628	164.83796841222	73.3884350940153	69.1604391141701	197.823704131463	195.082007756752	133.733620437594	169.471802871262	166.941597059976	400.521305405853	298.371876201367	207.219780602397	237.634189141982	111.791884496737
protein_coding	KDM3A	ENSG00000115548.16	141.408722094601	1.09482948150505	0.214492491706436	2.51623297950574e-08	1.39848097872157e-06	128.57973937662	181.319635302323	85.7426727885822	98.8083246280332	240.74186747632	172.530264415237	252.945734719386	192.661270776077	149.910628546719	77.5669680832269	174.509536249833	92.1365095576471	122.37834724626	92.7128872252645	68.9179606719793	146.133742471148	103.659393635292	204.408316911514	202.107273435753	119.104500347953	78.9848598641887	159.846043560937	112.932868933265	118.694222478878	67.1949137828813	99.52269427914	171.590200407153	129.539381325227	287.781974995317	215.586615752433	118.41130320137	91.7759627031105	107.751213972759
protein_coding	IL1R2	ENSG00000115590.13	60.2925301877815	4.70275613946413	0.711689201607669	1.90364687183663e-12	1.99681832084553e-10	3.27591692679287	67.2821288228745	51.8968808983524	14.6382703152642	33.9756667809322	4.95776621882864	100.740292615513	14.8773182066469	253.770279696734	8.43119218295944	20.6826117036839	1.96035126718398	115.788743932999	145.390664057801	15.4293941802939	107.547866650115	4.62765150157553	168.006835817683	34.3450268583632	192.238842666871	12.0194351967244	0	5.2526915782914	77.3710487269721	104.043737470268	21.7705893735619	60.3743297728871	0	65.2701386587316	16.3845827971849	231.888802102683	28.679988344722	6.73445087329742
protein_coding	IL1A	ENSG00000115008.5	488.297557798063	4.09084857060369	0.226060883156839	7.12586401500358e-75	1.17933049448309e-71	35.2161069630234	543.958905906968	1459.88182353191	256.169730517123	1171.67513727386	104.113090595401	804.827337743502	92.983238791543	960.211869122777	65.7632990270836	40.0725601758876	50.9691329467835	569.530000646054	1457.06730718796	203.668003179879	1147.72456165542	151.786969251678	554.422558198353	84.5416045744325	744.925515334124	65.2483624965037	41.2181621760908	36.7688410480398	705.131603170814	1472.86915856348	312.045114354387	874.89818232289	204.343812794725	781.263780915121	125.040237136411	864.40251337	70.4708285041741	60.6100578596768
protein_coding	IL1B	ENSG00000125538.11	654.375406833102	2.87343005266478	0.247042750095088	1.28865290171135e-32	6.85517320392521e-30	129.398718608319	669.400163034361	1600.90595640787	206.155640273304	955.201603212494	116.01172952059	985.502862543064	178.527818479763	1912.58527400782	203.191731609323	58.169845416611	87.2356313896872	1020.44714165343	1393.85397498892	153.265315524252	1256.09340438684	168.446514657349	936.171424028533	188.897647720998	1215.07485881288	248.974014789291	85.452287438237	182.093308047435	1003.18598406222	1878.20621912473	298.56808283742	1104.74431496704	224.413294408492	1014.65397369483	231.108852086608	1414.02831239636	296.633022308268	177.789503055052
protein_coding	IL36G	ENSG00000136688.10	75.0086941018102	8.08599113507634	1.26676982110698	5.85679854690646e-12	5.73927726027445e-10	0	128.862382321777	195.177399900325	10.9787027364481	376.644534600049	2.97465973129718	132.495384853012	5.20706137232641	214.577958508049	0.843119218295944	0	0	102.609537306479	189.639996597132	2.05725255737252	175.688881397897	0	115.738042452182	0	124.328381942161	7.72677976932281	1.00532102868514	0.8754485963819	120.452655404491	172.322440185131	1.03669473207438	155.702218887972	5.47349498557298	117.684037884683	0	112.490738041301	0	2.69378034931897
protein_coding	IL1RN	ENSG00000136689.18	211.637702971819	1.71469746029611	0.340590126892798	2.34985178859408e-08	1.31582866131988e-06	63.8803800724611	509.747653963134	399.380344304712	128.084865258562	488.278868308826	101.138430864104	355.876033696106	98.1903001638695	206.739494270312	87.6843987027782	87.9010997406567	84.2951044889112	204.277702711064	362.423104607852	139.893173901331	376.828021316051	119.393408740649	368.681667488804	97.7512302891875	313.432895652507	137.36497367685	121.643844470902	138.32087822834	283.9869174865	261.193132607652	179.348188648867	358.009183565541	121.329138846868	305.582921902243	155.222363341752	195.37865028226	57.3599766894441	75.4258497809311
protein_coding	INSIG2	ENSG00000125629.14	77.9421497990113	1.53080326398633	0.303817633699088	2.79307851823531e-08	1.54084831589315e-06	55.6905877554789	85.5281298595862	67.6915837804597	58.5530812610567	82.5123336108354	91.222898426447	182.865531160769	110.092154729187	76.4250263179353	42.9990801330932	74.9744674258542	47.0484304124156	40.4789917814551	65.3204432723454	61.7175767211755	96.0542015119345	76.8190149261539	144.672553065227	89.8254548603345	65.8209080870264	75.5507355222675	26.1383467458137	52.526915782914	72.9749664129396	95.3734260144122	46.6512629433469	73.0847149882318	60.2084448413028	156.252756183024	113.829733117285	74.9938253608675	51.6239790204996	56.5693873356983
protein_coding	KYNU	ENSG00000115919.14	257.271744790039	2.60317301196361	0.209614831797831	9.45280895953902e-37	5.63198357809335e-34	69.6132346943486	458.430776047382	614.865219339175	125.645153539351	829.006269454746	86.2651322076183	509.176478980583	92.983238791543	491.863630917994	74.1944912100431	87.9010997406567	52.9294842139675	354.897207014153	507.813768665653	118.29202204892	494.227600941748	94.4040906321409	387.349093690769	88.504492288859	335.373198348182	54.0874583852597	87.4629294956073	83.1676166562805	358.720316825052	511.548375895484	117.146504724404	379.193158924449	109.46989971146	398.543422416195	59.5019059476714	342.406018423961	55.7211202126028	59.2631676850173
protein_coding	TANK	ENSG00000136560.13	103.283268385619	1.36770459925578	0.255185575473596	5.31415670439258e-09	3.3971830090956e-07	58.9665046822717	144.827633228899	170.357152514157	98.8083246280332	179.585667270642	96.1806646452756	156.585454826287	72.8988592125697	94.0615708528435	82.6256833930025	73.681804194374	64.6915918170714	48.9513388985038	122.212442251485	92.5763650817633	145.31276638985	113.840226938758	154.006266166209	63.4062034308243	63.731355449343	76.4092666077478	75.3990771513856	57.7796073612054	101.989109685554	113.797837858105	105.742862671586	160.998212727699	122.24138801113	184.932059533073	65.5383311887396	85.8481948209931	64.7348308352297	95.6292024008234
protein_coding	MARS2	ENSG00000247626.4	44.8168826257678	1.10260760372839	0.397387716629057	0.000321137570979926	0.00643787903061372	8.18979231698219	23.9478763606841	60.9224254024137	51.2339461034246	49.5074001665012	45.6114492132235	54.7501590301702	31.2423682339585	32.3336649806649	64.0770605904918	24.5606013981247	41.1673766108636	34.8307603700892	50.5706657592352	72.0038395080381	52.5424692031095	46.2765150157553	56.9356499159925	35.6659894298387	52.2388159420844	68.682486838425	59.3139406924233	23.6371121023113	32.5310091238405	35.7650347554046	40.4310945509006	36.0127581101432	47.4369565416325	60.3254311845853	30.1821262053406	59.2056516006849	67.1931155504916	29.6315838425087
protein_coding	MREG	ENSG00000118242.15	101.754616148691	1.30004031041965	0.279808305758304	2.06780522617781e-07	9.9354705948124e-06	51.5956915969878	145.968008293694	139.89593981295	73.1913515763209	180.55640060724	65.442514088538	175.200508896545	73.6427251229021	137.173124160397	80.9394449564106	116.339690833222	67.6321187178474	74.36838024965	184.372218913878	29.8301620819015	114.936651381802	55.5318180189064	148.40603830562	72.6529414311529	121.194052985636	59.2386448981416	62.3299037784788	65.6586447286425	113.418923702039	113.797837858105	65.3117681206857	137.6958398329	83.9269231121191	169.108995615805	91.4087250790315	132.22595524153	79.484539126801	75.4258497809311
protein_coding	SGPP2	ENSG00000163082.9	3.80398292504501	5.89701173917445	3.32479648686411	0.000994902672223525	0.0161705288212005	0	7.98262545356138	12.4101236930843	0	7.76586669278451	0	13.1400381672409	0	17.6365445349082	0	0	0	1.88274380378861	8.42844429320586	0	2.46292824389576	0	4.66685655049119	0	13.582092144942	0	0	0	4.3960823140325	4.33515572792783	0	2.11839753589078	0	24.7235373707317	0	0	0	0
protein_coding	SERPINE2	ENSG00000135919.12	3206.69765730815	1.64137030187564	0.0931924371970162	1.09346137337036e-70	1.62871071563516e-67	1264.50393374205	4688.08189137012	4959.53670498168	1763.91157298933	5383.68708477286	1943.44435778083	4974.59944948127	1459.46491607206	4798.11992152474	1913.88062553179	1717.94943463725	1753.53420849607	4439.50988933354	5525.89878973309	2018.16475878244	4672.17487867025	1847.35847942895	4848.86395596035	1800.47198492112	4580.29938180196	1960.02646815155	1850.79601380935	1674.73316487858	4513.89732004858	5185.93003953366	1874.34407559047	5167.83078880555	2060.77086206823	4864.60321306516	1613.45023229121	5065.04349443859	1940.40606858005	1695.73472989629
protein_coding	CCL20	ENSG00000115009.12	301.224163705018	7.59083743281033	0.612511858096304	1.38471830336506e-35	7.63902930689723e-33	1.63795846339644	1217.92056920051	914.964574099213	21.9574054728963	1121.19700377076	2.97465973129718	596.776733428855	6.6947931929911	643.733875524148	5.90183452807161	10.341305851842	1.96035126718398	678.729141265793	811.237763221064	6.17175767211755	392.426566860724	4.62765150157553	333.213557705071	1.32096257147551	453.432922377293	11.1609041112441	2.01064205737028	3.5017943855276	475.656106378317	654.608514917102	23.8439788377106	436.3898923935	4.56124582131082	572.597125506146	5.17407877805839	497.327473445753	15.569136529992	10.7751213972759
protein_coding	PID1	ENSG00000153823.18	64.7848027220723	1.4655117186488	0.34818360228923	1.41495335884372e-06	5.6352219999939e-05	22.1124392558519	74.1243792116414	73.332549095498	45.1346668053979	165.024667221671	47.5945557007549	99.6452894349098	38.6810273372819	84.2634905556723	69.1357759002674	20.6826117036839	31.3656202749437	114.847372031105	87.4451095420108	49.3740613769404	94.4122493493373	56.4573483192215	66.2693630169749	25.0982888580346	66.8656844058681	49.7948029578581	45.2394462908314	38.5197382408036	72.9749664129396	97.5410038783761	41.467789282975	93.2094915791941	52.9104515272055	114.717213400195	44.842016076506	72.0335427808333	45.0685531131346	37.7129248904656
protein_coding	ARL4C	ENSG00000188042.7	1637.24477581174	1.04148499470539	0.178652866475153	4.39393167254481e-10	3.23998080507697e-08	563.457711408374	1295.46607360653	1412.49771488559	903.913191967563	1092.07500367282	902.313451826813	1741.05505715941	1551.70428895327	2377.99408812345	2095.15125746542	995.350688239789	1319.31640281482	2789.28494531282	1837.40085591888	1382.47371855433	1411.25788375227	1136.55120878695	2310.09399249314	2063.34353664474	2762.38858701742	2129.15709199117	1201.35862927874	1085.55625951356	1719.74740124952	1378.57952148105	1421.30847767397	1463.81269730053	1379.32073636439	2089.63337857424	1871.29182473112	2473.80947604862	2782.77829767646	1089.63415129952
protein_coding	IRAK2	ENSG00000134070.4	40.7571066083163	3.42294443585561	0.772332247878755	3.74794882743909e-07	1.67142807738639e-05	4.91387539018931	131.143132451366	86.8708658515899	21.9574054728963	147.551467162906	20.8226181190803	112.785327602151	15.6211841169792	32.3336649806649	0	5.17065292592098	1.96035126718398	78.1338678572272	109.569775811676	6.17175767211755	81.27663204856	19.4361363066172	52.2687933655013	2.64192514295101	56.4179212174512	0	0	9.6299345602009	39.5647408262925	68.2787027148633	5.18347366037188	86.8542989715218	6.38574414983515	60.3254311845853	9.48581109310704	56.2453690206507	6.55542590736503	9.42823122261639
protein_coding	HRH1	ENSG00000196639.6	203.656978662506	1.50278356933927	0.244460881865721	4.51985195537232e-11	3.7401774930706e-09	81.0789439381236	325.006893466428	215.484875034463	82.9501984531637	292.190734316017	157.656965758751	312.07590647197	141.334522963145	421.317452778361	158.506413039638	135.729639305426	77.4338750537673	181.684777065601	214.92532947675	111.091638098116	365.334356177871	145.308257149472	263.210709447703	120.207594004271	262.238856029264	116.760227625322	101.537423897199	102.427485776682	386.85524363486	242.768720763958	135.807009901743	324.114822991289	201.607065301938	189.876767007219	168.157560286898	423.320408944897	158.969078253602	103.71054344878
protein_coding	CDCP1	ENSG00000163814.7	1407.22514826665	1.32512590171636	0.11462058845444	3.8484080267114e-32	1.97662198475401e-29	730.529474674811	1402.66132969721	1695.67417370051	995.402381437964	1883.22267300024	994.527903497025	1999.47580778182	1077.11783816123	2552.3999174131	1136.52470626293	657.965584823445	926.265973744431	1460.06781983807	2153.4675169141	1169.54807886628	1770.84540736105	948.668557822984	2448.23294638768	1224.5323037578	2419.70195443735	1233.70916983521	836.427095866038	833.427063755569	1441.03578253986	1676.62147777609	971.38296395369	1547.48939996821	1159.46868777721	1878.98884017561	1201.24862297256	2078.11837118404	1120.158401921	813.521665494329
protein_coding	TMEM158	ENSG00000249992.1	333.946803410945	2.13962147978349	0.20796059138861	4.23999951521396e-26	1.43533619952527e-23	108.105258584165	363.77964566944	381.329255296589	111.006883224087	318.400534404165	169.555604683939	490.561424910325	188.941941224415	685.865620801984	284.131176565733	162.875567166511	106.839144061527	386.903851678559	495.171102225844	180.009598770095	531.171524600185	125.872120842854	684.161170302008	262.871551723626	729.253870551499	293.617631234267	171.909895905159	170.712476294471	377.183862543989	428.096628132873	170.017936060198	361.186779869377	244.48277602226	573.586067000975	178.505717843014	789.408688009132	323.674154176149	171.055052181755
protein_coding	NFKBIZ	ENSG00000144802.11	65.4456056513496	2.07968001023058	0.508094018781161	1.57413922258389e-06	6.18649174680398e-05	7.37081308528397	164.214009330406	170.357152514157	40.2552433669765	159.200267202082	26.7719375816747	133.590388033615	17.8527818479763	150.890436576436	30.352291858654	16.8046220092432	22.5440395726158	34.8307603700892	131.694442081342	20.5725255737252	106.726890568816	27.7659090094532	92.4037596997256	14.5305882862306	117.014947710269	15.4535595386456	11.0585313155366	30.6407008733665	88.8008627434566	140.892561157654	13.4770315169669	104.860678026593	26.4552257636028	89.004734534634	15.5222363341752	84.8614339609817	9.83313886104755	43.1004855891035
protein_coding	ZBED2	ENSG00000177494.5	81.1863257584544	1.64300796864805	0.334200754671004	4.29546407535905e-08	2.29322356281265e-06	22.9314184875501	90.0896301187641	89.1272519776052	52.45380196303	164.053933885073	49.5776621882864	121.545353046978	60.9970046472522	155.789476725022	55.6458684075323	34.9019072499666	14.7026345038799	156.267735714454	103.248442591772	65.8320818359205	201.139139918153	65.7126513223726	98.9373588704132	55.4804280019713	133.731368811736	78.9848598641887	23.1223836597583	42.8969812227131	109.902057850813	96.4572149463941	41.467789282975	119.689460777829	61.120694005565	62.3033141742438	44.842016076506	121.371585781404	56.5405484510234	28.2846936678492
protein_coding	PTX3	ENSG00000163661.3	189.047686979126	6.86665508631033	0.591632231428813	1.40538546789921e-31	6.97773884811958e-29	4.91387539018931	449.307775529026	459.174576644118	34.1559640689497	401.883601351598	9.91553243765728	338.355982806452	17.8527818479763	439.933805342987	20.2348612391027	45.2432131018086	3.92070253436796	303.121752409966	377.172882120962	8.22901022949007	388.321686454231	9.25530300315107	348.147498666643	34.3450268583632	468.059790841077	8.58531085480312	11.0585313155366	0	311.242627833501	431.347994928819	11.4036420528181	313.522835311835	27.3674749278649	392.609773447219	11.2105040191265	531.864103546153	10.6525670994682	16.1626820959138
lincRNA	LINC02015	ENSG00000231574.5	8.48051282517372	6.68306422016555	2.53159598483859	7.5046523283681e-06	0.000245135518489129	0	11.4037506479448	31.5894057642145	0	38.8293334639225	0	15.3300445284477	0	21.5557766537766	0	0	0	5.64823141136582	27.3924439529191	0	15.5985455446731	0	15.86731227167	0	17.7611974203087	0	0	0	27.2557103470015	16.2568339797293	0	11.6511864473993	0	15.8230639172683	0	7.89408688009132	0	0
protein_coding	TFRC	ENSG00000072274.12	881.038200285047	2.15153384857394	0.241268128231437	2.68932957585889e-20	5.8908182400615e-18	380.825342739672	302.199392170538	128.614009182873	70.7516398571102	1221.18253744036	1585.4936367814	1841.79534977493	2050.09444887594	997.444574252028	532.851345963037	491.212027962493	394.03060470398	249.463554001991	107.462664738375	59.660324163803	1250.34657181775	1336.46575365501	1686.60195734752	1907.46995321063	1234.92560887088	1210.52883052724	362.920891355336	432.471606612659	311.242627833501	56.3570244630617	116.10980999233	988.232450493047	1311.81429820899	2029.30794738966	1843.69673791481	1073.59581569242	940.703617706882	568.387653706302
protein_coding	TMEM156	ENSG00000121895.7	125.631954083484	1.11969734743913	0.265857641978599	1.76844245226968e-06	6.7889047233394e-05	52.414670828686	123.160506997804	177.126310892203	90.2693336107958	217.444267397966	90.2313451826813	171.915499354734	110.092154729187	153.829860665588	102.860544632105	59.4625086480913	79.3942263209512	85.6648430723817	144.33710852115	116.234769491547	197.034259511661	119.393408740649	145.605924375325	93.788342574761	190.149290029187	169.989154925102	108.574671097995	65.6586447286425	103.747542611167	177.741384845041	139.953788830041	128.163050921392	94.873913083265	139.440750770927	125.902583599421	155.908215881804	136.025087577824	79.4665203049096
protein_coding	FDCSP	ENSG00000181617.5	14.5188210900106	2.87776742685488	0.965096177164154	0.000108483739805545	0.00255270980158544	0.818979231698219	35.351627008629	50.7686878353447	0	22.3268667417555	0	35.0401017793089	0	27.4346248320794	1.68623843659189	11.6339690833222	2.94052690077597	16.0033223322032	25.2853328796176	2.05725255737252	31.1970910893462	0.925530300315107	29.8678819231436	0	20.8955263768338	4.29265542740156	1.00532102868514	4.3772429819095	45.719256065938	19.5082007756752	0	13.76958398329	3.64899665704866	21.7567128862439	0	48.3512821405593	2.45828471526189	0
protein_coding	CXCL8	ENSG00000169429.10	1686.08050799054	6.22477017468579	0.332702364013757	4.7520079024758e-80	1.01115939581967e-76	15.5606054022662	3528.32045047413	6368.64984067825	248.850595359491	4291.61208110004	43.628342725692	3041.91883571626	46.1196864406054	3804.59457939158	83.4688026112985	23.2679381666444	31.3656202749437	3808.79071506435	5801.93034033559	150.179436688194	2412.84870293654	21.2871969072475	2016.08202981219	46.2336900016427	3513.5827602646	80.7019220351494	25.1330257171285	55.1532615720597	2875.03783337726	4874.88261605484	168.981241328123	1830.29547100963	50.173704034419	2903.53222881873	55.1901736326228	3329.33114167851	73.7485414578566	20.2033526198923
protein_coding	CXCL1	ENSG00000163739.4	904.053149719089	4.18054661333063	0.378614307703865	4.73335836123181e-30	1.95842702195966e-27	37.6730446581181	2685.58327759101	1921.31278630205	168.340108625538	2276.36967432246	39.6621297506291	1755.29009850726	60.9970046472522	2860.05963874427	201.505493172731	68.511151268453	60.7708892827034	2701.73735843665	1822.65107840577	117.263395770233	1216.6865524845	49.9786362170158	1193.78190561565	55.4804280019713	2194.03026956755	66.9654246674644	71.377793036645	110.306523144119	2171.66466313206	1637.60507622474	171.054630792272	775.333498136024	42.8757107203217	1181.78508632097	31.0444726683503	1856.09717768147	130.28908990888	99.6698729248019
protein_coding	CXCL3	ENSG00000163734.4	69.5387993171973	3.38241732409292	1.18307736999636	0.00010663463983096	0.00251316924095278	7.37081308528397	190.442635820679	216.613068097471	6.09927929802674	200.941800675799	0	156.585454826287	4.46319546199407	160.688516873608	13.4899074927351	20.6826117036839	10.7819319695119	148.7367604993	189.639996597132	15.4293941802939	79.6346798859628	19.4361363066172	126.93849817336	29.0611765724612	104.477631884169	6.00971759836219	0	7.0035887710552	81.7671310410046	147.395294749546	7.25686312452063	93.2094915791941	0.912249164262164	119.661920874341	0	119.398064061381	10.6525670994682	0
protein_coding	EREG	ENSG00000124882.3	2878.50121234455	1.29260962978999	0.397838364471448	5.76466288985444e-05	0.00152512706473147	479.921829775156	2426.71813788266	10339.8894224652	2815.42732396914	6461.20108839671	1736.20972983379	1790.33020028657	434.417691634089	1775.41214984742	1194.69993232535	652.794931897524	1001.73949753101	646.722496601387	10573.4833658268	3535.38851984467	6408.53929061676	1928.80514585668	2242.89125816607	859.946634030555	2269.25416452415	1418.29335321348	993.25717634092	1057.54190442934	2003.73431873602	7556.1764337782	2885.12143936299	7583.86317848898	3703.73160690438	3049.89557005346	996.010164776239	2208.37080470555	973.480747243708	987.270498025402
protein_coding	CXCL10	ENSG00000169245.5	310.092031143594	4.0439657888012	0.620813224253499	3.46472710890899e-12	3.51068777463942e-10	8.18979231698219	2718.65415447005	135.383167560919	13.4184144556588	1791.00300602343	14.8732986564859	169.725492993528	11.1579886549852	1140.49654659073	13.4899074927351	11.6339690833222	0	1067.51573674814	100.08777598182	0	430.191466600459	4.62765150157553	62.535877776582	2.64192514295101	445.074711826559	2.57559325644094	12.0638523442217	9.6299345602009	1059.45583768183	150.646661545492	2.07338946414875	319.878027919507	1.82449832852433	101.860973967414	3.44938585203892	410.492517764749	4.91656943052378	13.4689017465948
protein_coding	CXCL11	ENSG00000169248.12	111.911419731588	1.62862622596249	0.658616492080056	0.00046840303313064	0.00876490349055387	13.1036677071715	891.773300669286	60.9224254024137	6.09927929802674	507.693535040787	5.94931946259437	63.5101844749975	8.92639092398813	522.237679839225	1.68623843659189	10.341305851842	13.7224588702879	144.029900989828	81.1237763221064	9.25763650817633	184.719618292182	8.32977270283596	65.3359917068767	3.96288771442652	317.612000927873	2.57559325644094	8.04256822948113	15.7580747348742	342.894420494535	71.5300695108091	13.4770315169669	81.5583051317949	3.64899665704866	47.4691917518048	6.03642524106812	167.749346201941	10.6525670994682	1.34689017465948
protein_coding	ANTXR2	ENSG00000163297.16	233.842329984647	1.40304350267548	0.240871656341705	3.11156994768398e-10	2.35263118633263e-08	72.8891516211415	214.390512181363	195.177399900325	81.7303425935583	282.483400950036	123.944155470716	337.260979625849	211.257918534386	377.226091441091	247.033930960712	82.7304468147357	111.740022229487	330.421537564901	349.780438168043	126.52103227841	333.316289007226	189.733711564597	367.748296178706	254.945776294773	358.358277362699	286.749382550424	131.697054757754	164.584336119797	286.624566874919	299.12574522702	152.394125614933	293.398058720872	169.678344552762	236.357017264195	174.193985527966	383.84997454444	331.868436560355	157.58615043516
protein_coding	DAPP1	ENSG00000070190.12	120.385229550448	1.31394393089758	0.302874259359402	9.13030718559009e-07	3.75679352291062e-05	45.8628369751002	240.619138671636	146.665098190996	63.4325046994781	263.068734218075	77.3411530137268	122.640356227581	68.4356637505757	175.385637319364	55.6458684075323	68.511151268453	49.9889573131915	112.023256325422	226.514440379908	75.0897183440969	193.750355186466	120.318939040964	145.605924375325	80.5787168600059	118.059724029111	73.8336733513069	85.452287438237	68.2849905177882	158.25896330517	123.551938245943	75.6787154414294	217.135747428805	122.24138801113	174.053703089951	87.9593392269926	179.590476522078	84.4011085573248	72.7320694316122
protein_coding	SLC39A8	ENSG00000138821.12	161.409202776657	1.35389404595626	0.270918646751076	3.63297719718973e-08	1.95354495856105e-06	122.846884754733	325.006893466428	375.688289981551	91.4891894704011	313.546867721175	98.1637711328071	294.555855582316	83.3129819572226	305.700105271741	66.6064182453796	72.3891409628937	96.0572120920151	178.860661359918	282.352883822396	75.0897183440969	233.157207088798	92.5530300315107	217.475515252889	73.9739040026284	211.044816406021	90.1457639754328	98.5214608111439	69.1604391141701	175.8432925613	198.333374552698	119.219894188553	188.537380694279	66.594188991138	263.058437624585	80.198221059905	202.28597630234	108.164527471523	56.5693873356983
protein_coding	NFKB1	ENSG00000109320.11	612.228364923931	1.2077530402723	0.128944441509525	5.47966315083999e-22	1.45749254699574e-19	377.549425812879	1012.6530575375	877.73420301996	415.970848125424	917.34300308517	346.052082074239	880.382557205137	363.750430152516	942.575324587869	453.598139443218	341.263093110785	326.398485986133	1073.16396815951	860.754873443649	409.393258917131	891.580024290264	299.871817302095	795.232356203699	340.808343440681	872.38822623281	479.918876783495	344.825112839004	369.439307673162	826.463475038111	854.025678401782	416.751282293899	763.682311688625	415.073369739285	849.50074405834	438.934349671953	857.49518734992	387.589556772958	401.373272048526
protein_coding	SLC9B2	ENSG00000164038.14	68.1114101148625	1.2693135325518	0.329298729150778	6.43469599491674e-06	0.000213462799207761	20.4744807924555	124.300882062599	42.8713363942911	26.8368289113177	97.0733336598064	27.7634908254404	93.0752703512894	46.8635523509377	124.435619774074	35.4110071684297	46.5358763332888	45.0880791452316	112.023256325422	69.5346654189484	34.9732934753328	156.80643152803	38.8722726132345	70.9362195674661	30.3821391439367	123.283605623319	39.4924299320944	35.1862360039799	24.5125606986932	152.983664528331	61.7759691229715	22.8072841056363	119.689460777829	47.4369565416325	71.2037876277072	35.356204983399	179.590476522078	48.3462660668171	41.753595414444
protein_coding	TNIP3	ENSG00000050730.15	7.40277106443906	6.53943900685696	2.50632588043298	1.80027471744028e-05	0.000539539072762031	0	43.3342524621903	23.6920543231609	0	25.2390667515497	0	19.7100572508613	1.48773182066469	19.5961605943424	0	0	0	6.58960331326013	22.1246662696654	0	8.20976081298585	0	14.0005696514736	0	4.17910527536676	0	0	0	9.67138109087151	16.2568339797293	0	12.7103852153447	3.64899665704866	11.8672979379512	0	1.97352172002283	0	0
protein_coding	SPRY1	ENSG00000164056.10	30.842125093152	1.62133101309751	0.470258404450195	2.7048962693287e-05	0.000782319027799049	15.5606054022662	31.9305018142455	38.3585641422605	28.056684770923	37.8586001273245	14.8732986564859	77.7452258228417	81.8252501365579	16.656736505191	14.3330267110311	16.8046220092432	21.5638639390238	13.1792066265203	16.8568885864117	13.3721416229214	27.0922106828533	15.7340151053568	49.4686794352066	87.1835297173835	20.8955263768338	21.4632771370078	29.1543098318691	15.7580747348742	33.410225586647	29.2623011635128	29.0274524980825	9.53278891150849	10.0347408068838	64.2811971639023	86.2346463009731	14.8014129001712	13.9302800531507	21.5502427945517
protein_coding	VEGFC	ENSG00000150630.3	85.2933943633212	1.36153320276941	0.292303127908073	2.08450796592943e-07	9.98351966318933e-06	39.3110031215145	122.02013193301	118.460271615804	58.5530812610567	132.990467113935	37.6790232630977	101.835295796117	67.6917978402433	172.446213230213	85.1550410478904	32.3165807870061	34.3061471757197	91.3130744837475	139.069330837897	67.8893343932931	94.4122493493373	56.4573483192215	115.738042452182	58.1223531449223	112.835842434902	72.9751422658265	34.1809149752948	52.526915782914	156.500530379557	112.714048926123	47.6879576754213	114.393466938102	31.9287207491757	130.540277317463	89.684032153012	129.265672661495	56.5405484510234	47.141156113082
protein_coding	ANKRD37	ENSG00000186352.8	39.6287454344446	1.05303852575636	0.643217975929917	0.0038477440984983	0.0478798231805615	30.3022315728341	59.2995033693131	33.8457918902298	46.3545226650032	50.4781335030993	35.6959167755662	40.515117682326	52.0706137232641	42.1317452778362	11.8036690561432	49.1212027962493	17.6431614046558	39.5376198795608	17.9104441230625	5.14313139343129	57.468325690901	34.2446211116589	79.3365613583502	79.2577542885304	39.7015001159842	30.9071190772912	15.0798154302771	19.2598691204018	40.443957289099	11.9216782518015	30.0641472301569	37.0719568780886	47.4369565416325	65.2701386587316	84.5099533749537	27.6293040803196	23.7634189141983	52.5287168117199
protein_coding	ANKRD33B	ENSG00000164236.11	136.873150665124	1.98023710862187	0.222061787792921	2.58056717341089e-20	5.73694746984405e-18	59.78548391397	192.723385950268	217.741261160479	86.6097660319797	184.439333953632	58.501641382178	245.280712455163	57.2776750955905	201.840454121727	68.2926566819715	49.1212027962493	60.7708892827034	140.264413382251	206.496885183544	87.433233688332	198.676211674258	60.1594695204819	236.142941454854	72.6529414311529	240.298553333588	78.1263287787084	58.3086196637382	58.6550559575873	230.354713255303	254.69039901576	123.366673116851	266.918089522238	98.5229097403137	250.202198191805	41.3926302244671	197.352172002283	77.8456826499598	56.5693873356983
protein_coding	RAI14	ENSG00000039560.13	1051.25789749324	1.39130990904878	0.166814049968193	5.31797831336736e-18	9.65991304604961e-16	637.165842261214	1565.73496396282	1387.67746749942	777.048182568607	1133.81653714654	597.906605990734	1816.61027662105	940.246510660083	1561.81399936909	893.706371393701	526.11393521246	606.728717193442	766.276728141963	1434.9426409183	603.803625588834	1073.83671433855	680.264770731603	1568.06380096504	759.553478598417	1374.92563559566	890.296735643084	688.644904649322	603.184082907129	1479.72130690334	1613.76171972113	821.062227802905	1259.38733508707	736.185075559566	1582.30639172683	837.338415582449	1930.10424218233	958.731038952136	584.550335802216
protein_coding	IL7R	ENSG00000168685.14	321.521071404277	3.35159109642051	0.259434871711462	1.460583230842e-39	9.88881237426893e-37	43.4058992800056	635.188911090527	584.404006637968	62.2126488398727	450.420268181501	28.7550440692061	673.426956071094	104.141227446528	964.131101241646	90.213756357666	52.9991924906901	42.1475522444556	548.819818804379	805.969985537811	47.3168088195679	412.12999281189	39.7978029135496	505.887250073245	116.244706289845	752.238949566016	73.8336733513069	78.415040237441	76.1640278852253	729.749664129396	563.570244630617	99.52269427914	385.548351532121	65.6819398268758	493.481805919804	92.2710715420412	820.985035529497	102.428529802579	68.6913989076337
protein_coding	OSMR	ENSG00000145623.12	244.638169303711	1.60195771559664	0.170114494292411	2.95909373796561e-22	8.16216689388847e-20	120.389947059638	217.811637375746	315.894057642145	123.20544182014	415.473868063971	198.310648753146	390.916135475415	191.917404865745	352.730890698163	155.133936166454	125.388333453584	134.284061802103	224.987884552739	329.762882971679	149.150810409507	298.014317511386	185.106060063021	357.481211767625	183.613797435096	340.597079942391	210.340115942677	120.638523442217	140.947224017486	246.18060958582	346.812458234226	206.302251682801	318.818829151562	166.029347895714	484.581332466341	208.687844048355	451.936473885228	222.884480850411	138.729687989927
protein_coding	FST	ENSG00000134363.11	698.021122347253	2.03704812580816	0.209655141649188	1.37995018536469e-23	4.2821579189598e-21	151.51115786417	247.461389060403	746.863807711072	346.439064127919	252.390667515497	192.361329290551	698.612029224972	450.782741661401	2434.82295384704	938.391689963386	151.241598083189	235.242152062078	552.585306411956	1157.85753477916	444.366552392464	426.907562275264	290.616514298944	1002.44078704551	632.741071736768	1946.41828200207	823.331310975619	225.191910425472	264.385476107334	392.130542411699	1243.1059049833	619.943449780476	311.404437775944	384.056898154371	1024.54338864312	603.642524106812	2301.12632554662	1260.28063069093	281.500046503832
protein_coding	ESM1	ENSG00000164283.12	20.3822679134719	3.06370708278543	0.950985122686136	8.67176061021512e-05	0.00214205429998597	2.45693769509466	6.8422503887669	21.4356681971456	0	21.3561334051574	0	20.8050604314647	0.743865910332344	87.2029146448237	9.27431140125539	0	0.980175633591991	15.0619504303089	36.8744437827756	0	29.5551389267491	0	6.53359917068767	0	126.417934579844	5.15118651288187	0	0	35.16865851226	40.1001904833324	1.03669473207438	54.0191371652148	2.73674749278649	16.8120054120975	0.862346463009731	116.437781481347	14.7497082915713	0
protein_coding	IL6ST	ENSG00000134352.19	451.855941159758	1.06807229993709	0.141618744278299	3.91260338985677e-15	5.77012153385312e-13	300.565378033246	580.450907980392	652.095590418428	415.970848125424	616.41566873977	289.533547179593	570.496657094374	317.630743711911	712.320437604346	294.248607185285	259.825309527529	269.548299237797	423.617355852437	761.72065299848	343.56117708121	623.120845705626	365.584468624467	600.157752393167	334.203530583303	562.089659536829	287.607913635905	280.484567003154	240.748364005023	567.973834973	733.725106951785	405.347640241081	636.578459535178	389.530393139944	567.652418031999	311.307073146513	568.374255366575	353.992998997712	274.765595630535
protein_coding	MAST4	ENSG00000069020.18	469.750845379067	1.10267693966241	0.174212116398761	2.00784425342323e-11	1.74893802074497e-09	344.79025654495	638.61003628491	701.736085190765	307.403676620548	822.21113609856	271.685588791809	675.616962432301	351.848575587199	742.694486525577	300.993560931652	370.99434743483	193.094599817622	615.657223838875	600.526655890918	301.387499655074	774.180444664566	277.659090094532	515.220963174227	278.723102581332	463.88068556571	231.803393079684	379.006027814298	288.898036806027	661.170780030489	807.422754326558	429.191619078791	681.064807788884	326.585200805855	632.922556690731	325.104616554669	542.718473006278	346.618144851926	300.356508949065
protein_coding	MAP1B	ENSG00000131711.14	236.278852492019	1.09437236929209	0.270941714720988	3.78102587678339e-06	0.000132826368949737	97.458528572088	181.319635302323	405.02130961975	381.814884056474	385.381134629431	351.009848293068	231.045671107318	192.661270776077	111.698115387752	182.95687037022	135.729639305426	101.938265893567	110.140512521634	391.922659634073	361.047823818877	389.963638616828	340.595150515959	252.943625036623	195.502460578375	135.82092144942	87.5701707189918	112.595955212736	96.299345602009	221.562548627238	488.788808323862	331.7423142638	475.580246807479	409.599874753712	195.810415976195	105.206268487187	148.014129001712	90.1371062262692	98.3229827501424
protein_coding	TMEM171	ENSG00000157111.12	82.7842337641381	3.340873816343	0.546491075187595	2.85677228768875e-11	2.43152132714994e-09	2.45693769509466	153.950633747255	181.639083144233	17.0779820344749	335.87373446293	36.6874700193319	136.875397575426	35.7055636959525	161.668324903325	35.4110071684297	43.9505498703283	28.4250933741677	114.847372031105	186.47932998718	50.4026876556267	167.479120584911	29.6169696100834	139.072325204637	48.8756151445938	112.835842434902	21.4632771370078	6.03192617211085	5.2526915782914	114.298140164845	128.970882905853	25.9173683018594	129.222249689337	28.2797240921271	114.717213400195	19.8339686492238	80.914390520936	14.7497082915713	22.8971329692112
protein_coding	FOXD1	ENSG00000251493.4	203.653117266006	1.00607782363162	0.193336669703605	1.63652279817732e-08	9.48482765714051e-07	123.665863986431	156.231383876844	242.561508546647	214.694631290541	220.35646740776	188.395116315488	268.275779247834	232.830029934024	221.436614716069	205.72108926421	84.0231100462159	133.303886168511	127.085206755731	182.265107840577	131.664163671841	297.193341430088	237.861287180982	243.60991193564	252.303851151822	242.388105971272	233.520455250645	115.611918298791	121.687354897084	157.379746842364	209.171263872518	192.825220165834	302.930847632381	288.270735906844	282.83726752117	236.282930864666	247.676975862865	195.84334898253	130.64834694197
protein_coding	FAM151B	ENSG00000152380.9	6.534241758406	2.19606728131798	1.64118836447568	0.00388989716445866	0.0483236182357062	5.73285462188753	13.6845007775338	21.4356681971456	0	14.561000048971	0.991553243765728	20.8050604314647	7.43865910332344	7.83846423773696	2.52935765488783	2.58532646296049	0	8.47234711704873	4.21422214660293	4.11450511474503	2.46292824389576	0.925530300315107	14.0005696514736	11.8886631432796	8.35821055073351	0.858531085480312	3.01596308605542	0	17.58432925613	16.2568339797293	1.03669473207438	5.29599383972694	2.73674749278649	13.8451809276097	0	2.96028258003425	0	0
antisense	LUCAT1	ENSG00000248323.6	48.0099884791608	3.9959376959381	0.502616262387175	1.92442933367469e-16	3.14993131044885e-14	5.73285462188753	71.8436290820524	103.793761796705	39.0353875073711	132.990467113935	15.8648519002516	86.505251267669	16.3650500273116	64.6673299613299	8.43119218295944	16.8046220092432	8.82158070232792	66.8374050344956	128.533775471389	42.1736774261366	106.726890568816	18.5106060063021	98.9373588704132	21.1354011436081	25.0746316522005	5.15118651288187	12.0638523442217	0.8754485963819	50.1153383799706	126.803305041889	37.3210103546775	94.2686903471395	20.9817307780298	75.1595536070243	2.58703938902919	60.1924124606963	6.55542590736503	13.4689017465948
protein_coding	TRIM36	ENSG00000152503.9	48.2753945942682	1.10066709419284	0.475452536751684	0.00102403992819915	0.01657942905492	36.8540654264198	70.7032540172579	60.9224254024137	35.3758199285551	119.400200401562	35.6959167755662	42.7051240435328	48.3512841716024	97.980802971712	31.1954110769499	21.9752749351642	12.7422832366959	54.5995703098696	71.6417764922498	23.6584044097839	93.5912732680387	44.4254544151251	47.6019368150101	43.5917648586917	92.9850923769103	26.6144636498897	23.1223836597583	17.508971927638	72.0957499501331	40.1001904833324	20.7338946414875	63.5519260767233	37.4022157347487	77.1374365966828	12.0728504821362	52.298325580605	44.249124874714	20.2033526198923
protein_coding	MARCH3	ENSG00000173926.5	43.0987977755444	1.62520673414189	0.477470954338847	3.22030202710797e-05	0.000911908720413938	28.6642731094377	76.4051293412303	101.537375670689	26.8368289113177	98.0440669964044	49.5776621882864	109.50031806034	29.0107705029614	56.8288657235929	23.6073381122864	21.9752749351642	15.6828101374719	31.065272762512	40.0351103927279	13.3721416229214	68.1410147477826	25.914848408823	71.8695908775643	36.9869520013142	35.5223948406174	39.4924299320944	32.1702729179245	21.8862149095475	43.960823140325	52.0218687351339	32.1375366943056	31.7759630383616	29.1919732563892	61.3143726794146	8.62346463009731	50.3248038605822	23.7634189141983	35.0191445411466
protein_coding	IRF1	ENSG00000125347.13	335.49977249195	1.00925122588037	0.214780852375944	2.04827740527157e-07	9.87349254094501e-06	136.769531693603	1198.534193099	339.586111965306	152.481982450669	850.362402859904	125.927261958247	360.25604641852	120.50627747384	676.067540504813	193.074300989771	175.802199481313	118.601251664631	834.055505078353	367.690882291106	111.091638098116	521.319811624602	122.169999641594	317.346245433401	132.096257147551	441.940382870034	169.989154925102	179.95246413464	198.726831378691	785.140301286205	365.236870077919	166.907851863974	502.060216006114	140.486371296373	288.770916490146	109.518000802236	571.334537946609	177.815927737277	119.873225544694
protein_coding	HBEGF	ENSG00000113070.7	994.827068421832	4.12597681982705	0.200570981452274	1.12983245384391e-95	4.20721360000125e-92	56.5095669871771	988.705181176816	3571.85923748225	866.097660319797	2240.45254086833	352.001401536833	1677.54487268442	256.633739064659	1124.81961811525	142.487147892015	81.4377835832555	82.3347532217272	710.735785930199	2561.19350959793	929.878155932378	2141.10562002671	421.116286643374	1581.13099930642	266.834439438052	1229.70172727667	142.516160189732	64.3405458358491	130.441840860903	915.264337781568	3326.14823225262	874.970353870773	2369.42764389383	656.819398268758	1434.95410899727	293.197797423309	1139.70879331318	126.191948716777	72.7320694316122
protein_coding	PCDH1	ENSG00000156453.13	1811.4271716185	1.03485090668502	0.140158295891209	1.26675699721447e-14	1.79698528319138e-12	911.523884880117	2287.59237997773	1410.24132875958	1138.12551701179	2125.90600714976	1375.28434910306	2498.79725813697	1418.55229100378	2445.60084217393	1827.88246526561	1238.37137575808	1163.46847707369	1974.99825017425	1838.45441145553	1242.580544653	2398.07113347317	1308.69984464556	2456.63328817856	1560.05679691257	2502.23928362584	1925.68522473234	1474.8059490811	1510.14882875878	2356.30012032142	1700.46483427969	1436.85889865508	2151.23269769708	1659.38122979288	2463.4532636197	2076.53028292743	3047.11753571525	1553.63594004551	1298.40212837174
protein_coding	SPRY4	ENSG00000187678.9	16.249560619172	1.66768327909036	0.913350548296723	0.00212967873275035	0.0298415472477107	0.818979231698219	3.42112519438345	53.0250739613601	21.9574054728963	18.4439333953632	15.8648519002516	18.6150540702579	15.6211841169792	8.81827226745408	14.3330267110311	12.9266323148025	0	11.2964628227316	36.8744437827756	16.4580204589801	17.2404977072703	9.25530300315107	17.7340548918665	1.32096257147551	30.298513246409	7.72677976932281	5.02660514342571	12.2562803493466	6.15451523964551	43.3515572792783	16.58711571319	20.1247765909624	9.12249164262164	22.7456543810731	9.48581109310704	24.6690215002854	13.1108518147301	21.5502427945517
protein_coding	SH3RF2	ENSG00000156463.17	274.091520163142	1.39633737940224	0.16656268960822	3.85558917310476e-18	7.26949376372094e-16	176.080534815117	426.500274233137	459.174576644118	232.992469184621	379.556734609843	154.682306027454	407.341183184466	250.682811782	337.053962222689	198.133016299547	142.192955462827	125.462481099775	322.890562349746	418.261548050341	304.473378491133	356.303619283586	177.7018176605	378.015380589786	220.60074943641	300.895579826406	123.628476309165	174.925858991215	149.701709981305	328.826957089631	399.918115901342	248.80673569785	389.785146603903	193.396822823579	430.189550250731	198.339686492238	337.472214123904	166.343932399388	134.689017465948
protein_coding	TNIP1	ENSG00000145901.15	1061.75853029515	2.81880384610215	0.125969723755539	2.60155940798459e-112	1.29167424606435e-108	243.236831814371	1902.1456080772	1911.15904873498	345.219208268313	2400.62354140701	370.840913168382	2167.01129441414	429.954496172095	1773.45253378799	315.326587642683	303.775859397858	296.993216978373	2047.48388662011	1980.68440890338	466.996330523561	1989.22504498647	400.754620036441	1854.6087931652	409.498397157407	1626.71672843651	285.890851464944	321.702729179245	318.663289083012	1675.78657810919	1876.03864126077	373.210103546775	1799.57870673921	408.687625589449	2084.68867110009	406.165184077583	1729.79178760001	239.273045618824	282.846936678492
protein_coding	CCDC69	ENSG00000198624.12	305.850993991716	1.00857623119235	0.158647878611749	1.73599573861384e-11	1.53914622182459e-09	203.106849461158	312.462767753688	285.432844940938	224.453478167384	405.766534697991	256.812290135324	447.856300866792	270.767191360973	355.670314787314	191.388062553179	230.094055203484	196.035126718398	303.121752409966	402.45821500058	241.727175491271	411.309016730591	237.861287180982	465.752283739021	249.661926008871	347.910514174282	263.569043242456	260.378146429452	261.759130318188	380.700728395215	438.934517452692	237.403093645032	410.96912196281	291.919732563892	452.935204631804	227.659466234569	410.492517764749	233.537047949879	183.17706375369
protein_coding	STK10	ENSG00000072786.12	251.275394407218	1.04149333987629	0.231978730054598	5.56890124648675e-07	2.40431258163537e-05	193.27909868078	290.795641522593	309.124899264099	253.730018797912	336.844467799528	178.479583877831	420.481221351707	293.083168670944	243.972199399563	155.97705538475	109.876374675821	145.065993771615	326.656049957323	246.531995576271	296.244368261642	330.85336076333	182.329469162076	334.146929015169	192.860535435424	292.537369275673	188.876838805669	237.255762769693	127.815495071757	325.310091238405	346.812458234226	246.733346233701	308.226841472108	215.290802765871	265.036320614244	245.768741957773	285.173888543299	158.149650015181	208.76797707222
protein_coding	STC2	ENSG00000113739.10	1242.79599629932	2.37985343490014	0.165968476466607	5.29353822704814e-48	5.63194656370586e-45	239.14193565588	424.219524103548	1589.62402577779	1430.89092331707	2083.19374033944	1578.55276407504	1773.90515257752	1368.71327501151	668.229076267076	458.656854752994	227.508728740523	291.112163176821	417.027752539177	1964.88107585362	1745.57879493058	2143.56854827061	2038.01772129386	1402.85707907765	1081.86834603844	630.000120261538	583.801138126612	322.70805020793	458.735064504116	647.103316625585	1992.00405698284	1958.3163488885	2704.13445456458	3357.07692448476	1891.84507960839	1403.03769531683	996.628468611529	732.568845148043	406.760832747164
protein_coding	N4BP3	ENSG00000145911.5	36.5910301880615	2.79256914033054	0.518466790643303	3.99924024397421e-09	2.61266155412262e-07	1.63795846339644	80.9666296004083	37.2303710792528	26.8368289113177	132.019733777337	21.814171362846	44.8951304047396	6.6947931929911	45.0711693669875	15.176145929327	9.04864262036172	6.86122943514393	69.6615207401785	57.9455545157903	17.4866467376664	69.7829669103798	24.0637878081928	65.3359917068767	11.8886631432796	82.5373291884934	12.8779662822047	13.0691733729068	11.3808317529647	59.7867194708421	53.1056576671159	13.4770315169669	43.4271494857609	30.1042224206514	45.4913087621463	9.48581109310704	61.1791733207077	16.3885647684126	10.7751213972759
protein_coding	GFPT2	ENSG00000131459.12	40.5936323883954	4.04748821625629	0.615555285638258	5.55420551639454e-12	5.51532607777978e-10	9.82775078037862	139.125757904927	86.8708658515899	12.1985585960535	105.809933689189	6.9408727063601	143.445416659046	7.43865910332344	63.6875219316128	5.90183452807161	11.6339690833222	0	70.6028926420728	90.605776151963	17.4866467376664	104.26396232492	5.55318180189064	61.6025064664837	1.32096257147551	63.731355449343	11.1609041112441	10.0532102868514	3.5017943855276	60.6659359336486	54.1894465990978	6.22016839244625	58.2559322369963	16.4204849567189	54.3917822156097	7.76111816708758	29.6028258003425	13.9302800531507	5.38756069863794
lincRNA	AC034213.1	ENSG00000250509.1	13.1728229068967	3.41150222438427	0.958135291654591	2.2046608902765e-05	0.000651556030965644	0.818979231698219	31.9305018142455	25.9484404491762	1.21985585960535	64.0684002154722	12.8901921689545	38.3251113211192	1.48773182066469	14.6971204457568	4.21559609147972	0	0.980175633591991	17.8860661359918	16.8568885864117	0	24.6292824389576	15.7340151053568	16.8006835817683	5.28385028590203	5.22388159420844	0	2.01064205737028	2.6263457891457	28.134926809808	37.9326126193685	6.22016839244625	24.3615716627439	11.8592391354081	14.834122422439	0	6.90732602007991	0.819428238420629	0
protein_coding	SERPINB1	ENSG00000021355.12	293.67766977427	1.26970265263039	0.199395959928399	1.64139350496446e-11	1.48173068220882e-09	186.727264827194	506.32652876875	397.123958178697	187.857802379224	452.361734854698	186.412009827957	448.951304047396	171.833025286772	926.898396112395	181.270631933628	103.41305851842	136.244413069287	454.682628614949	417.20799251369	136.807295065272	435.938299169549	145.308257149472	438.684515746172	105.677005718041	546.418014754203	149.384408873574	142.75558607329	179.46696225829	332.343822940857	357.650347554046	129.586841509297	346.357997118142	127.714882996703	366.897294581658	131.939008840489	524.956777526073	174.538214783594	161.626820959138
protein_coding	EDN1	ENSG00000078401.6	22.7673957806185	1.66868970013768	0.940055800971822	0.00208871069473064	0.0293226633346022	9.00877154868041	43.3342524621903	21.4356681971456	1.21985585960535	24.2683334149516	0.991553243765728	43.8001272241362	2.23159773099703	82.3038744962381	4.21559609147972	21.9752749351642	12.7422832366959	25.4170413511462	27.3924439529191	15.4293941802939	12.3146412194788	5.55318180189064	36.4014810938313	9.24673800032855	75.2238949566016	8.58531085480312	9.04788925816627	2.6263457891457	43.960823140325	40.1001904833324	3.11008419622313	5.29599383972694	1.82449832852433	31.6461278345365	0	121.371585781404	6.55542590736503	2.69378034931897
protein_coding	CD83	ENSG00000112149.9	58.0296218501925	1.36443862719751	0.40975221833973	4.75303715815031e-05	0.00128720888128452	16.3795846339644	115.177881544243	113.947499363774	39.0353875073711	72.8050002448548	23.7972778503775	50.3701463077566	38.6810273372819	129.33465992266	16.8623843659189	29.7312543240456	28.4250933741677	100.726793502691	87.4451095420108	23.6584044097839	73.0668712355741	27.7659090094532	85.8701605290379	34.3450268583632	111.791066116061	29.1900569063306	43.2288042334611	27.1389064878389	95.8345944459086	81.2841698986467	53.9081260678675	59.3151310049417	28.2797240921271	75.1595536070243	26.7327403533017	87.8217165410159	62.2765461199678	25.5909133185302
antisense	AL138724.1	ENSG00000272269.1	32.838308326843	1.05836473442336	0.52205201066776	0.00203876514172993	0.0287842718351349	22.1124392558519	34.2112519438345	15.7947028821073	18.2978378940802	24.2683334149516	13.8817454127202	58.0351685719804	14.1334522963145	43.1115533075533	38.7834840416134	21.9752749351642	12.7422832366959	61.1891736231298	65.3204432723454	21.6011518524114	41.0488040649293	28.6914393097683	25.2010253726524	17.1725134291816	44.9253817101926	22.3218082224881	21.111741602388	21.0107663131656	49.2361219171641	45.5191351432422	26.9540630339338	41.3087519498701	14.5959866281946	66.2590801535609	18.9716221862141	75.980586220879	37.693698967349	20.2033526198923
protein_coding	IER3	ENSG00000137331.11	21137.4155391486	1.42616752773325	0.170885312852791	3.99933374051042e-18	7.44625950811283e-16	6583.77404362198	20136.742894141	23386.3140030858	17581.7825044919	21523.0995390523	16570.8378098128	24848.9071774331	18833.9409837046	15995.366085132	13730.1964699495	7268.64535061342	9078.38671832902	29186.294446331	33909.7385026405	24719.9467293882	40401.874912866	24395.1276557056	28382.8881687773	15724.7384508444	18967.9140685709	15056.9181771537	13037.0030999889	13131.7289457285	26761.5906949043	39305.7731961896	24124.9231101028	35639.9201438264	25916.0865075238	23396.3778846708	17503.0461597085	23904.2818337765	17993.8246874786	10536.7218363611
protein_coding	TNF	ENSG00000232810.3	13.5673108639324	5.45734069805913	1.43560477555329	8.34915068626568e-06	0.000269762688659278	0.818979231698219	37.6323771382179	27.0766335121839	0	23.2976000783535	0	32.8500954181021	0	48.990401485856	0	0	0	56.4823141136582	38.9815548560771	0	31.1970910893462	0	14.9339409615718	0	26.1194079710422	0	0	0	29.893359735421	23.843356503603	3.11008419622313	9.53278891150849	0	20.7677713914146	0	19.7352172002283	2.45828471526189	0
protein_coding	LTB	ENSG00000227507.2	118.416349699461	9.07146193773786	1.01649876547442	9.43733554438029e-18	1.67344182063743e-15	0	237.198013477252	240.305122420632	2.4397117192107	144.639267153111	0	421.576224532311	2.23159773099703	119.536579625489	5.05871530977566	0	1.96035126718398	449.034397203583	306.584661165363	7.20038395080381	126.430316519982	0	372.415152729197	0	94.029868695752	0	0	0	356.082667436633	456.275140364404	0	91.0910940433034	0	381.731417004097	0	87.8217165410159	4.09714119210315	0
protein_coding	TAP1	ENSG00000168394.11	429.279288242064	1.04017612587056	0.193469781265866	6.31384824275866e-09	3.98494786338518e-07	185.908285595496	1391.25757904927	449.020839077049	168.340108625538	1427.94873813575	211.2008409221	445.666294505586	203.819259431062	1174.78982763083	190.544943334883	253.361993370128	198.975653619174	1132.47039797885	378.226437657613	160.465699475056	698.650645185096	143.457196548842	332.280186394973	195.502460578375	701.044909942773	166.555030583181	200.058884708343	164.584336119797	939.003182277343	311.047423478822	146.173957222487	651.407242286414	169.678344552762	398.543422416195	129.35196945146	554.559603326415	140.122228769928	152.198589736522
protein_coding	CDKN1A	ENSG00000124762.13	1562.73029399821	1.05070826878947	0.142708543251021	1.46108346810632e-14	2.03391011751809e-12	960.662638782011	1887.32073223487	2359.05169474902	951.487570492171	3695.58181242883	1395.11541397838	2200.95639301284	844.287808227211	2280.99309318145	663.534824798908	1076.78847182304	1055.64915737857	2427.79813498541	2266.19795933573	1126.34577516145	3329.87898574706	1337.39128395533	1872.34284805707	813.712944028912	1769.85108411782	491.079780894739	801.240859862058	748.508549906525	1737.33173050565	2206.59426551526	1166.28157358367	3094.97879993642	1513.42136351093	1782.07257368234	773.524777319729	1665.65233169927	432.658109886092	841.806359162178
protein_coding	VEGFA	ENSG00000112715.21	666.939348859635	2.31178195922761	0.118195966020551	2.08286625521953e-86	6.20485857429898e-83	212.934600241537	494.922778120806	1227.47405255234	825.842416952821	1151.2897372053	652.442034397849	1010.68793569694	552.692371376932	516.358831660922	279.072461255958	257.239983064569	201.91618051995	392.552083089925	1325.37286510662	846.559427358791	973.677632420122	672.860528329083	1082.71071971396	537.631766590531	519.253830464319	279.881133866582	231.223836597583	227.616635059294	523.133795369868	1273.4519950788	838.68603824817	1314.46567102023	860.25096189922	1119.48177214673	492.399830378556	556.533125046438	329.410151845093	228.971329692112
protein_coding	NFKBIE	ENSG00000146232.16	52.6980038614186	1.20718206593395	0.347666509303067	3.24084226670545e-05	0.000914248968988214	42.5869200483074	77.5455044060248	56.4096531503831	46.3545226650032	82.5123336108354	46.6030024569892	78.8402290034451	52.0706137232641	93.0817628231264	30.352291858654	40.0725601758876	25.4845664733918	106.375024914056	73.7488875655513	36.001919754019	93.5912732680387	33.3190908113438	71.8695908775643	26.4192514295101	76.2686712754433	35.1997745046928	32.1702729179245	19.2598691204018	58.0282865452291	72.6138584427911	36.2843156226031	58.2559322369963	31.9287207491757	70.214846132878	28.4574332793211	36.5101518204224	40.9714119210315	29.6315838425087
protein_coding	TPBG	ENSG00000146242.8	539.044533909161	1.04258594892139	0.212778680029708	7.44628351074033e-08	3.79836961960538e-06	384.101259666465	578.170157850803	568.609303755861	491.601911420955	961.996736568681	704.994356317433	882.572563566344	708.904212546724	488.924206828843	234.387142686272	255.947319833089	345.021823024381	513.98905843429	631.079766453789	522.542149572619	681.410147477826	454.435377454717	601.091123703265	631.420109165292	528.656817333894	398.358423662865	354.878323125855	369.439307673162	553.027155105289	536.475521331069	384.613745599593	648.229645982577	579.278219306474	898.947818799804	668.318508832542	438.121821845068	345.798716613506	443.12686746297
protein_coding	PRDM1	ENSG00000057657.16	41.522253309066	2.87386672664961	0.583863986022662	3.40223321851695e-08	1.85627339889414e-06	8.18979231698219	87.8088799891752	87.9990589145976	13.4184144556588	149.492933836102	25.7803843379089	94.1702735318928	13.3895863859822	100.920227060863	10.9605498378473	1.29266323148025	1.96035126718398	50.8340827022924	86.3915540053601	27.772909524529	112.473723137906	11.1063636037813	61.6025064664837	26.4192514295101	44.9253817101926	3.43412434192125	10.0532102868514	10.5053831565828	53.6322042311966	87.7869034905385	8.293557856595	85.7951002035764	9.12249164262164	37.5797768035121	5.17407877805839	30.5895866603539	3.27771295368252	8.08134104795691
protein_coding	TNFAIP3	ENSG00000118503.14	513.18306684337	4.34713738121556	0.253195257484925	1.09734964053343e-67	1.48591117234049e-64	30.3022315728341	1265.81632192188	1054.86051391216	64.6523605590834	1460.95367158009	38.6705765068634	938.417725777118	73.6427251229021	1285.50813498886	66.6064182453796	69.8038144999333	33.3259715421277	875.475868761703	919.75398349609	70.9752132293518	1171.53286801308	41.6488635141798	853.10137742979	54.1594654304958	1328.95547756663	40.3509610175747	47.2500883482017	56.9041587648235	1066.48956938429	1043.68874149862	58.054904996165	904.555747825361	60.2084448413028	741.70612112195	27.5950868163114	1096.29131547268	61.4571178815472	32.3253641918276
protein_coding	HIVEP2	ENSG00000010818.9	103.909768854132	1.0381407196136	0.335175755815891	0.000129048054364704	0.00294359995369413	58.9665046822717	148.248758423283	146.665098190996	102.467892206849	223.268667417555	48.5861089445207	137.970400756029	75.8743228538991	111.698115387752	51.4302723160526	108.583711444341	59.7907136491114	74.36838024965	83.2308873954079	90.5191125243907	134.640077332968	55.5318180189064	138.138953894539	70.0110162882019	173.43286892772	80.7019220351494	71.377793036645	56.0287101684416	99.3514602971346	143.060139021618	64.2750733886113	150.406225048245	103.084155561625	125.595569843317	105.206268487187	144.067085561667	86.0399650341661	106.404323798099
protein_coding	SOD2	ENSG00000112096.17	368.064685901061	3.61900615909799	0.291322899924356	7.50339018394791e-37	4.65679153291267e-34	43.4058992800056	858.702423790245	928.502890855305	50.0140902438193	1217.29960409397	60.4847478697094	764.312220061176	41.6564909786113	836.75605737842	52.2733915343485	71.0964777314135	62.7312405498874	461.272231928209	878.665317566711	44.2309299835091	623.941821786925	48.1275756163855	605.757980253757	80.5787168600059	726.119541594974	61.8142381545825	49.2607304055719	63.0322989394968	624.243688592616	636.184103073408	39.3943998188263	543.368967955984	65.6819398268758	796.09790333756	89.684032153012	579.228624826701	57.3599766894441	84.8540810035475
protein_coding	SLC22A1	ENSG00000175003.13	22.6796449446415	2.1584637900258	0.613797403014107	2.06163028392877e-05	0.000614159661582382	1.63795846339644	46.7553776565738	42.8713363942911	6.09927929802674	17.4732000587651	0.991553243765728	35.0401017793089	3.71932955166172	49.9702095155731	6.74495374636755	3.87798969444074	8.82158070232792	56.4823141136582	61.1062211257425	4.11450511474503	32.0180671706448	0.925530300315107	39.201595024126	2.64192514295101	64.7761317681847	0	1.00532102868514	10.5053831565828	58.0282865452291	56.3570244630617	7.25686312452063	31.7759630383616	6.38574414983515	34.6129523190243	6.03642524106812	44.4042387005137	4.09714119210315	2.69378034931897
protein_coding	FAM20C	ENSG00000177706.8	241.916060038727	1.57033479629464	0.267359953627864	2.39158871131909e-10	1.82680583872296e-08	92.5446531818987	415.096523585192	365.534552414482	129.304721118167	461.09833488408	149.724539808625	409.531189545673	164.394366183448	358.609738876466	179.584393497036	158.99757747207	98.9977389927911	568.58862874416	335.030660654933	95.662243917822	301.298221836581	109.212575437183	313.612760193008	162.478396291487	344.776185217757	154.535595386456	96.5108187537736	149.701709981305	429.057633849572	313.215001342785	182.45827284509	217.135747428805	149.608862938995	360.963645612682	110.380347265246	372.008844224304	158.149650015181	75.4258497809311
protein_coding	MAFK	ENSG00000198517.9	527.686648098857	1.23063950410556	0.154702856523517	1.25653366184493e-16	2.07956321035335e-14	240.779894119276	420.798398909164	715.274401946857	596.509515347015	638.742535481526	510.64992053935	751.172181893935	493.926964460677	367.42801114392	421.559609147972	257.239983064569	292.092338810413	433.972446773274	762.774208535131	740.610920654106	771.71751642067	510.892725773939	757.897503799769	520.45925316135	463.88068556571	445.577633364282	454.405104965684	379.944690829745	494.119652097254	728.306162291875	603.356334067287	592.092111281472	485.316555387471	669.513391999414	542.415925233121	539.758190426244	462.976954707656	347.497665062147
protein_coding	HDAC9	ENSG00000048052.21	115.836435722386	1.33500295135752	0.273312428111165	6.41254113219345e-08	3.3164861168063e-06	37.6730446581181	231.49613815328	142.152325938965	106.127459785665	201.912534012397	27.7634908254404	121.545353046978	58.7654069162552	197.921222002858	66.6064182453796	32.3165807870061	67.6321187178474	216.51553743569	161.193997107562	141.950426458704	155.164479365433	58.3084089198517	153.072894856111	51.5175402875448	159.850776782778	81.5604531206297	38.2021990900354	61.281401746733	211.891167536367	200.500952416662	99.52269427914	131.340647225228	58.3839465127785	172.075820100292	58.6395594846617	160.842020181861	113.081096902047	45.7942659384225
protein_coding	NFE2L3	ENSG00000050344.8	112.900249308029	1.54965782788505	0.303611517336049	1.91106906111063e-08	1.0948220640478e-06	36.8540654264198	245.180638930814	141.024132875958	57.3332254014514	209.678400705182	40.6536829943948	175.200508896545	62.4847364679169	192.042373824555	74.1944912100431	82.7304468147357	63.7114161834794	120.495603442471	165.408219254165	55.545819049058	105.084938406219	39.7978029135496	165.206721887388	88.504492288859	212.089592724863	49.7948029578581	54.2873355489976	65.6586447286425	194.306838280237	156.065606205402	95.3759153508425	112.275069402211	44.700209048846	182.954176543414	80.198221059905	225.968236942614	77.0262544115392	53.8756069863794
protein_coding	INHBA	ENSG00000122641.10	2110.96955665937	2.59119555829847	0.228892192061382	5.63771841794455e-31	2.46981811280247e-28	475.007954384967	3194.19055648935	2891.55882048863	345.219208268313	3633.45487888655	527.506325683367	3127.32908380332	833.873685482558	5453.61149340549	613.790790919447	343.848419573745	458.722196521052	3793.72876463404	3513.60771473019	315.788267556681	4916.00477481593	722.839164546098	3370.40380076474	605.000857735782	4107.01570936668	646.473907366675	586.102159723437	562.03799887718	4293.21398788414	4666.7951411143	643.787428618187	4377.66850791829	886.706187662823	2599.92718990614	575.185090827491	4937.75134349712	1160.31038560361	483.533572702755
protein_coding	IGFBP3	ENSG00000146674.14	1330.42137119868	1.11255792793677	0.188366993630367	2.26643301204747e-10	1.74914609919415e-08	671.562969992539	1919.25123404911	2192.07912142389	1082.01214746994	3150.02967726072	1628.13042626333	2432.00206412016	1201.34344518674	1601.00632055777	947.666001364641	687.696839147491	775.318926171265	1925.10553937385	2027.04085251601	863.017447817771	1953.10209740933	1162.46605719577	1632.46642136182	916.748024604002	1165.97037182732	894.589391070485	746.95352431306	945.484484092452	1483.23817275457	1686.37557816392	1100.96980546299	1540.07500859259	995.263838210021	1528.90355100605	799.395171210021	961.105077651118	638.33459772967	649.201064185871
transcribed_unprocessed_pseudogene	FKBP9P1	ENSG00000176826.15	91.6144024189999	1.6679914067322	0.32828765167741	1.96038591662925e-08	1.11450184077071e-06	45.8628369751002	49.0361277861628	63.178811528429	125.645153539351	63.0976668788741	157.656965758751	160.9654675487	250.682811782	20.5759686240595	34.5678879501337	72.3891409628937	36.2664984429037	46.1272231928209	70.5882209555991	168.694709704546	59.9312539347967	165.669923756404	79.3365613583502	158.515508577061	35.5223948406174	66.9654246674644	49.2607304055719	31.5161494697484	30.7725761982275	112.714048926123	151.357430882859	62.4927273087779	180.625334523908	155.263814688195	168.157560286898	31.5763475203653	58.9988331662853	59.2631676850173
protein_coding	DTX2	ENSG00000091073.19	926.620287425563	1.58098293983269	0.146556268724086	2.59212118638013e-28	9.41698660271513e-26	465.180203604588	1562.31383876844	1386.54927443642	542.83585752438	1266.80700426047	499.742834857927	1441.02418567408	500.621757653668	1401.12548249548	408.069701655237	381.335653286672	468.523952856972	2333.66094479598	1609.83286000232	674.778838818185	1353.78955806137	439.626892649676	1504.59455187836	431.954760872491	988.358397624237	451.587350962644	463.45299422385	524.393709232758	1455.10324594476	1575.82910710176	597.13616567484	1261.50573262296	460.685827952393	1495.27954018185	509.646759638751	1286.73616145489	408.075262733473	428.311075541716
protein_coding	GSAP	ENSG00000186088.15	44.6225859982354	1.31411531605381	0.381122926949765	3.21740292466582e-05	0.000911908720413938	19.6555015607572	77.5455044060248	80.1017074735439	41.4750992265818	88.3367336304238	23.7972778503775	85.4102480870655	20.8282454893056	48.990401485856	21.0779804573986	18.0972852407234	16.6629857710638	78.1338678572272	83.2308873954079	29.8301620819015	62.3941821786925	23.1382575078777	43.8684515746172	10.5677005718041	58.5074738551346	11.1609041112441	19.1010995450177	28.8898036806027	81.7671310410046	71.5300695108091	26.9540630339338	58.2559322369963	14.5959866281946	56.3696652052682	19.8339686492238	103.609890301199	24.5828471526189	24.2440231438707
protein_coding	SEMA3C	ENSG00000075223.13	552.006436153381	1.32220915796541	0.19022601379143	2.31208577995474e-13	2.69050919472077e-11	393.110031215145	961.336179621749	1071.78340985728	485.502632122929	1065.86520358467	355.967614511896	1049.01304701806	274.486520912635	901.42338733975	415.6577746199	370.99434743483	337.180417955645	458.448116222526	796.487985707954	272.585963851858	570.578376502517	256.371893187285	682.294427681812	274.760214866905	778.358357537058	442.143509022361	301.596308605542	281.894448034972	723.59514888975	893.042079953132	319.301977478908	624.927273087779	223.50104524423	901.914643284292	299.234222664377	833.812926709646	289.258168162482	309.784740171681
protein_coding	NAMPT	ENSG00000105835.11	540.491476275603	1.20560490863065	0.172050099708086	1.77887529374148e-13	2.11204246982191e-11	239.14193565588	795.981795226549	942.041207611397	408.651712967792	956.172336549093	358.942274243194	697.517026044369	326.557134635899	645.693491583582	409.755940091829	293.434553546016	296.993216978373	481.982413769884	1005.0919819648	440.252047277719	750.372138306907	453.509847154402	687.894655542401	346.092193726583	600.746383333971	369.168366756534	312.654839921079	364.186616094871	585.55816422913	883.287979565295	393.943998188263	941.62770470345	521.806521957958	751.595536070243	362.185514464087	640.407798147408	313.02158707668	259.949803709281
protein_coding	CCDC71L	ENSG00000253276.2	242.731888957562	2.50661008849786	0.228033936078803	1.8732251617904e-29	7.15427917560717e-27	59.78548391397	397.990897613274	394.867572052681	104.90760392606	347.522534502107	78.3327062574925	455.521323131016	90.0077751502137	583.965585711403	91.056875575962	125.388333453584	77.4338750537673	454.682628614949	376.119326584312	58.6316978851167	392.426566860724	113.840226938758	299.612190541534	108.318930860992	484.776211942544	112.467572197921	72.3831140653302	63.9077475358787	407.07722227941	397.750538037378	96.4126100829169	443.804283769117	103.996404725887	424.255901281756	89.684032153012	437.135060985057	132.747374624142	133.342127291289
protein_coding	DNAJB9	ENSG00000128590.4	248.432257292801	1.18605510779854	0.273477504213531	9.78367676008388e-07	4.01454174494351e-05	125.303822449827	294.216766716977	384.713834485612	167.120252765933	518.371601743366	115.020176276824	249.660725177576	124.225607025502	351.751082668446	110.448617596769	170.631546555392	113.700373496671	270.173735843665	534.152657081922	238.641296655212	292.267484942296	115.691287539388	298.678819231436	180.971872292144	356.268724725016	123.628476309165	149.792833274086	176.840616469144	287.503783337726	423.761472404945	260.210377750668	310.345239007999	171.502842881287	475.680859012877	222.485387456511	381.876452824418	101.609101564158	101.016763099461
protein_coding	KDM7A	ENSG00000006459.10	69.7036967698828	1.26080626424445	0.373273776602058	4.21666405557814e-05	0.00115667055447212	31.1212108045323	90.0896301187641	138.767746749942	56.113369541846	148.522200499504	31.7297038005033	84.3152449064621	20.8282454893056	109.738499328317	37.9403648233175	31.0239175555259	41.1673766108636	65.8960331326013	153.819108351007	61.7175767211755	151.880575040238	45.3509847154402	92.4037596997256	29.0611765724612	73.1343423189182	26.6144636498897	33.1755939466097	19.2598691204018	68.5788840989071	163.652128729275	39.3943998188263	163.11661026359	67.5064381554001	69.2259046380487	33.6315120573795	92.755520841073	9.83313886104755	18.8564624452328
bidirectional_promoter_lncRNA	KDM7A-DT	ENSG00000260231.2	18.5349657293203	1.29379685571789	0.798936352919116	0.00334907176354377	0.04281924799827	5.73285462188753	12.5441257127393	11.2819306300766	14.6382703152642	15.531733385569	5.94931946259437	27.3750795150851	20.0843795789733	9.7980802971712	13.4899074927351	9.04864262036172	11.7621076031039	18.8274380378861	54.7848879058381	25.7156569671565	25.4502585202561	17.585075705987	40.1349663342242	25.0982888580346	26.1194079710422	11.1609041112441	6.03192617211085	9.6299345602009	19.342762181743	14.0892561157654	32.1375366943056	14.8287827512354	14.5959866281946	28.6793033500487	2.58703938902919	20.7219780602397	21.3051341989364	25.5909133185302
protein_coding	TCAF2	ENSG00000170379.20	12.3422083381961	1.3138752291742	0.698313249456021	0.00211975675407152	0.0297304866778675	16.3795846339644	9.12300051835586	7.89735144105363	4.87942343842139	8.73660002938257	0.991553243765728	37.2301081405158	33.4739659649555	12.7375043863226	5.05871530977566	11.6339690833222	10.7819319695119	10.3550909208373	5.26777768325366	9.25763650817633	14.7775694633745	8.32977270283596	28.9345106130454	15.8515508577061	18.8059737391504	4.29265542740156	8.04256822948113	7.8790373674371	5.27529877683901	0	4.1467789282975	4.23679507178155	5.47349498557298	48.4581332466341	23.2833545012627	13.8146520401598	2.45828471526189	9.42823122261639
misc_RNA	RNY4	ENSG00000252316.1	147.698347527914	1.61135157197986	0.355517520361082	3.08480758826158e-07	1.41379104698942e-05	86.8117985600112	85.5281298595862	160.203414947088	193.95708167725	203.854000685593	99.1553243765728	340.545989167659	175.552354838433	75.4452182882182	83.4688026112985	149.948934851708	93.1166851912391	74.36838024965	81.1237763221064	146.064931573449	256.965513446457	167.520984357034	369.615038798902	254.945776294773	174.477645246562	170.847686010582	114.606597270106	85.7939624454262	78.2502651897786	125.719516109907	93.3025258866938	91.0910940433034	94.873913083265	205.699830924488	240.594663179715	132.22595524153	98.3313886104755	70.0382890822932
protein_coding	FAM167A	ENSG00000154319.15	48.8908201261467	1.07061211046248	0.405532923174623	0.000484586435498257	0.00901112978370354	15.5606054022662	49.0361277861628	43.9995294572988	26.8368289113177	86.3952669572276	33.7128102880348	45.990133585343	28.2669045926291	46.0509773967046	40.4697224782053	36.1945704814469	25.4845664733918	70.6028926420728	45.3028880759815	30.8587883605878	86.2024885363515	70.3403028239481	56.9356499159925	29.0611765724612	75.2238949566016	29.1900569063306	22.1170626310731	20.1353177167837	61.5451523964551	48.770501939188	47.6879576754213	82.6175038997402	76.6289297980218	45.4913087621463	24.1457009642725	97.6893251411301	85.2205367957454	29.6315838425087
protein_coding	SLC7A2	ENSG00000003989.17	25.8154888107361	4.04780958038897	0.895093414937983	3.74661586581561e-07	1.67142807738639e-05	0	50.1765028509572	101.537375670689	1.21985585960535	106.780667025787	0	38.3251113211192	1.48773182066469	28.4144328617965	2.52935765488783	1.29266323148025	0	21.651553743569	61.1062211257425	5.14313139343129	91.9493211054416	9.25530300315107	35.468109783733	5.28385028590203	44.9253817101926	0.858531085480312	7.03724720079599	6.1281401746733	21.9804115701625	55.2732355310798	6.22016839244625	52.9599383972694	3.64899665704866	58.3475481949268	3.44938585203892	25.6557823602968	2.45828471526189	1.34689017465948
protein_coding	PDGFRL	ENSG00000104213.12	35.5977959222963	1.58951865874977	0.563610342415776	0.00021037382339041	0.00448285851130208	12.2846884754733	107.195256090681	40.6149502682758	20.7375496132909	89.3074669670218	14.8732986564859	50.3701463077566	12.6457204756499	45.0711693669875	21.0779804573986	42.6578866388481	6.86122943514393	64.0132893288127	33.7137771728235	6.17175767211755	58.2893017721996	26.8403787091381	36.4014810938313	14.5305882862306	22.9850790145172	14.5950284531653	28.148988803184	18.3844205240199	68.5788840989071	63.9435469869354	22.8072841056363	41.3087519498701	12.7714882996703	52.4138992259511	11.2105040191265	74.9938253608675	29.4994165831427	9.42823122261639
protein_coding	TNFRSF10B	ENSG00000120889.12	400.758119990076	1.18179322024049	0.14578210215692	3.91186680063669e-17	6.8549712935863e-15	230.133164107199	434.482899686698	560.711952314807	315.942667637785	510.605735050581	204.25996821574	499.321450355152	266.303995898979	529.096336047245	245.34769252412	192.606821490557	245.043908397998	590.240182487728	695.346654189484	326.074530343544	539.381285413171	285.063332497053	546.022216407469	293.253690867563	504.626962000536	234.378986336125	211.11741602388	208.356765938892	583.799731303517	590.664967930166	385.650440331668	620.690478015997	365.811914869128	545.895705145755	277.675561089133	610.804972347066	320.396441222466	255.909133185302
protein_coding	TNFRSF10A	ENSG00000104689.9	592.750472301676	1.37896534225156	0.148094090116134	8.44991817641507e-22	2.17002640065004e-19	218.667454863424	662.557912645594	609.224254024137	490.38205556135	611.56200205678	385.714211824868	743.507159629712	583.190873700558	853.412793883611	484.793550520168	196.484811184997	341.101120490013	819.934926549939	841.790873783936	599.689120474089	647.750128144584	448.882195652827	834.433951227825	450.448236873148	899.552410522694	457.597068561006	295.564382433432	321.289634872157	851.960752459499	990.583083831508	552.558292195642	694.834391772174	504.473787836977	728.84988168917	565.699279734384	1001.56227291159	600.640898762321	272.071815281216
protein_coding	STC1	ENSG00000159167.11	36.2444720708611	2.39511716007952	0.377020651094289	1.15851331111743e-11	1.07180470615491e-09	22.9314184875501	39.9131272678069	31.5894057642145	3.65956757881604	25.2390667515497	28.7550440692061	163.155473909907	113.811484280849	49.9702095155731	22.7642188939905	28.4385910925654	16.6629857710638	14.1205785284146	28.4459994895698	4.11450511474503	27.9131867641519	23.1382575078777	74.669704807859	67.3690911452509	37.6119474783008	9.44384194028344	22.1170626310731	17.508971927638	29.0141432726145	21.6757786396391	12.4403367848925	16.9471802871262	10.0347408068838	95.9273249984389	66.4006776517493	37.4969126804338	13.9302800531507	18.8564624452328
protein_coding	BNIP3L	ENSG00000104765.15	552.084467324548	1.05946832678381	0.125697282129927	3.09523954341759e-18	5.98747961028636e-16	610.958506846871	526.853279935051	472.71289340021	479.403352824902	725.137802438753	803.15812745024	1188.07845095469	865.859919626849	482.065550620823	343.992641064745	420.11555023108	386.189199635244	448.093025301689	389.815548560771	411.450511474503	749.551162225608	742.275300852716	936.171424028533	727.850376883004	369.850816869958	351.997745046928	448.373178793573	414.962634685021	349.928152196987	396.666749105396	332.779008995875	575.144930994346	581.102717634998	866.312749470438	763.176619763612	401.611670024646	263.855892771443	393.291931000569
protein_coding	CEBPD	ENSG00000221869.4	1373.74861898977	1.21624517442075	0.211400136083952	5.81728830905543e-10	4.14586169202778e-08	817.341273234822	2115.39574519377	2497.81944149896	1445.52919363234	3221.86394416897	1519.0595694491	2127.59117991241	795.936524055609	2126.18342448615	928.274259343835	827.304468147357	784.140506873593	962.082083735979	2062.86174076214	1432.87640620996	1527.01551121537	1187.45537530428	1442.99204541188	846.7370083158	1590.14955727705	1042.2567377731	771.081229001504	744.131306924615	1217.714800987	1628.93476476888	1181.83199456479	1462.75349853258	1251.60585336769	2141.05833630536	868.382888250799	1289.69644403492	722.735706286995	752.911607634652
protein_coding	LYN	ENSG00000254087.7	613.647889370584	1.40372984586154	0.157776100451879	3.9581318497686e-20	8.54440201482657e-18	324.315775752495	1071.95256090681	881.118782208983	358.637622723972	1450.27560487751	533.455645145962	850.817471328845	304.985023236261	1159.11289915535	292.562368748693	254.654656601608	285.231109375269	712.618529733988	978.753093548531	383.677601949974	1078.76257082634	376.690832228248	784.03190048252	315.710054582646	929.850923769103	315.939439456755	302.601629634228	281.894448034972	743.8171275343	1010.09128460718	404.310945509006	944.805301007286	425.108110546168	774.341190451316	344.938585203892	904.859708630468	263.036464533022	207.421086897561
protein_coding	SDR16C5	ENSG00000170786.12	52.85760021187	3.82889493758151	0.457350656011695	3.14910560919499e-18	6.01358051909736e-16	5.73285462188753	59.2995033693131	72.2043560324903	39.0353875073711	210.64913404178	18.8395116315488	109.50031806034	31.2423682339585	107.778883268883	33.7247687318378	10.341305851842	2.94052690077597	59.3064298193411	94.819998298566	16.4580204589801	113.294699219205	24.9893181085079	112.937928521887	22.4563637150836	90.8955397392269	33.4827123337322	4.02128411474057	10.5053831565828	53.6322042311966	85.6193256265746	15.5504209811156	109.097473098375	21.8939799422919	80.1042610811706	10.3481575561168	47.3645212805479	29.4994165831427	6.73445087329742
protein_coding	SDCBP	ENSG00000137575.11	2229.88262917217	1.22287615571977	0.145641466677667	2.83703667710278e-18	5.56021859282183e-16	986.050994964655	2964.97516846565	3155.55599723243	1424.79164401905	3835.36741289895	1586.48519002516	3196.31428418134	1430.4541455691	2567.09703785885	1393.6760678432	1449.07548248936	1524.17311023555	3667.58492978021	4284.81036755853	1536.76766035727	3390.63121576316	1385.51885957171	2869.18340724198	1380.4058871919	2878.35875840885	1446.62487903433	1348.13549946677	1513.65062314431	2955.92574795546	2784.25376626165	1493.87710891918	3302.58175845372	1739.65915624795	3488.98559375765	1415.97289226198	2646.49262655062	1272.57205426724	1270.11743470389
antisense	MSC-AS1	ENSG00000235531.9	25.4168057565459	1.38799824960777	0.642515124155324	0.00112470306011679	0.0178788175885161	13.9226469388697	45.6150025917793	53.0250739613601	9.75884687684278	29.1220000979419	8.92397919389155	43.8001272241362	20.0843795789733	35.2730890698163	25.2935765488783	5.17065292592098	20.5836883054318	47.0685950947152	38.9815548560771	24.6870306884702	13.1356173007774	3.70212120126043	38.2682237140278	14.5305882862306	38.6567237971425	17.1706217096062	17.0904574876474	9.6299345602009	29.893359735421	37.9326126193685	25.9173683018594	25.4207704306893	18.2449832852433	70.214846132878	10.3481575561168	22.6954997802625	5.7359976689444	18.8564624452328
bidirectional_promoter_lncRNA	AC083837.2	ENSG00000285744.1	4.68669853506412	4.82023338453181	2.91820253206624	0.00122440448388393	0.0189579051844606	0	26.2286264902731	18.0510890081226	0	9.70733336598063	0	14.2350413478443	0	6.85865620801984	0	0	0	16.9446942340975	0	0	7.38878473168727	0.925530300315107	1.86674262019648	0	4.17910527536676	0	0	0	14.067463404904	7.5865225238737	0	13.76958398329	0	10.8783564431219	0	1.97352172002283	0	0
protein_coding	FAM83A	ENSG00000147689.16	1582.86099309157	1.54721224369426	0.251606566926789	4.50708110072211e-11	3.7401774930706e-09	747.728038540474	2086.8863685739	2153.72055728162	997.842093157175	2567.58967530188	1311.82494150206	3108.71402973307	1099.4338154712	2649.40091235509	1370.06872973091	641.160962814202	823.347532217272	504.575339415347	2355.75017995104	1060.51369332553	2349.63354467655	1010.6790879441	2443.56608983719	919.389949746953	2441.64225713303	1449.20047229077	857.538837468426	991.883259700693	1448.06951424231	1939.9821882477	839.722732980244	2370.48684266178	1212.37913930442	2372.47064609541	1144.33375641391	2613.92951817024	1530.69194936974	820.256116367626
protein_coding	MTSS1	ENSG00000170873.18	122.356039398534	1.11127269528495	0.246293947281122	4.72921215977667e-07	2.05369140291176e-05	63.8803800724611	165.3543843952	174.869924766187	43.9148109457925	283.454134286635	69.408727063601	167.535486632321	58.7654069162552	282.18471255853	89.3706371393701	58.169845416611	57.8303623819275	208.043190318641	142.229997447849	42.1736774261366	264.354298178145	86.99984822962	150.272780925816	67.3690911452509	221.492579594438	53.2289272997794	59.3139406924233	60.4059531503511	166.171911470429	179.908962709005	35.2476208905288	227.727735108258	75.7166806337596	104.827798451902	36.2185514464087	185.511041682146	65.5542590736503	90.2416417021855
protein_coding	TRIB1	ENSG00000173334.3	108.528016881635	1.75674186750762	0.334935930861966	9.05941977195817e-09	5.64602751059904e-07	18.836522329059	66.14175375808	238.048736294616	56.113369541846	153.375867182494	94.1975581577442	55.8451622107736	63.2286023782493	134.233700071245	65.7632990270836	73.681804194374	39.2070253436796	128.96795055952	249.692662186224	106.977132983371	165.016192341016	66.6381816226877	132.53872603395	122.849519147222	176.567197884245	57.5215827271809	63.3352248071639	36.7688410480398	107.264408462393	208.087474940536	103.669473207438	169.471802871262	114.943394697033	161.197463657171	60.3642524106812	159.855259321849	66.373687312071	64.6507283836552
protein_coding	NDRG1	ENSG00000104419.14	1966.89158268996	1.42341180069234	0.15744075356043	9.80637797474103e-21	2.31850793545663e-18	1182.60601057223	1469.94345852009	1420.39506632665	971.005264245857	3196.62487741742	2315.27682419297	3848.93617982097	3545.26492864395	2138.92092887247	1119.66232189701	1348.2477504339	1117.40022229487	1709.53137384006	1470.76352916442	969.994580801142	4020.31987011917	2593.33590148293	2862.6498080713	2015.78888407162	1786.56750521929	1084.32476096163	1365.22595695442	1111.81971740501	1543.90410868822	1573.6615292378	1160.06140519123	3308.93695106139	2921.02182396745	2667.17521155453	2493.04362456113	2146.20487052483	1238.15606825357	1190.65091439898
protein_coding	SLC28A3	ENSG00000197506.7	21.2627230392521	2.76549734170769	1.05376903825231	0.000254701275924931	0.00525453671039037	3.27591692679287	90.0896301187641	49.6404947723371	0	94.1611336500122	1.98310648753146	52.5601526689634	2.23159773099703	64.6673299613299	0	3.87798969444074	0	64.0132893288127	45.3028880759815	0	38.5858758210335	1.85106060063021	31.7346245433401	0	19.8507500579921	0	1.00532102868514	7.8790373674371	32.5310091238405	23.843356503603	2.07338946414875	9.53278891150849	10.0347408068838	24.7235373707317	1.72469292601946	17.7616954802055	0	6.73445087329742
protein_coding	NINJ1	ENSG00000131669.9	231.017808045413	1.43828255052704	0.474143132984302	0.000103370782848894	0.00246647377102676	53.2336500603842	431.061774492314	486.251210156302	123.20544182014	563.996068563475	57.5100881384122	336.165976445245	44.6319546199407	381.14532355996	78.4100873015228	286.971237388614	198.975653619174	423.617355852437	311.852438848617	78.1755971801556	349.735810633197	86.0743179293049	338.81378556566	169.083209148865	350.000066811966	73.8336733513069	70.3724720079599	93.6729998128633	379.821511932408	311.047423478822	88.1190522263219	354.831587261705	95.7861622475272	412.388603343804	53.4654807066033	372.995605084315	37.693698967349	130.64834694197
protein_coding	KLF4	ENSG00000136826.14	49.7273665998438	1.32080865306362	0.401333900747872	5.79257191356386e-05	0.00152979359313003	36.8540654264198	75.2647542764359	82.3580935995593	53.6736578226353	90.2782003036199	50.5692154320521	85.4102480870655	60.9970046472522	45.0711693669875	20.2348612391027	41.3652234073679	12.7422832366959	45.1858512909266	42.1422214660293	59.660324163803	45.9746605527208	53.6807574182762	63.4692490866802	54.1594654304958	24.0298553333588	30.9071190772912	21.111741602388	18.3844205240199	33.410225586647	94.2896370824302	68.4218523169088	78.3807088279587	66.594188991138	41.5355427828292	56.9148665586423	34.5366301003995	23.7634189141983	29.6315838425087
protein_coding	PAPPA	ENSG00000182752.9	71.8732660371812	1.38062758873462	0.376734562356959	1.26167515265967e-05	0.000390699613282034	13.1036677071715	137.985382840132	64.3070045914367	34.1559640689497	59.2147335324819	36.6874700193319	73.3652131004281	47.60741826127	174.405829289647	72.5082527734512	33.6092440184864	25.4845664733918	111.081884423528	50.5706657592352	17.4866467376664	105.084938406219	29.6169696100834	82.136675288645	58.1223531449223	147.313460956678	44.6436164449762	33.1755939466097	39.3951868371855	196.06527120585	118.132993586033	40.4310945509006	79.4399075959041	41.0512123917974	63.2922556690731	49.1537483915547	154.921455021792	103.247958040999	35.0191445411466
protein_coding	TRAF1	ENSG00000056558.10	14.6962565237143	1.74318193467899	1.95726648430572	0.0035399696494589	0.0447474090398557	0	37.6323771382179	24.8202473861685	4.87942343842139	21.3561334051574	0	33.9450985987055	5.20706137232641	39.1923211886848	0	5.17065292592098	14.7026345038799	27.2997851549348	26.3388884162683	0	17.2404977072703	0	29.8678819231436	7.92577542885304	36.5671711594591	1.71706217096062	2.01064205737028	0	17.58432925613	23.843356503603	0	31.7759630383616	1.82449832852433	30.6571863397073	0	43.4174778405023	0	0
protein_coding	LCN2	ENSG00000148346.11	40.7704409556556	2.79010076260733	0.503730967865727	1.54618698354278e-09	1.05644289540686e-07	9.00877154868041	145.968008293694	122.973043867835	18.2978378940802	100.956267006199	0	82.1252385452553	8.92639092398813	130.314467952377	10.1174306195513	12.9266323148025	2.94052690077597	74.36838024965	130.640886544691	6.17175767211755	43.511732308825	6.47871210220575	49.4686794352066	2.64192514295101	94.029868695752	6.00971759836219	12.0638523442217	7.0035887710552	56.2698536196161	87.7869034905385	10.3669473207438	32.835161806307	1.82449832852433	26.7014203603902	1.72469292601946	43.4174778405023	0.819428238420629	6.73445087329742
protein_coding	ASS1	ENSG00000130707.17	165.847944381207	1.36622838091388	0.363735004057247	8.56929294657897e-06	0.000275679521467157	67.9752762309521	281.672641004237	293.330196381992	117.106162522113	434.888534795932	98.1637711328071	267.180776067231	98.9341660742018	259.649127875037	64.9201798087877	60.7551718795715	124.482305466183	524.344149355127	298.156216872157	105.948506704685	198.676211674258	102.733863334977	170.806949747978	51.5175402875448	165.074658376987	85.8531085480312	83.4416453808667	61.281401746733	191.669188891817	246.020087559904	92.2658311546194	291.279661184982	113.118896368508	268.003145098731	43.1173231504866	112.490738041301	44.249124874714	53.8756069863794
protein_coding	SLC2A6	ENSG00000160326.13	258.696146757676	2.48495523733811	0.244389214868088	1.23147450047196e-25	3.98756797489778e-23	76.9840477796325	551.94153136053	460.302769707126	128.084865258562	574.674135266054	96.1806646452756	659.19191472325	107.116691087858	301.780873152873	84.3119218295944	137.022302536906	99.9779146263831	326.656049957323	507.813768665653	159.43707319637	362.871427933975	103.659393635292	434.017659195681	165.120321434438	313.432895652507	89.2872328899525	87.4629294956073	104.178382969446	439.60823140325	406.420849493234	133.733620437594	305.049245168272	107.645401382935	545.895705145755	147.461245174664	366.088279064235	79.484539126801	74.0789596062716
protein_coding	AKR1C1	ENSG00000187134.13	3618.74712384572	1.10047323785243	0.164647819046613	1.87953371447268e-12	1.99681832084553e-10	2544.56847288637	3806.57196628398	8146.68210797832	4844.04761849284	7297.00249120764	4356.88495310661	5203.45511422738	2212.25721732839	2936.48466506221	1182.05314405091	1624.87768197067	1590.8250533198	4325.60388920433	7619.3136410581	4320.23037048229	7241.00903705352	3554.03635321001	3914.55927455201	1356.62856090535	1550.44805716107	1091.19300964548	1897.04078112886	1800.79776275757	3155.50788501253	7681.89594988811	3941.51337134678	6217.49676783943	3718.32759353258	3922.14196849287	2006.68021942364	1627.16865815882	966.925321336343	1764.42612880392
protein_coding	AKR1C2	ENSG00000151632.17	8966.57118585495	1.6111750243482	0.16915996053767	1.01645960880632e-22	2.91157036022504e-20	4610.85307446097	11435.6811497591	21054.338941849	11300.7446833839	19403.0179319221	10316.1199481386	16006.7564940606	5189.95245638877	8706.57415206633	2333.75399624317	2907.19960759907	3323.77557351044	13886.1769248429	18131.6907857591	10525.9327097965	16859.5648055478	8541.71914160812	11393.6635823692	2954.99327239071	5729.55333252782	2615.94421745851	3976.04466844973	3695.268525328	9426.9589142113	19753.1370743031	8762.14387549262	13389.3316255976	6764.32755300394	9495.81623335062	3539.93223065495	5021.62601659809	1800.28383981012	3043.97179473043
protein_coding	AKR1C3	ENSG00000196139.13	1230.41074571068	1.47071213283975	0.161337304377219	4.95222082522344e-21	1.20923490478202e-18	706.779076955563	1602.22696603625	2321.82132366977	1369.89813033681	3356.7958779561	1620.1980003132	2299.50667926715	899.333885591804	1113.06192175865	386.991721197838	593.332423249433	604.768365926258	1370.63748915811	2158.73529459735	1177.77708909577	2264.2520322215	1229.10423881846	1398.19022252716	557.446205162664	715.671778406557	488.504187638298	618.272432641362	640.828372551551	1155.29043212774	1876.03864126077	1090.60285814224	1850.42024760059	1095.61124627886	1882.94460615492	653.658618961376	644.354841587454	320.396441222466	540.102960038453
protein_coding	FAM107B	ENSG00000065809.13	378.278441899015	1.55271224618377	0.126896674173571	1.08860166661879e-35	6.23643147087954e-33	136.769531693603	315.883892948072	578.76304132293	412.311280546608	451.3910015181	329.195676930222	508.08147579998	272.254923181638	457.570349877895	190.544943334883	206.826117036839	204.856707420726	281.470198666397	636.347544137043	376.477217999171	549.232998388754	382.244014030139	510.554106623736	298.537541153465	424.179185449726	189.735369891149	212.122737052565	193.4741398004	342.894420494535	635.100314141427	467.549324165543	647.170447214632	397.740635618303	562.707710557853	365.634900316126	501.274516885799	240.911902095665	203.380416373582
protein_coding	FZD8	ENSG00000177283.7	81.2044120390288	1.30653652284481	0.324542151991752	3.47273450988117e-06	0.000122798824111396	38.4920238898163	88.9492550539697	108.306534048735	42.6949550861872	111.634333708777	69.408727063601	118.260343505168	69.179529660908	61.7279058721785	77.5669680832269	71.0964777314135	43.1277278780476	95.0785620913247	102.194887055121	69.9465869506656	110.01079489401	84.2232573286747	108.271071971396	96.430267717712	91.9403160580686	48.0777407868975	23.1223836597583	58.6550559575873	112.539707239232	87.7869034905385	51.8347366037188	114.393466938102	60.2084448413028	154.274873193366	76.7488352078661	119.398064061381	54.9016919741822	59.2631676850173
protein_coding	IPMK	ENSG00000151151.5	150.803529354193	1.01685893558562	0.212383150823276	1.35131403862403e-07	6.73171324592139e-06	105.64832088907	182.460010367117	81.2299005365516	82.9501984531637	188.322267300024	127.910368445779	282.510820595678	194.892868507074	154.809668695305	139.114671018831	130.558986379505	116.640900397447	128.026578657625	97.9806649085182	77.1469709014694	162.55326409712	129.574242044115	193.207861190335	146.626845433781	118.059724029111	94.4384194028344	180.957785163325	160.207093137888	168.809560858848	135.473616497745	98.4859995470657	242.556517859494	132.276128818014	345.140581695414	173.331639064956	129.265672661495	120.455951047833	154.892370085841
protein_coding	SLC16A9	ENSG00000165449.11	47.9605984741617	1.21249079278956	0.525530668488842	0.000858803893334735	0.0144052747648884	43.4058992800056	60.4398784341076	42.8713363942911	25.6169730517123	22.3268667417555	18.8395116315488	41.6101208629294	28.2669045926291	63.6875219316128	65.7632990270836	34.9019072499666	10.7819319695119	47.0685950947152	61.1062211257425	16.4580204589801	38.5858758210335	14.8084848050417	84.0034179088414	39.6288771442652	108.656737159536	48.0777407868975	36.1915570326651	20.1353177167837	73.8541828757461	100.792370674322	50.7980418716444	30.7167642704162	16.4204849567189	98.8941494829267	80.198221059905	79.9276296609246	40.1519836826108	37.7129248904656
protein_coding	DDIT4	ENSG00000168209.4	2512.28880332817	1.030015043267	0.132940583913346	9.08846418694058e-16	1.39559457798433e-13	2136.71681550065	2015.04273949185	2390.64110051323	2466.54854812201	3226.71761085196	3501.17450373679	3962.81651060372	4338.22598905823	1309.02352770207	872.628390936302	2320.33050050704	1595.72593148776	1590.91851420137	2560.13995406128	2820.49325615772	2139.46366786411	2423.03832622495	3417.07236626965	4065.92279500161	1222.38829304478	988.169279387839	2134.29654389856	1993.39645396159	1850.75065420768	2484.04423210264	3273.88196389088	2641.6417272558	3079.75317854907	4531.3299293077	5035.24099751382	1494.94270291729	827.622520804836	2195.43098469496
protein_coding	P4HA1	ENSG00000122884.12	464.48942680248	1.08935282716669	0.219743286320429	5.38401267342971e-08	2.81385504458721e-06	344.79025654495	518.87065448149	379.072869170574	326.921370374233	639.713268818124	597.906605990734	845.342455425828	514.755209949982	309.61933739061	297.621084058468	314.1171652497	367.565862596997	412.320893029705	480.421324712734	450.538310064581	474.524174990582	506.265074272363	646.826317898079	561.409092877091	472.238896116443	470.475034843211	392.075201187205	340.549503992559	355.203450973826	337.058357846389	329.668924799651	505.23781230995	450.651087145509	852.467568542828	705.39940674196	535.811146986198	299.09130702353	293.622058075768
protein_coding	FUT11	ENSG00000196968.10	309.265799451934	1.39292891324199	0.190817028127413	1.99750691576937e-14	2.70480595548952e-12	226.857247180407	346.674019697523	247.074280798678	213.474775430936	291.220000979419	282.592674473232	709.562061031006	560.874896390588	217.517382597201	202.348612391027	236.557371360885	280.330231207309	230.636115964104	182.265107840577	246.870306884702	243.008920064381	227.680453877516	616.958435974935	533.668878876105	281.044829768414	236.954579592566	291.543098318691	175.965167872762	267.281804693176	198.333374552698	193.861914897908	323.055624223343	226.237792737017	525.127933754341	538.966539381082	296.028258003425	254.842182148816	300.356508949065
protein_coding	PLAU	ENSG00000122861.15	1976.08834932088	2.70872563032232	0.140989136572764	1.42964496971357e-83	3.54909363731393e-80	572.466482957055	2803.04190926484	3655.34552414482	769.729047410975	4553.71008198152	730.774740655342	4193.86218171104	711.879676188054	3561.60218802173	558.144922511915	488.626701499533	511.651680735019	3709.94666536545	4469.18258647241	746.782678326224	4252.65610112667	588.637271000408	3620.54731187107	476.867488302658	2968.20952182924	681.673681871368	597.160691038974	613.689466063712	2744.03458041909	3588.42515379226	632.383786565369	3622.45978637323	613.943687548436	3453.3836999438	545.00296462215	3007.64710131479	603.099183477583	564.346983182324
protein_coding	GOLGA7B	ENSG00000155265.10	42.1295971469	1.00731023132426	0.475836947052149	0.001817831266415	0.0263135050663279	20.4744807924555	65.0013786932855	60.9224254024137	18.2978378940802	68.9220668984625	28.7550440692061	74.4602162810315	31.2423682339585	46.0509773967046	25.2935765488783	31.0239175555259	28.4250933741677	82.8407273666987	44.2493325393308	27.772909524529	45.1536844714222	18.5106060063021	69.0694769472696	42.2708022872162	56.4179212174512	8.58531085480312	23.1223836597583	34.1424952588941	67.6996676361006	67.1949137828813	36.2843156226031	55.0783359331602	48.3492057058947	61.3143726794146	21.5586615752433	46.3777604205365	28.679988344722	6.73445087329742
protein_coding	NFKB2	ENSG00000077150.18	161.867302000538	2.22676510509203	0.328175009255632	6.2029538670302e-13	6.74401444156312e-11	41.7679408166092	258.865139708348	302.355740886053	65.8722164186888	211.619867378378	55.5269816508808	224.475652023698	38.6810273372819	211.638534418898	92.7431140125539	65.9258248054925	69.5924699850313	341.718000387632	267.603106309286	118.29202204892	363.692404015273	67.5637119230028	330.413443774776	66.0481285737754	267.462737623472	40.3509610175747	38.2021990900354	49.0251213973864	287.503783337726	273.114810859453	76.7154101735038	325.174021759234	81.1901756193326	241.301724738341	33.6315120573795	337.472214123904	32.7771295368252	63.3038382089958
protein_coding	ITPRIP	ENSG00000148841.16	190.094747549761	1.173775823737	0.235301146024634	4.27789428172042e-08	2.29205882468438e-06	77.8030270113308	151.669883617666	201.946558278371	178.098955502381	257.244334198487	172.530264415237	206.955601134043	127.944936577163	170.486597170779	155.133936166454	82.7304468147357	95.0770364584231	290.88391768534	335.030660654933	198.524871786448	261.07039385295	172.14863585861	226.809228353872	173.046096863291	196.417947942237	102.165199172157	128.681091671698	117.310111915175	157.379746842364	293.70680056711	224.962756860139	356.949984797596	251.780769336357	254.157964171122	169.019906749907	236.82260640274	136.844515816245	111.791884496737
protein_coding	DUSP5	ENSG00000138166.5	51.1624277051484	1.36476377483624	0.512431881053241	0.000327655604157708	0.0065250295566524	32.7591692679287	19.3863761015062	58.6660392763984	25.6169730517123	63.0976668788741	51.5607686758179	58.0351685719804	55.7899432749258	57.8086737533101	26.1366957671743	14.2192955462827	17.6431614046558	80.0166116610158	93.7664427619152	26.7442832458427	80.4556559672614	80.5211361274143	77.4698187381538	30.3821391439367	41.7910527536675	30.9071190772912	14.074494401592	8.754485963819	61.5451523964551	115.965415722069	60.1282944603138	106.979075562484	74.8044314694974	59.336489689756	39.6679372984476	49.3380430005708	46.7074095899759	28.2846936678492
protein_coding	PTPRE	ENSG00000132334.16	168.433572657613	1.06142895996278	0.193681704081053	3.45819998412033e-09	2.26915809530715e-07	104.829341657372	158.512134006433	283.176458814923	181.758523081197	260.156534208281	217.150160384694	192.720559786199	105.628959267193	194.00198988399	123.938525089504	45.2432131018086	89.1959826568712	133.674810068991	310.798883311966	190.295861556958	279.952843722818	196.212423666803	214.675401322595	103.03508057509	178.656750521929	139.082035847811	100.532102868514	77.0394764816072	123.09030479291	304.54468988693	163.797767667751	249.970909235112	182.449832852433	182.954176543414	104.343922024177	185.511041682146	84.4011085573248	96.9760925754829
protein_coding	BNIP3	ENSG00000176171.11	247.479830776166	2.15066020687363	0.241369553162916	2.51884912703905e-20	5.73312770818084e-18	132.674635535111	141.406508034516	139.89593981295	101.248036347244	264.039467554673	251.854523916495	810.302353646519	517.730673591312	216.537574567483	122.252286652912	131.851649610985	160.748803909086	207.101818416747	228.621551453209	225.269155032291	292.267484942296	250.818711385394	544.155473787273	404.214546871505	205.820934811813	224.076613310361	232.229157626268	129.566392264521	134.520118809395	158.233184069366	133.733620437594	167.353405335371	177.888587031122	560.729827568194	421.687420411759	171.696389641986	158.149650015181	148.157919212543
protein_coding	ADAM8	ENSG00000151651.15	26.8516501868143	2.69043415043051	0.66140556769194	1.94367985424091e-06	7.40437632453156e-05	4.09489615849109	26.2286264902731	37.2303710792528	20.7375496132909	9.70733336598063	7.93242595012582	66.7951940168077	8.18252501365579	42.1317452778362	11.8036690561432	3.87798969444074	4.90087816795995	48.9513388985038	32.6602216361727	5.14313139343129	50.9005170405123	4.62765150157553	44.8018228847154	19.8144385721326	67.9104607247098	6.8682486838425	2.01064205737028	12.2562803493466	42.202390214712	59.6083912590076	13.4770315169669	45.5455470216517	20.0694816137676	35.6018938138536	18.1092757232044	75.980586220879	27.8605601063014	8.08134104795691
lincRNA	MIR210HG	ENSG00000247095.2	16.4567260955141	1.84929936727255	1.06193175178745	0.00205170840613296	0.0289122012387422	18.0175430973608	7.98262545356138	1.12819306300766	6.09927929802674	17.4732000587651	13.8817454127202	67.8901971974111	56.5338091852582	7.83846423773696	3.37247687318378	15.5119587777629	4.90087816795995	10.3550909208373	0	8.22901022949007	48.4375887966165	13.8829545047266	31.7346245433401	42.2708022872162	4.17910527536676	6.00971759836219	11.0585313155366	0.8754485963819	16.7051127933235	5.41894465990978	0	2.11839753589078	13.6837374639325	35.6018938138536	43.1173231504866	4.93380430005708	9.01371062262692	14.8157919212543
protein_coding	PHLDA2	ENSG00000181649.6	4444.52452685545	1.2393800547512	0.129341348875409	5.57658283555882e-23	1.62869022226762e-20	1761.62432738287	4301.49474440479	4612.05324157532	2978.88800915626	6668.9380224287	3663.78923571437	5564.8061638265	3458.23261713507	5840.63566514375	3363.20256178252	2139.35764809981	2567.07998437742	6132.0965689395	6256.01277663205	3893.35046482749	7437.22232048389	3521.64279269898	6139.71647782621	3706.62097556027	5608.35927954218	3723.44931772811	2982.78749210881	3226.0280776673	5049.34014589774	5480.72062903275	3595.25733083393	6182.54320849723	3596.08620552145	6233.29824190887	3782.25158676068	6623.13889239662	3752.16190372806	2827.12247661026
protein_coding	AMPD3	ENSG00000133805.15	59.5007187915812	1.70389707466475	0.379238742706022	3.56547101546029e-07	1.6093239628873e-05	29.4832523411359	30.790126749451	62.0506184654214	37.8155316477658	60.1854668690799	56.5185348946465	78.8402290034451	34.2178318752878	83.2836825259552	37.0972456050215	27.1459278610852	5.88105380155194	76.2511240534386	103.248442591772	49.3740613769404	106.726890568816	59.2339392201668	84.0034179088414	64.7271660022999	82.5373291884934	40.3509610175747	54.2873355489976	34.1424952588941	56.2698536196161	92.1220592184663	37.3210103546775	86.8542989715218	74.8044314694974	96.9162664932682	54.3278271696131	70.0600210608105	54.9016919741822	41.753595414444
protein_coding	MICAL2	ENSG00000133816.15	200.968989679573	1.30294638108471	0.17582911913272	8.92078017688238e-15	1.29004874499673e-12	87.6307777917094	173.337009848761	304.612127012068	165.900396906327	225.210134090751	139.809007370968	261.705760164214	146.541584335472	274.346248320794	217.524758320354	81.4377835832555	97.0373877256071	165.681454733397	280.245772749095	220.126023638859	214.274757218931	152.712499551993	255.743738966917	211.354011436081	377.16425110185	199.179211831432	100.532102868514	112.932868933265	158.25896330517	364.153081145937	173.128020256421	194.892573301951	187.923327838006	236.357017264195	182.817450158063	329.578127243813	225.342765565673	114.485664846056
protein_coding	SAA2	ENSG00000134339.8	22.2201704208659	4.145993671663	1.01599931648063	1.6223793624334e-06	6.34260908226917e-05	0	142.54688309931	46.2559155833141	7.31913515763209	41.7415334737167	0	60.2251749331872	1.48773182066469	77.4048343476525	8.43119218295944	0	2.94052690077597	44.2444793890323	55.8384434424888	0	22.9873302763604	0	23.334282752456	0	31.3432895652507	0	3.01596308605542	0.8754485963819	31.651792661034	65.0273359189174	2.07338946414875	10.5919876794539	2.73674749278649	21.7567128862439	0	28.616064940331	0.819428238420629	0
protein_coding	SAA1	ENSG00000173432.11	30.7684394624618	2.29375455517167	0.829950103375603	0.00017709552578788	0.0038791733185448	4.09489615849109	136.845007775338	60.9224254024137	12.1985585960535	76.687933591247	0	61.3201781137906	5.20706137232641	140.112548249548	17.7055035842148	1.29266323148025	1.96035126718398	84.7234711704873	62.1597766623932	5.14313139343129	23.808306357659	0	30.8012532332419	0	41.7910527536675	6.8682486838425	2.01064205737028	13.1317289457285	66.8204511732941	46.6029240752241	1.03669473207438	7.41439137561771	4.56124582131082	48.4581332466341	0	42.4307169804908	6.55542590736503	2.69378034931897
protein_coding	ABTB2	ENSG00000166016.5	58.719534343231	1.78169122578948	0.363564571182738	5.11998684360498e-08	2.70699796235879e-06	22.9314184875501	125.441257127393	62.0506184654214	28.056684770923	161.141733875279	20.8226181190803	77.7452258228417	26.0353068616321	102.879843120298	11.8036690561432	41.3652234073679	17.6431614046558	125.202462951942	95.8735538352167	29.8301620819015	109.189818812712	22.2127272075626	103.604215420904	26.4192514295101	67.9104607247098	10.3023730257637	16.0851364589623	28.8898036806027	113.418923702039	111.630259994142	35.2476208905288	83.6767026676856	22.8062291065541	78.1263780915121	23.2833545012627	101.636368581176	19.6662777220951	14.8157919212543
protein_coding	TMEM132A	ENSG00000006118.14	136.119558714201	1.00582188669637	0.282055682061996	2.63563418374491e-05	0.000765258697210145	101.553424730579	229.215388023691	190.664627648295	65.8722164186888	202.883267348995	81.3073659887897	245.280712455163	123.481741115169	251.8106636373	69.1357759002674	71.0964777314135	59.7907136491114	321.949190447852	187.53288552383	115.206143212861	160.911311934523	79.5956058270992	169.873578437879	84.5416045744325	155.671671507412	83.2775152915903	103.54806595457	105.053831565828	218.045682776012	185.327907368915	71.5319365131319	163.11661026359	71.1554348124488	177.020527574439	87.9593392269926	135.186237821564	76.2068261731185	47.141156113082
protein_coding	EHD1	ENSG00000110047.17	900.334903192377	1.51763221647571	0.188778869925597	5.46442011688848e-17	9.24915200466521e-15	381.64432197137	1081.07556142517	1070.65521679427	574.552109874119	919.284469758366	488.835749176504	1237.35359408185	590.629532803881	1633.33998553844	521.890796125189	391.676959138514	422.455698078148	2283.76823399558	1443.3710852115	584.259726293795	1512.23794175199	602.520225505134	1518.59512152983	566.692943162993	1354.03010921883	581.225544870171	396.096485301946	477.994933624518	1295.96506617678	1308.13324090222	560.851850052237	1030.60040121086	597.523202591717	1042.34433555005	509.646759638751	1614.34076697868	670.292299028075	447.167537986949
protein_coding	FOSL1	ENSG00000175592.8	438.231556636318	2.25497853893008	0.297926332229052	1.5435671811319e-15	2.32236698615754e-13	76.9840477796325	242.899888801225	627.275343032259	269.588144972782	569.820468583063	222.107926603523	488.371418549118	197.124466238071	1104.24364949119	397.10915181739	64.6331615740123	73.5131725193993	970.554430853027	777.523986048241	384.706228228661	773.359468583267	236.935756880667	585.223811431595	264.192514295101	916.268831624161	340.836840935684	91.4842136103479	137.445429631958	540.718124625998	775.992875299081	313.081809086461	600.565701425035	289.182985071106	367.886236076487	181.955103695053	940.383099590879	540.003209119195	99.6698729248019
protein_coding	PANX1	ENSG00000110218.8	220.654641878896	1.08255381648067	0.18020049869113	1.49535079399855e-10	1.17847884003219e-08	116.295050901147	303.339767235332	210.972102782433	164.680541046722	310.63466771138	165.589391708877	300.030871485333	180.75941621076	413.478988540625	144.173386328606	139.607628999867	124.482305466183	305.945868115649	322.387994215124	185.152730163527	353.019714958392	158.265681353883	258.543852897212	215.316899150508	302.98513246409	147.667346702614	110.585313155366	139.196326824722	255.851990676692	239.517353968012	122.329978384776	331.529214366906	176.97633786686	275.914677057366	194.02795417719	322.670801223733	163.066219445705	126.607676417992
protein_coding	BIRC3	ENSG00000023445.13	189.566945157823	4.86824197565108	0.353942192342868	7.62130775774245e-44	6.30663216953188e-41	16.3795846339644	748.086042505181	370.047324666513	31.716252349739	454.303201527894	25.7803843379089	427.051240435328	14.1334522963145	668.229076267076	18.5486228025108	27.1459278610852	9.80175633591991	325.714678055429	244.42488450297	51.4313139343129	326.748480356837	16.6595454056719	288.411734820356	15.8515508577061	402.23888275405	16.3120906241259	12.0638523442217	7.0035887710552	443.125097254476	302.377112022966	20.7338946414875	255.266903074838	27.3674749278649	286.793033500487	19.8339686492238	332.538409823847	21.3051341989364	28.2846936678492
protein_coding	MMP3	ENSG00000149968.11	16.4861982193852	2.30625486193113	0.894185585738816	0.000360500415241781	0.00703755397775404	2.45693769509466	6.8422503887669	13.5383167560919	4.87942343842139	11.6488000391768	0	22.9950667926715	5.20706137232641	56.8288657235929	11.8036690561432	11.6339690833222	0.980175633591991	18.8274380378861	45.3028880759815	12.3435153442351	9.85171297558303	9.25530300315107	22.4009114423577	1.32096257147551	77.313447594285	13.736497367685	4.02128411474057	7.0035887710552	12.309030479291	18.4244118436933	1.03669473207438	12.7103852153447	7.29799331409731	30.6571863397073	7.76111816708758	68.0864993407876	15.569136529992	0
protein_coding	MMP13	ENSG00000137745.11	8281.12537179243	1.51560978612828	0.132109973605724	2.50945586935212e-31	1.20575307012903e-28	5970.35859908001	21171.0630779096	15962.8036484954	3469.27006471761	12895.2216433687	3949.35656991889	14904.0882911929	4332.27506177557	19890.1030032575	3767.05666734628	5108.60509080993	3779.55724313072	13996.3174373645	14372.6046309893	2115.88425525763	10680.0778416133	2676.63362851129	11978.8873938008	2013.14695892867	12094.3306669114	2359.2434228999	3612.11845606571	3609.47456288257	17018.9930705454	15208.8100825028	2647.71834571795	8651.53553657793	2258.72893071312	11005.9298959549	2454.23803372569	13262.0659585534	2670.51662901283	3390.12256961792
protein_coding	ZC3H12C	ENSG00000149289.10	90.9632031544834	2.09136397542331	0.328483720532238	9.65172727706203e-12	9.09889099948347e-10	33.578148499627	189.302260755884	172.613538640172	48.7942343842139	295.102934325811	32.721257044269	89.7902608094792	34.9616977856202	214.577958508049	58.1752260624202	41.3652234073679	23.5242152062078	122.37834724626	151.711997277706	58.6316978851167	152.701551121537	32.3935605110287	106.404329351199	47.5546525731183	178.656750521929	49.7948029578581	17.0904574876474	19.2598691204018	114.298140164845	139.808772225672	36.2843156226031	137.6958398329	35.5777174062244	139.440750770927	30.1821262053406	115.451020621336	44.249124874714	37.7129248904656
protein_coding	MPZL2	ENSG00000149573.8	3778.62597002567	1.18472157824191	0.139194312939323	1.31408664133161e-18	2.6450433138695e-16	2194.04536171953	5095.19578950175	4754.20556751428	2321.38570082898	6821.34315627459	2576.05532730336	6010.47245833209	2817.76406833892	4927.45458144739	2990.54386729571	2342.3057754422	2312.23431964351	6218.70278391377	5940.99967117348	2557.16492881404	5760.78916247217	2356.40014460226	5028.07124749921	2089.76278807425	3666.12010281549	2333.48749033549	2758.60090271203	2708.6379572056	4870.85920394802	4885.72050537466	2748.27773472917	5358.48656703572	2586.22638068323	5720.03760609248	2756.92164224211	4143.40885118793	2556.61610387236	2486.35926242141
processed_transcript	MIR100HG	ENSG00000255248.8	31.2198276828281	1.71065813061063	0.569323437823151	0.000124801718404036	0.0028554863220094	2.45693769509466	31.9305018142455	38.3585641422605	40.2552433669765	40.7708001371187	7.93242595012582	28.4700826956885	8.92639092398813	39.1923211886848	33.7247687318378	3.87798969444074	14.7026345038799	31.065272762512	103.248442591772	21.6011518524114	41.0488040649293	23.1382575078777	44.8018228847154	26.4192514295101	36.5671711594591	29.1900569063306	10.0532102868514	12.2562803493466	41.3231737519055	50.938079803152	36.2843156226031	39.1903544139793	17.3327341209811	39.5576597931707	15.5222363341752	63.1526950407306	28.679988344722	28.2846936678492
protein_coding	CLMP	ENSG00000166250.11	169.721304172648	1.20012195790136	0.244670380119877	6.15352262206695e-08	3.19361391831663e-06	85.1738400966147	173.337009848761	133.126781434904	92.7090453300064	165.995400558269	92.2144516702127	204.765594772837	145.797718425139	309.61933739061	175.368797405556	78.852457120295	88.2158070232792	109.199140619739	175.943774620672	104.919880425998	230.694278844902	137.904014746951	316.412874123303	138.701070004928	251.791092840847	206.047460515275	82.4363243521816	127.815495071757	150.346015139912	213.506419600445	115.073115260256	227.727735108258	199.782566973414	197.788298965853	182.817450158063	295.041497143413	293.355309354585	98.3229827501424
protein_coding	FEZ1	ENSG00000149557.13	570.426478558848	1.31498073894885	0.145653743274918	1.12939116752584e-20	2.62848147504647e-18	232.590101802294	598.696909017103	867.580465452891	439.148109457925	668.835268916066	426.367894819263	837.677433161604	384.578675641822	544.773264522719	343.149521846449	391.676959138514	445.979913284356	846.293339802979	867.076206663553	477.282593310424	817.692176973391	435.924771448415	836.300693848021	458.374012302001	617.462804435438	320.232094884156	385.037953986409	344.051298378087	733.266529980622	910.382702864844	602.319639335212	703.307981915738	469.808319595014	885.102637872194	446.695467839041	734.150079848493	363.006709620339	389.251260476591
protein_coding	ETS1	ENSG00000134954.14	939.869656873488	2.36887869255208	0.16261335193425	6.350604540091e-49	7.27632727881965e-46	192.460119449081	1195.11306790462	1335.78058660107	330.580937953049	985.294336647034	215.167053897163	1330.42886443314	272.99878909197	2251.59885228994	626.437579193887	392.969622369995	328.358837253317	1358.39965443348	1516.0664172404	397.049743572896	1239.67388276086	299.871817302095	1562.46357310445	512.533477732497	2767.61246861163	663.644529076281	319.692087121875	333.545915221504	1332.01294115185	1534.64512768645	357.65968256566	1331.41285130735	401.389632275352	1486.37906672839	379.432443724282	2629.71769193042	812.053384274844	323.253641918276
protein_coding	CLEC2D	ENSG00000069493.14	63.6230561429528	1.80617202890713	0.438442084373894	1.60707749955169e-06	6.29932088311116e-05	8.18979231698219	302.199392170538	111.691113237758	23.1772613325016	83.4830669474335	17.8479583877831	83.2202417258587	31.9862341442908	259.649127875037	21.9210996756945	19.3899484722037	25.4845664733918	154.384991910666	81.1237763221064	25.7156569671565	41.0488040649293	30.5424999103985	84.0034179088414	27.7402140009856	108.656737159536	5.15118651288187	19.1010995450177	18.3844205240199	148.587582214299	75.865225238737	26.9540630339338	44.4863482537063	13.6837374639325	48.4581332466341	20.6963151122335	111.50397718129	13.1108518147301	12.1220115719354
protein_coding	OLR1	ENSG00000173391.8	1488.19082124467	3.42338351450424	0.134444235039589	2.05473735808871e-144	3.06053129487313e-140	312.85006650872	5031.33478587326	2950.22485976503	279.346991849625	3452.89847827931	183.43735009666	3632.12555006149	202.331527610398	3779.11957061893	187.1724664617	218.460086120161	272.488826138573	2669.73071377225	2558.03284298798	210.868387130683	2332.39304696928	112.914696638443	2738.51142382823	173.046096863291	2485.52286252438	214.632771370078	179.95246413464	249.502849968842	3435.97793664781	2706.22096315895	182.45827284509	2389.55242048479	115.855643861295	2693.87663191492	171.606946138936	2628.73093107041	178.635355975697	180.483283404371
protein_coding	TMEM52B	ENSG00000165685.8	89.402944172214	1.77801447227194	0.306414935474569	3.2610835085381e-10	2.45322418483207e-08	54.0526292920824	190.442635820679	126.357623056858	48.7942343842139	131.049000440739	14.8732986564859	116.070337143961	26.7791727719644	181.264485497667	31.1954110769499	47.8285395647691	27.4449177405757	244.756694492519	107.462664738375	27.772909524529	149.417646796343	18.5106060063021	191.341118570139	30.3821391439367	138.955250405945	22.3218082224881	42.2234832047759	33.2670466625122	225.079414478464	132.222249701799	61.1649891923881	118.630262009883	28.2797240921271	110.761447420878	38.8055908354379	161.828781041872	27.8605601063014	43.1004855891035
protein_coding	DUSP16	ENSG00000111266.8	179.512637658509	1.78467561966927	0.250813902732771	5.83900896048964e-14	7.43350756123874e-12	76.1650685479343	425.359899168342	348.611656469367	97.5884687684278	486.33740163563	55.5269816508808	307.695893749557	99.6780319845341	383.104939619394	75.880729646635	95.6570791295382	83.3149288553192	253.229041609568	331.869994044981	115.206143212861	210.169876812438	52.7552271179611	257.610481587114	58.1223531449223	161.940329420462	54.0874583852597	62.3299037784788	74.4131306924615	301.57124674263	316.466368138731	106.779557403661	242.556517859494	73.8921823052353	282.83726752117	87.0969927639828	223.994715222591	61.4571178815472	60.6100578596768
lincRNA	LINC00941	ENSG00000285517.1	51.7030714711382	1.37468306144674	0.34480442979925	3.885848552614e-06	0.00013554968194657	24.5693769509466	68.422503887669	80.1017074735439	39.0353875073711	50.4781335030993	32.721257044269	67.8901971974111	40.1687591579466	78.3846423773696	37.9403648233175	20.6826117036839	29.4052690077597	61.1891736231298	108.516220275025	32.9160409179603	70.6039429916784	43.49992411481	65.3359917068767	66.0481285737754	53.2835922609261	44.6436164449762	37.1968780613502	18.3844205240199	49.2361219171641	75.865225238737	57.0182102640906	57.1967334690509	37.4022157347487	73.1816706173658	31.0444726683503	62.1659341807192	64.7348308352297	26.9378034931897
protein_coding	AMIGO2	ENSG00000139211.6	854.526156149653	1.29749517558623	0.129813074709467	1.09548417841224e-25	3.6260526305445e-23	433.240013568358	663.698287710389	967.989648060573	1018.57964277047	1041.59687016972	760.521337968313	1207.78850820555	999.755783486671	905.342619458619	476.362358337208	299.897869703417	363.645160062629	748.390662005972	942.932205302406	1172.63395770233	1032.78791027362	905.168633708174	1092.04443281494	912.785136889575	923.582265856053	589.810855724975	414.192263818278	555.034410106125	877.458029880888	1232.26801566348	1377.76729892684	1097.32992359142	937.792140861504	1101.6808252398	1124.49978776469	877.230404550148	695.694574419114	449.861318336268
protein_coding	RHEBL1	ENSG00000167550.10	69.9501436105006	1.26208663493092	0.31870173482363	4.7494360714723e-06	0.000162627242033517	26.207335414343	62.7206285636966	58.6660392763984	65.8722164186888	77.6586669278451	91.222898426447	89.7902608094792	67.6917978402433	85.2432985853894	41.3128416965013	38.7798969444074	30.3854446413517	87.5475868761703	73.7488875655513	80.2328497375282	118.220555706996	70.3403028239481	99.8707301805115	43.5917648586917	41.7910527536675	43.7850853594959	19.1010995450177	57.7796073612054	92.3177285946826	105.12752640225	81.8988838338757	96.3870878830303	104.908653890149	101.860973967414	71.5747564298077	74.0070645008561	69.6514002657535	39.0598150651251
protein_coding	KRT6B	ENSG00000185479.5	502.03276208041	3.35627664774157	0.349586607098724	2.33363236991535e-23	7.09376615303861e-21	49.1387539018931	1243.00882062599	1041.32219715607	32.9361082093444	1343.49493785172	58.501641382178	1081.86314243616	61.7408705575846	2843.40290223908	149.232101638382	32.3165807870061	72.5329968858073	1219.07661295312	836.523096100682	46.2881825408816	666.632578014451	49.9786362170158	698.161739953482	50.1965777160693	1291.34353008833	95.2969504883147	44.2341252621462	77.9149250779891	658.533130642069	677.368082488723	39.3943998188263	381.31155646034	93.9616639190029	514.249577311219	57.777213021652	946.303664750947	71.2902567425947	41.753595414444
protein_coding	ITGA5	ENSG00000161638.10	145.673619463036	1.9204788487374	0.280560141706999	3.89428330450593e-13	4.32875744929969e-11	43.4058992800056	218.952012440541	135.383167560919	70.7516398571102	164.053933885073	60.4847478697094	282.510820595678	116.786947922178	287.083752707116	134.055955709055	62.0478351110518	81.3545775881352	295.590777194811	147.497775131103	89.4904862457045	293.088461023595	110.138105737498	266.944194688096	110.960856003943	253.88064547853	83.2775152915903	62.3299037784788	53.4023643792959	235.630012032142	158.233184069366	52.8714313357931	184.300585622497	83.9269231121191	157.241697677853	83.6476069119439	251.624019302911	86.0399650341661	90.2416417021855
protein_coding	IL23A	ENSG00000110944.8	56.0621290730971	3.47792537914937	0.38727982296628	2.54035870251719e-20	5.73312770818084e-18	4.09489615849109	80.9666296004083	86.8708658515899	9.75884687684278	99.0148003330025	5.94931946259437	97.455283073703	6.6947931929911	116.597155536337	17.7055035842148	7.75597938888147	9.80175633591991	120.495603442471	145.390664057801	23.6584044097839	104.26396232492	8.32977270283596	98.003987560315	11.8886631432796	140.000026724786	13.736497367685	11.0585313155366	11.3808317529647	97.5930273715216	146.311505817564	21.7705893735619	99.5646841868665	5.47349498557298	96.9162664932682	2.58703938902919	133.212716101541	9.01371062262692	6.73445087329742
protein_coding	CYP27B1	ENSG00000111012.9	51.9926472675836	2.86536511643251	0.490470018257837	2.74422464663487e-10	2.08547071998094e-08	4.91387539018931	63.861003628491	49.6404947723371	9.75884687684278	66.9806002252664	11.8986389251887	60.2251749331872	17.1089159376439	122.47600371464	53.1165107526445	19.3899484722037	16.6629857710638	87.5475868761703	136.962219764595	15.4293941802939	97.6961536745317	15.7340151053568	96.1372449401185	18.4934760006571	103.432855565327	20.6047460515275	14.074494401592	14.0071775421104	58.0282865452291	67.1949137828813	31.1008419622313	61.4335285408325	26.4552257636028	130.540277317463	32.7691655943698	136.172998681575	30.3188448215633	25.5909133185302
transcribed_processed_pseudogene	RPSAP52	ENSG00000241749.4	14.6487938961466	1.49014565500323	0.949529846644189	0.00310361668395906	0.0402686154247127	0	12.5441257127393	7.89735144105363	4.87942343842139	18.4439333953632	5.94931946259437	18.6150540702579	5.95092728265876	33.3134730103821	15.176145929327	1.29266323148025	11.7621076031039	15.0619504303089	9.4819998298566	9.25763650817633	28.7341628454505	0.925530300315107	37.3348524039295	7.92577542885304	27.1641842898839	11.1609041112441	0	7.0035887710552	13.1882469420975	34.6812458234226	8.293557856595	18.0063790550716	5.47349498557298	19.7788298965853	16.3845827971849	35.5233909604109	32.7771295368252	9.42823122261639
protein_coding	HMGA2	ENSG00000149948.13	1180.44021371787	1.54884548116961	0.14275517630801	1.06855572874819e-28	3.97903439492606e-26	477.464892080061	1235.02619517242	1479.06110560304	703.856830992286	1702.666272393	633.6025227663	1795.80521618958	845.775540047876	1893.96892144319	1156.75956750204	500.260670582855	433.23763004766	1616.33555555252	1612.99352661227	791.013608309733	1734.72245978391	720.062573645153	1619.39922302044	803.145243457108	1893.13468974114	1066.29560816655	706.740683165654	748.508549906525	1404.98790756479	1747.06775835491	800.328333161418	1770.98034000469	821.024247835947	1464.62235384214	885.629817510994	2150.15191396487	1132.44982549731	607.447468771427
protein_coding	IRAK3	ENSG00000090376.10	28.1362212909618	1.43849082210339	0.448575191850362	6.99092422015703e-05	0.00177999685913229	12.2846884754733	46.7553776565738	47.3841086463218	21.9574054728963	40.7708001371187	8.92397919389155	59.1301717525838	31.2423682339585	42.1317452778362	29.509172640358	20.6826117036839	9.80175633591991	38.5962479776665	35.8208882461249	12.3435153442351	30.3761150080477	13.8829545047266	40.1349663342242	11.8886631432796	34.4776185217757	23.1803393079684	25.1330257171285	14.8826261384923	39.5647408262925	39.0164015513504	23.8439788377106	36.0127581101432	20.9817307780298	19.7788298965853	12.935196945146	33.5498692403881	24.5828471526189	26.9378034931897
protein_coding	PHLDA1	ENSG00000139289.13	3280.08600476281	1.5684211658884	0.112222433007429	1.38153562029642e-45	1.21046900378324e-42	1035.18974886655	2226.01212647883	4589.48938031516	3232.61802795417	4051.84094696032	2652.40492707332	3442.6899998171	2951.65993219874	3716.41185671704	2315.20537344066	1406.41759585051	1324.21728098278	2720.56479647454	5851.44745055817	3872.77793925376	4952.94869847437	2994.09052151937	3863.22385249661	2688.15883295266	3363.1349703514	1992.6506493998	1485.86448039664	1555.67215577064	3135.28590636798	6409.52774374129	4677.56663111958	5189.01476416445	4213.67888972693	4345.4089282798	2994.9292660328	4300.30382792975	3019.59305858002	1672.83759692708
protein_coding	NAV3	ENSG00000067798.15	120.598695674633	2.89815245004737	0.436781983066377	1.48972935827946e-12	1.59636825838651e-10	13.1036677071715	159.652509071228	276.407300436877	42.6949550861872	196.088133992809	7.93242595012582	166.440483451717	13.3895863859822	233.194311072675	69.1357759002674	25.8532646296049	17.6431614046558	106.375024914056	380.333548730915	79.2042234588419	165.016192341016	36.0956817122892	154.939637476308	77.9367917170549	262.238856029264	61.8142381545825	25.1330257171285	29.7652522769846	218.924899238819	261.193132607652	78.7887996376525	206.543759749351	43.7879598845839	152.296990203707	37.9432443724282	293.06797542339	45.0685531131346	41.753595414444
protein_coding	DUSP6	ENSG00000139318.7	1038.13782318601	2.89832720953307	0.157380808553185	5.06997326473118e-77	9.43965647227137e-74	192.460119449081	799.402920420932	1243.26875543444	696.537695834654	1098.87013702901	536.430304877259	1862.60041020639	1486.98795475436	1333.518728445	705.690785713705	310.239175555259	258.766367268286	786.045538081744	1359.08664227945	851.702558752222	1539.33015243485	907.94522460912	2088.88499199986	1351.34471061944	1383.2838461464	711.722269863179	304.612271691598	343.175849781705	1006.70284991344	1473.95294749546	931.988564134864	1612.10052481288	968.808612446418	1916.56861697912	1282.30919049547	1568.94976741815	1015.27158740316	329.988092791574
protein_coding	ELK3	ENSG00000111145.7	297.408448041157	1.17210398054839	0.164946292763467	8.24332592849344e-14	1.00642901397467e-11	191.641140217383	347.814394762317	391.482992863658	167.120252765933	346.551801165509	187.403563071723	490.561424910325	188.198075314083	540.85403240385	229.328427376497	134.436976073946	201.91618051995	261.701388726616	402.45821500058	140.921800180017	454.820749039416	220.276211474995	471.35251159961	254.945776294773	490.000093536752	212.057178113637	170.904574876474	205.730420149747	318.276359535953	350.063825030172	201.118778022429	376.015562620613	188.835577002268	426.233784271414	218.173655141462	560.480168486484	257.300466864078	215.502427945517
protein_coding	DRAM1	ENSG00000136048.13	244.229587083326	1.35487504523675	0.175286223242323	7.07699914819784e-16	1.09804064908757e-13	122.846884754733	569.047157332447	351.99623565839	118.326018381719	494.103268328414	150.716093052391	392.011138656019	141.334522963145	462.469390026481	118.879809779728	122.803006990623	142.125466870839	381.255620267193	343.459104948139	97.7194964751945	357.945571446183	126.79765114317	346.280756046446	116.244706289845	390.746343246792	97.0140126592753	99.526781839829	136.569981035576	365.754048527504	346.812458234226	116.10980999233	345.298798350196	129.539381325227	322.394927314341	190.578568325151	364.114757344212	113.900525140467	84.8540810035475
protein_coding	CHST11	ENSG00000171310.10	167.955888351861	1.19938018471355	0.218397285420858	2.56883189990315e-09	1.70815853344006e-07	73.7081308528397	210.969386986979	226.76680566454	120.765730100929	196.088133992809	98.1637711328071	232.140674287922	113.811484280849	234.174119102392	178.74127427874	94.3644158980579	86.2554557560952	201.453587005381	217.032440550051	65.8320818359205	204.423044243348	89.7764391305654	232.409456214461	124.170481718698	241.34332965243	151.101471044535	96.5108187537736	113.808317529647	249.697475437046	250.355243287832	147.210651954561	278.569275969637	126.802633832441	183.943118038244	95.7204573940802	341.41925756395	172.079930068332	92.9354220515044
protein_coding	SH2B3	ENSG00000111252.10	80.1255668861102	1.04887833420431	0.264108524869772	5.16370427276715e-06	0.000176003146780015	28.6642731094377	88.9492550539697	115.075692426781	86.6097660319797	112.605067045375	47.5945557007549	96.3602798930996	40.9126250682789	133.253892041528	51.4302723160526	59.4625086480913	56.8501867483355	114.847372031105	112.730442421628	65.8320818359205	120.683483950892	64.7871210220575	78.403190048252	60.7642782878733	98.2089739711187	57.5215827271809	46.2447673195165	40.2706354335674	88.8008627434566	132.222249701799	83.9722732980244	101.683081722757	72.9799331409731	102.849915462244	50.8784413175741	124.331868361438	63.9154025968091	44.447375763763
protein_coding	SLC8B1	ENSG00000089060.11	132.915972864327	1.84055857328395	0.267844159723817	3.74646144245713e-13	4.19575512672173e-11	52.414670828686	233.776888282869	205.331137467394	60.9927929802674	257.244334198487	67.4256205760695	177.390515257752	72.8988592125697	239.073159250977	80.9394449564106	59.4625086480913	63.7114161834794	319.125074742169	182.265107840577	87.433233688332	226.58939843841	94.4040906321409	238.009684075051	60.7642782878733	149.403013594361	67.8239557529447	79.4203612661262	43.772429819095	155.621313916751	218.925364260355	97.4493048149913	171.590200407153	91.2249164262164	183.943118038244	57.777213021652	150.974411581747	62.2765461199678	76.7727399555906
protein_coding	HCAR3	ENSG00000255398.2	19.2922180522852	2.7761951168068	0.836946591358889	3.35496426439869e-05	0.000941095908064379	5.73285462188753	47.8957527213683	25.9484404491762	15.8581261748695	38.8293334639225	0	48.1801399465498	9.67025683432048	19.5961605943424	0.843119218295944	12.9266323148025	5.88105380155194	26.3584132530405	23.1782218063161	15.4293941802939	21.3453781137632	19.4361363066172	26.1343966827507	18.4934760006571	15.6716447826253	10.3023730257637	12.0638523442217	2.6263457891457	43.0816066775185	41.1839794153143	17.6238104452644	12.7103852153447	8.21024247835947	53.4028407207804	12.0728504821362	17.7616954802055	8.19428238420629	0
lincRNA	LINC00944	ENSG00000256128.5	10.16752059887	2.00302455061336	1.14957195499925	0.00214030380680043	0.0299060273942705	0	17.1056259719172	16.9228959451149	6.09927929802674	27.1805334247458	8.92397919389155	17.5200508896545	2.23159773099703	10.7778883268883	2.52935765488783	0	5.88105380155194	14.1205785284146	21.0711107330147	7.20038395080381	20.5244020324646	8.32977270283596	13.0671983413753	0	32.3880658840923	2.57559325644094	15.0798154302771	1.7508971927638	21.101195107356	11.9216782518015	1.03669473207438	15.8879815191808	1.82449832852433	15.8230639172683	0	3.94704344004566	3.27771295368252	9.42823122261639
protein_coding	GJB2	ENSG00000165474.6	450.930654910833	2.06270909175561	0.223304819311068	1.33679534583061e-21	3.37484180951642e-19	190.003181753987	518.87065448149	562.968338440823	182.978378940802	755.230535873293	198.310648753146	930.752703512894	384.578675641822	1168.91097945252	352.423833247705	137.022302536906	145.065993771615	725.797736360508	669.007765773215	138.864547622645	770.075564258073	198.989014567748	753.230647249278	206.070161150179	821.194186609567	328.81740573896	192.016316478862	167.210681908943	548.631072791257	664.362615304939	122.329978384776	579.381726066127	206.168311123249	512.27169432156	194.02795417719	1043.99298989208	381.853559104013	129.30145676731
protein_coding	ACOD1	ENSG00000102794.9	6.46924528091671	6.72273876594301	2.494106242805	6.00880127861646e-06	0.00020067510099774	0	21.6671262310952	5.64096531503831	0	26.2098000881477	0	22.9950667926715	1.48773182066469	4.8990401485856	0	0	0	6.58960331326013	8.42844429320586	0	15.5985455446731	0	14.0005696514736	0	10.4477631884169	0	0	0	11.4298140164845	18.4244118436933	0	18.0063790550716	0	13.8451809276097	0	13.8146520401598	0	0
protein_coding	ANG	ENSG00000214274.9	19.843306138991	1.61129984733815	0.776668827879492	0.00116168343957029	0.0182909881949255	7.37081308528397	25.0882514254786	22.5638612601532	9.75884687684278	37.8586001273245	18.8395116315488	41.6101208629294	20.0843795789733	24.495200742928	10.1174306195513	27.1459278610852	16.6629857710638	34.8307603700892	10.5355553665073	17.4866467376664	30.3761150080477	31.4680302107136	25.2010253726524	31.7031017154122	15.6716447826253	4.29265542740156	28.148988803184	3.5017943855276	14.067463404904	18.4244118436933	15.5504209811156	29.6575655024709	20.0694816137676	39.5576597931707	7.76111816708758	0	8.19428238420629	6.73445087329742
protein_coding	NFKBIA	ENSG00000100906.10	2409.35389114385	2.1464906242166	0.0946206796149441	1.74738350311763e-115	1.30136386394685e-111	923.808573355591	5806.78982993351	3574.11562360827	980.7641111227	4801.24708281402	613.771457890986	4120.49696861061	740.890446691015	5149.87100419318	935.862332308498	920.376220813935	812.56560024776	5499.49465086652	3689.55148935087	687.122354162421	4241.16243598849	610.84999820797	3432.00630723122	690.86342488169	4288.80678884513	809.594813607934	714.783251395136	731.875026575269	5474.88091389608	3829.02629669225	778.557743787856	3958.22579581191	667.766388239904	3459.31734891278	617.440067514967	4533.17939089244	756.332264062241	657.282405233828
protein_coding	GCH1	ENSG00000131979.18	122.868706346392	1.4005410493014	0.313139002097971	4.49979799684967e-07	1.97712363312908e-05	54.0526292920824	165.3543843952	181.639083144233	47.5743785246086	343.639601155715	80.315812745024	199.29057886982	75.8743228538991	200.86064609201	59.861464499012	68.511151268453	59.7907136491114	232.518859767893	192.800663207084	64.8034555572343	186.361570454779	58.3084089198517	120.404899002673	33.0240642868877	146.268684637836	79.843390949669	89.4735715529776	55.1532615720597	149.466798677105	211.338841736482	68.4218523169088	190.65577823017	103.996404725887	169.108995615805	70.7124099667979	176.630193942043	64.7348308352297	53.8756069863794
antisense	FUT8-AS1	ENSG00000276116.2	15.4313192889988	1.66494923950214	0.78032061850935	0.00117369663426141	0.0184023277550775	4.91387539018931	20.5267511663007	13.5383167560919	10.9787027364481	19.4146667319613	15.8648519002516	25.1850731538783	2.97546364132938	37.2327051292505	6.74495374636755	3.87798969444074	2.94052690077597	16.9446942340975	33.7137771728235	4.11450511474503	17.2404977072703	3.70212120126043	28.0011393029471	14.5305882862306	17.7611974203087	8.58531085480312	5.02660514342571	12.2562803493466	17.58432925613	16.2568339797293	17.6238104452644	32.835161806307	3.64899665704866	33.6240108241951	14.6598898711654	22.6954997802625	18.8468494836745	5.38756069863794
protein_coding	SUSD6	ENSG00000100647.7	294.852694955701	1.1351969468333	0.176088997228201	8.92631399755633e-12	8.52291326882061e-10	166.252784034738	461.851901241766	468.200121148179	178.098955502381	504.781335030993	123.944155470716	407.341183184466	215.72111399638	437.974189283553	188.015585679996	252.069330138648	152.907398840351	545.995703098696	310.798883311966	206.753882015938	389.963638616828	172.14863585861	372.415152729197	159.836471148536	347.910514174282	151.101471044535	176.936501048585	204.854971553365	491.482002708834	469.280607548187	170.017936060198	470.284252967752	169.678344552762	407.443895869658	169.019906749907	417.399843784829	181.093640690959	188.564624452328
protein_coding	PPP4R4	ENSG00000119698.11	73.2555797854921	1.28790042439949	0.367273693806234	2.52706435821896e-05	0.000739907151760047	63.0614008407628	66.14175375808	137.639553686935	54.8935136822407	86.3952669572276	30.7381505567376	162.060470729304	43.8880887096083	97.0009949419949	55.6458684075323	42.6578866388481	19.6035126718398	80.9579835629101	106.409109201724	57.6030716064305	101.801034081025	48.1275756163855	123.205012932967	43.5917648586917	64.7761317681847	42.0680231885353	40.2128411474057	52.526915782914	101.989109685554	101.876159606304	42.5044840150494	114.393466938102	65.6819398268758	76.1484951018536	77.6111816708758	106.570172881233	59.8182614047059	49.8349364624009
protein_coding	TRAF3	ENSG00000131323.14	220.813508818847	1.33760511981726	0.15245895545848	1.2226274174093e-19	2.60157648318735e-17	104.829341657372	278.251515809854	275.279107373869	192.737225817645	349.464001175303	149.724539808625	262.800763344817	167.369829824777	314.518377539195	177.898155060444	152.534261314669	122.521954198999	268.290992039877	351.887549241345	213.954265966742	302.119197917879	134.20189354569	292.145220060748	167.762246577389	285.223935043781	183.725652292787	143.760907101975	119.061009107938	258.489640065111	288.2878559072	142.027178294189	325.174021759234	142.310869624898	337.22904973678	164.708174434859	295.041497143413	175.357643022015	148.157919212543
protein_coding	EXOC3L4	ENSG00000205436.7	8.42345432501547	5.69405547926428	2.37223922858474	4.11616889559202e-05	0.00113327792421152	0	36.4920020734234	29.3330196381992	0	10.6780667025787	0	7.66502226422383	0	3.91923211886848	0	0	0	37.6548760757722	43.1957770026801	0	10.6726890568816	0.925530300315107	8.40034179088414	0	5.22388159420844	0	0	0	30.7725761982275	15.1730450477474	0	18.0063790550716	0	14.834122422439	0	0.986760860011415	0	4.04067052397845
protein_coding	TNFAIP2	ENSG00000185215.8	802.697765124516	4.2324980988587	0.312956556260345	3.44269831616073e-43	2.56394957096071e-40	49.9577331335913	2581.80914669471	1528.70160037538	76.8509191551369	2077.36934031986	52.5523219195836	1460.73424292494	91.4955069708784	1677.43134687571	84.3119218295944	109.876374675821	77.4338750537673	3212.90230116526	1413.87153018528	75.0897183440969	1454.76961606109	82.3721967280445	1057.5096943413	75.2948665741039	1109.55245060987	57.5215827271809	24.1277046884434	77.9149250779891	1981.75390716585	1653.86191020447	92.2658311546194	1313.40647225228	114.03114553277	1534.83719997502	42.2549766874768	1116.02653267291	74.5679696962773	56.5693873356983
protein_coding	GPR176	ENSG00000166073.10	98.2583134171877	1.0121021670429	0.268010512936908	1.19554948947602e-05	0.000373327246242041	58.1475254505735	135.704632710543	83.4862866625669	39.0353875073711	73.7757335814528	52.5523219195836	150.015435742666	46.8635523509377	224.37603880522	112.977975251657	49.1212027962493	60.7708892827034	127.085206755731	146.444219594452	68.9179606719793	108.368842731413	73.1168937248934	138.138953894539	54.1594654304958	196.417947942237	113.326103283401	87.4629294956073	48.1496728010045	126.607170644136	118.132993586033	57.0182102640906	105.919876794539	48.3492057058947	77.1374365966828	57.777213021652	220.047671782546	113.081096902047	70.0382890822932
protein_coding	CHAC1	ENSG00000128965.12	222.393767725288	1.20860304149143	0.227990182706664	7.72533403974492e-09	4.8348256521849e-07	63.0614008407628	153.950633747255	351.99623565839	237.871892623043	325.195667760351	301.432186104781	208.050604314647	142.078388873478	116.597155536337	58.1752260624202	76.2671306573345	124.482305466183	189.215752280755	468.832213809576	370.305460327053	372.723140909558	242.488938682558	226.809228353872	192.860535435424	87.7612107827019	56.6630516417006	101.537423897199	125.189149282612	142.433066974653	438.934517452692	439.558566399535	427.916302249937	415.073369739285	318.439161335024	237.145277327676	166.762585341929	77.0262544115392	82.1603006542285
protein_coding	SQOR	ENSG00000137767.13	629.308342760439	1.52819708501139	0.179727278569664	1.12421069992263e-18	2.29385183223939e-16	294.013544179661	1136.9539396001	978.143385627642	408.651712967792	1346.40713786151	354.976061268131	1036.96801203142	441.11248482708	1243.37638971103	374.344932923399	258.532646296049	267.587947970613	1125.88079466559	860.754873443649	321.960025228799	1022.11522121674	326.712196011233	884.83600197313	332.882568011828	678.059830928256	332.251530080881	299.585666548172	361.560270305725	831.73877381495	916.885436456735	396.017387652411	897.141356449744	303.778971699301	824.777206687609	387.193561891369	749.938253608675	390.86726972664	381.169919428634
protein_coding	MYO1E	ENSG00000157483.8	217.114731652094	1.43134415268496	0.199486682926773	4.07482297076949e-14	5.32407790786067e-12	82.7169024015201	159.652509071228	244.817894672662	157.36140588909	227.151600763947	168.564051440174	386.536122753002	242.500286768344	339.993386311841	193.074300989771	130.558986379505	153.887574473943	173.212429948552	242.317773429669	150.179436688194	226.58939843841	216.574090273735	296.81207661124	203.428236007228	244.477658608955	250.691076960251	154.819438417512	137.445429631958	174.964076098494	250.355243287832	159.650988739454	256.326101842784	252.693018500619	352.063172159219	265.602710606997	327.60460552379	238.453617380403	103.71054344878
protein_coding	LACTB	ENSG00000103642.11	228.290890400258	1.07997046311621	0.250581098281822	1.14251244096268e-06	4.64965104047515e-05	128.57973937662	372.902646187796	323.791409083199	135.404000416194	524.196001762954	181.454243609128	342.735995528866	139.102925232148	293.942408915136	174.52567818726	158.99757747207	167.61003334423	173.212429948552	358.208882461249	109.034385540743	365.334356177871	156.414620753253	315.479502813204	170.40417172034	325.970211478607	191.45243206211	129.686412700383	133.943635246431	306.846545519469	270.947232995489	162.761072935677	273.27328212991	149.608862938995	315.472336850536	171.606946138936	237.809367262751	117.997666332571	154.892370085841
protein_coding	SEMA4B	ENSG00000185033.14	960.6837761885	1.37014823492967	0.207730833144109	2.69478130936184e-12	2.76819086916859e-10	669.925011529143	1035.46055883339	1068.39883066825	691.658272396232	1185.26540398624	738.707166605467	1702.72994583829	1126.9568541535	1486.36878108087	696.41647431245	491.212027962493	496.949046231139	1859.20950624125	947.146427449009	769.412456457321	1426.85642929694	658.052043524041	1663.26767459506	899.57551117482	1102.23901637798	438.70938468044	505.676477428626	556.785307298889	1113.96725837584	1129.3080671252	599.209555138989	1294.34089442926	727.062583916945	1267.82299637112	806.293942914099	1159.44401051341	764.526546446447	623.610150867341
protein_coding	IL32	ENSG00000008517.16	25.4896343751168	3.9275076351067	0.767958658698055	1.08038804208874e-08	6.54161784020804e-07	2.45693769509466	124.300882062599	64.3070045914367	4.87942343842139	47.5659334933051	2.97465973129718	83.2202417258587	2.23159773099703	60.7480978424614	3.37247687318378	0	8.82158070232792	48.9513388985038	72.6953320289006	4.11450511474503	26.2712346015547	0	47.6019368150101	0	41.7910527536675	0	3.01596308605542	0	28.134926809808	52.0218687351339	1.03669473207438	16.9471802871262	0	55.380723710439	0	37.4969126804338	0.819428238420629	0
protein_coding	GLIS2	ENSG00000126603.8	39.7894208517148	1.1429610784946	0.551358846086233	0.00152377646923237	0.0227421347787737	40.9489615849109	41.0535023326014	28.2048265751915	19.5176937536856	52.4196001762954	36.6874700193319	51.46514948836	34.9616977856202	74.4654102585011	37.9403648233175	50.4138660277296	10.7819319695119	34.8307603700892	38.9815548560771	22.6297781310977	60.7522300160953	26.8403787091381	101.737472800708	26.4192514295101	40.7462764348259	24.0388703934487	12.0638523442217	22.7616635059294	65.9412347104876	65.0273359189174	33.17423142638	34.9535593421978	29.1919732563892	41.5355427828292	36.2185514464087	52.298325580605	34.4159860136664	29.6315838425087
protein_coding	GPRC5B	ENSG00000167191.11	81.2882068017164	2.52623480842078	0.30268022321905	4.07551004023906e-18	7.49441012955072e-16	31.1212108045323	93.5107553131476	169.228959451149	41.4750992265818	51.4488668396974	38.6705765068634	214.620623398267	40.9126250682789	81.3240664665209	37.0972456050215	43.9505498703283	41.1673766108636	96.019933993219	154.872663887658	32.9160409179603	58.2893017721996	26.8403787091381	231.476084904363	56.8013905734468	134.776145130578	22.3218082224881	44.2341252621462	35.8933924516579	146.829149288686	164.735917661257	20.7338946414875	63.5519260767233	23.7184782708163	204.710889429658	30.1821262053406	159.855259321849	43.4296966362934	45.7942659384225
protein_coding	HERPUD1	ENSG00000051108.14	955.565764432444	1.22859612274583	0.131498428822701	5.25010463379587e-22	1.42182379127981e-19	584.751171432528	1201.95531829338	1574.95751595869	1042.97675996257	1034.80173681354	511.641473783116	1402.69907435296	681.381173864428	1511.84378985352	429.147682112636	628.234330499399	608.689068460626	1012.91616643827	1771.02685710988	1005.99650055516	864.48781360741	505.339543972048	1142.44648356024	793.89850545678	1141.94051649397	527.138086484912	478.532809654127	544.529026949542	1196.61360587965	1821.84919466167	1172.50174197612	1028.48200367497	606.645694234339	1634.72029095278	812.330368155167	1206.80853179396	463.796382946076	588.591006326195
protein_coding	CDH11	ENSG00000140937.13	57.0962155079299	1.1741988829572	0.34207926256039	3.8467732879826e-05	0.0010729904143165	18.836522329059	55.8783781749297	86.8708658515899	35.3758199285551	72.8050002448548	32.721257044269	71.1752067392213	43.144222799276	67.6067540504813	97.8018293223295	19.3899484722037	34.3061471757197	47.0685950947152	77.9631097121542	68.9179606719793	50.9005170405123	49.0531059167007	77.4698187381538	50.1965777160693	113.880618753744	91.0042950609131	38.2021990900354	25.3880092950751	59.7867194708421	58.5246023270257	38.3577050867519	64.6111248446687	36.4899665704866	47.4691917518048	50.0160948545644	68.0864993407876	91.7759627031105	43.1004855891035
protein_coding	SLC12A4	ENSG00000124067.16	74.9609783891884	1.06291024896676	0.293677004401837	2.11026026190771e-05	0.000626141964165643	45.043857743402	85.5281298595862	122.973043867835	52.45380196303	102.897733679395	82.2989192325554	90.8852639900826	39.4248932476142	100.920227060863	56.4889876258283	34.9019072499666	43.1277278780476	129.909322461414	89.5522206153123	48.3454350982541	79.6346798859628	65.7126513223726	98.003987560315	68.6900537167264	121.194052985636	48.9362718723778	54.2873355489976	37.6442896444217	77.3710487269721	82.3679588306287	82.93557856595	75.2031125241225	76.6289297980218	98.8941494829267	55.1901736326228	109.530455461267	65.5542590736503	51.1818266370604
protein_coding	HAS3	ENSG00000103044.10	80.1692752988178	2.83302781508175	0.376791181028885	2.46167569026733e-15	3.66666594065319e-13	8.18979231698219	55.8783781749297	97.0246034186588	57.3332254014514	52.4196001762954	68.4171738198352	171.915499354734	119.018545653175	81.3240664665209	62.3908221538999	25.8532646296049	16.6629857710638	87.5475868761703	112.730442421628	36.001919754019	98.5171297558303	57.3828786195366	146.539295685423	180.971872292144	76.2686712754433	70.3995490093856	16.0851364589623	38.5197382408036	94.0761615202956	96.4572149463941	39.3943998188263	77.3215100600133	90.3126672619542	137.462867781268	141.424819933596	98.6760860011415	77.8456826499598	55.2224971610389
protein_coding	BCAR1	ENSG00000050820.16	582.392901704207	1.06776140320464	0.184212323320391	5.39816993123746e-10	3.86566063104721e-08	265.349271070223	626.065910572171	715.274401946857	345.219208268313	705.723135706792	518.582346489476	733.652131004281	360.031100600855	898.483963250599	467.931166154249	294.727216777496	353.843403726709	967.730315147344	772.256208364987	492.711987490718	841.50048333105	386.871665531715	739.230077597805	503.286739732168	792.985226000842	607.840008520061	398.107127359316	463.987756082407	652.378615402424	630.765158413499	464.43923996932	756.267920313007	528.192266107793	864.334866480779	465.667090025255	787.435166289109	449.046674654505	369.047907856699
protein_coding	FOXC2	ENSG00000176692.6	94.8390598013374	1.52040796358556	0.270905278552742	1.22441376569972e-09	8.52226310284919e-08	36.0350861947216	158.512134006433	109.434727111743	53.6736578226353	202.883267348995	48.5861089445207	123.735359408185	60.2531387369199	183.224101557101	64.0770605904918	21.9752749351642	43.1277278780476	206.160446514853	112.730442421628	32.9160409179603	164.195216259717	51.829696817646	102.670844110806	31.7031017154122	183.880632116137	45.5021475304566	46.2447673195165	39.3951868371855	158.25896330517	141.976350089636	48.7246524074956	170.531001639207	31.0164715849136	134.49604329678	54.3278271696131	182.550759102112	54.0822637357615	30.9784740171681
protein_coding	FOXL1	ENSG00000176678.5	46.6260587177851	1.11814929373432	0.350642533135738	9.31088918181859e-05	0.00225872466389557	28.6642731094377	60.4398784341076	57.5378462133907	30.4963964901337	50.4781335030993	28.7550440692061	70.0802035586179	41.6564909786113	57.8086737533101	35.4110071684297	43.9505498703283	19.6035126718398	78.1338678572272	48.4635546859337	9.25763650817633	49.2585648779151	30.5424999103985	47.6019368150101	26.4192514295101	51.1940396232427	25.7559325644094	48.2554093768868	29.7652522769846	97.5930273715216	46.6029240752241	40.4310945509006	64.6111248446687	30.1042224206514	74.170612112195	35.356204983399	94.7290425610959	49.1656943052378	36.3660347158061
protein_coding	MAP2K3	ENSG00000034152.18	1707.65265470025	1.39436016627312	0.233761762157983	1.52983330109217e-10	1.1993087905141e-08	557.724856786487	1631.8767177209	2098.43909719425	795.346020462687	1996.79847338222	855.710449369823	2091.4560749525	1045.13160401694	2211.42672307154	1322.85405350634	1053.5205336564	1000.75932189742	4863.12724518597	3138.54194368253	1252.86680743986	2390.68234874148	777.44545226469	2531.30299298642	1002.61059174991	2555.52287588677	1352.18645963149	1089.76799509469	1069.79818477868	2030.11081262021	2373.49776104048	1140.36420528181	2328.11889194396	1101.99699042869	2493.12150846458	1133.9855988578	2695.83066955119	1550.35822709183	820.256116367626
protein_coding	CCL5	ENSG00000271503.5	54.0226440935438	1.04176043162816	0.523058447097523	0.00213356651595643	0.0298679259917021	29.4832523411359	260.005514773142	126.357623056858	18.2978378940802	121.341667074758	10.907085681423	85.4102480870655	34.9616977856202	208.699110329747	29.509172640358	28.4385910925654	13.7224588702879	79.0752397591215	100.08777598182	29.8301620819015	39.4068519023321	15.7340151053568	59.7357638462872	11.8886631432796	52.2388159420844	18.0291527950866	15.0798154302771	23.6371121023113	101.989109685554	59.6083912590076	20.7338946414875	37.0719568780886	5.47349498557298	35.6018938138536	10.3481575561168	56.2453690206507	11.4719953378888	32.3253641918276
protein_coding	CSF3	ENSG00000108342.12	27.6104287229903	9.56307468507496	2.42226759591664	4.26376393138072e-13	4.66976204102322e-11	0	52.4572529805462	101.537375670689	0	36.8878667907264	0	99.6452894349098	0	57.8086737533101	0	0	0	37.6548760757722	84.2844429320586	0	51.7214931218109	0	70.9362195674661	0	68.9552370435514	0	0	0	24.618060958582	61.7759691229715	2.07338946414875	25.4207704306893	0	82.0821440708292	0	53.2850864406164	0	0
protein_coding	STAT5A	ENSG00000126561.16	76.7153828830272	1.49830474437948	0.79350047167001	0.00173002348811185	0.0253130646909882	13.1036677071715	247.461389060403	137.639553686935	51.2339461034246	197.058867329407	14.8732986564859	110.595321240944	15.6211841169792	97.980802971712	33.7247687318378	55.5845189536506	49.0087816795995	155.32636381256	140.122886374547	5.14313139343129	146.954718552447	10.1808333034662	139.072325204637	44.9127274301672	188.059737391504	17.1706217096062	12.0638523442217	17.508971927638	131.882469420975	66.1111248508993	9.33025258866938	137.6958398329	36.4899665704866	79.1153195863414	9.48581109310704	132.22595524153	3.27771295368252	25.5909133185302
protein_coding	TMEM92	ENSG00000167105.7	40.009974205598	1.75245030561445	0.434666793682212	2.81417291089108e-06	0.000102738003695398	15.5606054022662	67.2821288228745	57.5378462133907	32.9361082093444	94.1611336500122	24.7888310941432	71.1752067392213	17.8527818479763	49.9702095155731	16.8623843659189	28.4385910925654	21.5638639390238	21.651553743569	47.409999149283	31.887414639274	62.3941821786925	20.3616666069323	71.8695908775643	36.9869520013142	40.7462764348259	24.0388703934487	16.0851364589623	18.3844205240199	55.3906371568096	62.8597580549535	13.4770315169669	93.2094915791941	20.0694816137676	69.2259046380487	24.1457009642725	36.5101518204224	39.3325554441902	16.1626820959138
protein_coding	MMD	ENSG00000108960.8	44.8859336919503	1.59316771205046	0.362141983316297	6.22331881821118e-07	2.64846667992159e-05	18.836522329059	59.2995033693131	65.4351976544443	19.5176937536856	60.1854668690799	22.8057246066117	73.3652131004281	32.7301000546232	82.3038744962381	16.0192651476229	33.6092440184864	17.6431614046558	64.954661230707	47.409999149283	22.6297781310977	69.7829669103798	34.2446211116589	58.802392536189	46.2336900016427	79.4030002319683	48.9362718723778	26.1383467458137	18.3844205240199	65.0620182476811	62.8597580549535	22.8072841056363	66.7295223805594	21.8939799422919	51.4249577311219	32.7691655943698	76.9673470808904	45.8879813515552	16.1626820959138
protein_coding	ERN1	ENSG00000178607.15	59.540981903709	1.64956115244673	0.513442997831166	5.97109435304158e-05	0.00156583539416469	15.5606054022662	54.7380031101352	65.4351976544443	64.6523605590834	92.219666976816	43.628342725692	47.0851367659464	30.4985023236261	71.5259861693497	33.7247687318378	42.6578866388481	16.6629857710638	110.140512521634	82.1773318587572	26.7442832458427	87.8444406989486	51.829696817646	47.6019368150101	71.3319788596774	59.5522501739763	52.370396214299	29.1543098318691	25.3880092950751	53.6322042311966	105.12752640225	66.34846285276	77.3215100600133	100.347408068838	128.562394327805	22.421008038253	103.609890301199	27.0411318678808	57.9162775103578
protein_coding	ACTG1	ENSG00000184009.11	26302.5085877706	1.07487474354257	0.137421762777033	3.26088030229268e-16	5.27943609811408e-14	13594.2362669587	18566.446429919	28191.2882584354	19139.5384372079	20845.5276701068	17463.235729202	34282.3595783314	29959.1995386352	39008.117279098	28743.6203901453	26308.282087086	19616.2549550765	26816.861369263	29273.0405858406	22226.5566298527	24336.193977934	17718.3520692324	33808.5755943784	33098.0381908903	37421.7981882716	31231.6438276028	18932.2056121986	17377.6546381807	21925.9001494685	24701.7173377328	21609.9016900904	22456.0730792102	21042.8514720353	40556.4907029482	29904.4506442515	39291.8306847945	38153.3982091029	20381.1421229473
protein_coding	GAREM1	ENSG00000141441.15	52.5956262196657	1.01895549670933	0.44587201035082	0.001258566253975	0.0193261281989253	35.2161069630234	53.5976280453407	49.6404947723371	102.467892206849	89.3074669670218	77.3411530137268	85.4102480870655	46.8635523509377	42.1317452778362	48.9009146611648	50.4138660277296	33.3259715421277	11.2964628227316	71.6417764922498	46.2881825408816	105.084938406219	49.0531059167007	77.4698187381538	62.0852408593488	28.2089606087256	54.0874583852597	29.1543098318691	21.8862149095475	36.927091437873	26.010934367567	58.054904996165	70.966317452341	67.5064381554001	57.3586067000975	52.6031342435936	42.4307169804908	28.679988344722	24.2440231438707
protein_coding	NEDD4L	ENSG00000049759.17	340.920207728527	1.53468339483261	0.161770423705654	1.90847067258428e-22	5.36352276757411e-20	184.270327132099	436.763649816287	535.891704928639	273.247712551598	422.269001420158	168.564051440174	453.331316769809	187.454209403751	636.875219316128	228.485308158201	222.338075814602	151.927223206759	340.776628485738	633.18687752709	292.129863146897	454.820749039416	188.808181264282	517.087705794424	265.513476866577	512.985172551269	206.905991600755	224.186589396787	155.829850155978	457.19256065938	585.246023270257	241.549872573329	390.844345371848	155.99460708883	485.57027396117	244.906395494764	571.334537946609	259.75875157934	164.320601308457
protein_coding	SERPINB2	ENSG00000197632.8	270.181611551293	3.37589207126831	0.249257344021602	4.56964304380365e-43	3.24118253035502e-40	24.5693769509466	152.810258682461	592.301358079022	53.6736578226353	511.576468387179	39.6621297506291	336.165976445245	51.3267478129318	1017.04073484637	93.5862332308498	31.0239175555259	43.1277278780476	180.743405163706	838.630207173983	70.9752132293518	555.800807039142	59.2339392201668	375.215266659492	56.8013905734468	662.388186145631	169.130623839622	49.2607304055719	39.3951868371855	206.615868759528	596.083912590076	68.4218523169088	478.757843111315	78.4534281265461	417.333310817951	48.2914019285449	802.236579189281	165.524504160967	49.8349364624009
protein_coding	SERPINB8	ENSG00000166401.14	151.914688267198	1.44289758606706	0.241183918338287	1.28121407185068e-10	1.02051783958374e-08	65.5183385358575	282.813016069032	230.151384853563	93.9289011896118	302.868801018596	82.2989192325554	220.095639301284	95.9587024328724	275.326056350511	108.762379160177	62.0478351110518	88.2158070232792	240.991206884942	192.800663207084	69.9465869506656	245.471848308277	149.010378350732	177.340548918665	58.1223531449223	217.313474319071	72.1166111803462	55.2926565776828	75.2885792888434	207.495085222334	237.349776104048	68.4218523169088	291.279661184982	85.7514214406434	258.113730150439	65.5383311887396	191.431606842215	86.8593932725867	59.2631676850173
protein_coding	FSTL3	ENSG00000070404.9	59.992296015978	1.41015919702425	0.358035464760552	4.70483427372577e-06	0.000161471213150104	20.4744807924555	62.7206285636966	80.1017074735439	62.2126488398727	106.780667025787	40.6536829943948	90.8852639900826	37.9371614269496	146.971204457568	78.4100873015228	40.0725601758876	29.4052690077597	74.36838024965	41.0886659293786	54.5171927703717	45.9746605527208	56.4573483192215	73.7363334977608	59.4433157163978	97.164197652277	75.5507355222675	48.2554093768868	21.8862149095475	58.0282865452291	49.85429087117	54.9448207999419	48.7231433254878	40.1389632275352	50.4360162362926	43.9796696134963	79.9276296609246	84.4011085573248	24.2440231438707
protein_coding	SBNO2	ENSG00000064932.15	166.126930199983	1.30479346033381	0.256461175881002	2.2490157504017e-08	1.26411658876352e-06	63.0614008407628	217.811637375746	221.125840349502	178.098955502381	247.537000832506	81.3073659887897	274.845798331454	95.9587024328724	212.618342448615	118.879809779728	147.363608388748	90.1761582904631	293.708033391023	173.836663547371	140.921800180017	244.650872226978	90.7019694308805	253.876996346721	147.947808005257	177.611974203087	87.5701707189918	129.686412700383	127.815495071757	235.630012032142	211.338841736482	102.632778475363	242.556517859494	107.645401382935	209.655596903805	93.133418005051	242.743171562808	72.929113219436	146.811029037884
protein_coding	MOB3A	ENSG00000172081.13	62.0720802247467	1.27297336553044	0.361988238213029	2.45646453357625e-05	0.000721677302319887	57.3285462188753	28.5093766198621	48.5123017093294	23.1772613325016	54.3610668494916	47.5945557007549	118.260343505168	134.639729770154	55.8490576938758	59.0183452807161	64.6331615740123	32.3457959085357	58.3650579174468	38.9815548560771	66.8607081146068	57.468325690901	27.7659090094532	95.2038736300203	142.663957719355	49.1044869855594	54.0874583852597	46.2447673195165	32.3915980661303	36.927091437873	44.4353462112602	67.3851575848344	54.0191371652148	51.9982023629433	119.661920874341	104.343922024177	73.0203036408447	42.6102683978727	60.6100578596768
protein_coding	EBI3	ENSG00000105246.5	9.84864314584838	6.51212692459598	2.39091593365188	8.56741979362897e-06	0.000275679521467157	0	47.8957527213683	25.9484404491762	6.09927929802674	15.531733385569	0	28.4700826956885	0	5.87884817830272	0	0	0	24.4756694492519	22.1246662696654	0	18.0614737885689	2.77659090094532	14.0005696514736	0	12.5373158261003	0	0	0	14.067463404904	36.8488236873865	0	23.3023728947985	0	11.8672979379512	0	11.841130320137	3.27771295368252	0
protein_coding	LRG1	ENSG00000171236.9	6.58098878047145	6.45254112925013	2.49268193713834	2.81102545639782e-05	0.000809868939517322	0	12.5441257127393	16.9228959451149	0	24.2683334149516	0	19.7100572508613	0	6.85865620801984	2.52935765488783	1.29266323148025	0	25.4170413511462	18.9639996597132	0	0	1.85106060063021	31.7346245433401	1.32096257147551	5.22388159420844	2.57559325644094	6.03192617211085	0	13.1882469420975	8.67031145585565	0	4.23679507178155	0	7.91153195863414	0	5.92056516006849	0	0
protein_coding	CD70	ENSG00000125726.10	66.5321716563908	1.21952138695997	0.503643280845872	0.000700196068791024	0.0121272330751655	31.9401900362305	185.881135561501	101.537375670689	30.4963964901337	119.400200401562	32.721257044269	152.205442103873	65.4602001092463	71.5259861693497	16.0192651476229	7.75597938888147	48.0286060460075	89.4303306799589	88.4986650786616	60.6889504424892	123.967388276086	32.3935605110287	88.6702744593326	25.0982888580346	66.8656844058681	31.7656501627716	44.2341252621462	38.5197382408036	107.264408462393	125.719516109907	22.8072841056363	87.9134977394672	13.6837374639325	97.9052079880974	42.2549766874768	100.649607721164	25.4022753910395	18.8564624452328
protein_coding	S1PR2	ENSG00000267534.3	54.479200864378	1.21940851514975	0.411258415497721	0.000170509390081185	0.00376815632827783	34.3971277313252	52.4572529805462	50.7686878353447	30.4963964901337	43.6830001469129	57.5100881384122	107.310311699134	75.8743228538991	60.7480978424614	49.7440338794607	27.1459278610852	42.1475522444556	96.9613058951133	46.3564436126322	13.3721416229214	44.3327083901236	72.1913634245783	95.2038736300203	64.7271660022999	56.4179212174512	54.94598947074	52.2766934916274	22.7616635059294	45.719256065938	44.4353462112602	32.1375366943056	64.6111248446687	40.1389632275352	64.2811971639023	56.0525200956325	86.8349556810045	37.693698967349	74.0789596062716
protein_coding	ICAM1	ENSG00000090339.8	88.0595795977706	4.06708780069678	0.574276825876555	3.99091018749165e-14	5.26058471174231e-12	3.27591692679287	278.251515809854	209.843909719425	19.5176937536856	195.117400656211	0	233.235677468525	14.1334522963145	230.254886983523	10.9605498378473	11.6339690833222	11.7621076031039	260.760016824722	225.460884843257	16.4580204589801	114.115675300503	5.55318180189064	125.071755553164	30.3821391439367	113.880618753744	4.29265542740156	6.03192617211085	11.3808317529647	174.964076098494	139.808772225672	27.9907577660081	88.9726965074126	14.5959866281946	153.285931698536	4.31173231504866	162.815541901884	2.45828471526189	5.38756069863794
protein_coding	ZSWIM4	ENSG00000132003.9	34.9769878502595	2.67284184916724	0.51194376732776	9.4432751638002e-09	5.836414255801e-07	8.18979231698219	46.7553776565738	51.8968808983524	7.31913515763209	77.6586669278451	21.814171362846	52.5601526689634	11.9018545653175	61.7279058721785	12.6467882744392	7.75597938888147	8.82158070232792	73.4270083477557	97.9806649085182	29.8301620819015	74.7088233981713	15.7340151053568	44.8018228847154	15.8515508577061	35.5223948406174	23.1803393079684	13.0691733729068	6.1281401746733	31.651792661034	72.6138584427911	12.4403367848925	66.7295223805594	11.8592391354081	67.2480216483902	30.1821262053406	40.457195260468	16.3885647684126	5.38756069863794
protein_coding	PGLYRP2	ENSG00000161031.12	4.75677722928863	5.59557512580946	2.85704884937499	0.000525127886569699	0.00956741309453382	0	17.1056259719172	20.3074751341379	0	4.85366668299032	0	13.1400381672409	0	11.7576963566054	0	0	0	33.8893884681949	5.26777768325366	0	4.10488040649293	0	10.2670844110806	0	0	0	0	0	10.550597553678	9.75410038783761	0	4.23679507178155	0	9.88941494829267	0.862346463009731	0.986760860011415	0	0
protein_coding	ARRDC2	ENSG00000105643.9	37.9038616142909	1.30561639883017	0.455545270829535	0.000217984422186605	0.00462518229126707	19.6555015607572	50.1765028509572	34.9739849532375	25.6169730517123	76.687933591247	51.5607686758179	36.1351049599123	34.2178318752878	56.8288657235929	27.8229342037662	19.3899484722037	6.86122943514393	41.4203636833494	58.999110052441	16.4580204589801	68.9619908290812	40.7233332138647	39.201595024126	17.1725134291816	44.9253817101926	25.7559325644094	26.1383467458137	20.1353177167837	48.3569054543576	39.0164015513504	19.6971999094131	47.6639445575425	27.3674749278649	61.3143726794146	49.1537483915547	60.1924124606963	43.4296966362934	14.8157919212543
protein_coding	PLEKHF1	ENSG00000166289.5	108.165008336527	1.14385698671213	0.258659496957441	6.81391228138532e-07	2.87516213686216e-05	61.4234423773664	123.160506997804	153.434256569042	118.326018381719	138.814867133523	120.969495739419	145.635423020253	66.947931929911	135.213508100963	74.1944912100431	50.4138660277296	81.3545775881352	123.319719148154	152.765552814356	97.7194964751945	155.164479365433	60.1594695204819	224.009114423577	52.8385028590203	140.000026724786	85.8531085480312	47.2500883482017	77.0394764816072	120.452655404491	132.222249701799	122.329978384776	146.169429976464	69.3309364839244	148.34122422439	79.3358745968953	124.331868361438	61.4571178815472	79.4665203049096
protein_coding	CEACAM1	ENSG00000079385.21	28.2558260560028	1.14978276405516	0.46620230102055	0.000711937715636668	0.0122310406855919	12.2846884754733	66.14175375808	30.4612127012068	13.4184144556588	54.3610668494916	24.7888310941432	45.990133585343	39.4248932476142	41.151937248119	26.1366957671743	12.9266323148025	16.6629857710638	41.4203636833494	18.9639996597132	21.6011518524114	26.2712346015547	12.0318939040964	44.8018228847154	21.1354011436081	31.3432895652507	22.3218082224881	21.111741602388	15.7580747348742	39.5647408262925	15.1730450477474	36.2843156226031	29.6575655024709	18.2449832852433	29.668244844878	19.8339686492238	38.4836735404452	22.124562437357	22.8971329692112
protein_coding	PLAUR	ENSG00000011422.11	857.439908229479	2.58662751757083	0.183408191265895	8.99141371444596e-47	8.37044420479204e-44	152.330137095869	1201.95531829338	1103.37281562149	337.900073110681	1698.78333904661	337.128102880348	1314.00381672409	530.376394066962	1874.37276084885	410.599059310125	175.802199481313	234.261976428486	1372.5202329619	1129.41153528959	482.425724703855	1710.91415342625	403.531210937387	1474.72666995522	402.89358430003	1559.85104403064	415.529045372471	291.543098318691	261.759130318188	1150.0151333509	1505.38282652294	410.531113901453	1707.42841392797	521.806521957958	1141.23848503297	483.776365748459	1862.01774284154	428.560968693989	208.76797707222
protein_coding	BCL3	ENSG00000069399.14	258.115089282807	1.63475500053969	0.19099829968772	9.20781587371286e-19	1.90486690887435e-16	125.303822449827	494.922778120806	499.789526912394	190.297514098434	463.039801557276	141.792113858499	390.916135475415	130.920400218493	380.165515530242	129.840359617575	108.583711444341	64.6915918170714	457.506744320632	377.172882120962	188.238608999585	459.746605527208	171.223105558295	329.480072464678	114.923743718369	327.014987797449	111.609041112441	78.415040237441	126.064597878994	362.237182676278	535.391732399087	168.981241328123	454.396271448571	143.22311878916	284.815150510829	144.011859322625	340.432496703938	108.164527471523	114.485664846056
protein_coding	NECTIN2	ENSG00000130202.9	107.727029112461	1.33936791215301	0.281742902954925	1.26851424165657e-07	6.34044282868278e-06	72.0701723894432	82.1070046652028	146.665098190996	98.8083246280332	96.1026003232083	87.2566854513841	194.910566147406	101.165763805199	162.648132933042	69.9788951185634	96.9497423610184	49.0087816795995	166.622826635292	92.7128872252645	131.664163671841	102.622010162323	82.3721967280445	171.740321058076	143.98492029083	130.597039855211	97.8725437447556	76.4043981800707	56.9041587648235	133.640902346588	114.881626790087	102.632778475363	122.867057081665	59.2961956770407	121.639803864	107.793307876216	102.623129441187	86.8593932725867	91.5885318768449
protein_coding	RELB	ENSG00000104856.13	189.719697407385	4.25129097552558	0.375260351794267	2.69481337320652e-31	1.25435141230972e-28	8.18979231698219	336.410644114372	285.432844940938	41.4750992265818	405.766534697991	29.7465973129718	336.165976445245	37.1932955166172	441.893421402421	48.9009146611648	60.7551718795715	34.3061471757197	522.461405551339	406.672437147183	61.7175767211755	400.63632767371	37.0212120126043	335.080300325268	34.3450268583632	297.761250869881	41.209492103055	21.111741602388	11.3808317529647	320.914008924373	359.81792541801	52.8714313357931	316.700431615671	71.1554348124488	371.842002055804	42.2549766874768	420.360126364863	36.8742707289283	32.3253641918276
protein_coding	IGFL1	ENSG00000188293.5	52.825920711379	2.88129415538058	0.447885288099801	7.11381941575297e-12	6.88054157127535e-10	12.2846884754733	148.248758423283	97.0246034186588	20.7375496132909	126.195333757748	42.6367894819263	105.120305337927	34.9616977856202	140.112548249548	16.0192651476229	15.5119587777629	7.84140506873593	113.906000129211	93.7664427619152	17.4866467376664	69.7829669103798	28.6914393097683	66.2693630169749	23.7773262865591	51.1940396232427	20.6047460515275	15.0798154302771	8.754485963819	84.4047804294241	56.3570244630617	13.4770315169669	39.1903544139793	20.9817307780298	64.2811971639023	18.1092757232044	153.934694161781	5.7359976689444	10.7751213972759
protein_coding	IL4I1	ENSG00000104951.15	7.66443497023682	5.94393522118402	2.34316895396394	2.17219915898536e-05	0.000643238697278072	0	41.0535023326014	10.1537375670689	0	10.6780667025787	0	9.85502862543064	0	15.6769284754739	0	6.46331615740123	0	20.7101818416747	12.6426664398088	1.02862627868626	22.1663541950618	0	7.46697048078591	1.32096257147551	37.6119474783008	0	3.01596308605542	0	20.2219786445495	4.33515572792783	0	2.11839753589078	0	13.8451809276097	0	9.86760860011415	0	2.69378034931897
protein_coding	TRIB3	ENSG00000101255.10	1184.19175438094	1.30272557464013	0.153611026156568	1.39933556256282e-18	2.77908042724976e-16	477.464892080061	540.537780712585	2172.89983935275	2220.13766448173	1936.61300651314	1722.32798442107	1213.26352410857	836.105283213555	473.247278353369	333.875210445194	435.627509008843	463.623074689012	977.144034166287	2282.00129238549	2502.64773604367	1671.50730152392	1568.77385903411	1086.44420495435	904.859361460722	496.268751449802	436.133791423999	480.543451711498	518.265569058085	654.137048328037	2127.47767348058	2548.19565143881	1992.35288250527	2306.16588725475	1393.41856621444	986.524353683132	477.592256245525	357.270711951394	484.880462877414
protein_coding	SDCBP2	ENSG00000125775.14	51.2969488311364	1.14051382009508	0.477032472570576	0.000815100560151385	0.0137496294942864	26.207335414343	66.14175375808	112.819306300766	34.1559640689497	97.0733336598064	24.7888310941432	74.4602162810315	55.7899432749258	145.991396427851	43.8421993513891	33.6092440184864	19.6035126718398	95.0785620913247	95.8735538352167	38.0591723113916	84.5605363737543	45.3509847154402	50.4020507453049	46.2336900016427	73.1343423189182	11.1609041112441	26.1383467458137	24.5125606986932	20.2219786445495	48.770501939188	25.9173683018594	41.3087519498701	19.1572324495054	64.2811971639023	32.7691655943698	69.0732602007991	18.0274212452538	28.2846936678492
protein_coding	RNF24	ENSG00000101236.16	263.313374272867	1.36145474887746	0.255275649282578	6.01222073840606e-09	3.82700973925463e-07	126.941780913224	326.147268531222	345.227077280344	250.070451219096	551.3765351877	279.618014741935	386.536122753002	199.356063969068	239.073159250977	120.56604821632	241.728024286806	138.204764336471	382.196992169087	386.654881950819	326.074530343544	301.298221836581	179.552878261131	390.149207621064	277.402140009857	306.119461420615	136.50644259137	159.846043560937	168.961579101707	215.408033387593	269.863444063507	237.403093645032	348.476394654033	301.042224206514	410.410720354146	194.890300640199	212.153584902454	131.927946385721	148.157919212543
protein_coding	SMOX	ENSG00000088826.17	138.256584453025	1.68838529983552	0.26217963054895	6.57906712900356e-12	6.40491535205935e-10	38.4920238898163	106.054881025887	189.536434585287	112.226739083692	269.863867574262	169.555604683939	192.720559786199	65.4602001092463	145.991396427851	96.1155908857376	59.4625086480913	43.1277278780476	159.091851420137	211.764662866797	211.897013409369	307.045054405671	160.116741954513	164.27335057729	109.639893432467	162.985105739303	69.5410179239053	67.3565089219045	68.2849905177882	115.177356627652	137.641194361708	135.807009901743	236.201325251821	202.5193144662	151.308048708878	86.2346463009731	161.828781041872	77.0262544115392	78.1196301302501
protein_coding	BMP2	ENSG00000125845.6	117.557275285186	1.80796720170434	0.2324954214767	4.74972439161546e-16	7.44706787506445e-14	67.9752762309521	230.355763088486	143.280519001973	37.8155316477658	302.868801018596	66.4340673323038	188.340547063786	42.4003568889436	277.285672409945	35.4110071684297	41.3652234073679	36.2664984429037	180.743405163706	125.373108861437	36.001919754019	294.730413186192	33.3190908113438	214.675401322595	27.7402140009856	220.447803275596	40.3509610175747	47.2500883482017	53.4023643792959	222.441765090045	134.389827565763	40.4310945509006	262.681294450456	38.3144648990109	166.142171131317	38.8055908354379	164.789063621906	35.2354142520871	32.3253641918276
protein_coding	ISM1	ENSG00000101230.5	42.9193479086137	1.48606726181661	0.39463792499587	8.3169296065652e-06	0.000269305796716932	27.0263146460412	29.6497516846566	36.1021780162451	19.5176937536856	19.4146667319613	10.907085681423	67.8901971974111	50.5828819025994	48.990401485856	46.3715570062769	16.8046220092432	11.7621076031039	45.1858512909266	58.999110052441	38.0591723113916	37.7648997397349	21.2871969072475	73.7363334977608	55.4804280019713	66.8656844058681	48.9362718723778	26.1383467458137	24.5125606986932	62.4243688592616	59.6083912590076	34.2109261584544	72.0255162202864	33.7532190777001	61.3143726794146	53.4654807066033	86.8349556810045	49.1656943052378	21.5502427945517
protein_coding	PI3	ENSG00000124102.4	520.968562467218	3.62358862744996	0.5881547227503	1.10069669058764e-11	1.03112435259767e-09	10.6467300120768	1342.22145126311	1538.85533794245	39.0353875073711	1503.6659383904	42.6367894819263	898.997611275395	34.2178318752878	2177.13344203144	166.937605222597	41.3652234073679	31.3656202749437	770.042215749541	1697.27796954433	73.0324657867243	813.587296566898	46.2765150157553	692.561512092893	17.1725134291816	1479.40326747983	91.0042950609131	35.1862360039799	78.790373674371	725.353581815363	1022.01296285899	35.2476208905288	402.495531819247	17.3327341209811	429.200608755902	37.9432443724282	840.720252729726	31.9577012984045	28.2846936678492
protein_coding	SDC4	ENSG00000124145.6	3573.99909482632	1.95958949553812	0.144172334218774	2.12075481504876e-43	1.66256015632375e-40	1115.44971357297	5528.53831412365	4932.46007146949	1622.40829327511	6270.93735442349	1962.28386941238	6240.4231262588	1858.92090992053	5095.00175452902	1871.724664617	1358.58905628574	1603.5673365565	7289.0426363676	6336.08299741751	2036.68003179879	6075.22300160953	1765.91181300122	5863.43857003713	1776.69465863456	4866.56809316459	1874.17335960352	1781.42886283007	1906.72704291978	5759.74704784539	4804.43633547601	1909.591696481	5157.23880112609	2183.92449924362	5991.0075756757	1876.46590350917	5888.00205168811	1744.56271959752	1594.71796679683
protein_coding	MMP9	ENSG00000100985.7	10.5538952025195	5.84722539564475	2.21622868506993	1.70914342606227e-05	0.000514296794569647	0	14.8248758423283	11.2819306300766	0	8.73660002938257	0	6.57001908362043	0	52.9096336047245	0	0	0	30.1239008606177	16.8568885864117	2.05725255737252	20.5244020324646	0.925530300315107	19.600797512063	3.96288771442652	55.3731448986095	4.29265542740156	3.01596308605542	0	21.9804115701625	7.5865225238737	3.11008419622313	21.1839753589078	5.47349498557298	13.8451809276097	0	22.6954997802625	0	1.34689017465948
protein_coding	CEBPB	ENSG00000172216.5	1870.62690000149	1.62111366708392	0.155834063943879	1.61481310159265e-26	5.59363747633082e-24	526.603645981955	2260.22337842266	2740.38095004561	1624.84800499432	3499.49367843602	1400.07318019721	2070.65101452104	894.126824219478	2183.99209823946	661.00546714402	683.81884945305	716.508388155745	3475.54506179377	3645.30215681154	2216.68963056889	3832.3163475018	1454.00810179503	2063.6839666272	829.564494886618	2004.9257558572	675.663964273006	814.310033234965	888.580325327629	2423.99978795752	3275.21015244947	1833.91298103957	3996.35695145795	2057.12186541118	2483.23209351629	757.140194522544	2266.58969544622	759.609977015923	715.198682744186
lincRNA	C20orf197	ENSG00000176659.8	83.8150429519871	1.60859196056214	0.264389427649314	6.5870553320387e-11	5.39088951487453e-09	31.1212108045323	53.5976280453407	47.3841086463218	56.113369541846	66.9806002252664	59.4931946259437	121.545353046978	95.2148365225401	107.778883268883	143.330267110311	31.0239175555259	48.0286060460075	86.606214974276	99.0342204451689	69.9465869506656	105.084938406219	61.084999820797	115.738042452182	93.788342574761	151.492566232045	110.75051002696	49.2607304055719	36.7688410480398	59.7867194708421	94.2896370824302	61.1649891923881	68.8479199164502	71.1554348124488	131.529218812292	107.793307876216	136.172998681575	158.969078253602	35.0191445411466
protein_coding	SLCO4A1	ENSG00000101187.15	208.568985527447	1.43135476351544	0.20138963292765	6.84299938926261e-14	8.56525007588794e-12	85.1738400966147	156.231383876844	141.024132875958	141.50327971422	319.371267740763	190.37822280302	314.265912833177	182.247148031424	228.295270924089	131.526598054167	124.095670222104	119.581427298223	311.594099527015	284.459994895698	180.009598770095	371.081188746961	211.946438772159	311.746017572812	241.736150580018	272.686619217681	145.091753446173	141.750265044605	110.306523144119	184.635457189365	193.99821882477	229.109535788437	346.357997118142	218.027550258657	244.268549222829	203.513765270297	263.465149623048	149.955367630975	133.342127291289
protein_coding	BTG3	ENSG00000154640.14	261.318489760178	1.04992784835247	0.148739439807237	1.53266978197806e-13	1.84105777440026e-11	175.261555583419	350.095144891906	363.278166288467	143.942991433431	465.95200156707	122.95260222695	349.306014612486	176.296220748766	437.974189283553	223.426592848425	126.680996685064	156.828101374718	307.828611919437	364.530215681154	140.921800180017	378.469973478648	149.010378350732	317.346245433401	161.157433720012	298.806027188723	217.208364626519	131.697054757754	153.203504366833	428.178417386766	383.661281921613	175.201409720569	469.225054199807	171.502842881287	364.919411592	175.918678453985	356.220670464121	211.412485512522	175.095722705733
protein_coding	BACH1	ENSG00000156273.15	95.9523547155409	1.05172871794446	0.296706301998401	2.62985890843807e-05	0.000765073211741896	68.7942554626504	91.2300051835586	106.05014792272	126.865009398956	110.663600372179	140.800560614733	157.68045800689	63.2286023782493	95.0413788825606	73.3513719917471	74.9744674258542	71.5528212522153	53.6581984079753	150.658441741055	92.5763650817633	111.652747056608	81.4466664277294	143.739181755129	121.528556575747	96.1194213334354	78.1263287787084	102.542744925884	71.7867849033158	78.2502651897786	97.5410038783761	70.4952417810575	96.3870878830303	63.8574414983515	178.998410564097	94.8581109310704	69.0732602007991	65.5542590736503	67.3445087329742
protein_coding	IFNGR2	ENSG00000159128.14	288.836771569891	1.01041672534481	0.216546589626467	2.32421483110395e-07	1.10252165316221e-05	167.071763266437	274.83039061547	384.713834485612	214.694631290541	343.639601155715	172.530264415237	381.061106849985	252.914409512997	444.832845491572	220.897235193537	241.728024286806	241.12320586363	620.364083348346	331.869994044981	211.897013409369	318.538719543851	199.914544868063	427.484060024993	294.574653439038	363.582158956908	171.706217096062	208.101452937824	163.708887523415	346.411286345761	350.063825030172	202.155472754503	361.186779869377	182.449832852433	399.532363911024	234.558237938647	332.538409823847	239.273045618824	231.665110041431
protein_coding	BID	ENSG00000015475.18	335.077718493342	1.01388019017283	0.142851454789395	1.12423072525871e-13	1.36141598802671e-11	269.444167228714	493.782403056011	463.687348896149	224.453478167384	451.3910015181	262.761609597918	524.506523509031	286.388375477953	506.560751363751	259.680719235151	206.826117036839	222.499868825382	473.510066652835	506.760213129003	229.383660147036	389.142662535529	241.563408382243	448.951600157253	229.847487436738	339.552303623549	246.39842153285	222.175947339416	231.118429444822	467.743158213059	476.867130072061	224.962756860139	333.647611902797	213.466304437346	520.183226280194	305.270647905445	318.723757783687	235.995332665141	230.318219866772
protein_coding	LIF	ENSG00000128342.4	43.5100167903448	3.66807347536055	0.507202989585735	3.20032146058919e-14	4.25614179959607e-12	4.91387539018931	31.9305018142455	120.71665774182	15.8581261748695	82.5123336108354	5.94931946259437	82.1252385452553	8.18252501365579	51.9298255750073	6.74495374636755	1.29266323148025	8.82158070232792	80.9579835629101	163.301108180864	27.772909524529	135.461053414267	15.7340151053568	44.8018228847154	11.8886631432796	66.8656844058681	1.71706217096062	0	2.6263457891457	57.1490700824226	110.54647106216	15.5504209811156	103.801479258648	11.8592391354081	89.9936760294633	6.03642524106812	61.1791733207077	4.91656943052378	2.69378034931897
antisense	AC004264.1	ENSG00000268812.3	23.5014767284471	6.54505801757065	1.31161852764554	3.61421194149652e-08	1.95354495856105e-06	0.818979231698219	55.8783781749297	57.5378462133907	14.6382703152642	64.0684002154722	12.8901921689545	45.990133585343	14.8773182066469	15.6769284754739	8.43119218295944	1.29266323148025	0	41.4203636833494	50.5706657592352	19.5438992950389	36.9439236584363	12.9574242044115	22.4009114423577	23.7773262865591	19.8507500579921	0.858531085480312	15.0798154302771	0	47.477688991551	32.5136679594587	5.18347366037188	38.131155646034	5.47349498557298	65.2701386587316	14.6598898711654	25.6557823602968	1.63885647684126	4.04067052397845
protein_coding	SMTN	ENSG00000183963.18	94.818309561052	1.14513626669473	0.26940050752713	1.4844783619826e-06	5.86506769276682e-05	76.1650685479343	103.774130896298	90.2554450406129	28.056684770923	114.546533718571	68.4171738198352	166.440483451717	78.8497864952285	153.829860665588	80.9394449564106	54.2918557221703	54.8898354811515	135.55755387278	76.9095541755035	63.774829278548	136.282029495565	60.1594695204819	130.671983413753	105.677005718041	135.82092144942	102.165199172157	42.2234832047759	65.6586447286425	140.67463404904	120.300571449997	38.3577050867519	103.801479258648	62.9451923340893	173.064761595122	94.8581109310704	157.881737601826	56.5405484510234	55.2224971610389
protein_coding	MAFF	ENSG00000185022.11	239.208278544909	2.91386983608289	0.465835112955172	1.34647990812267e-11	1.22291574582239e-09	16.3795846339644	207.548261792596	578.76304132293	209.81520785212	451.3910015181	75.3580465261953	352.591024154296	116.043082011846	254.750087726451	82.6256833930025	169.338883323912	92.1365095576471	268.290992039877	584.723322841157	294.18711570427	458.104653364611	81.4466664277294	407.88326251293	287.969840581661	337.462750985865	66.1068935819841	38.2021990900354	39.3951868371855	177.601725486913	503.96185337161	240.513177841255	466.047457895971	176.97633786686	406.454954374829	82.7852604489342	264.451910483059	42.6102683978727	61.9569480343363
protein_coding	APOBEC3G	ENSG00000239713.8	55.8667604659861	1.01941338773958	0.384656203601078	0.000499590155929751	0.00918690786737486	49.1387539018931	173.337009848761	57.5378462133907	47.5743785246086	115.51726705517	25.7803843379089	70.0802035586179	63.2286023782493	110.718307358035	45.528437787981	42.6578866388481	23.5242152062078	118.612859638682	51.6242212958859	21.6011518524114	67.320038666484	40.7233332138647	78.403190048252	31.7031017154122	39.7015001159842	22.3218082224881	24.1277046884434	25.3880092950751	98.4722438343281	61.7759691229715	40.4310945509006	82.6175038997402	14.5959866281946	68.2369631432194	27.5950868163114	42.4307169804908	30.3188448215633	30.9784740171681
protein_coding	PDGFB	ENSG00000100311.16	46.8454057816466	4.88305641892672	0.860070218865781	7.44262941711062e-10	5.27895072227917e-08	5.73285462188753	84.3877547947917	65.4351976544443	10.9787027364481	61.156200205678	0.991553243765728	106.21530851853	14.8773182066469	92.1019547934093	21.9210996756945	27.1459278610852	1.96035126718398	111.081884423528	65.3204432723454	23.6584044097839	93.5912732680387	26.8403787091381	96.1372449401185	21.1354011436081	84.6268818261768	4.29265542740156	0	0	43.960823140325	105.12752640225	30.0641472301569	76.2623112920679	14.5959866281946	85.048968555317	18.1092757232044	117.424542341358	11.4719953378888	24.2440231438707
protein_coding	BIK	ENSG00000100290.2	208.375233148022	1.12126476499062	0.189060645725167	2.31988039414498e-10	1.78116590055615e-08	180.994410205306	319.305018142455	233.535964042586	118.326018381719	292.190734316017	170.547157927705	450.046307227999	241.756420858012	262.588551964188	142.487147892015	125.388333453584	185.253194748886	390.669339286136	183.318663377228	117.263395770233	275.026987235026	118.467878440334	356.547840457527	195.502460578375	205.820934811813	122.769945223685	151.803475331456	148.826261384923	286.624566874919	180.992751640987	117.146504724404	193.833374534006	113.118896368508	357.007879633365	263.878017680978	203.272737162352	73.7485414578566	98.3229827501424
protein_coding	ADM2	ENSG00000128165.8	100.079915488945	1.75851337494134	0.292617937236866	1.0503741952651e-10	8.45693169647221e-09	25.3883561826448	78.6858794708193	171.485345577164	136.623856275799	261.127267544879	163.606285221345	132.495384853012	45.375820530273	54.8692496641587	30.352291858654	20.6826117036839	34.3061471757197	57.4236860155525	150.658441741055	142.97905273739	195.392307349063	153.638029852308	129.738612103655	48.8756151445938	104.477631884169	30.0485879918109	32.1702729179245	42.0215326263312	92.3177285946826	201.584741348644	97.4493048149913	253.148505538948	165.117098731452	103.838856957073	45.7043625395157	67.0997384807762	20.4857059605157	13.4689017465948
