# Supplementary material for: Melissa officinalis extract selectively suppresses STAT1 signaling in oral epithelial cells
Source: Front Immunol. 2026 Jul 17;17:1892750. doi: 10.3389/fimmu.2026.1892750 (PMC13425913; doi:10.3389/fimmu.2026.1892750)
Supplement: Supplementary file 1 [file DataSheet1.zip › R1_Supplementary Files/RNAseq data/filtered/Panahipour_33samples_IT-M5_vs_wo_paired_lfcShrink_apeglm_DESeq2results_GeneSymbols_GeneTypes_padj005_lt-1_down.tsv]

GeneType	GeneSymbol	ENSG	baseMean	log2FoldChange	lfcSE	pvalue	padj	LP11001	LP11002	LP11003	LP11004	LP11005	LP11006	LP11007	LP11008	LP11009	LP11010	LP11011	LP11012	LP11013	LP11014	LP11015	LP11016	LP11017	LP11018	LP11019	LP11020	LP11021	LP11022	LP11023	LP11024	LP11025	LP11026	LP11027	LP11028	LP11029	LP11030	LP11031	LP11032	LP11033
protein_coding	RNF223	ENSG00000237330.2	23.3882529690194	-1.31059848766078	0.620697647316224	0.00137051484027992	0.0208304270877239	30.3022315728341	42.1938773973959	21.4356681971456	47.5743785246086	33.9756667809322	53.5438751633493	8.76002544482724	25.2914409512997	21.5557766537766	18.5486228025108	16.8046220092432	25.4845664733918	18.8274380378861	15.803333049761	15.4293941802939	36.1229475771378	28.6914393097683	14.0005696514736	23.7773262865591	10.4477631884169	12.0194351967244	6.03192617211085	40.2706354335674	24.618060958582	23.843356503603	23.8439788377106	37.0719568780886	30.1042224206514	5.9336489689756	15.5222363341752	5.92056516006849	5.7359976689444	32.3253641918276
protein_coding	ANKRD65	ENSG00000235098.8	42.6430790257995	-1.20013690573676	0.493533944692288	0.000714163104450685	0.0122551376046002	102.372403962277	37.6323771382179	21.4356681971456	45.1346668053979	21.3561334051574	43.628342725692	32.8500954181021	37.9371614269496	37.2327051292505	66.6064182453796	58.169845416611	53.9096598475595	61.1891736231298	13.6962219764595	47.3168088195679	41.0488040649293	74.0424240252085	15.86731227167	43.5917648586917	28.2089606087256	30.0485879918109	108.574671097995	48.1496728010045	21.101195107356	13.0054671837835	35.2476208905288	9.53278891150849	38.3144648990109	22.7456543810731	43.1173231504866	33.5498692403881	53.2628354973409	67.3445087329742
protein_coding	TP73	ENSG00000078900.14	128.092276956123	-1.80860750411874	0.255150526128736	7.63093364641307e-14	9.39361625316717e-12	302.203336496643	68.422503887669	49.6404947723371	121.985585960535	38.8293334639225	159.640072246282	62.4151812943941	151.004779797466	37.2327051292505	123.938525089504	249.484003675687	256.806016001102	121.436975344365	48.4635546859337	147.093557852135	73.0668712355741	155.489090452938	82.136675288645	114.923743718369	53.2835922609261	125.345538480126	337.787865638208	252.129195757987	82.6463475038111	23.843356503603	96.4126100829169	61.4335285408325	123.153637175392	78.1263780915121	176.781024916995	61.1791733207077	125.372520478356	265.337364407918
protein_coding	HES2	ENSG00000069812.11	66.3042671493297	-1.39745288412529	0.305046981519683	2.57482328635013e-07	1.20603751101211e-05	112.200154742656	93.5107553131476	36.1021780162451	58.5530812610567	88.3367336304238	100.146877620339	44.8951304047396	65.4602001092463	66.6269460207641	94.4293524491458	118.925017296183	128.403008000551	45.1858512909266	60.0526655890918	61.7175767211755	72.2458951542755	96.2551512327711	33.6013671635366	43.5917648586917	54.3283685797678	96.155481573795	99.526781839829	89.2957568309538	38.685524363486	26.010934367567	42.5044840150494	38.131155646034	61.120694005565	36.5908353086829	50.0160948545644	32.5631083803767	36.8742707289283	65.9976185583147
protein_coding	CROCC	ENSG00000058453.16	31.6971595912877	-1.37987531490198	0.546347170907978	0.000480890550579838	0.00896478692226118	60.6044631456682	25.0882514254786	18.0510890081226	52.45380196303	19.4146667319613	57.5100881384122	8.76002544482724	43.144222799276	12.7375043863226	28.6660534220621	73.681804194374	61.7510649162954	11.2964628227316	0	26.7442832458427	15.5985455446731	37.9467423129194	16.8006835817683	40.9498397157407	13.582092144942	15.4535595386456	50.2660514342571	49.9005699937683	28.134926809808	19.5082007756752	19.6971999094131	24.3615716627439	33.7532190777001	27.6903618552195	38.8055908354379	26.6425432203082	19.6662777220951	67.3445087329742
protein_coding	E2F2	ENSG00000007968.6	34.1600810943621	-1.53516826055047	0.499680941943769	8.62826614623976e-05	0.00213840306569453	46.6818162067985	21.6671262310952	1.12819306300766	12.1985585960535	3.88293334639225	29.7465973129718	19.7100572508613	49.0951500819347	20.5759686240595	61.5477029356039	47.8285395647691	31.3656202749437	34.8307603700892	12.6426664398088	32.9160409179603	10.6726890568816	44.4254544151251	19.600797512063	47.5546525731183	35.5223948406174	86.7116396335115	56.2979776063679	79.6658222707529	21.101195107356	6.50273359189174	32.1375366943056	11.6511864473993	34.6654682419622	6.92259046380487	55.1901736326228	14.8014129001712	86.8593932725867	51.1818266370604
protein_coding	ID3	ENSG00000117318.8	954.004863872386	-3.50106040609331	0.440750040351098	8.32243829507558e-17	1.39283953264214e-14	2627.28537528789	2403.91063658677	486.251210156302	283.006559428441	1543.46600519092	408.51993643148	134.685391214219	196.380600327739	1575.53131178513	1339.71643787226	2225.96608460898	1982.8953067566	2251.76158933117	71.6417764922498	201.610750622507	573.862280827711	339.669620215644	226.809228353872	520.45925316135	1400.00026724786	880.8528937028	1420.5186135321	1486.51171665647	1929.88013586027	107.295104266214	152.394125614933	712.840770827246	322.936204148806	118.672979379512	212.137229900394	1178.19246685363	695.694574419114	1470.80407072816
protein_coding	PIK3R3	ENSG00000117461.14	124.791910578069	-1.19430474791329	0.298565100488908	4.23520930842031e-06	0.00014617819053096	192.460119449081	102.633755831503	86.8708658515899	101.248036347244	116.488000391768	181.454243609128	76.6502226422383	141.334522963145	67.6067540504813	157.663293821342	259.825309527529	245.043908397998	220.281025043267	88.4986650786616	90.5191125243907	112.473723137906	145.308257149472	98.9373588704132	80.5787168600059	48.0597106667177	98.7310748302359	206.090810880454	166.335233312561	103.747542611167	81.2841698986467	129.586841509297	105.919876794539	136.837374639325	66.2590801535609	101.756882635148	70.0600210608105	97.5119603720549	140.076578164586
protein_coding	CDKN2C	ENSG00000123080.10	91.2765804610946	-1.18631705800218	0.319314683807278	1.21876158315785e-05	0.000378986509000756	120.389947059638	53.5976280453407	55.2814600873754	103.687748066455	71.8342669082567	86.2651322076183	51.46514948836	60.2531387369199	49.9702095155731	96.9587101040336	157.70491424059	120.561602931815	80.9579835629101	68.4811098822976	93.6049913604495	62.3941821786925	127.723181443485	70.9362195674661	118.886631432796	73.1343423189182	102.165199172157	192.016316478862	158.456195945124	109.022841388006	43.3515572792783	95.3759153508425	64.6111248446687	74.8044314694974	38.5687182983414	68.9877170407785	108.543694601256	112.261668663626	119.873225544694
protein_coding	IFI44L	ENSG00000137959.15	481.517345935462	-2.57197419711052	0.283021030253564	5.45509505757792e-21	1.31054259488102e-18	388.196155824956	2102.85161948103	161.331608010096	93.9289011896118	2241.42327420493	218.14171362846	81.0302353646519	80.3375183158932	1510.8639818238	288.346772657213	339.970429879305	253.865489100326	915.954860543158	96.9271093718674	54.5171927703717	1183.02653315126	118.467878440334	24.2676540625542	63.4062034308243	851.492699855976	174.281810352503	212.122737052565	294.150728384318	1549.17940746505	104.043737470268	64.2750733886113	1095.21152605553	80.2779264550704	53.4028407207804	47.4290554655352	928.541969270742	63.9154025968091	154.892370085841
protein_coding	ADGRL2	ENSG00000117114.19	39.9486728838298	-1.46524232177946	0.481270713122639	0.000109265040456756	0.00256617939808801	69.6132346943486	78.6858794708193	25.9484404491762	37.8155316477658	52.4196001762954	41.6452362381606	30.6600890568953	43.8880887096083	42.1317452778362	55.6458684075323	41.3652234073679	82.3347532217272	20.7101818416747	42.1422214660293	22.6297781310977	22.9873302763604	49.0531059167007	20.5341688221612	42.2708022872162	27.1641842898839	57.5215827271809	66.3511878932193	58.6550559575873	41.3231737519055	36.8488236873865	37.3210103546775	19.065577823017	24.6307274350784	14.834122422439	12.935196945146	27.6293040803196	31.1382730599839	40.4067052397845
protein_coding	SAMD13	ENSG00000203943.8	7.89777690481968	-2.74008559357303	1.14071874962942	0.000821812623770718	0.0138315243288868	8.18979231698219	3.42112519438345	11.2819306300766	10.9787027364481	2.91220000979419	2.97465973129718	0	5.95092728265876	3.91923211886848	10.1174306195513	16.8046220092432	21.5638639390238	5.64823141136582	0	7.20038395080381	2.46292824389576	0.925530300315107	1.86674262019648	13.2096257147551	0	6.00971759836219	23.1223836597583	13.1317289457285	4.3960823140325	15.1730450477474	6.22016839244625	2.11839753589078	5.47349498557298	1.97788298965853	17.2469292601946	3.94704344004566	4.09714119210315	28.2846936678492
protein_coding	SYDE2	ENSG00000097096.8	30.4455842146708	-1.94987140267031	0.64222888889674	9.30352276824959e-05	0.00225872466389557	62.2424216090646	29.6497516846566	30.4612127012068	32.9361082093444	3.88293334639225	51.5607686758179	12.0450349866374	27.5230386822967	13.7173124160397	37.0972456050215	74.9744674258542	93.1166851912391	4.70685950947152	13.6962219764595	53.4885664916854	19.7034259511661	18.5106060063021	15.86731227167	17.1725134291816	21.9403026956755	31.7656501627716	44.2341252621462	84.9185138490443	11.4298140164845	27.0947232995489	24.880673569785	14.8287827512354	17.3327341209811	20.7677713914146	29.3197797423309	4.93380430005708	13.1108518147301	45.7942659384225
protein_coding	VAV3	ENSG00000134215.15	198.559748439004	-1.93687154394419	0.268432263815299	2.86960132422823e-14	3.85069474994409e-12	510.22406134799	250.882514254786	83.4862866625669	156.141550029485	117.458733728366	292.50820691089	125.925365769392	203.07539352073	98.9606110014291	257.151361580263	363.238368045949	446.960088917948	138.381669578463	63.213332199044	175.89509365535	48.4375887966165	219.35068117468	91.4703883896273	200.786310864277	64.7761317681847	258.417856729574	414.192263818278	411.460840299493	152.104448065525	27.0947232995489	161.724378203603	87.9134977394672	176.97633786686	122.628745358829	229.384159160588	94.7290425610959	157.330221776761	350.191445411466
protein_coding	VTCN1	ENSG00000134258.16	6.11191682057683	-7.66070865369335	2.95332030481745	2.97499722273748e-06	0.00010781650518899	40.1299823532127	3.42112519438345	0	7.31913515763209	0	1.98310648753146	0	4.46319546199407	3.91923211886848	16.8623843659189	21.9752749351642	22.5440395726158	2.82411570568291	0	7.20038395080381	0	0	0	2.64192514295101	0	1.71706217096062	12.0638523442217	25.3880092950751	0	0	3.11008419622313	0	1.82449832852433	0	3.44938585203892	0	0	18.8564624452328
protein_coding	TENT5C	ENSG00000183508.4	15.5166013180214	-1.361046594578	0.677683437509637	0.00174360326098177	0.0254617358552191	25.3883561826448	10.2633755831503	18.0510890081226	15.8581261748695	10.6780667025787	15.8648519002516	4.38001272241362	19.340513668641	11.7576963566054	21.9210996756945	7.75597938888147	35.2863228093117	8.47234711704873	23.1782218063161	9.25763650817633	9.03073689428444	18.5106060063021	9.33371310098238	15.8515508577061	9.4029868695752	17.1706217096062	19.1010995450177	19.2598691204018	28.134926809808	9.75410038783761	7.25686312452063	20.1247765909624	24.6307274350784	8.9004734534634	23.2833545012627	4.93380430005708	20.4857059605157	9.42823122261639
protein_coding	NECTIN4	ENSG00000143217.8	28.76313740637	-1.56530080410389	0.59125527289957	0.000334269008810867	0.00662974285784004	71.251193157745	14.8248758423283	9.02554450406129	24.397117192107	31.063466771138	72.3833867948981	18.6150540702579	14.1334522963145	32.3336649806649	69.9788951185634	71.0964777314135	38.2268497100876	32.0066446644063	14.7497775131103	12.3435153442351	9.85171297558303	25.914848408823	4.66685655049119	9.24673800032855	12.5373158261003	32.6241812482519	50.2660514342571	53.4023643792959	30.7725761982275	9.75410038783761	18.6605051773388	12.7103852153447	12.7714882996703	20.7677713914146	10.3481575561168	24.6690215002854	20.4857059605157	63.3038382089958
protein_coding	PBX1	ENSG00000185630.18	155.81696053909	-2.29986209802971	0.286890408017005	5.40134282513485e-17	9.2474714230326e-15	344.79025654495	126.581632192188	115.075692426781	220.793910588568	192.205200646417	268.710929060512	93.0752703512894	143.566120694142	67.6067540504813	235.230261904568	431.749519314402	257.786191634694	121.436975344365	58.999110052441	189.267235278272	92.7702971867402	150.861438951362	56.0022786058943	151.910695719683	60.5970264928179	189.735369891149	205.085489851769	323.040532064921	104.626759073974	59.6083912590076	86.0456627621732	102.742280490703	154.170108760306	41.5355427828292	123.315544210392	26.6425432203082	95.8731038952136	250.521572486664
lincRNA	AL390957.1	ENSG00000285280.1	16.2794551146914	-1.34343700884754	0.767535342424773	0.00243536224334852	0.0330370861700147	42.5869200483074	27.3690015550676	11.2819306300766	4.87942343842139	18.4439333953632	19.8310648753146	16.4250477090511	20.0843795789733	9.7980802971712	18.5486228025108	20.6826117036839	43.1277278780476	10.3550909208373	15.803333049761	21.6011518524114	23.808306357659	4.62765150157553	1.86674262019648	9.24673800032855	2.08955263768338	17.1706217096062	9.04788925816627	28.8898036806027	22.859628032969	10.8378893198196	6.22016839244625	22.2431741268531	11.8592391354081	14.834122422439	17.2469292601946	5.92056516006849	11.4719953378888	16.1626820959138
transcribed_unprocessed_pseudogene	AC098934.1	ENSG00000214796.8	34.4978290872744	-1.2950432771182	0.604961417732973	0.00123143448960093	0.0190074784690217	64.6993593041593	25.0882514254786	28.2048265751915	46.3545226650032	5.82440001958838	36.6874700193319	25.1850731538783	40.9126250682789	11.7576963566054	34.5678879501337	29.7312543240456	54.8898354811515	18.8274380378861	20.0175551963639	23.6584044097839	23.808306357659	53.6807574182762	7.46697048078591	38.3079145727897	38.6567237971425	53.2289272997794	69.3671509792748	42.8969812227131	30.7725761982275	41.1839794153143	46.6512629433469	24.3615716627439	41.9634615560595	17.8009469069268	43.1173231504866	7.89408688009132	45.0685531131346	45.7942659384225
protein_coding	TMCC2	ENSG00000133069.16	48.5065497182456	-1.06890126057784	0.396260870314302	0.000408870889113688	0.00787856648557358	80.2599647064254	71.8436290820524	48.5123017093294	54.8935136822407	53.3903335128935	44.6198959694578	20.8050604314647	37.9371614269496	26.4548168023622	32.0385302952459	104.7057217499	64.6915918170714	89.4303306799589	25.2853328796176	40.1164248687641	34.4809954145406	47.2020453160704	41.0683376443225	77.9367917170549	32.3880658840923	45.5021475304566	86.4576084669222	63.0322989394968	47.477688991551	11.9216782518015	41.467789282975	40.2495531819247	37.4022157347487	23.7345958759024	41.3926302244671	13.8146520401598	43.4296966362934	76.7727399555906
protein_coding	RAB7B	ENSG00000276600.4	12.084717200678	-2.8791945348748	0.743423225796004	5.02496250232758e-06	0.000171667010257269	34.3971277313252	5.70187532397241	3.38457918902298	6.09927929802674	5.82440001958838	1.98310648753146	6.57001908362043	22.3159773099703	3.91923211886848	10.1174306195513	32.3165807870061	36.2664984429037	5.64823141136582	4.21422214660293	6.17175767211755	2.46292824389576	7.40424240252085	0.933371310098238	6.60481285737754	8.35821055073351	5.15118651288187	34.1809149752948	29.7652522769846	7.91294816525851	3.25136679594587	18.6605051773388	6.35519260767233	11.8592391354081	3.95576597931707	16.3845827971849	8.88084774010274	18.8468494836745	22.8971329692112
protein_coding	TLR5	ENSG00000187554.12	11.5272204623717	-2.40194656595523	0.818509439131174	0.000140490307717897	0.00318024792318858	36.8540654264198	7.98262545356138	10.1537375670689	4.87942343842139	20.3854000685593	10.907085681423	6.57001908362043	12.6457204756499	10.7778883268883	16.0192651476229	23.2679381666444	32.3457959085357	3.76548760757722	14.7497775131103	22.6297781310977	6.56780865038868	9.25530300315107	1.86674262019648	13.2096257147551	3.13432895652507	12.0194351967244	13.0691733729068	14.0071775421104	1.758432925613	4.33515572792783	8.293557856595	7.41439137561771	9.12249164262164	2.9668244844878	4.31173231504866	0	8.19428238420629	26.9378034931897
protein_coding	WNT9A	ENSG00000143816.7	68.432603176082	-1.34961465756726	0.307124162267295	7.00108588538963e-07	2.94579588313216e-05	111.381175510958	41.0535023326014	41.7431433312835	95.1487570492171	95.1318669866102	123.944155470716	40.515117682326	68.4356637505757	47.0307854264218	68.2926566819715	71.0964777314135	91.1563339240551	58.3650579174468	61.1062211257425	75.0897183440969	75.5297994794699	130.49977234443	30.8012532332419	30.3821391439367	40.7462764348259	70.3995490093856	92.489534639033	87.54485963819	25.4972774213885	31.4298790274767	87.0823574942475	66.7295223805594	101.2596572331	33.6240108241951	67.263024114759	44.4042387005137	65.5542590736503	87.5478613528665
protein_coding	CHRM3	ENSG00000133019.11	57.2109697000584	-1.03103677597661	0.347867427107531	0.0001917474334568	0.00413325328703188	72.8891516211415	55.8783781749297	53.0250739613601	63.4325046994781	35.9171334541283	100.146877620339	44.8951304047396	91.4955069708784	38.2125131589677	66.6064182453796	65.9258248054925	81.3545775881352	32.9480165663006	54.7848879058381	39.0877985900778	40.2278279836307	82.3721967280445	30.8012532332419	60.7642782878733	37.6119474783008	63.5313003255431	67.3565089219045	79.6658222707529	51.8737713055836	39.0164015513504	65.3117681206857	25.4207704306893	38.3144648990109	26.7014203603902	87.9593392269926	41.4439561204794	57.3599766894441	95.6292024008234
protein_coding	ID2	ENSG00000115738.9	367.1916498473	-2.56592389328557	0.658234566883522	3.55098284158299e-06	0.000125039927719571	855.01431789294	1179.1478169975	324.919602146206	180.538667221592	856.186802879492	154.682306027454	68.9852003780145	57.2776750955905	630.996371137825	443.480708823667	811.792509369594	722.389441957297	566.705884940371	44.2493325393308	48.3454350982541	318.538719543851	131.425302644745	126.93849817336	277.402140009857	608.059817565863	290.183506892346	410.170979703538	488.5003167811	624.243688592616	45.5191351432422	105.742862671586	441.685886233227	199.782566973414	71.2037876277072	42.2549766874768	373.982365944326	144.219369962031	472.758451305479
protein_coding	FAM84A	ENSG00000162981.13	96.7810983451439	-2.10098384567242	0.333421521649509	1.68849810471751e-11	1.5059987586687e-09	279.271918009093	145.968008293694	18.0510890081226	81.7303425935583	74.7464669180509	108.079303570464	89.7902608094792	191.173538955413	98.9606110014291	183.799989588516	222.338075814602	171.530735878598	82.8407273666987	49.5171102225844	68.9179606719793	45.1536844714222	83.2977270283596	31.7346245433401	76.6158291455794	57.4626975362929	121.911414138204	106.564029040625	169.837027698089	83.5255639666176	22.7595675716211	50.7980418716444	34.9535593421978	72.0676839767109	24.7235373707317	114.692079580294	35.5233909604109	68.8319720273329	126.607676417992
protein_coding	VSNL1	ENSG00000163032.11	89.9991860868666	-1.48659473720745	0.309041978186038	7.50571333091327e-08	3.80263945795759e-06	228.495205643803	152.810258682461	41.7431433312835	79.2906308743476	70.8635335716586	95.1891114015099	38.3251113211192	113.067618370516	67.6067540504813	152.604578511566	137.022302536906	108.799495328711	90.3717025818532	26.3388884162683	69.9465869506656	39.4068519023321	73.1168937248934	67.2027343270731	79.2577542885304	77.313447594285	115.043165454362	137.728980929864	128.690943668139	88.8008627434566	43.3515572792783	103.669473207438	25.4207704306893	80.2779264550704	40.5466012879999	77.6111816708758	63.1526950407306	111.442240425206	145.464138863224
protein_coding	STON1	ENSG00000243244.6	16.4593686818651	-2.34156499361646	0.810184081733858	0.000146859275201703	0.00330933268400812	27.0263146460412	23.9478763606841	3.38457918902298	7.31913515763209	7.76586669278451	37.6790232630977	3.28500954181021	11.1579886549852	11.7576963566054	5.05871530977566	36.1945704814469	51.9493085803755	8.47234711704873	8.42844429320586	21.6011518524114	14.7775694633745	23.1382575078777	4.66685655049119	5.28385028590203	11.4925395072586	24.8974014789291	26.1383467458137	28.0143550842208	10.550597553678	18.4244118436933	16.58711571319	7.41439137561771	23.7184782708163	6.92259046380487	1.72469292601946	1.97352172002283	10.6525670994682	41.753595414444
protein_coding	BCL11A	ENSG00000119866.21	81.7815451747762	-1.04485750694928	0.351142032616447	0.000181415226646057	0.00395755422240505	162.976867107946	101.493380766709	50.7686878353447	91.4891894704011	87.3660002938257	60.4847478697094	72.2702099198247	60.9970046472522	97.0009949419949	86.8412794844823	177.094862712794	178.391965313742	52.716826506081	43.1957770026801	52.4599402129992	36.9439236584363	58.3084089198517	56.0022786058943	70.0110162882019	39.7015001159842	111.609041112441	216.144021167305	101.5520371803	77.3710487269721	39.0164015513504	63.2383786565369	19.065577823017	56.5594481842542	59.336489689756	52.6031342435936	58.2188907406735	68.8319720273329	138.729687989927
protein_coding	PUS10	ENSG00000162927.13	30.6955575649631	-1.20451093138833	0.457145411642991	0.000441299285601638	0.00835637860023968	46.6818162067985	43.3342524621903	22.5638612601532	34.1559640689497	54.3610668494916	19.8310648753146	14.2350413478443	19.340513668641	32.3336649806649	25.2935765488783	36.1945704814469	46.0682547788236	32.9480165663006	21.0711107330147	18.5152730163527	32.8390432519434	34.2446211116589	26.1343966827507	25.0982888580346	19.8507500579921	39.4924299320944	39.2075201187205	62.1568503431149	36.927091437873	33.5974568914407	17.6238104452644	30.7167642704162	16.4204849567189	15.8230639172683	26.7327403533017	28.616064940331	14.7497082915713	45.7942659384225
protein_coding	DOK1	ENSG00000115325.13	22.8614141187391	-1.30041509550194	0.535302616058217	0.000710439773272044	0.0122194000264285	40.1299823532127	15.9652509071228	15.7947028821073	21.9574054728963	5.82440001958838	10.907085681423	4.38001272241362	30.4985023236261	23.5153927132109	52.2733915343485	19.3899484722037	22.5440395726158	20.7101818416747	20.0175551963639	34.9732934753328	13.1356173007774	11.1063636037813	11.2004557211789	31.7031017154122	27.1641842898839	50.6533340433384	44.2341252621462	26.263457891457	21.101195107356	19.5082007756752	32.1375366943056	9.53278891150849	14.5959866281946	13.8451809276097	24.1457009642725	19.7352172002283	36.0548424905077	9.42823122261639
protein_coding	EDAR	ENSG00000135960.9	27.7049887885882	-1.24659146695149	0.537935617272774	0.000943310787088994	0.0155084041652214	58.9665046822717	41.0535023326014	21.4356681971456	37.8155316477658	57.2732668592857	55.5269816508808	26.2800763344817	37.1932955166172	2.93942408915136	37.9403648233175	41.3652234073679	39.2070253436796	20.7101818416747	14.7497775131103	29.8301620819015	33.660019333242	34.2446211116589	5.60022786058943	11.8886631432796	1.04477631884169	11.1609041112441	35.1862360039799	49.9005699937683	9.67138109087151	10.8378893198196	19.6971999094131	20.1247765909624	30.1042224206514	20.7677713914146	26.7327403533017	8.88084774010274	18.0274212452538	44.447375763763
protein_coding	EN1	ENSG00000163064.6	25.5121171866001	-1.10000962288106	0.699525344729507	0.00396731405918079	0.0490983032501693	72.8891516211415	19.3863761015062	11.2819306300766	12.1985585960535	30.09273343454	42.6367894819263	18.6150540702579	47.60741826127	6.85865620801984	30.352291858654	23.2679381666444	62.7312405498874	9.41371901894304	14.7497775131103	15.4293941802939	14.7775694633745	23.1382575078777	18.6674262019648	18.4934760006571	21.9403026956755	17.1706217096062	74.3937561227005	35.8933924516579	12.309030479291	20.5919897076572	19.6971999094131	7.41439137561771	27.3674749278649	17.8009469069268	18.9716221862141	26.6425432203082	26.2217036294601	22.8971329692112
protein_coding	TMEM37	ENSG00000171227.6	7.93386350401685	-3.15306364697787	1.03771017772149	0.000106493973301676	0.00251316924095278	39.3110031215145	6.8422503887669	4.51277225203064	12.1985585960535	2.91220000979419	6.9408727063601	2.19000636120681	2.23159773099703	0	9.27431140125539	33.6092440184864	18.6233370382478	5.64823141136582	3.1606666099522	12.3435153442351	0.820976081298585	10.1808333034662	3.73348524039295	2.64192514295101	0	9.44384194028344	4.02128411474057	22.7616635059294	9.67138109087151	0	2.07338946414875	1.05919876794539	10.0347408068838	0	6.89877170407785	0	6.55542590736503	12.1220115719354
protein_coding	GLI2	ENSG00000074047.21	27.6422528037978	-1.21992081375652	0.743864928576943	0.00333573622258186	0.0427220903141503	22.1124392558519	28.5093766198621	18.0510890081226	40.2552433669765	9.70733336598063	34.7043635318005	8.76002544482724	45.375820530273	13.7173124160397	38.7834840416134	15.5119587777629	24.5043908397998	6.58960331326013	22.1246662696654	50.4026876556267	20.5244020324646	69.414772523633	11.2004557211789	19.8144385721326	8.35821055073351	16.3120906241259	34.1809149752948	37.6442896444217	22.859628032969	39.0164015513504	37.3210103546775	36.0127581101432	81.1901756193326	3.95576597931707	25.0080474272822	17.7616954802055	37.693698967349	14.8157919212543
protein_coding	PROC	ENSG00000115718.17	11.384682196167	-3.20340078776506	0.876461037257841	1.59621433159693e-05	0.000483244155876753	40.9489615849109	19.3863761015062	3.38457918902298	4.87942343842139	10.6780667025787	7.93242595012582	1.0950031806034	10.4141227446528	14.6971204457568	5.90183452807161	23.2679381666444	20.5836883054318	16.9446942340975	3.1606666099522	13.3721416229214	13.1356173007774	26.8403787091381	1.86674262019648	2.64192514295101	3.13432895652507	6.8682486838425	20.1064205737028	15.7580747348742	14.9466798677105	5.41894465990978	17.6238104452644	6.35519260767233	10.946989971146	2.9668244844878	2.58703938902919	8.88084774010274	8.19428238420629	10.7751213972759
protein_coding	HS6ST1	ENSG00000136720.6	80.2546075893488	-1.10426798485333	0.265142634398928	2.19875836835234e-06	8.27032977187074e-05	190.822160985685	85.5281298595862	53.0250739613601	53.6736578226353	56.3025335226877	63.4594076010066	52.5601526689634	74.3865910332344	69.5663701099155	110.448617596769	170.631546555392	127.422832366959	62.1305455250241	53.7313323691874	67.8893343932931	61.5732060973939	89.7764391305654	75.6030761179573	71.3319788596774	60.5970264928179	83.2775152915903	137.728980929864	105.053831565828	58.9075030080356	65.0273359189174	76.7154101735038	60.3743297728871	66.594188991138	52.4138992259511	62.0889453367006	38.4836735404452	79.484539126801	111.791884496737
protein_coding	LYPD1	ENSG00000150551.10	115.862836915508	-1.12600527576516	0.356951044384351	9.2269970400691e-05	0.00224568825019329	252.245603363051	142.54688309931	43.9995294572988	135.404000416194	54.3610668494916	120.969495739419	66.7951940168077	82.5691160468902	117.576963566054	128.997240399279	190.021495027596	173.491087145782	111.081884423528	44.2493325393308	160.465699475056	54.1844213657066	124.021060242224	116.67141376228	126.812406861649	72.0895660000765	169.989154925102	154.819438417512	155.829850155978	129.244820032556	84.5355366945926	86.0456627621732	90.031895275358	97.6106605760515	52.4138992259511	150.048284563693	74.0070645008561	145.858226438872	114.485664846056
protein_coding	CDCA7	ENSG00000144354.13	187.168638303691	-1.36202690605028	0.195989955467685	2.49436214270983e-13	2.85796339351254e-11	213.753579473235	83.2473797299972	76.717128284521	170.779820344749	49.5074001665012	121.961048983185	96.3602798930996	243.244152678677	179.304869438233	313.640349206091	228.801391972003	277.389704306533	163.798710929609	85.3379984687094	160.465699475056	50.0795409592137	112.914696638443	110.137814591592	216.637861721983	277.910500811889	399.216954748345	272.441998773673	318.663289083012	161.775829156396	74.781436306755	210.449030611098	42.3679507178155	130.451630489489	94.9383835036096	317.343498387581	234.849084682717	399.061552110846	288.23449737713
protein_coding	CHN1	ENSG00000128656.13	32.3901481330811	-1.61345270574281	0.538892635522396	0.000117504809390106	0.00272622139542932	68.7942554626504	29.6497516846566	24.8202473861685	48.7942343842139	33.0049334443342	31.7297038005033	7.66502226422383	40.9126250682789	12.7375043863226	42.1559609147972	68.511151268453	52.9294842139675	15.0619504303089	5.26777768325366	18.5152730163527	18.0614737885689	23.1382575078777	23.334282752456	27.7402140009856	18.8059737391504	42.9265542740156	66.3511878932193	54.2778129756778	58.9075030080356	24.927145435585	23.8439788377106	23.3023728947985	16.4204849567189	13.8451809276097	32.7691655943698	10.8543694601256	33.5965577752458	55.2224971610389
lincRNA	HAGLROS	ENSG00000226363.3	33.8948802068166	-1.12843010095045	0.503964240050868	0.00121033315062234	0.0188379438647019	66.3373177675557	26.2286264902731	10.1537375670689	36.5956757881604	8.73660002938257	54.535428407115	28.4700826956885	63.9724682885816	19.5961605943424	32.8816495135418	33.6092440184864	49.0087816795995	18.8274380378861	14.7497775131103	31.887414639274	20.5244020324646	42.5743938144949	22.4009114423577	35.6659894298387	42.8358290725092	45.5021475304566	43.2288042334611	49.0251213973864	39.5647408262925	15.1730450477474	41.467789282975	22.2431741268531	28.2797240921271	9.88941494829267	33.6315120573795	23.682260640274	61.4571178815472	45.7942659384225
protein_coding	OSGEPL1	ENSG00000128694.11	39.2826556813799	-1.03899714883991	0.483856377799449	0.00161672648054358	0.0239613342564146	80.2599647064254	34.2112519438345	36.1021780162451	47.5743785246086	22.3268667417555	54.535428407115	38.3251113211192	49.8390159922671	19.5961605943424	30.352291858654	55.5845189536506	71.5528212522153	29.1825289587234	18.9639996597132	52.4599402129992	32.8390432519434	26.8403787091381	35.468109783733	39.6288771442652	39.7015001159842	41.209492103055	36.1915570326651	64.7831961322606	21.101195107356	43.3515572792783	23.8439788377106	23.3023728947985	38.3144648990109	12.8562394327805	45.7043625395157	13.8146520401598	49.1656943052378	67.3445087329742
protein_coding	ADAM23	ENSG00000114948.12	16.1273305078843	-2.00078423451098	0.84200754228932	0.000498632424973454	0.00918063037080296	17.1985638656626	21.6671262310952	36.1021780162451	12.1985585960535	21.3561334051574	12.8901921689545	15.3300445284477	14.8773182066469	16.656736505191	21.0779804573986	31.0239175555259	48.0286060460075	5.64823141136582	3.1606666099522	14.4007679016076	1.64195216259717	12.9574242044115	2.80011393029471	13.2096257147551	9.4029868695752	12.0194351967244	21.111741602388	23.6371121023113	7.91294816525851	18.4244118436933	19.6971999094131	13.76958398329	10.0347408068838	1.97788298965853	12.935196945146	9.86760860011415	11.4719953378888	37.7129248904656
protein_coding	COL4A4	ENSG00000081052.12	6.80561956039367	-3.43867583393789	1.69840428687182	0.00141038478755199	0.0213866806147514	2.45693769509466	7.98262545356138	4.51277225203064	1.21985585960535	15.531733385569	9.91553243765728	1.0950031806034	5.95092728265876	17.6365445349082	2.52935765488783	0	8.82158070232792	4.70685950947152	14.7497775131103	13.3721416229214	10.6726890568816	5.55318180189064	0	9.24673800032855	5.22388159420844	10.3023730257637	2.01064205737028	16.6335233312561	10.550597553678	9.75410038783761	7.25686312452063	5.29599383972694	6.38574414983515	0	6.03642524106812	0.986760860011415	8.19428238420629	0
protein_coding	SP110	ENSG00000135899.17	573.973152304489	-1.00683203543883	0.205043889013025	7.49959902409064e-08	3.80263945795759e-06	464.36122437289	2094.86899402746	278.663686562892	217.134343009752	1719.16873911517	259.786949866621	174.105505715941	223.159773099703	1458.93415624879	397.10915181739	497.675344119894	378.347794566508	1107.0533566277	329.762882971679	247.898933163388	897.326856859354	250.818711385394	221.209000493282	208.71208629313	1064.62706889968	260.134918900535	382.021990900354	411.460840299493	1575.55590134925	250.355243287832	205.265556950726	890.786163842071	234.448035215376	191.854649996878	214.724269289423	1163.39105395346	247.46732800303	422.923514843078
protein_coding	ACKR3	ENSG00000144476.5	44.8190294387374	-1.94089260629073	0.401885595000856	6.82847643172594e-08	3.50724677415717e-06	136.769531693603	27.3690015550676	22.5638612601532	67.0920722782941	32.0342001077361	72.3833867948981	35.0401017793089	56.5338091852582	20.5759686240595	53.1165107526445	93.0717526665777	70.5726456186233	37.6548760757722	20.0175551963639	48.3454350982541	32.0180671706448	23.1382575078777	14.9339409615718	35.6659894298387	20.8955263768338	47.2192097014172	128.681091671698	85.7939624454262	18.4635457189365	11.9216782518015	34.2109261584544	14.8287827512354	24.6307274350784	19.7788298965853	56.9148665586423	8.88084774010274	31.1382730599839	76.7727399555906
protein_coding	LMCD1	ENSG00000071282.11	21.6667369350795	-1.80607771853828	0.541791618518261	4.04429172446279e-05	0.00111762013424626	40.1299823532127	13.6845007775338	11.2819306300766	32.9361082093444	7.76586669278451	19.8310648753146	7.66502226422383	23.803709130635	5.87884817830272	27.8229342037662	33.6092440184864	23.5242152062078	16.0033223322032	10.5355553665073	17.4866467376664	3.28390432519434	19.4361363066172	10.2670844110806	35.6659894298387	5.22388159420844	25.7559325644094	37.1968780613502	71.7867849033158	12.309030479291	27.0947232995489	29.0274524980825	21.1839753589078	16.4204849567189	12.8562394327805	25.8703938902919	6.90732602007991	38.5131272057696	24.2440231438707
protein_coding	SEMA3F	ENSG00000001617.11	99.9777453826848	-1.18547626017527	0.286406228138084	2.39309349949447e-06	8.91128191874254e-05	198.192974070969	84.3877547947917	39.4867572052681	137.843712135404	76.687933591247	188.395116315488	85.4102480870655	105.628959267193	58.7884817830272	112.977975251657	233.972044897924	112.720197863079	51.7754546041867	76.9095541755035	92.5763650817633	54.1844213657066	99.0317421337164	47.6019368150101	95.1093051462365	44.9253817101926	92.7213572318737	209.106773966509	133.068186650049	57.1490700824226	54.1894465990978	100.559389011214	36.0127581101432	125.890384668179	48.4581332466341	62.9512917997104	75.980586220879	99.1508168488961	207.421086897561
protein_coding	SLC15A2	ENSG00000163406.10	32.1093909078604	-1.16509699258584	0.411778760866689	0.000271419320515519	0.00556092266723337	46.6818162067985	23.9478763606841	16.9228959451149	32.9361082093444	18.4439333953632	39.6621297506291	12.0450349866374	37.9371614269496	29.3942408915136	35.4110071684297	50.4138660277296	57.8303623819275	31.065272762512	16.8568885864117	24.6870306884702	22.9873302763604	18.5106060063021	23.334282752456	31.7031017154122	27.1641842898839	30.0485879918109	55.2926565776828	53.4023643792959	17.58432925613	17.3406229117113	33.17423142638	46.6047457895971	24.6307274350784	24.7235373707317	43.1173231504866	25.6557823602968	48.3462660668171	41.753595414444
protein_coding	CD86	ENSG00000114013.15	19.579522806526	-1.39474792478502	0.640377983560085	0.00114909032974503	0.0181502656007976	51.5956915969878	14.8248758423283	11.2819306300766	19.5176937536856	33.9756667809322	21.814171362846	12.0450349866374	15.6211841169792	8.81827226745408	21.0779804573986	9.04864262036172	26.4647421069837	6.58960331326013	12.6426664398088	16.4580204589801	24.6292824389576	30.5424999103985	11.2004557211789	18.4934760006571	5.22388159420844	16.3120906241259	35.1862360039799	38.5197382408036	17.58432925613	15.1730450477474	20.7338946414875	9.53278891150849	11.8592391354081	9.88941494829267	24.1457009642725	16.7749346201941	26.2217036294601	32.3253641918276
protein_coding	MYLK	ENSG00000065534.18	205.647598301138	-1.49785212811765	0.205112583145293	1.73230431951037e-14	2.36721769166119e-12	439.791847421943	156.231383876844	117.332078552797	196.396793396461	100.956267006199	262.761609597918	142.350413478443	238.780957216683	88.1827226745408	234.387142686272	347.726409268186	444.019562017172	182.626148967495	95.8735538352167	161.494325753743	110.831770975309	169.372044957665	112.004557211789	204.749198578704	107.611960840694	194.028025318551	504.671156399941	319.538737679394	177.601725486913	120.300571449997	208.375641146949	114.393466938102	190.660075330792	157.241697677853	256.9792459769	83.8746731009703	176.177071260435	369.047907856699
protein_coding	IGSF10	ENSG00000152580.8	6.42276216744435	-3.65785256458066	1.32415285796412	0.000441948553800037	0.00835637860023968	25.3883561826448	6.8422503887669	6.76915837804597	12.1985585960535	2.91220000979419	0.991553243765728	0	10.4141227446528	1.95961605943424	9.27431140125539	11.6339690833222	11.7621076031039	2.82411570568291	11.5891109031581	8.22901022949007	0.820976081298585	8.32977270283596	0	5.28385028590203	7.31343423189182	4.29265542740156	10.0532102868514	11.3808317529647	6.15451523964551	1.08378893198196	9.33025258866938	1.05919876794539	4.56124582131082	1.97788298965853	1.72469292601946	7.89408688009132	6.55542590736503	1.34689017465948
protein_coding	PPM1L	ENSG00000163590.13	26.9004218652829	-1.43866692924037	0.491383432637359	0.000159785781745884	0.00355756236039602	47.5007954384967	41.0535023326014	11.2819306300766	28.056684770923	31.063466771138	42.6367894819263	10.950031806034	35.7055636959525	25.4750087726451	33.7247687318378	38.7798969444074	43.1277278780476	16.0033223322032	27.3924439529191	29.8301620819015	23.808306357659	56.4573483192215	7.46697048078591	26.4192514295101	15.6716447826253	37.7753677611337	14.074494401592	28.0143550842208	17.58432925613	13.0054671837835	23.8439788377106	20.1247765909624	34.6654682419622	16.8120054120975	18.9716221862141	19.7352172002283	23.7634189141983	26.9378034931897
protein_coding	TNFSF10	ENSG00000121858.10	529.908249087987	-1.71234457838758	0.272144051646619	1.68411590858684e-11	1.5059987586687e-09	1325.92737611942	2374.26088490211	209.843909719425	304.963964901337	1175.55807062025	477.928663495081	271.560788789644	314.655280070582	874.968570537388	486.47978895676	1085.83711444341	721.409266323705	498.927108003981	188.586441060481	205.725255737252	463.851485933701	236.010226580352	239.876426695247	194.1814980069	505.671738319377	385.48045738066	768.065265915448	644.330166937079	807.120712856368	156.065606205402	221.852672663916	384.489152764176	187.923327838006	217.567128862439	257.84159243991	477.592256245525	235.175904426721	587.244116151535
protein_coding	SOX2	ENSG00000181449.3	581.321839755569	-1.37117772772881	0.222517009311133	4.23430424686348e-11	3.5632746755385e-09	1048.29341657372	626.065910572171	320.406829894176	669.700866923336	416.444601400569	1149.21020952448	397.486154559036	999.755783486671	181.264485497667	589.340333588865	722.598746397457	972.334228523255	310.65272762512	292.888439188904	474.196714474365	402.278279836307	1202.26386010932	351.880983907036	583.865456592174	197.462724261079	591.527917895935	1101.83184743892	880.701287960192	472.139240527091	276.366177655399	537.007871214527	261.622095682511	600.259950084504	322.394927314341	704.53706027895	188.47132426218	515.420361966576	822.949896716945
protein_coding	FGFR3	ENSG00000068078.18	72.3535920854507	-1.64314876851523	0.329712022131922	3.62247499805102e-08	1.95354495856105e-06	135.131573230206	66.14175375808	53.0250739613601	98.8083246280332	125.22460042115	154.682306027454	49.2751431271532	92.2393728812107	41.151937248119	54.8027491892364	112.461701138781	92.1365095576471	88.4889587780646	44.2493325393308	55.545819049058	79.6346798859628	109.212575437183	29.8678819231436	51.5175402875448	32.3880658840923	67.8239557529447	103.54806595457	100.676588583919	33.410225586647	28.1785122315309	45.6145682112725	54.0191371652148	103.084155561625	20.7677713914146	84.5099533749537	33.5498692403881	36.0548424905077	110.444994322078
protein_coding	SCD5	ENSG00000145284.11	105.41469708264	-1.0043034703993	0.240989304977607	2.55526530752379e-06	9.42095959296208e-05	131.036677071715	108.335631155476	74.4607421585056	90.2693336107958	65.0391335520703	81.3073659887897	60.2251749331872	99.6780319845341	172.446213230213	133.212836490759	109.876374675821	150.947047573167	121.436975344365	90.605776151963	96.6908701965083	79.6346798859628	105.510454235922	98.003987560315	97.7512302891875	122.238829304478	136.50644259137	96.5108187537736	156.70529875236	109.902057850813	69.3624916468452	82.93557856595	80.4991063638495	90.3126672619542	47.4691917518048	126.76493006243	108.543694601256	156.51079353834	127.954566592651
protein_coding	JADE1	ENSG00000077684.15	62.1972606892328	-1.42137644115535	0.369283706659009	6.5726660318069e-06	0.000217072861516106	117.114030132845	26.2286264902731	51.8968808983524	125.645153539351	12.6195333757748	57.5100881384122	27.3750795150851	72.1549933022374	29.3942408915136	65.7632990270836	105.99838498138	85.2752801225032	35.7721322719835	41.0886659293786	140.921800180017	10.6726890568816	58.3084089198517	30.8012532332419	85.862567145908	42.8358290725092	66.1068935819841	99.526781839829	79.6658222707529	31.651792661034	39.0164015513504	103.669473207438	50.8415408613786	54.7349498557298	36.5908353086829	60.3642524106812	45.3909995605251	64.7348308352297	96.9760925754829
protein_coding	FNIP2	ENSG00000052795.12	117.390641995242	-1.20598670908843	0.211737206180725	9.22520125993302e-10	6.4815741871086e-08	194.098077912478	104.914505961092	97.0246034186588	74.4112074359262	148.522200499504	150.716093052391	76.6502226422383	112.323752460184	117.576963566054	148.388982420086	130.558986379505	182.31266784811	108.257768717845	85.3379984687094	81.2614760162144	111.652747056608	154.563560152623	95.2038736300203	101.714118003614	119.104500347953	127.062600651086	113.601276241421	183.844205240199	138.916201123427	82.3679588306287	80.8621891018013	98.5054854189211	102.171906397362	60.3254311845853	119.866158358353	115.451020621336	108.164527471523	148.157919212543
protein_coding	HPGD	ENSG00000164120.13	52.4173219593073	-1.46331551001218	0.539968447723185	0.000248557767432282	0.00516355362050744	107.286279352467	52.4572529805462	38.3585641422605	86.6097660319797	30.09273343454	54.535428407115	44.8951304047396	46.8635523509377	9.7980802971712	64.0770605904918	147.363608388748	129.383183634143	6.58960331326013	47.409999149283	45.2595562621954	21.3453781137632	42.5743938144949	13.0671983413753	42.2708022872162	21.9403026956755	52.370396214299	92.489534639033	116.434663318793	35.16865851226	28.1785122315309	44.5778734791981	42.3679507178155	30.1042224206514	50.4360162362926	56.9148665586423	23.682260640274	25.4022753910395	79.4665203049096
protein_coding	RETREG1	ENSG00000154153.13	154.294054331538	-1.1565897984464	0.236168958019267	6.8040045352753e-08	3.50676981151992e-06	252.245603363051	152.810258682461	145.536905127988	174.439387923565	152.405133845896	246.896757697666	122.640356227581	161.418902542119	95.0413788825606	180.427512715332	266.288625684931	218.579166291014	82.8407273666987	140.122886374547	202.639376901193	100.980057999726	230.457044778462	83.0700465987432	186.255722578047	90.8955397392269	96.155481573795	175.9311800199	215.360354709947	90.5592956690696	124.635727177925	207.338946414875	139.814237368791	183.362082016695	88.0157930398048	138.837780544567	44.4042387005137	107.345099233102	193.952185150966
protein_coding	SSBP2	ENSG00000145687.16	45.8125787671302	-1.29764050123142	0.420226674863444	0.000105489504302977	0.00249407328030611	91.7256739502005	29.6497516846566	34.9739849532375	48.7942343842139	49.5074001665012	54.535428407115	41.6101208629294	72.1549933022374	25.4750087726451	65.7632990270836	108.583711444341	89.1959826568712	45.1858512909266	16.8568885864117	29.8301620819015	10.6726890568816	53.6807574182762	32.6679958534383	50.1965777160693	16.716421101467	56.6630516417006	73.3884350940153	67.4095419214063	28.134926809808	16.2568339797293	26.9540630339338	25.4207704306893	49.2614548701568	15.8230639172683	63.8136382627201	6.90732602007991	23.7634189141983	90.2416417021855
protein_coding	RHOBTB3	ENSG00000164292.12	1728.46644300586	-1.72410663524186	0.135870492818316	7.87350976733702e-38	5.09895339062978e-35	3715.70877421482	3178.22530558222	892.40071283906	1648.02526632683	1531.81720515174	1528.97510188675	981.12284982065	1353.09209089453	1983.13145214745	1999.87878579798	2037.23725281287	2522.97208086578	2186.80692810047	1060.93042540729	1466.8210734066	1251.16754789904	1304.9977234443	905.370170795291	1229.8161540437	1806.41825527728	1876.74895285996	2414.78111090171	2720.01878895856	2948.892016253	1016.59401819908	1269.95104679111	1348.36003159448	1139.39920616344	784.230605399609	1244.36594612304	1731.76530932003	1528.23366465447	2431.13676526037
protein_coding	ZNF608	ENSG00000168916.15	43.4196684123531	-2.24771661928289	0.540679713167267	1.36174832908984e-06	5.49681337717971e-05	110.56219627926	39.9131272678069	34.9739849532375	42.6949550861872	35.9171334541283	77.3411530137268	18.6150540702579	34.9616977856202	26.4548168023622	39.6266032599094	95.6570791295382	122.521954198999	5.64823141136582	6.3213332199044	32.9160409179603	15.5985455446731	64.7871210220575	16.8006835817683	50.1965777160693	26.1194079710422	27.47299473537	75.3990771513856	88.4203082345719	45.719256065938	11.9216782518015	36.2843156226031	28.5983667345255	20.0694816137676	22.7456543810731	32.7691655943698	29.6028258003425	47.5268378283965	68.6913989076337
protein_coding	CXCL14	ENSG00000145824.12	43.4610528195199	-1.04822851836808	0.420948324906545	0.000696848198913265	0.0121114981596419	104.010362425674	59.2995033693131	45.1277225203064	63.4325046994781	43.6830001469129	71.3918335511324	32.8500954181021	67.6917978402433	38.2125131589677	85.9981602661863	80.1451203517752	64.6915918170714	38.5962479776665	34.7673327094742	33.9446671966465	39.4068519023321	46.2765150157553	30.8012532332419	31.7031017154122	19.8507500579921	28.3315258208503	38.2021990900354	58.6550559575873	15.825896330517	24.927145435585	30.0641472301569	18.0063790550716	17.3327341209811	25.7124788655609	38.8055908354379	37.4969126804338	20.4857059605157	48.4880462877414
protein_coding	CXXC5	ENSG00000171604.11	283.926442371356	-1.09443350169901	0.268375595303488	3.26540550739091e-06	0.000116918786136028	458.628369751002	277.111140745059	276.407300436877	337.900073110681	375.673801263451	546.345837314916	234.330680649129	212.001784444718	195.961605943424	311.110991551203	687.696839147491	441.079035116396	114.847372031105	178.050885693974	266.414206179741	156.80643152803	315.605832407451	194.141232500434	340.808343440681	231.940342782855	235.237517421606	486.575377883608	382.57103661889	152.983664528331	150.646661545492	236.366398912958	219.254144964695	223.50104524423	142.407575255414	197.477340029228	143.080324701655	144.219369962031	502.390035147988
protein_coding	ARSI	ENSG00000183876.8	114.424258322195	-1.59346003147115	0.293614439805678	3.31063465053416e-09	2.18194261591621e-07	185.089306363797	133.423882580954	64.3070045914367	89.0494777511904	109.692867035581	116.01172952059	65.7001908362043	87.7761774192166	118.556771595771	134.899074927351	222.338075814602	195.054951084806	176.036545654235	101.14133151847	117.263395770233	45.9746605527208	102.733863334977	45.7351941948137	89.8254548603345	83.5821055073351	106.457854599559	187.995032364121	178.591513661908	92.3177285946826	52.0218687351339	93.3025258866938	83.6767026676856	106.733152218673	62.3033141742438	126.76493006243	88.8084774010274	104.06738627942	208.76797707222
protein_coding	FAT2	ENSG00000086570.12	817.081579054823	-1.19225233479619	0.212743670053901	1.47931561977529e-09	1.02011139613671e-07	1402.91142389905	1103.88306272106	419.68781943885	907.572759546379	819.298936088766	1192.83855225017	641.671863833595	1400.6995091558	338.033770252406	912.254994196212	793.695224128871	1205.61602931815	806.755719923418	436.171992173403	824.958275506379	615.732060973939	835.753861184541	544.155473787273	587.828344306601	361.492606319224	898.882046497887	1296.86412700383	1372.70339912682	1035.71699318606	438.934517452692	665.558017991749	681.064807788884	956.037124146748	484.581332466341	765.763659152641	429.240974104966	899.732205785851	887.6006251006
antisense	AC011374.1	ENSG00000260581.1	18.7216225742543	-2.11262616421416	0.708599817806759	0.000102145581998543	0.00244607466859855	41.7679408166092	14.8248758423283	9.02554450406129	15.8581261748695	9.70733336598063	24.7888310941432	5.47501590301702	28.2669045926291	7.83846423773696	8.43119218295944	29.7312543240456	63.7114161834794	6.58960331326013	0	28.8015358032152	7.38878473168727	29.6169696100834	8.40034179088414	22.4563637150836	3.13432895652507	20.6047460515275	41.2181621760908	56.0287101684416	2.6376493884195	3.25136679594587	11.4036420528181	2.11839753589078	8.21024247835947	13.8451809276097	18.1092757232044	2.96028258003425	16.3885647684126	55.2224971610389
protein_coding	NEURL1B	ENSG00000214357.8	283.139857200494	-1.04146853146609	0.1911310932869	4.14786468814247e-09	2.68619324042965e-07	369.359633495897	232.636513218074	175.998117829195	359.857478583578	228.122334100545	363.900040462022	182.865531160769	271.511057271306	137.173124160397	201.505493172731	407.188917916277	394.03060470398	274.880595353137	197.014885353687	403.221501245013	262.712346015547	314.680302107136	212.808658702398	265.513476866577	204.776158492971	280.739664952062	535.83610828918	511.26198028703	249.697475437046	123.551938245943	243.623262037478	245.73411416333	293.744230892417	201.74406494517	335.452774110785	145.053846421678	239.273045618824	478.146012004117
lincRNA	LINC00847	ENSG00000245060.6	29.389507173586	-1.61007062878092	0.593233850048494	0.000290368043091236	0.00589823953361831	44.2248785117038	26.2286264902731	23.6920543231609	28.056684770923	18.4439333953632	41.6452362381606	8.76002544482724	40.9126250682789	36.2528970995334	17.7055035842148	46.5358763332888	49.9889573131915	32.9480165663006	6.3213332199044	19.5438992950389	13.956593382076	37.9467423129194	17.7340548918665	48.8756151445938	20.8955263768338	48.0777407868975	56.2979776063679	42.0215326263312	30.7725761982275	35.7650347554046	21.7705893735619	32.835161806307	16.4204849567189	8.9004734534634	30.1821262053406	15.7881737601826	18.0274212452538	32.3253641918276
protein_coding	FOXQ1	ENSG00000164379.6	576.331479010458	-1.83110384930582	0.170338786492067	3.40269008409865e-28	1.20673973339641e-25	1171.14030132845	319.305018142455	291.073810255977	684.3391372386	297.044400999007	1032.20692676012	315.36091601378	728.244726215365	176.365445349082	625.594459975591	1013.44797348051	996.838619363054	266.408248236088	214.92532947675	615.118514654382	235.620135332694	797.807118871622	238.009684075051	558.76716773414	191.194066348029	730.609953743746	1058.60304320545	1061.91914741125	299.812813817017	230.847042512157	549.448207999419	276.450878433746	790.007776251034	338.217991231609	1024.46759805556	165.775824481918	562.947199794972	1161.01933055648
protein_coding	FOXF2	ENSG00000137273.5	43.5568130153266	-1.33554448313486	0.523157996065485	0.000490436587754096	0.00908588678432494	60.6044631456682	28.5093766198621	34.9739849532375	29.2765406305284	49.5074001665012	58.501641382178	14.2350413478443	25.2914409512997	35.2730890698163	64.0770605904918	50.4138660277296	78.4140506873592	33.8893884681949	25.2853328796176	34.9732934753328	17.2404977072703	42.5743938144949	18.6674262019648	62.0852408593488	47.014934347876	63.5313003255431	30.1596308605542	28.8898036806027	52.7529877683901	13.0054671837835	50.7980418716444	42.3679507178155	56.5594481842542	22.7456543810731	61.2265988736909	71.0467819208219	68.8319720273329	64.6507283836552
protein_coding	HIST1H1A	ENSG00000124610.4	156.02679518211	-1.5528964034521	0.567938516272426	0.000250912128806213	0.00519796405920521	231.771122570596	171.056259719172	126.357623056858	145.162847293036	82.5123336108354	110.062410057996	63.5101844749975	71.4111273919051	100.920227060863	229.328427376497	249.484003675687	353.843403726709	5.64823141136582	87.4451095420108	224.240528753604	87.8444406989486	182.329469162076	100.80410149061	166.441284005914	111.791066116061	277.305540610141	278.473924945784	264.385476107334	83.5255639666176	125.719516109907	126.476757313074	134.518243529064	204.343812794725	67.2480216483902	198.339686492238	100.649607721164	189.287923075165	196.645965500285
protein_coding	HIST1H2AC	ENSG00000180573.9	124.53763166782	-1.12583086043681	0.247015457761996	3.59539584088201e-07	1.61305485090173e-05	181.813389437005	179.038885172734	112.819306300766	114.666450802903	148.522200499504	122.95260222695	78.8402290034451	100.421897894866	144.031780368417	137.428432582239	201.655464110918	183.292843481702	134.616181970885	152.765552814356	167.66608342586	109.189818812712	108.287045136867	79.3365613583502	126.812406861649	111.791066116061	134.789380420409	121.643844470902	174.214270679998	92.3177285946826	93.2058481504483	123.366673116851	103.801479258648	114.03114553277	74.170612112195	85.3722998379634	83.8746731009703	72.929113219436	140.076578164586
protein_coding	ZSCAN26	ENSG00000197062.11	24.7891195927648	-1.21146628326706	0.524997919761757	0.000952293708540832	0.0156177648738998	60.6044631456682	12.5441257127393	29.3330196381992	17.0779820344749	21.3561334051574	26.7719375816747	8.76002544482724	22.3159773099703	31.3538569509478	45.528437787981	28.4385910925654	27.4449177405757	16.9446942340975	20.0175551963639	24.6870306884702	15.5985455446731	22.2127272075626	10.2670844110806	31.7031017154122	19.8507500579921	48.9362718723778	24.1277046884434	19.2598691204018	16.7051127933235	24.927145435585	39.3943998188263	16.9471802871262	21.8939799422919	16.8120054120975	23.2833545012627	27.6293040803196	23.7634189141983	21.5502427945517
protein_coding	ZSCAN31	ENSG00000235109.7	57.8753947385465	-1.3958714122628	0.466180720368126	0.000130542663782368	0.00296859996494408	91.7256739502005	49.0361277861628	99.2809895446742	111.006883224087	60.1854668690799	168.564051440174	47.0851367659464	30.4985023236261	28.4144328617965	25.2935765488783	54.2918557221703	85.2752801225032	18.8274380378861	103.248442591772	86.4046074096457	41.0488040649293	57.3828786195366	15.86731227167	30.3821391439367	13.582092144942	36.9168366756534	86.4576084669222	90.1712054273357	45.719256065938	47.6867130072061	99.52269427914	51.900739629324	83.0146739478569	26.7014203603902	43.9796696134963	17.7616954802055	11.4719953378888	51.1818266370604
transcribed_unitary_pseudogene	ZNRD1ASP	ENSG00000204623.9	17.2367800963253	-1.54920707674724	0.794466738963776	0.00179972378373873	0.0261530592768668	32.7591692679287	14.8248758423283	10.1537375670689	13.4184144556588	11.6488000391768	14.8732986564859	8.76002544482724	14.1334522963145	18.6163525646253	43.8421993513891	24.5606013981247	22.5440395726158	6.58960331326013	25.2853328796176	19.5438992950389	5.7468325690901	8.32977270283596	2.80011393029471	7.92577542885304	32.3880658840923	22.3218082224881	12.0638523442217	12.2562803493466	14.9466798677105	22.7595675716211	27.9907577660081	11.6511864473993	22.8062291065541	4.94470747414633	28.4574332793211	21.7087389202511	10.6525670994682	17.5095722705733
protein_coding	FKBP5	ENSG00000096060.14	81.9847242848136	-1.21931336655749	0.29753622320944	2.69231947502503e-06	9.9017527359254e-05	99.0964870354845	67.2821288228745	39.4867572052681	89.0494777511904	84.4538002840315	79.3242595012582	33.9450985987055	88.520043329549	67.6067540504813	128.997240399279	130.558986379505	111.740022229487	70.6028926420728	87.4451095420108	53.4885664916854	68.9619908290812	100.882802734347	32.6679958534383	85.862567145908	73.1343423189182	125.345538480126	99.526781839829	93.6729998128633	66.8204511732941	47.6867130072061	103.669473207438	63.5519260767233	74.8044314694974	53.4028407207804	87.9593392269926	87.8217165410159	109.803383948364	98.3229827501424
protein_coding	TFEB	ENSG00000112561.17	47.5988507502503	-1.10776666848437	0.543810859064246	0.00190397198126834	0.0273477942728949	71.251193157745	74.1243792116414	33.8457918902298	47.5743785246086	68.9220668984625	64.4509608447723	32.8500954181021	33.4739659649555	36.2528970995334	37.9403648233175	60.7551718795715	82.3347532217272	98.8440496989019	64.2668877356947	80.2328497375282	33.660019333242	49.9786362170158	27.0677679928489	36.9869520013142	19.8507500579921	61.8142381545825	52.2766934916274	52.526915782914	35.16865851226	15.1730450477474	40.4310945509006	28.5983667345255	28.2797240921271	15.8230639172683	61.2265988736909	46.3777604205365	20.4857059605157	57.9162775103578
protein_coding	RUNX2	ENSG00000124813.21	119.067348074985	-1.14307656455289	0.271868523833565	1.71136085230352e-06	6.63820830600546e-05	123.665863986431	100.353005701914	69.947969906475	107.347315645271	101.927000342797	144.766773589796	74.4602162810315	96.7025683432048	84.2634905556723	153.447697729862	77.5597938888147	125.462481099775	121.436975344365	84.2844429320586	89.4904862457045	118.220555706996	120.318939040964	63.4692490866802	117.56566886132	102.388079246485	188.876838805669	168.893932819104	203.104074360601	137.157768197814	113.797837858105	164.834462399826	122.867057081665	109.46989971146	47.4691917518048	137.113087618547	97.6893251411301	188.468494836745	172.401942356414
lincRNA	LINC02541	ENSG00000230943.2	85.4502651717185	-1.0586360057062	0.318306295266313	5.25753215018361e-05	0.00140342188847643	159.700950181153	147.108383358488	95.8964103556512	75.6310632955316	97.0733336598064	125.927261958247	52.5601526689634	74.3865910332344	58.7884817830272	85.1550410478904	129.266323148025	153.887574473943	111.081884423528	73.7488875655513	63.774829278548	57.468325690901	63.8615907217424	48.5353081251084	72.6529414311529	57.4626975362929	74.6922044367872	147.782191216716	101.5520371803	80.0086981153916	46.6029240752241	49.76134713957	51.900739629324	37.4022157347487	72.1927291225365	81.0605675229147	64.139455900742	60.6376896431266	148.157919212543
protein_coding	SLC2A12	ENSG00000146411.5	70.294994077117	-1.13237198941685	0.454647344693958	0.000623832837519335	0.0111015413558548	135.131573230206	266.847765161909	58.6660392763984	86.6097660319797	165.024667221671	66.4340673323038	59.1301717525838	55.7899432749258	76.4250263179353	51.4302723160526	161.582903935031	104.878792794343	74.36838024965	83.2308873954079	59.660324163803	48.4375887966165	29.6169696100834	32.6679958534383	19.8144385721326	41.7910527536675	39.4924299320944	107.56935006931	90.1712054273357	131.882469420975	28.1785122315309	27.9907577660081	29.6575655024709	27.3674749278649	36.5908353086829	31.0444726683503	23.682260640274	10.6525670994682	57.9162775103578
protein_coding	IL20RA	ENSG00000016402.13	34.5705893593562	-1.43908695580513	0.500396825613593	0.000189570169438034	0.00410413906072604	58.9665046822717	13.6845007775338	18.0510890081226	73.1913515763209	14.561000048971	37.6790232630977	26.2800763344817	55.7899432749258	10.7778883268883	61.5477029356039	51.7065292592098	50.9691329467835	46.1272231928209	16.8568885864117	56.5744453277442	13.1356173007774	32.3935605110287	8.40034179088414	44.9127274301672	26.1194079710422	27.47299473537	36.1915570326651	55.1532615720597	27.2557103470015	22.7595675716211	31.1008419622313	18.0063790550716	31.9287207491757	16.8120054120975	37.0808979094184	30.5895866603539	48.3462660668171	40.4067052397845
antisense	AL139393.2	ENSG00000272841.1	28.7882027534805	-1.61615578179618	0.513817587293429	7.62932336765736e-05	0.00192282185382837	60.6044631456682	36.4920020734234	12.4101236930843	13.4184144556588	39.8000668005206	37.6790232630977	10.950031806034	13.3895863859822	18.6163525646253	21.0779804573986	32.3165807870061	28.4250933741677	16.9446942340975	28.4459994895698	21.6011518524114	29.5551389267491	48.1275756163855	12.1338270312771	30.3821391439367	11.4925395072586	42.0680231885353	29.1543098318691	63.9077475358787	30.7725761982275	22.7595675716211	25.9173683018594	24.3615716627439	51.9982023629433	18.7898884017561	31.0444726683503	32.5631083803767	20.4857059605157	32.3253641918276
protein_coding	HOXA7	ENSG00000122592.7	133.401482578364	-1.45639068857263	0.293915077230375	4.71998514366257e-08	2.5108635255305e-06	230.133164107199	86.6685049243807	34.9739849532375	132.964288696983	111.634333708777	173.521817659002	79.9352321840485	201.587661700065	114.637539476903	170.310082095781	133.144312842465	218.579166291014	141.205785284146	104.301998128423	113.148890655488	103.442986243622	174.925226759555	79.3365613583502	133.417219719026	62.6865791305013	167.413561668661	192.016316478862	199.602279975073	138.036984660621	92.1220592184663	104.706167939512	76.2623112920679	169.678344552762	61.3143726794146	142.287166396606	99.6628468611529	179.454784214118	179.136393229711
protein_coding	EEPD1	ENSG00000122547.10	10.5134232399976	-5.11910857915959	1.51225593195	2.92964778786663e-05	0.00083802747263303	23.7503977192483	6.8422503887669	1.12819306300766	10.9787027364481	10.6780667025787	4.95776621882864	0	15.6211841169792	12.7375043863226	13.4899074927351	3.87798969444074	10.7819319695119	13.1792066265203	0	15.4293941802939	0.820976081298585	9.25530300315107	0.933371310098238	13.2096257147551	7.31343423189182	14.5950284531653	23.1223836597583	30.6407008733665	14.067463404904	0	11.4036420528181	0	6.38574414983515	0	16.3845827971849	10.8543694601256	4.09714119210315	40.4067052397845
protein_coding	GLI3	ENSG00000106571.13	56.0206503431506	-1.08338720820064	0.358186331114194	0.00015136110553261	0.00339536696823527	73.7081308528397	53.5976280453407	48.5123017093294	34.1559640689497	55.3318001860896	66.4340673323038	39.4201145017226	50.5828819025994	69.5663701099155	72.5082527734512	90.4864262036172	90.1761582904631	32.9480165663006	32.6602216361727	63.774829278548	32.0180671706448	58.3084089198517	32.6679958534383	42.2708022872162	54.3283685797678	47.2192097014172	38.2021990900354	133.943635246431	59.7867194708421	22.7595675716211	64.2750733886113	52.9599383972694	44.700209048846	52.4138992259511	56.0525200956325	59.2056516006849	63.0959743583885	60.6100578596768
protein_coding	SEMA3E	ENSG00000170381.13	10.9947084487901	-1.97280313240837	0.888374066920373	0.000966836957841458	0.0158253148209324	18.0175430973608	6.8422503887669	7.89735144105363	15.8581261748695	4.85366668299032	14.8732986564859	4.38001272241362	12.6457204756499	14.6971204457568	15.176145929327	12.9266323148025	9.80175633591991	8.47234711704873	10.5355553665073	8.22901022949007	7.38878473168727	2.77659090094532	0.933371310098238	15.8515508577061	2.08955263768338	12.8779662822047	30.1596308605542	36.7688410480398	8.79216462806501	7.5865225238737	10.3669473207438	6.35519260767233	9.12249164262164	5.9336489689756	6.03642524106812	2.96028258003425	7.37485414578566	24.2440231438707
protein_coding	CROT	ENSG00000005469.11	189.241410782672	-1.05120350584459	0.223138895322284	1.87481055842941e-07	9.12591610059022e-06	376.730446581181	231.49613815328	92.5118311666282	219.574054728963	121.341667074758	182.445796852894	158.775461187494	222.415907189371	78.3846423773696	220.054115975241	298.605206471937	345.021823024381	118.612859638682	142.229997447849	191.324487835644	102.622010162323	211.946438772159	154.006266166209	200.786310864277	108.656737159536	220.64248896844	280.484567003154	325.666877854067	162.655045619203	88.8706924225204	137.880399365892	94.2686903471395	194.309071987841	164.164288141658	228.521812697579	91.7687599810616	140.122228769928	338.069433839531
protein_coding	STEAP2	ENSG00000157214.13	25.9580008249401	-1.00707798618092	0.514775008718684	0.00246972985590815	0.0334423874579563	27.8452938777394	31.9305018142455	25.9484404491762	43.9148109457925	21.3561334051574	31.7297038005033	17.5200508896545	38.6810273372819	30.3740489212307	42.9990801330932	47.8285395647691	38.2268497100876	32.9480165663006	43.1957770026801	28.8015358032152	7.38878473168727	12.0318939040964	14.0005696514736	22.4563637150836	21.9403026956755	19.7462149660472	28.148988803184	35.017943855276	28.134926809808	28.1785122315309	13.4770315169669	13.76958398329	10.946989971146	9.88941494829267	27.5950868163114	20.7219780602397	19.6662777220951	20.2033526198923
protein_coding	SAMD9L	ENSG00000177409.11	190.538010825446	-1.7427213763697	0.436381948368679	3.02539986702011e-06	0.00010937701703705	81.8979231698219	1326.25620035598	56.4096531503831	23.1772613325016	1182.35320397644	66.4340673323038	28.4700826956885	23.803709130635	592.783857978857	53.1165107526445	86.6084365091764	48.0286060460075	261.701388726616	62.1597766623932	20.5725255737252	383.395829966439	35.1701514119741	15.86731227167	6.60481285737754	364.626935275749	21.4632771370078	60.3192617211085	91.9221026200995	587.316597154743	75.865225238737	7.25686312452063	305.049245168272	24.6307274350784	16.8120054120975	17.2469292601946	296.028258003425	21.3051341989364	43.1004855891035
protein_coding	CASTOR3	ENSG00000239521.8	48.8661282123935	-1.03895551689937	0.300675663949714	3.88553100978919e-05	0.00107747041084192	90.9066947185023	38.7727522030124	33.8457918902298	62.2126488398727	61.156200205678	76.3495997699611	63.5101844749975	57.2776750955905	31.3538569509478	40.4697224782053	80.1451203517752	75.4735237865833	24.4756694492519	38.9815548560771	50.4026876556267	30.3761150080477	62.9360604214272	20.5341688221612	43.5917648586917	15.6716447826253	30.9071190772912	58.3086196637382	94.5484484092452	28.134926809808	31.4298790274767	66.34846285276	41.3087519498701	64.7696906626136	36.5908353086829	56.9148665586423	25.6557823602968	21.3051341989364	57.9162775103578
antisense	AC005229.4	ENSG00000273314.1	10.5077554982079	-2.00012990636852	1.03225200532816	0.00176213503933276	0.0256819974665963	10.6467300120768	9.12300051835586	5.64096531503831	15.8581261748695	3.88293334639225	21.814171362846	1.0950031806034	12.6457204756499	9.7980802971712	10.9605498378473	7.75597938888147	13.7224588702879	19.7688099397804	17.9104441230625	15.4293941802939	3.28390432519434	6.47871210220575	0	7.92577542885304	12.5373158261003	12.0194351967244	7.03724720079599	34.1424952588941	1.758432925613	10.8378893198196	15.5504209811156	6.35519260767233	7.29799331409731	7.91153195863414	6.03642524106812	9.86760860011415	8.19428238420629	13.4689017465948
protein_coding	DEFB1	ENSG00000164825.3	42.2757578664195	-1.27917593339202	0.578935088539274	0.00109717312558387	0.0175913818143937	85.992819328313	70.7032540172579	23.6920543231609	42.6949550861872	37.8586001273245	33.7128102880348	28.4700826956885	73.6427251229021	99.9404190311462	48.9009146611648	111.169037907301	65.6717674506634	80.0166116610158	41.0886659293786	14.4007679016076	35.3019714958392	21.2871969072475	35.468109783733	15.8515508577061	53.2835922609261	55.8045205562203	34.1809149752948	56.9041587648235	33.410225586647	34.6812458234226	27.9907577660081	14.8287827512354	14.5959866281946	7.91153195863414	18.9716221862141	23.682260640274	13.9302800531507	39.0598150651251
protein_coding	HR	ENSG00000168453.14	430.164531128816	-1.40766968560542	0.202336520687584	2.46957508349474e-13	2.85149774175613e-11	528.241604445351	335.270269049578	250.458859987701	333.02064967226	510.605735050581	686.154844685884	266.085772886627	353.336307407864	301.780873152873	476.362358337208	582.991117397591	594.966609590338	430.206959165697	180.157996767275	502.99825027758	515.572979055512	599.743634604189	210.008544772104	482.15133858856	318.656777246715	460.172661817447	634.357569100324	710.864260262103	351.6865851226	114.881626790087	345.219345780767	507.356209845841	626.715175848107	194.821474481366	408.752223466613	406.545474324703	420.366686309783	554.918751959708
protein_coding	ANK1	ENSG00000029534.20	334.777041046319	-1.91430217032496	0.220909018599876	2.4759557377299e-19	5.19427615682914e-17	558.543836018185	255.444014513964	192.92101377431	390.353875073711	119.400200401562	418.435468869137	140.160407117236	465.660059868048	113.657731447186	386.148601979542	495.090017656934	666.519430842554	252.287669707673	226.514440379908	670.66433370344	194.571331267765	367.435529225097	193.207861190335	365.906632298715	136.865697768261	464.465317244849	598.166012067659	772.145662008836	217.166466313206	112.714048926123	393.943998188263	160.998212727699	237.184782708163	182.954176543414	332.865734721756	115.451020621336	403.97812154137	445.820647812289
lincRNA	CASC9	ENSG00000249395.2	71.1395864975447	-1.51058438981432	0.358287330909041	1.31672048405049e-06	5.34401951224305e-05	131.036677071715	62.7206285636966	57.5378462133907	42.6949550861872	68.9220668984625	129.89347493331	37.2301081405158	100.421897894866	82.3038744962381	53.9596299709404	77.5597938888147	105.858968427935	39.5376198795608	37.9279993194264	63.774829278548	61.5732060973939	82.3721967280445	46.6685655049119	35.6659894298387	52.2388159420844	61.8142381545825	77.4097192087559	110.306523144119	59.7867194708421	87.7869034905385	77.7521049055782	68.8479199164502	93.9616639190029	23.7345958759024	49.1537483915547	88.8084774010274	59.8182614047059	118.526335370035
protein_coding	ZNF704	ENSG00000164684.13	191.459570060402	-1.19403390637762	0.249164305710942	1.51794246715819e-07	7.46196470241626e-06	393.929010446843	171.056259719172	144.408712064981	330.580937953049	91.248933640218	248.879864185198	151.11043892327	241.756420858012	82.3038744962381	213.309162228874	303.775859397858	268.568123604205	87.5475868761703	121.158886714834	204.696629458565	72.2458951542755	166.595454056719	97.0706162502168	182.29283486362	138.955250405945	244.681359361889	309.638876835024	265.260924703716	157.379746842364	171.238651253149	247.770040965776	105.919876794539	146.872115446208	137.462867781268	231.108852086608	109.530455461267	179.454784214118	300.356508949065
protein_coding	CA2	ENSG00000104267.9	162.920090022357	-1.33620768033356	0.249807069987198	6.0649821024488e-09	3.8441663155734e-07	479.102850543458	126.581632192188	85.7426727885822	173.219532063959	88.3367336304238	280.609567985701	133.590388033615	281.181314105626	109.738499328317	152.604578511566	267.581288916411	272.488826138573	68.7201488382842	92.7128872252645	118.29202204892	66.4990625851854	174.925226759555	115.738042452182	133.417219719026	70.0000133623931	158.828250813858	209.106773966509	287.147139613263	133.640902346588	88.8706924225204	123.366673116851	100.623882954812	124.978135503916	130.540277317463	193.16560771418	76.9673470808904	144.219369962031	313.82541069566
lincRNA	GASAL1	ENSG00000253669.3	7.70054326188168	-2.49646582237099	1.26591983188031	0.00154261550509787	0.0229973209062228	13.9226469388697	13.6845007775338	0	6.09927929802674	12.6195333757748	11.8986389251887	1.0950031806034	7.43865910332344	8.81827226745408	16.8623843659189	3.87798969444074	18.6233370382478	3.76548760757722	0	0	5.7468325690901	13.8829545047266	0.933371310098238	0	6.26865791305013	4.29265542740156	18.0957785163325	16.6335233312561	14.067463404904	1.08378893198196	2.07338946414875	3.17759630383616	5.47349498557298	2.9668244844878	15.5222363341752	4.93380430005708	4.09714119210315	16.1626820959138
protein_coding	ANGPT1	ENSG00000154188.9	14.9720416129856	-2.18157205977074	0.905532139148223	0.000493806061774641	0.00912560954110828	35.2161069630234	33.07087687904	13.5383167560919	20.7375496132909	4.85366668299032	9.91553243765728	1.0950031806034	14.8773182066469	6.85865620801984	16.8623843659189	46.5358763332888	40.1872009772716	6.58960331326013	7.37488875655513	11.3148890655488	10.6726890568816	6.47871210220575	10.2670844110806	7.92577542885304	9.4029868695752	8.58531085480312	20.1064205737028	27.1389064878389	21.101195107356	23.843356503603	20.7338946414875	14.8287827512354	6.38574414983515	2.9668244844878	3.44938585203892	18.7484563402169	1.63885647684126	10.7751213972759
protein_coding	THEM6	ENSG00000130193.7	206.057257634102	-1.37818266401557	0.216486620206669	1.34323731137444e-11	1.22291574582239e-09	262.07335414343	104.914505961092	138.767746749942	241.531460201859	100.956267006199	270.694035548044	101.835295796117	299.034095953602	142.072164308982	303.52291858654	369.70168420335	312.676027115845	225.929256454633	107.462664738375	263.328327343682	145.31276638985	207.318787270584	140.939067824834	309.105241725269	153.582118869728	270.437291926298	339.798507695578	295.0261769807	148.587582214299	97.5410038783761	218.742588467693	121.80785831372	176.97633786686	83.0710855656584	225.93477330855	99.6628468611529	217.148483181467	304.397179473043
protein_coding	DMRT2	ENSG00000173253.15	29.165256999315	-1.42388265262237	0.429793658745871	5.41576828609523e-05	0.00143792992194988	47.5007954384967	15.9652509071228	13.5383167560919	43.9148109457925	19.4146667319613	34.7043635318005	17.5200508896545	38.6810273372819	18.6163525646253	36.2541263867256	33.6092440184864	30.3854446413517	10.3550909208373	17.9104441230625	21.6011518524114	23.808306357659	50.9041665173309	8.40034179088414	51.5175402875448	15.6716447826253	38.6338988466141	27.1436677744988	47.2742242046226	22.859628032969	18.4244118436933	31.1008419622313	20.1247765909624	28.2797240921271	14.834122422439	53.4654807066033	16.7749346201941	43.4296966362934	49.8349364624009
protein_coding	ALDH1A1	ENSG00000165092.12	31.1286454744706	-1.93085507308444	0.539190410352865	1.5301990528749e-05	0.000466100509050546	113.019133974354	21.6671262310952	33.8457918902298	64.6523605590834	20.3854000685593	41.6452362381606	26.2800763344817	35.7055636959525	40.1721292184019	47.2146762245729	46.5358763332888	51.9493085803755	13.1792066265203	23.1782218063161	16.4580204589801	21.3453781137632	39.7978029135496	18.6674262019648	10.5677005718041	24.0298553333588	24.8974014789291	38.2021990900354	60.4059531503511	26.376493884195	18.4244118436933	18.6605051773388	16.9471802871262	11.8592391354081	5.9336489689756	19.8339686492238	7.89408688009132	12.2914235763094	55.2224971610389
protein_coding	MEGF9	ENSG00000106780.8	167.695627512406	-1.05896654342091	0.287150758661235	1.55295816667826e-05	0.000471106148526938	253.883561826448	144.827633228899	160.203414947088	259.829298095939	203.854000685593	226.074139578586	130.305378491805	181.503282121092	53.8894416344416	165.251366786005	186.143505333155	287.191460642453	71.5442645439671	99.0342204451689	140.921800180017	152.701551121537	215.64855997342	124.138384243066	198.144385721326	113.880618753744	139.940566933291	250.3249361426	220.613046288239	123.969521255717	97.5410038783761	173.128020256421	205.484560981405	241.746028529473	82.0821440708292	184.542143084082	108.543694601256	122.914235763094	214.155537770858
protein_coding	NOTCH1	ENSG00000148400.10	135.818129317235	-1.46528818217514	0.267133038671372	2.37121994695627e-09	1.58382605874052e-07	234.228060265691	77.5455044060248	57.5378462133907	158.581261748695	96.1026003232083	252.846077160261	58.0351685719804	158.443438900789	92.1019547934093	164.408247567709	245.606013981247	230.341273894118	116.730115834894	72.6953320289006	75.0897183440969	68.1410147477826	161.967802555144	63.4692490866802	146.626845433781	110.746289797219	163.97943732674	238.261083798379	203.104074360601	78.2502651897786	76.9490141707189	123.366673116851	87.9134977394672	206.168311123249	104.827798451902	124.177890673401	70.0600210608105	158.969078253602	204.727306548242
protein_coding	GATA3	ENSG00000107485.16	114.141721723504	-1.66612506532525	0.289076660894999	4.5066689150568e-10	3.27447968242785e-08	280.090897240791	108.335631155476	59.794232339406	114.666450802903	89.3074669670218	109.07085681423	61.3201781137906	147.285450245804	103.859651150015	150.918340074974	171.924209786873	225.440395726158	72.4856364458614	58.999110052441	99.7767490325671	54.1844213657066	95.329620932456	61.6025064664837	48.8756151445938	64.7761317681847	147.667346702614	196.037600593603	191.723242607636	116.935789553265	53.1056576671159	106.779557403661	38.131155646034	103.084155561625	81.0932025759999	125.040237136411	54.2718473006278	160.607934730443	214.155537770858
protein_coding	CCDC3	ENSG00000151468.10	40.9110811407296	-1.03152177303847	0.403138915202816	0.00062092661671445	0.0110630406171791	54.0526292920824	53.5976280453407	29.3330196381992	28.056684770923	33.0049334443342	42.6367894819263	19.7100572508613	37.9371614269496	40.1721292184019	29.509172640358	47.8285395647691	73.5131725193993	46.1272231928209	29.4995550262205	36.001919754019	37.7648997397349	44.4254544151251	43.8684515746172	25.0982888580346	30.298513246409	31.7656501627716	37.1968780613502	63.9077475358787	46.5984725287446	47.6867130072061	36.2843156226031	41.3087519498701	40.1389632275352	14.834122422439	45.7043625395157	36.5101518204224	70.4708285041741	55.2224971610389
protein_coding	ZNF365	ENSG00000138311.16	26.4698789737336	-1.12531076756334	0.627981819436277	0.00271145431195392	0.0361782508293707	62.2424216090646	11.4037506479448	13.5383167560919	18.2978378940802	26.2098000881477	29.7465973129718	14.2350413478443	37.1932955166172	20.5759686240595	54.8027491892364	32.3165807870061	34.3061471757197	25.4170413511462	30.5531105628713	55.545819049058	11.4936651381802	29.6169696100834	9.33371310098238	18.4934760006571	18.8059737391504	36.0583055901731	47.2500883482017	39.3951868371855	6.15451523964551	8.67031145585565	15.5504209811156	13.76958398329	26.4552257636028	20.7677713914146	18.9716221862141	15.7881737601826	36.8742707289283	33.6722543664871
protein_coding	SLC29A3	ENSG00000198246.8	67.2617250478217	-1.02673981525325	0.269302382375579	1.09228773648729e-05	0.000344695462605469	104.010362425674	112.897131414654	30.4612127012068	71.9714957167155	70.8635335716586	103.121537351636	45.990133585343	55.7899432749258	49.9702095155731	69.1357759002674	84.0231100462159	107.819319695119	88.4889587780646	51.6242212958859	69.9465869506656	57.468325690901	67.5637119230028	52.2687933655013	52.8385028590203	21.9403026956755	58.3801138126612	93.4948556677182	94.5484484092452	99.3514602971346	57.4408133950437	55.9815155320163	43.4271494857609	72.0676839767109	40.5466012879999	54.3278271696131	37.4969126804338	58.1794049278647	86.200971178207
protein_coding	IFIT1	ENSG00000185745.9	560.429518274349	-1.15669907111723	0.284079126995954	3.10322801071928e-06	0.0001116487469074	576.561379115546	2947.86954249374	186.151855396264	140.283423854615	2300.63800773741	233.015012284946	144.540419839649	255.146007243994	1841.05928783847	310.267872332907	429.164192851441	251.905137833142	1259.55560473458	144.33710852115	101.83400158994	898.968809021951	187.882650963967	167.073464507585	132.096257147551	750.149396928332	232.661924165165	252.33557819997	333.545915221504	1778.65490425755	195.082007756752	161.724378203603	753.090324009171	122.24138801113	133.507101801951	150.048284563693	669.02386308774	165.524504160967	288.23449737713
processed_transcript	RPARP-AS1	ENSG00000269609.5	27.5456689291429	-1.51016130319054	0.464044666561732	5.60154838293333e-05	0.00148460966483616	58.1475254505735	15.9652509071228	18.0510890081226	13.4184144556588	19.4146667319613	28.7550440692061	9.85502862543064	34.2178318752878	17.6365445349082	16.8623843659189	28.4385910925654	36.2664984429037	23.5342975473576	23.1782218063161	23.6584044097839	26.2712346015547	30.5424999103985	17.7340548918665	22.4563637150836	34.4776185217757	26.6144636498897	49.2607304055719	49.0251213973864	29.893359735421	32.5136679594587	24.880673569785	22.2431741268531	20.9817307780298	16.8120054120975	54.3278271696131	16.7749346201941	38.5131272057696	28.2846936678492
protein_coding	FGFR2	ENSG00000066468.22	88.3691047867723	-1.20164954444624	0.392558869470415	0.000115467767261132	0.00269153739179117	171.166659424928	37.6323771382179	39.4867572052681	67.0920722782941	18.4439333953632	91.222898426447	53.6551558495668	109.348288818855	52.9096336047245	123.938525089504	164.168230397991	108.799495328711	77.1924959553329	79.016665248805	65.8320818359205	46.7956366340194	53.6807574182762	70.0028482573679	68.6900537167264	51.1940396232427	157.969719728377	197.042921622288	156.70529875236	72.9749664129396	47.6867130072061	119.219894188553	41.3087519498701	76.6289297980218	42.5244842776585	146.598898711654	74.9938253608675	101.609101564158	130.64834694197
protein_coding	TACC2	ENSG00000138162.18	174.357257906673	-1.08211539111124	0.204662359580933	1.00579415287473e-08	6.1651456407692e-07	253.883561826448	152.810258682461	129.742202245881	190.297514098434	256.273600861889	188.395116315488	97.455283073703	153.980243438795	194.00198988399	175.368797405556	270.166615379371	258.766367268286	195.805355594015	138.015775301246	184.12410388484	181.435713966987	180.478408561446	121.338270312771	153.231658291159	145.223908318995	200.037742916913	238.261083798379	191.723242607636	133.640902346588	128.970882905853	187.641746505462	139.814237368791	178.800836195384	96.9162664932682	153.497670415732	148.014129001712	99.9702450873168	235.70578056541
protein_coding	TRIM6	ENSG00000121236.20	28.9705342719501	-2.11089249536013	0.586555835235092	1.37164315120153e-05	0.000421249994580346	81.8979231698219	31.9305018142455	30.4612127012068	53.6736578226353	25.2390667515497	12.8901921689545	10.950031806034	29.0107705029614	9.7980802971712	22.7642188939905	41.3652234073679	71.5528212522153	7.53097521515443	13.6962219764595	19.5438992950389	13.1356173007774	21.2871969072475	8.40034179088414	46.2336900016427	18.8059737391504	42.0680231885353	23.1223836597583	51.6514671865321	33.410225586647	21.6757786396391	20.7338946414875	11.6511864473993	13.6837374639325	20.7677713914146	31.0444726683503	32.5631083803767	37.693698967349	45.7942659384225
protein_coding	PPFIBP2	ENSG00000166387.12	26.9363905020024	-1.7277771129534	0.470170642702718	1.18168398204485e-05	0.000369772750263823	60.6044631456682	12.5441257127393	19.1792820711302	26.8368289113177	23.2976000783535	36.6874700193319	8.76002544482724	16.3650500273116	13.7173124160397	24.4504573305824	52.9991924906901	58.8105380155194	14.1205785284146	7.37488875655513	28.8015358032152	8.20976081298585	37.9467423129194	16.8006835817683	42.2708022872162	27.1641842898839	22.3218082224881	34.1809149752948	48.1496728010045	16.7051127933235	23.843356503603	30.0641472301569	19.065577823017	30.1042224206514	17.8009469069268	29.3197797423309	18.7484563402169	17.2079930068332	44.447375763763
protein_coding	SOX6	ENSG00000110693.17	34.0431268895051	-1.2251335301245	0.825084201159958	0.00374340986334459	0.0468161964017781	68.7942554626504	50.1765028509572	57.5378462133907	58.5530812610567	15.531733385569	23.7972778503775	8.76002544482724	23.803709130635	19.5961605943424	32.8816495135418	103.41305851842	71.5528212522153	16.9446942340975	7.37488875655513	33.9446671966465	11.4936651381802	27.7659090094532	38.2682237140278	56.8013905734468	36.5671711594591	15.4535595386456	60.3192617211085	52.526915782914	11.4298140164845	17.3406229117113	31.1008419622313	29.6575655024709	29.1919732563892	7.91153195863414	16.3845827971849	11.841130320137	14.7497082915713	61.9569480343363
protein_coding	E2F8	ENSG00000129173.12	27.0856889027894	-1.40629645005439	0.583366289638027	0.000684397974651808	0.011958792840582	29.4832523411359	29.6497516846566	12.4101236930843	28.056684770923	21.3561334051574	13.8817454127202	12.0450349866374	26.7791727719644	23.5153927132109	29.509172640358	38.7798969444074	35.2863228093117	15.0619504303089	16.8568885864117	32.9160409179603	20.5244020324646	26.8403787091381	15.86731227167	46.2336900016427	34.4776185217757	31.7656501627716	53.2820145203125	43.772429819095	14.067463404904	11.9216782518015	12.4403367848925	5.29599383972694	39.226714063273	4.94470747414633	31.0444726683503	20.7219780602397	37.693698967349	78.1196301302501
protein_coding	LUZP2	ENSG00000187398.11	89.911581717693	-1.05578789623604	0.29976335287319	2.92086773031238e-05	0.00083802747263303	149.873199400774	59.2995033693131	84.6144797255746	128.084865258562	75.717200254649	114.028623033059	79.9352321840485	101.165763805199	59.7682898127443	93.5862332308498	121.510343759143	173.491087145782	25.4170413511462	66.3739988089962	90.5191125243907	56.6473496096024	117.542348140019	74.669704807859	113.602781146894	76.2686712754433	78.9848598641887	102.542744925884	137.445429631958	70.3373170245201	74.781436306755	93.3025258866938	87.9134977394672	69.3309364839244	48.4581332466341	73.2994493558272	53.2850864406164	81.9428238420629	133.342127291289
protein_coding	MPPED2	ENSG00000066382.16	52.2291115488579	-1.24260234260561	0.480772432489276	0.000431887798445173	0.00820531729316435	145.778303242283	61.5802534989021	40.6149502682758	70.7516398571102	33.9756667809322	54.535428407115	30.6600890568953	44.6319546199407	46.0509773967046	63.2339413721958	168.046220092432	100.958090259975	54.5995703098696	23.1782218063161	52.4599402129992	22.1663541950618	19.4361363066172	29.8678819231436	56.8013905734468	40.7462764348259	93.579888317354	63.3352248071639	89.2957568309538	25.4972774213885	45.5191351432422	30.0641472301569	15.8879815191808	18.2449832852433	47.4691917518048	22.421008038253	14.8014129001712	28.679988344722	68.6913989076337
protein_coding	SCGB1A1	ENSG00000149021.6	133.239792536698	-1.87926141094901	0.591932153065503	5.19839850784953e-05	0.00139262852112264	224.400309485312	291.936016587388	133.126781434904	146.382703152642	249.478467505702	50.5692154320521	72.2702099198247	140.590657052813	386.044363708545	411.442178528421	184.850842101675	194.074775451214	177.919289458023	155.926219424308	94.6336176391358	55.8263735283038	69.414772523633	61.6025064664837	43.5917648586917	199.552276898763	181.150059036346	114.606597270106	253.004644354369	72.9749664129396	114.881626790087	62.2016839244625	25.4207704306893	20.9817307780298	39.5576597931707	18.9716221862141	35.5233909604109	23.7634189141983	90.2416417021855
protein_coding	SYTL2	ENSG00000137501.17	22.2304025948523	-2.04502413660662	0.646770610312433	6.2537033198826e-05	0.00162762008102243	72.8891516211415	23.9478763606841	5.64096531503831	24.397117192107	12.6195333757748	28.7550440692061	22.9950667926715	22.3159773099703	8.81827226745408	18.5486228025108	33.6092440184864	56.8501867483355	8.47234711704873	5.26777768325366	10.2862627868626	9.03073689428444	33.3190908113438	9.33371310098238	33.0240642868877	3.13432895652507	42.0680231885353	18.0957785163325	41.1460840299493	21.9804115701625	5.41894465990978	26.9540630339338	9.53278891150849	21.8939799422919	1.97788298965853	37.0808979094184	3.94704344004566	13.1108518147301	47.141156113082
protein_coding	SESN3	ENSG00000149212.11	525.599505639914	-2.49132079213487	0.223430767548121	3.31758504331076e-30	1.41186940628897e-27	1403.73040313075	441.325150075465	252.715246113716	628.225767696754	431.976334786138	1026.25760729753	219.000636120681	615.177107844849	293.942408915136	732.670600699176	1137.54364370262	1171.30988214243	167.564198537186	309.745327775316	410.421885195817	283.236748048012	671.934998028767	190.407747260041	397.609734014128	171.343316290037	623.293568058707	949.023051078774	975.249736369437	271.677887007209	176.657595913059	462.365850505171	273.27328212991	616.680435041223	195.810415976195	399.266412373505	165.775824481918	294.994165831427	984.576717676083
protein_coding	TMPRSS13	ENSG00000137747.15	8.54553994336929	-3.42805290344045	1.17627052425383	0.00026442969085109	0.00543266240720963	13.9226469388697	3.42112519438345	7.89735144105363	10.9787027364481	6.79513335618644	5.94931946259437	2.19000636120681	10.4141227446528	11.7576963566054	5.05871530977566	18.0972852407234	23.5242152062078	25.4170413511462	12.6426664398088	6.17175767211755	8.20976081298585	12.0318939040964	0.933371310098238	2.64192514295101	2.08955263768338	2.57559325644094	4.02128411474057	14.0071775421104	5.27529877683901	6.50273359189174	19.6971999094131	4.23679507178155	15.5082357924568	0	3.44938585203892	4.93380430005708	4.91656943052378	6.73445087329742
protein_coding	ADAMTS15	ENSG00000166106.3	113.070079474598	-1.26045256055312	0.326126701124365	6.66427193558888e-06	0.000219611350620788	107.286279352467	169.915884654378	57.5378462133907	78.0707750147423	73.7757335814528	91.222898426447	48.1801399465498	77.3620546745638	132.274084011811	149.232101638382	139.607628999867	112.720197863079	310.65272762512	32.6602216361727	68.9179606719793	84.5605363737543	96.2551512327711	56.9356499159925	56.8013905734468	187.014961072662	191.45243206211	90.4788925816627	180.342410854671	184.635457189365	62.8597580549535	79.8254943697269	75.2031125241225	69.3309364839244	45.4913087621463	54.3278271696131	259.518106183002	217.967911419887	88.894751527526
protein_coding	PIK3C2G	ENSG00000139144.9	84.0662537764648	-1.27132130324941	0.395398174779719	6.72126260411282e-05	0.00172986845163174	192.460119449081	74.1243792116414	54.1532670243677	123.20544182014	88.3367336304238	126.918815202013	42.7051240435328	77.3620546745638	26.4548168023622	76.7238488649309	115.047027601742	140.165115603655	10.3550909208373	50.5706657592352	103.891254147312	64.8571104225882	73.1168937248934	68.1361056371714	109.639893432467	33.432842202934	64.3898314110234	132.702375786439	168.961579101707	53.6322042311966	69.3624916468452	83.9722732980244	48.7231433254878	85.7514214406434	66.2590801535609	100.032189709129	32.5631083803767	49.1656943052378	167.014381657776
protein_coding	METTL7A	ENSG00000185432.11	58.6389273782935	-2.53188531393483	0.377970044029231	1.08903944471328e-12	1.17545235717422e-10	182.632368668703	35.351627008629	22.5638612601532	80.510486733953	40.7708001371187	70.4002803073667	24.0900699732749	68.4356637505757	17.6365445349082	28.6660534220621	183.558178870195	138.204764336471	43.303107487138	33.7137771728235	80.2328497375282	32.8390432519434	38.8722726132345	22.4009114423577	44.9127274301672	10.4477631884169	32.6241812482519	80.4256822948113	102.427485776682	27.2557103470015	28.1785122315309	92.2658311546194	14.8287827512354	45.6124582131082	20.7677713914146	65.5383311887396	25.6557823602968	45.0685531131346	154.892370085841
protein_coding	KRT1	ENSG00000167768.4	130.667410863346	-2.83334286024018	0.461955984533161	3.1358143694105e-11	2.65386108138462e-09	383.282280434766	137.985382840132	74.4607421585056	112.226739083692	181.527133943838	318.288591248799	75.5552194616349	185.222611672754	155.789476725022	295.09172640358	257.239983064569	263.667245436245	157.209107616349	72.6953320289006	142.97905273739	110.01079489401	171.223105558295	36.4014810938313	27.7402140009856	74.1791186377599	87.5701707189918	196.037600593603	293.275279787937	41.3231737519055	32.5136679594587	63.2383786565369	20.1247765909624	61.120694005565	27.6903618552195	39.6679372984476	55.2586081606392	44.249124874714	117.179445195375
antisense	HOXC13-AS	ENSG00000249641.2	22.9557707020874	-1.60137434591851	0.832754359177505	0.00174790355208831	0.0254995332109259	36.0350861947216	72.9840041468469	18.0510890081226	23.1772613325016	74.7464669180509	36.6874700193319	9.85502862543064	11.9018545653175	41.151937248119	12.6467882744392	24.5606013981247	24.5043908397998	14.1205785284146	0	15.4293941802939	10.6726890568816	13.8829545047266	3.73348524039295	11.8886631432796	38.6567237971425	34.3412434192125	24.1277046884434	23.6371121023113	37.8063079006795	5.41894465990978	12.4403367848925	15.8879815191808	18.2449832852433	5.9336489689756	3.44938585203892	46.3777604205365	12.2914235763094	22.8971329692112
lincRNA	AC084033.3	ENSG00000257698.1	31.5553846402281	-1.11639250518536	0.489992865453863	0.00113409628167265	0.0179706001228873	81.0789439381236	28.5093766198621	22.5638612601532	42.6949550861872	11.6488000391768	48.5861089445207	21.9000636120681	41.6564909786113	20.5759686240595	37.0972456050215	46.5358763332888	49.0087816795995	37.6548760757722	31.606666099522	74.0610920654106	22.1663541950618	33.3190908113438	19.600797512063	36.9869520013142	16.716421101467	57.5215827271809	28.148988803184	26.263457891457	25.4972774213885	30.3460900954948	22.8072841056363	16.9471802871262	20.9817307780298	14.834122422439	25.0080474272822	13.8146520401598	12.2914235763094	22.8971329692112
protein_coding	CRADD	ENSG00000169372.12	19.805982761346	-1.16693605061046	0.583124704968977	0.00206451136672732	0.0290376740390968	29.4832523411359	7.98262545356138	19.1792820711302	23.1772613325016	13.5902667123729	21.814171362846	7.66502226422383	25.2914409512997	13.7173124160397	15.176145929327	50.4138660277296	30.3854446413517	32.9480165663006	23.1782218063161	21.6011518524114	17.2404977072703	12.0318939040964	10.2670844110806	30.3821391439367	17.7611974203087	20.6047460515275	27.1436677744988	20.1353177167837	12.309030479291	24.927145435585	8.293557856595	10.5919876794539	8.21024247835947	8.9004734534634	23.2833545012627	8.88084774010274	13.9302800531507	43.1004855891035
protein_coding	HRK	ENSG00000135116.9	23.6852940936349	-1.78790341378864	0.549360683520984	5.32645791958811e-05	0.00141674269129045	45.043857743402	27.3690015550676	18.0510890081226	46.3545226650032	53.3903335128935	50.5692154320521	13.1400381672409	38.6810273372819	18.6163525646253	20.2348612391027	49.1212027962493	41.1673766108636	15.0619504303089	13.6962219764595	18.5152730163527	13.956593382076	24.0637878081928	11.2004557211789	33.0240642868877	7.31343423189182	18.0291527950866	15.0798154302771	28.0143550842208	6.15451523964551	11.9216782518015	24.880673569785	20.1247765909624	23.7184782708163	3.95576597931707	12.935196945146	2.96028258003425	22.9439906757776	32.3253641918276
protein_coding	FBXW8	ENSG00000174989.12	31.8032997045306	-1.29027875511699	0.458849184400804	0.000258701470035964	0.00532231822677581	32.7591692679287	18.2460010367117	36.1021780162451	28.056684770923	29.1220000979419	33.7128102880348	15.3300445284477	43.8880887096083	40.1721292184019	45.528437787981	33.6092440184864	47.0484304124156	27.2997851549348	26.3388884162683	30.8587883605878	13.1356173007774	39.7978029135496	8.40034179088414	42.2708022872162	24.0298553333588	24.8974014789291	27.1436677744988	23.6371121023113	25.4972774213885	23.843356503603	47.6879576754213	37.0719568780886	40.1389632275352	12.8562394327805	47.4290554655352	39.4704344004566	45.0685531131346	39.0598150651251
protein_coding	IFT88	ENSG00000032742.17	52.2282534391325	-1.09006300025306	0.40432084885977	0.000397368735402289	0.00767679288432827	82.7169024015201	30.790126749451	64.3070045914367	40.2552433669765	41.7415334737167	74.3664932824296	28.4700826956885	51.3267478129318	32.3336649806649	59.0183452807161	78.852457120295	80.3744019545432	34.8307603700892	38.9815548560771	58.6316978851167	29.5551389267491	51.829696817646	48.5353081251084	91.14641743181	48.0597106667177	57.5215827271809	80.4256822948113	77.0394764816072	35.16865851226	48.770501939188	52.8714313357931	52.9599383972694	41.9634615560595	20.7677713914146	64.6759847257298	53.2850864406164	22.124562437357	49.8349364624009
protein_coding	FOXO1	ENSG00000150907.7	243.677058558187	-1.10606620101706	0.204254927528735	4.78433880746654e-09	3.08496651676252e-07	417.679408166091	358.077770345468	163.587994136111	267.148433253571	231.034534110339	287.550440692061	169.725492993528	167.369829824777	326.276073895801	225.955950503313	363.238368045949	358.744281894669	249.463554001991	162.247552644213	198.524871786448	134.640077332968	179.552878261131	168.006835817683	202.107273435753	258.059750753897	277.305540610141	288.527135232636	326.542326450449	314.759493684727	211.338841736482	205.265556950726	181.122989318661	187.923327838006	150.319107214049	244.044049031754	217.087389202511	249.106184479871	299.009618774406
protein_coding	EPSTI1	ENSG00000133106.14	277.576852565665	-1.08651240552663	0.359221342820897	0.000158684230939693	0.00354363061446286	160.519929412851	1270.37782218105	86.8708658515899	96.3686129088225	1418.24140476977	176.4964773903	70.0802035586179	72.1549933022374	779.927191654827	179.584393497036	218.460086120161	135.264237435695	706.970298322622	130.640886544691	64.8034555572343	398.994375511113	58.3084089198517	73.7363334977608	39.6288771442652	526.567264696211	100.448137001197	133.707696815124	170.712476294471	739.421045220267	52.0218687351339	68.4218523169088	459.692265288298	44.700209048846	53.4028407207804	66.4006776517493	388.783778844498	87.6788215110073	130.64834694197
protein_coding	PCDH9	ENSG00000184226.14	117.821818026815	-1.16346106016098	0.297187259441719	5.9717976331652e-06	0.000200337670599089	207.201745619649	100.353005701914	56.4096531503831	207.375496132909	134.931933787131	152.699199539922	63.5101844749975	110.836020639519	44.0913613372704	129.840359617575	100.827732055459	115.660724763855	91.3130744837475	84.2844429320586	175.89509365535	116.578603544399	170.29757525798	47.6019368150101	100.393155432139	57.4626975362929	123.628476309165	153.814117388827	137.445429631958	102.868326148361	147.395294749546	173.128020256421	99.5646841868665	179.713085359646	79.1153195863414	120.728504821362	62.1659341807192	90.1371062262692	150.851699561862
protein_coding	EFS	ENSG00000100842.12	39.6278927802439	-1.18591921574124	0.484575234952786	0.000733198372889898	0.0125673069783602	68.7942554626504	13.6845007775338	25.9484404491762	48.7942343842139	31.063466771138	62.4678543572409	29.5650858762919	80.3375183158932	41.151937248119	44.685318569685	54.2918557221703	54.8898354811515	27.2997851549348	13.6962219764595	84.3473548522732	23.808306357659	39.7978029135496	13.0671983413753	34.3450268583632	20.8955263768338	39.4924299320944	33.1755939466097	42.8969812227131	30.7725761982275	45.5191351432422	35.2476208905288	21.1839753589078	41.0512123917974	18.7898884017561	60.3642524106812	25.6557823602968	50.804550782079	49.8349364624009
protein_coding	DHRS2	ENSG00000100867.14	207.24051355154	-1.05398670676986	0.2311722243087	4.54814910262996e-07	1.99249061422568e-05	303.841294960039	222.373137634924	133.126781434904	190.297514098434	125.22460042115	180.462690365363	90.8852639900826	179.271684390095	204.779878210878	247.033930960712	253.361993370128	306.794973314293	361.486810327413	178.050885693974	232.469538983094	163.374240178418	143.457196548842	176.407177608567	173.046096863291	154.62689518857	248.974014789291	295.564382433432	348.428541359996	291.020649188952	99.70858174234	162.761072935677	141.932634904682	181.537583688171	174.053703089951	238.007623790686	168.736107061952	229.439906757776	238.399560914729
protein_coding	RDH12	ENSG00000139988.9	13.8513798923699	-3.61940385170696	0.889468929348665	2.45701208512423e-06	9.10377985271775e-05	42.5869200483074	2.28075012958897	10.1537375670689	15.8581261748695	4.85366668299032	28.7550440692061	1.0950031806034	35.7055636959525	5.87884817830272	8.43119218295944	40.0725601758876	21.5638639390238	8.47234711704873	0	4.11450511474503	4.92585648779151	11.1063636037813	2.80011393029471	7.92577542885304	2.08955263768338	1.71706217096062	30.1596308605542	40.2706354335674	5.27529877683901	14.0892561157654	30.0641472301569	9.53278891150849	13.6837374639325	1.97788298965853	22.421008038253	4.93380430005708	4.09714119210315	20.2033526198923
protein_coding	DIO2	ENSG00000211448.11	18.0071131824533	-1.95967913054503	0.657412572817507	0.000111284176978726	0.00260216297660617	45.8628369751002	9.12300051835586	11.2819306300766	24.397117192107	7.76586669278451	8.92397919389155	10.950031806034	9.67025683432048	18.6163525646253	46.3715570062769	32.3165807870061	24.5043908397998	16.0033223322032	28.4459994895698	25.7156569671565	4.10488040649293	18.5106060063021	8.40034179088414	5.28385028590203	8.35821055073351	36.0583055901731	29.1543098318691	47.2742242046226	2.6376493884195	19.5082007756752	21.7705893735619	6.35519260767233	4.56124582131082	5.9336489689756	0	6.90732602007991	31.9577012984045	17.5095722705733
protein_coding	FLRT2	ENSG00000185070.10	301.491593360085	-1.15864825859786	0.184900357581201	2.67687771610437e-11	2.29149963111348e-09	473.36999592157	352.375895021495	181.639083144233	283.006559428441	327.137134433547	235.989672016243	125.925365769392	208.282454893056	370.367435233071	364.227502303848	337.385103416344	316.596729650213	365.25229793499	293.941994725554	269.5000850158	303.761150080477	226.754923577201	193.207861190335	182.29283486362	446.119488145401	371.743960012975	486.575377883608	373.816550655071	371.90856376715	235.182198240085	272.650714535561	285.983667345255	236.2725335439	186.909942522731	190.578568325151	419.373365504851	335.146149514037	325.947422267595
scaRNA	SCARNA13	ENSG00000252481.1	30.2576458374591	-1.19913105307515	0.66571311436047	0.00267318063136395	0.0357745062930512	31.9401900362305	71.8436290820524	30.4612127012068	35.3758199285551	54.3610668494916	56.5185348946465	8.76002544482724	18.5966477583086	18.6163525646253	16.0192651476229	36.1945704814469	42.1475522444556	14.1205785284146	26.3388884162683	38.0591723113916	35.3019714958392	36.0956817122892	14.0005696514736	34.3450268583632	6.26865791305013	24.0388703934487	45.2394462908314	57.7796073612054	24.618060958582	28.1785122315309	24.880673569785	40.2495531819247	33.7532190777001	18.7898884017561	28.4574332793211	24.6690215002854	9.01371062262692	13.4689017465948
protein_coding	BCL11B	ENSG00000127152.17	190.996892043672	-1.15217150369191	0.218110731180921	9.14821655604542e-09	5.67761190009569e-07	366.902695800802	152.810258682461	69.947969906475	132.964288696983	81.5416002742373	251.854523916495	147.82542938146	185.966477583086	200.86064609201	283.288057347437	276.629931536773	270.528474871389	178.860661359918	90.605776151963	116.234769491547	175.688881397897	176.776287360185	118.538156382476	194.1814980069	203.731382174129	283.315258208503	315.670803007134	289.773485402409	119.573438941684	84.5355366945926	119.219894188553	144.051032440573	192.484573659317	131.529218812292	228.521812697579	175.643433082032	257.300466864078	285.540717027811
protein_coding	JAG2	ENSG00000184916.8	176.6717510836	-1.04303073263189	0.233751378448504	5.82591340401232e-07	2.50077752601624e-05	316.125983435512	101.493380766709	92.5118311666282	170.779820344749	81.5416002742373	208.226181190803	142.350413478443	238.03709130635	94.0615708528435	229.328427376497	290.849227083055	223.480044458974	125.202462951942	107.462664738375	233.498165261781	119.041531788295	191.584772165227	125.071755553164	195.502460578375	87.7612107827019	229.227799823243	338.793186666893	272.264513474771	130.124036495362	72.6138584427911	181.421578113016	79.4399075959041	164.204849567189	104.827798451902	218.173655141462	166.762585341929	238.453617380403	259.949803709281
protein_coding	BMF	ENSG00000104081.13	24.3667485874029	-2.12118504120105	0.61637015976074	2.52845075693766e-05	0.000739907151760047	62.2424216090646	45.6150025917793	27.0766335121839	14.6382703152642	36.8878667907264	48.5861089445207	14.2350413478443	11.1579886549852	4.8990401485856	16.8623843659189	60.7551718795715	50.9691329467835	33.8893884681949	15.803333049761	17.4866467376664	15.5985455446731	17.585075705987	7.46697048078591	23.7773262865591	17.7611974203087	11.1609041112441	34.1809149752948	42.8969812227131	10.550597553678	10.8378893198196	18.6605051773388	19.065577823017	28.2797240921271	7.91153195863414	5.17407877805839	25.6557823602968	7.37485414578566	39.0598150651251
protein_coding	SMAD6	ENSG00000137834.14	49.9020999047876	-1.07935482837758	0.585659090029112	0.00271306520150433	0.0361782508293707	85.992819328313	144.827633228899	51.8968808983524	34.1559640689497	68.9220668984625	49.5776621882864	20.8050604314647	43.8880887096083	95.0413788825606	75.880729646635	93.0717526665777	61.7510649162954	121.436975344365	26.3388884162683	45.2595562621954	25.4502585202561	12.0318939040964	24.2676540625542	46.2336900016427	52.2388159420844	41.209492103055	47.2500883482017	34.1424952588941	96.7138109087151	10.8378893198196	2.07338946414875	46.6047457895971	20.9817307780298	15.8230639172683	23.2833545012627	30.5895866603539	29.4994165831427	68.6913989076337
processed_pseudogene	HMGB1P6	ENSG00000259781.1	9.9942922674027	-1.75449941730981	0.886298870418786	0.00171268845038467	0.0251087543981098	13.1036677071715	10.2633755831503	7.89735144105363	13.4184144556588	0.970733336598063	1.98310648753146	3.28500954181021	8.92639092398813	10.7778883268883	11.8036690561432	11.6339690833222	22.5440395726158	4.70685950947152	15.803333049761	12.3435153442351	7.38878473168727	5.55318180189064	1.86674262019648	7.92577542885304	22.9850790145172	10.3023730257637	6.03192617211085	15.7580747348742	5.27529877683901	11.9216782518015	8.293557856595	11.6511864473993	11.8592391354081	4.94470747414633	15.5222363341752	7.89408688009132	9.01371062262692	16.1626820959138
protein_coding	CYP1A1	ENSG00000140465.13	163.642202920644	-2.1897300033105	0.377309511892688	3.33963467517221e-10	2.49969138124071e-08	212.934600241537	31.9305018142455	58.6660392763984	156.141550029485	398.000668005206	895.372579120452	33.9450985987055	191.173538955413	24.495200742928	108.762379160177	131.851649610985	219.559341924606	57.4236860155525	44.2493325393308	105.948506704685	291.446508860998	724.690225146728	56.0022786058943	70.0110162882019	11.4925395072586	78.9848598641887	207.096131909139	133.943635246431	29.893359735421	56.3570244630617	161.724378203603	171.590200407153	499.000292851404	23.7345958759024	58.6395594846617	10.8543694601256	31.1382730599839	113.138774671397
lincRNA	AC068831.6	ENSG00000278514.1	12.3861114854265	-2.0090023070273	0.947546257179625	0.00124306841912399	0.0191473672211498	15.5606054022662	23.9478763606841	9.02554450406129	23.1772613325016	13.5902667123729	10.907085681423	0	8.92639092398813	11.7576963566054	14.3330267110311	18.0972852407234	4.90087816795995	6.58960331326013	12.6426664398088	21.6011518524114	9.85171297558303	10.1808333034662	2.80011393029471	6.60481285737754	6.26865791305013	10.3023730257637	14.074494401592	44.6478784154769	11.4298140164845	4.33515572792783	6.22016839244625	9.53278891150849	20.0694816137676	6.92259046380487	14.6598898711654	11.841130320137	17.2079930068332	6.73445087329742
protein_coding	CLUAP1	ENSG00000103351.12	128.128488950017	-1.22462214285281	0.263332517636663	2.34592820452203e-07	1.10928890813827e-05	201.468890997762	114.037506479448	98.1527964816665	169.559964485143	79.6001336010412	125.927261958247	66.7951940168077	175.552354838433	114.637539476903	167.780724440893	152.534261314669	130.363359267735	104.492281110268	83.2308873954079	175.89509365535	83.7395602924557	164.744393456089	68.1361056371714	122.849519147222	92.9850923769103	145.950284531653	175.9311800199	194.349588396782	127.486387106943	133.306038633781	144.100567758338	77.3215100600133	83.9269231121191	75.1595536070243	113.829733117285	82.8879122409589	141.761085246769	239.746451089388
protein_coding	RANBP10	ENSG00000141084.10	39.6061405810444	-1.23159599640167	0.562590426931611	0.00121330070950879	0.0188447487676053	36.8540654264198	38.7727522030124	46.2559155833141	58.5530812610567	53.3903335128935	27.7634908254404	6.57001908362043	43.8880887096083	33.3134730103821	26.9798149854702	93.0717526665777	65.6717674506634	32.0066446644063	46.3564436126322	23.6584044097839	24.6292824389576	29.6169696100834	20.5341688221612	52.8385028590203	49.1044869855594	36.9168366756534	21.111741602388	57.7796073612054	29.0141432726145	31.4298790274767	49.76134713957	51.900739629324	41.9634615560595	25.7124788655609	27.5950868163114	42.4307169804908	34.4159860136664	47.141156113082
protein_coding	C17orf97	ENSG00000187624.8	38.4809683876758	-1.26266595256863	0.501922275649009	0.000526705521149227	0.00956741309453382	58.9665046822717	31.9305018142455	38.3585641422605	43.9148109457925	7.76586669278451	28.7550440692061	19.7100572508613	26.0353068616321	24.495200742928	58.1752260624202	50.4138660277296	81.3545775881352	25.4170413511462	29.4995550262205	52.4599402129992	28.7341628454505	62.9360604214272	12.1338270312771	59.4433157163978	33.432842202934	38.6338988466141	60.3192617211085	66.5340933250244	32.5310091238405	26.010934367567	37.3210103546775	24.3615716627439	41.9634615560595	36.5908353086829	46.5667090025255	8.88084774010274	38.5131272057696	37.7129248904656
protein_coding	CAMKK1	ENSG00000004660.14	39.8046086754921	-1.80435617605592	0.495969539821863	1.17790289701936e-05	0.000369365550549543	111.381175510958	25.0882514254786	18.0510890081226	46.3545226650032	29.1220000979419	41.6452362381606	18.6150540702579	32.7301000546232	34.2932810400992	33.7247687318378	42.6578866388481	51.9493085803755	64.954661230707	24.2317773429669	53.4885664916854	27.0922106828533	47.2020453160704	10.2670844110806	47.5546525731183	15.6716447826253	57.5215827271809	54.2873355489976	43.772429819095	52.7529877683901	15.1730450477474	62.2016839244625	14.8287827512354	27.3674749278649	21.7567128862439	27.5950868163114	43.4174778405023	50.804550782079	65.9976185583147
protein_coding	XAF1	ENSG00000132530.16	121.055993471386	-1.85978831971917	0.69229507901584	0.000214650714295817	0.00456746055633741	52.414670828686	850.719798336684	68.8197768434673	8.53899101723744	821.240402761962	23.7972778503775	16.4250477090511	5.95092728265876	468.348238204783	89.3706371393701	81.4377835832555	15.6828101374719	179.802033261812	35.8208882461249	5.14313139343129	183.077666129585	8.32977270283596	10.2670844110806	3.96288771442652	237.164224377063	26.6144636498897	16.0851364589623	63.0322989394968	286.624566874919	24.927145435585	4.1467789282975	153.583821352081	8.21024247835947	4.94470747414633	0	207.219780602397	0.819428238420629	32.3253641918276
protein_coding	EFNB3	ENSG00000108947.4	17.9398689620435	-1.83108442732999	0.637088994162515	0.000220670441013103	0.00465564620239402	22.9314184875501	6.8422503887669	18.0510890081226	17.0779820344749	19.4146667319613	7.93242595012582	6.57001908362043	18.5966477583086	12.7375043863226	33.7247687318378	50.4138660277296	16.6629857710638	11.2964628227316	11.5891109031581	12.3435153442351	20.5244020324646	13.8829545047266	2.80011393029471	22.4563637150836	12.5373158261003	30.0485879918109	27.1436677744988	20.1353177167837	11.4298140164845	18.4244118436933	19.6971999094131	20.1247765909624	17.3327341209811	3.95576597931707	12.935196945146	16.7749346201941	9.83313886104755	45.7942659384225
protein_coding	RAPGEFL1	ENSG00000108352.12	20.7171216963124	-1.08833018511799	0.684473738633186	0.00390468794496761	0.0484669391169105	28.6642731094377	20.5267511663007	11.2819306300766	19.5176937536856	18.4439333953632	27.7634908254404	19.7100572508613	37.1932955166172	20.5759686240595	29.509172640358	28.4385910925654	49.0087816795995	19.7688099397804	2.10711107330147	22.6297781310977	13.956593382076	15.7340151053568	14.0005696514736	22.4563637150836	3.13432895652507	5.15118651288187	37.1968780613502	42.8969812227131	21.101195107356	4.33515572792783	10.3669473207438	22.2431741268531	24.6307274350784	8.9004734534634	31.9068191313601	7.89408688009132	23.7634189141983	18.8564624452328
protein_coding	KRT13	ENSG00000171401.14	449.73450757128	-2.6047280186435	0.344239378162828	1.52129279455505e-15	2.31220981376504e-13	985.232015732957	532.555155259023	277.535493499885	496.481334859377	365.96646789747	320.27169773633	250.75572835818	663.528392016451	544.773264522719	1216.62103200105	1215.10343759143	991.937741195095	586.474694880151	384.547770877518	280.814974081349	140.386909902058	233.233635679407	161.473236646995	200.786310864277	293.582145594514	465.323848330329	730.868387854098	1166.09753038069	218.045682776012	208.087474940536	328.632230067577	92.1502928112487	130.451630489489	130.540277317463	250.942820735832	180.577237382089	261.397608056181	536.062289514475
protein_coding	KRT15	ENSG00000171346.15	4068.34105716169	-1.549650412956	0.140215773081371	1.29299115264493e-29	5.20516303206656e-27	9976.8050005477	3035.67842248291	1539.98353100546	3959.65212027896	1693.92967236362	6013.77042343914	3216.0243414322	6098.21273290456	1457.95434821907	4326.04470907649	9152.05567888014	8112.91371924091	2684.79266420255	1616.15419322222	2944.95703587876	1893.99181955584	3479.06839888449	2850.51598104002	4928.51135417512	1135.67185858092	3802.4341775923	8087.80767577196	7914.05531129238	2520.71359886624	1463.11505817564	3522.68869958873	1376.958398329	3556.85949145818	2644.42955717346	6609.88563896959	1459.41931195688	3298.19865964303	7882.0013021073
protein_coding	KRT16	ENSG00000186832.8	142.460141489779	-1.7507804788875	0.380360419385568	1.8833390407598e-07	9.13756840785577e-06	235.866018729087	216.671262310952	78.9735144105363	86.6097660319797	281.512667613438	328.204123686456	83.2202417258587	125.713338846166	234.174119102392	263.896315326631	224.923402277563	181.332492214518	241.932578786836	99.0342204451689	138.864547622645	203.602068162049	194.361363066172	31.7346245433401	73.9739040026284	122.238829304478	133.930849334929	168.893932819104	144.449018403014	53.6322042311966	60.6921801909896	99.52269427914	68.8479199164502	175.151839538335	40.5466012879999	65.5383311887396	74.0070645008561	95.053675656793	74.0789596062716
bidirectional_promoter_lncRNA	NBR2	ENSG00000198496.11	22.1762467845477	-1.43326204519533	0.606492168488337	0.000811836720505918	0.0137100997187479	27.0263146460412	14.8248758423283	28.2048265751915	28.056684770923	22.3268667417555	20.8226181190803	14.2350413478443	23.0598432203027	24.495200742928	19.3917420208067	27.1459278610852	17.6431614046558	31.065272762512	11.5891109031581	34.9732934753328	35.3019714958392	26.8403787091381	1.86674262019648	9.24673800032855	24.0298553333588	25.7559325644094	16.0851364589623	36.7688410480398	16.7051127933235	30.3460900954948	27.9907577660081	26.4799691986347	16.4204849567189	7.91153195863414	19.8339686492238	22.6954997802625	27.8605601063014	14.8157919212543
protein_coding	SOST	ENSG00000167941.2	5.95469236977256	-4.10624303733928	1.76544129884637	0.000706919265919543	0.0121918383768449	17.1985638656626	0	1.12819306300766	2.4397117192107	0	17.8479583877831	1.0950031806034	10.4141227446528	0	1.68623843659189	31.0239175555259	20.5836883054318	0	4.21422214660293	1.02862627868626	0	13.8829545047266	0	3.96288771442652	0	11.1609041112441	11.0585313155366	6.1281401746733	0	0	0	1.05919876794539	5.47349498557298	0	16.3845827971849	0	10.6525670994682	8.08134104795691
protein_coding	MAP2K6	ENSG00000108984.14	32.4937909634196	-1.87188723380378	0.510640681829088	1.05329892822659e-05	0.000333097399913694	76.9840477796325	29.6497516846566	10.1537375670689	18.2978378940802	7.76586669278451	28.7550440692061	15.3300445284477	43.8880887096083	7.83846423773696	27.8229342037662	80.1451203517752	75.4735237865833	16.9446942340975	17.9104441230625	40.1164248687641	4.92585648779151	37.0212120126043	9.33371310098238	29.0611765724612	14.6268684637836	30.9071190772912	118.627881384847	72.6622334996977	24.618060958582	7.5865225238737	13.4770315169669	14.8287827512354	20.0694816137676	26.7014203603902	46.5667090025255	1.97352172002283	29.4994165831427	72.7320694316122
protein_coding	RAB40B	ENSG00000141542.10	39.9134556492486	-1.05350891074993	0.426722867539828	0.000741100105081799	0.0126735775719786	64.6993593041593	22.8075012958897	23.6920543231609	45.1346668053979	27.1805334247458	74.3664932824296	19.7100572508613	43.144222799276	40.1721292184019	38.7834840416134	40.0725601758876	83.3149288553192	32.9480165663006	38.9815548560771	33.9446671966465	29.5551389267491	55.5318180189064	23.334282752456	44.9127274301672	16.716421101467	47.2192097014172	59.3139406924233	41.1460840299493	44.8400396031316	28.1785122315309	34.2109261584544	28.5983667345255	28.2797240921271	32.6350693293658	42.2549766874768	30.5895866603539	48.3462660668171	52.5287168117199
protein_coding	SERPINB13	ENSG00000197641.11	330.925535172427	-1.11986937063523	0.192299868657992	4.78767649167738e-10	3.46176899725896e-08	531.517521372144	267.988140226703	314.765864579137	436.708397738715	301.898067681998	622.695437084877	254.04073789999	420.284239337775	228.295270924089	470.460523809137	408.481581147758	490.087816795995	306.887240017543	258.12110647943	390.877985900778	254.502585202561	351.701514119741	164.27335057729	265.513476866577	229.850790145172	321.090625969637	516.735008744163	450.856027136679	244.422176660207	203.752319212608	289.237830248751	218.19494619675	365.811914869128	234.379134274536	294.922490349328	181.5639982421	254.842182148816	375.782358729996
protein_coding	S1PR5	ENSG00000180739.13	48.1058516092205	-1.15706417263839	0.372708112850959	0.000109400732983276	0.00256617939808801	108.924237815863	23.9478763606841	25.9484404491762	69.5317839975048	11.6488000391768	74.3664932824296	33.9450985987055	65.4602001092463	33.3134730103821	55.6458684075323	49.1212027962493	86.2554557560952	42.3617355852437	16.8568885864117	72.0038395080381	32.8390432519434	44.4254544151251	27.0677679928489	42.2708022872162	42.8358290725092	73.8336733513069	69.3671509792748	72.6622334996977	29.893359735421	14.0892561157654	61.1649891923881	36.0127581101432	54.7349498557298	43.5134257724878	44.842016076506	35.5233909604109	49.9851225436584	43.1004855891035
protein_coding	CEBPA	ENSG00000245848.2	105.313141123703	-1.65951427775793	0.317764194928067	9.69596246074981e-09	5.96782482863092e-07	169.528700961531	86.6685049243807	68.8197768434673	132.964288696983	110.663600372179	174.513370902768	35.0401017793089	121.994009294504	54.8692496641587	96.9587101040336	183.558178870195	149.966871939575	92.2544463856418	75.8559986388528	133.721416229214	56.6473496096024	99.9572724340315	46.6685655049119	75.2948665741039	52.2388159420844	163.120906241259	206.090810880454	153.203504366833	74.7333993385526	65.0273359189174	87.0823574942475	56.1375347011056	169.678344552762	55.380723710439	120.728504821362	43.4174778405023	71.2902567425947	191.258404801647
protein_coding	DBP	ENSG00000105516.10	27.6652029819914	-1.57200639568804	0.561269318997143	0.000196924425606244	0.00422041628691367	60.6044631456682	11.4037506479448	27.0766335121839	37.8155316477658	35.9171334541283	32.721257044269	18.6150540702579	31.9862341442908	8.81827226745408	28.6660534220621	84.0231100462159	75.4735237865833	20.7101818416747	17.9104441230625	23.6584044097839	8.20976081298585	24.0637878081928	9.33371310098238	43.5917648586917	6.26865791305013	11.1609041112441	61.3245827497936	55.1532615720597	17.58432925613	6.50273359189174	26.9540630339338	15.8879815191808	18.2449832852433	23.7345958759024	24.1457009642725	11.841130320137	10.6525670994682	22.8971329692112
protein_coding	ZNF525	ENSG00000203326.11	16.7326769215663	-1.76128731675431	0.784438758282315	0.00106271606544953	0.0171496812512143	19.6555015607572	20.5267511663007	21.4356681971456	13.4184144556588	11.6488000391768	10.907085681423	5.47501590301702	12.6457204756499	26.4548168023622	26.1366957671743	25.8532646296049	10.7819319695119	8.47234711704873	6.3213332199044	24.6870306884702	20.5244020324646	14.8084848050417	2.80011393029471	17.1725134291816	20.8955263768338	9.44384194028344	21.111741602388	23.6371121023113	8.79216462806501	8.67031145585565	12.4403367848925	11.6511864473993	36.4899665704866	2.9668244844878	27.5950868163114	24.6690215002854	13.1108518147301	30.9784740171681
protein_coding	THBD	ENSG00000178726.6	133.886646771919	-1.94267573112859	0.309037084106194	1.75320413019221e-11	1.54520565202444e-09	159.700950181153	41.0535023326014	106.05014792272	206.155640273304	77.6586669278451	199.302201996911	40.515117682326	84.8007137778873	80.3442584368038	175.368797405556	215.874759657201	191.134248550438	13.1792066265203	88.4986650786616	254.070690835506	128.072268682579	187.882650963967	40.1349663342242	96.430267717712	57.4626975362929	236.096048507086	202.069526765713	168.086130505325	49.2361219171641	78.0328031027009	177.274799184718	122.867057081665	263.640008471765	46.4802502569755	136.250741155538	116.437781481347	167.982788876229	210.11486724688
protein_coding	ID1	ENSG00000125968.8	4360.07864370483	-1.29200491560034	0.180856278292446	6.55290221340091e-14	8.27165071767852e-12	6356.09781720987	9117.29864303189	2566.63921834243	2727.59770207756	9008.40536363003	3051.00933106715	1969.91072190552	1788.25364843896	7592.53242227796	4952.48228827038	5299.91924906901	4484.30352368336	12219.94865849	2021.77307483276	2315.43775332277	4512.08454281703	2322.1555234906	1695.9356704485	1619.50011262897	5864.3294776584	4640.36051702109	4287.69418734213	4640.75300942045	7432.89597656616	2170.82923075986	2355.37043127298	5006.83257607785	2649.17157301732	2386.31582702302	1991.15798308947	6560.9729582159	3489.12543919504	4785.50079056515
protein_coding	MAFB	ENSG00000204103.3	182.225864807147	-1.4676450471725	0.322202767152799	2.95513549154771e-07	1.37123810425555e-05	248.969686436258	474.396026954505	147.793291254004	84.170054312769	696.015802340812	171.538711171471	96.3602798930996	88.520043329549	321.377033747215	204.034850827618	311.531838786739	300.913919512741	404.789917814551	69.5346654189484	92.5763650817633	217.558661544125	121.244469341279	88.6702744593326	85.862567145908	276.865724493047	115.901696539842	210.112094995195	157.580747348742	181.118591338139	69.3624916468452	61.1649891923881	195.951772069897	111.294398039984	53.4028407207804	48.2914019285449	111.50397718129	40.1519836826108	154.892370085841
processed_pseudogene	HMGB1P1	ENSG00000124097.7	13.399941417684	-2.18782793733297	0.764188945136638	0.000174190625181488	0.00383245105181426	28.6642731094377	7.98262545356138	7.89735144105363	6.09927929802674	11.6488000391768	23.7972778503775	9.85502862543064	16.3650500273116	4.8990401485856	9.27431140125539	33.6092440184864	25.4845664733918	8.47234711704873	8.42844429320586	15.4293941802939	10.6726890568816	10.1808333034662	2.80011393029471	6.60481285737754	0	15.4535595386456	25.1330257171285	20.1353177167837	9.67138109087151	19.5082007756752	21.7705893735619	9.53278891150849	20.0694816137676	0	16.3845827971849	4.93380430005708	13.9302800531507	17.5095722705733
protein_coding	APCDD1L	ENSG00000198768.10	43.5520367721768	-1.18457577422961	0.401391201702657	0.000175979323668394	0.0038604006274532	63.8803800724611	49.0361277861628	15.7947028821073	43.9148109457925	28.1512667613438	46.6030024569892	22.9950667926715	43.8880887096083	26.4548168023622	68.2926566819715	33.6092440184864	68.6122943514393	55.5409422117639	33.7137771728235	61.7175767211755	21.3453781137632	36.0956817122892	36.4014810938313	48.8756151445938	49.1044869855594	76.4092666077478	41.2181621760908	70.9113363069339	43.0816066775185	43.3515572792783	52.8714313357931	6.35519260767233	22.8062291065541	18.7898884017561	46.5667090025255	53.2850864406164	63.0959743583885	44.447375763763
protein_coding	ADAMTS5	ENSG00000154736.5	13.8494468365573	-2.1146065904872	0.884126895882547	0.0005402950264427	0.00977848653567923	54.0526292920824	10.2633755831503	2.25638612601532	6.09927929802674	18.4439333953632	22.8057246066117	10.950031806034	8.18252501365579	11.7576963566054	20.2348612391027	38.7798969444074	38.2268497100876	7.53097521515443	0	15.4293941802939	6.56780865038868	8.32977270283596	9.33371310098238	9.24673800032855	3.13432895652507	9.44384194028344	33.1755939466097	29.7652522769846	9.67138109087151	9.75410038783761	7.25686312452063	11.6511864473993	10.0347408068838	0	0	7.89408688009132	6.55542590736503	20.2033526198923
protein_coding	MX1	ENSG00000157601.13	1108.86199969831	-1.6188767806956	0.24579110815224	2.45979769461543e-12	2.54435324036783e-10	594.578922212907	6305.13373324869	328.304181335229	141.50327971422	5262.3454176981	391.663531287463	190.530553424992	136.127461590819	3671.34068735005	548.87061111066	641.160962814202	397.951307238348	3130.06157379856	245.478440039621	132.692789950527	2245.36958235163	219.35068117468	131.605354723852	103.03508057509	2149.10488785735	306.495597516471	414.192263818278	443.852438365623	3525.65801585407	202.668530280626	83.9722732980244	2127.93032480228	174.239590374073	129.551335822634	79.3358745968953	1792.94448264074	101.609101564158	243.787121613367
protein_coding	MN1	ENSG00000169184.5	62.9496658183049	-1.47213579696458	0.370074806526404	4.12002221145579e-06	0.000142715653115428	74.5271100845379	38.7727522030124	16.9228959451149	43.9148109457925	52.4196001762954	81.3073659887897	26.2800763344817	44.6319546199407	41.151937248119	83.4688026112985	131.851649610985	105.858968427935	88.4889587780646	24.2317773429669	28.8015358032152	61.5732060973939	119.393408740649	39.201595024126	54.1594654304958	62.6865791305013	48.9362718723778	158.840722532252	88.4203082345719	87.0424298178436	33.5974568914407	38.3577050867519	66.7295223805594	84.8391722763812	21.7567128862439	31.9068191313601	37.4969126804338	80.3039673652217	79.4665203049096
protein_coding	MID1	ENSG00000101871.14	221.402643960962	-1.00253952641995	0.161053489337158	4.32066616801658e-11	3.6155237400341e-09	383.282280434766	271.409265421087	198.561979089348	218.354198869357	230.063800773741	231.031905797415	164.250477090511	217.952711727377	208.699110329747	214.995400665466	301.190532934897	254.845664733918	246.639438296308	189.639996597132	226.297781310977	166.658144503613	205.467726669954	147.472666995522	264.192514295101	158.806000463937	237.813110678047	262.388788486822	317.78784048663	210.132734610754	180.992751640987	233.256314716734	157.820616423863	210.72955694456	150.319107214049	252.667513661851	141.106802981632	194.204492505689	257.256023359962
protein_coding	RNF128	ENSG00000133135.13	126.149291206921	-1.15936710758922	0.230303873101966	3.26108312369042e-08	1.7858026885062e-06	212.934600241537	111.756756349859	109.434727111743	113.446594943297	89.3074669670218	161.623178733814	100.740292615513	148.029316156137	99.9404190311462	170.310082095781	187.436168564636	217.598990657422	112.964628227316	71.6417764922498	82.2901022949007	94.4122493493373	126.79765114317	58.802392536189	112.281818575418	74.1791186377599	146.808815617133	170.904574876474	125.189149282612	118.694222478878	107.295104266214	116.10980999233	106.979075562484	109.46989971146	80.1042610811706	155.222363341752	84.8614339609817	167.163360637808	218.196208294836
