# Supplementary material for: Melissa officinalis extract selectively suppresses STAT1 signaling in oral epithelial cells
Source: Front Immunol. 2026 Jul 17;17:1892750. doi: 10.3389/fimmu.2026.1892750 (PMC13425913; doi:10.3389/fimmu.2026.1892750)
Supplement: Supplementary file 1 [file DataSheet1.zip › R1_Supplementary Files/RNAseq data/filtered/Panahipour_33samples_IT_vs_wo_paired_lfcShrink_apeglm_DESeq2results_GeneSymbols_GeneTypes_padj005_gt1_up.tsv]

GeneType	GeneSymbol	ENSG	baseMean	log2FoldChange	lfcSE	pvalue	padj	LP11001	LP11002	LP11003	LP11004	LP11005	LP11006	LP11007	LP11008	LP11009	LP11010	LP11011	LP11012	LP11013	LP11014	LP11015	LP11016	LP11017	LP11018	LP11019	LP11020	LP11021	LP11022	LP11023	LP11024	LP11025	LP11026	LP11027	LP11028	LP11029	LP11030	LP11031	LP11032	LP11033
protein_coding	ISG15	ENSG00000187608.9	1858.09075061359	1.85453045675976	0.234135933589329	1.55419162846665e-16	1.8594792697726e-14	1470.88670013	5837.57995668296	1229.73043867835	940.508867755723	6112.70782055801	1082.77614219218	1283.34372766719	1174.56427241477	4372.88323662751	1842.21549197664	1790.33857560014	1065.45091371449	5461.83977479075	1403.33597481878	1024.51177357151	2505.61900012328	854.264467190843	1055.64295172111	894.291660888918	2548.20944165488	1258.60657131414	1266.70449614328	1225.62803493466	3144.07807099605	900.628602477006	771.300880663335	1867.36742788772	706.080853138915	1332.10419353502	984.799660757113	2040.62145850361	798.942532460114	1069.43079867963
protein_coding	TNFRSF9	ENSG00000049249.8	47.5657868009769	7.90166773970981	1.26962463623756	1.5827990369221e-11	1.11628984709243e-09	0.818979231698219	93.5107553131476	181.639083144233	3.65956757881604	57.2732668592857	0	140.160407117236	3.71932955166172	52.9096336047245	0.843119218295944	0	0	133.674810068991	136.962219764595	4.11450511474503	96.0542015119345	0	137.205582584441	2.64192514295101	48.0597106667177	0	5.02660514342571	0	98.4722438343281	139.808772225672	6.22016839244625	46.6047457895971	0	105.816739946732	0	67.0997384807762	7.37485414578566	0
protein_coding	PIK3CD	ENSG00000171608.15	160.630228542981	1.482788713736	0.399426837356613	1.1438429878748e-05	0.000314009428838878	31.1212108045323	173.337009848761	318.15044376816	96.3686129088225	178.614933934044	42.6367894819263	222.285645662491	58.0215410059229	278.265480439662	71.6651335551553	173.216873018353	115.660724763855	316.300959036486	305.531105628713	133.721416229214	258.607465609054	52.7552271179611	270.677679928489	167.762246577389	294.626921913356	69.5410179239053	75.3990771513856	58.6550559575873	146.829149288686	325.136679594587	86.0456627621732	209.721356053187	101.2596572331	193.832532986536	72.4371028928174	244.716693282831	81.1233956036423	76.7727399555906
protein_coding	EFHD2	ENSG00000142634.12	554.473378270682	1.20336164943169	0.155812673158804	9.19566405424927e-16	9.93724986507583e-14	264.530291838525	646.592661738472	527.994353487585	379.375172337263	462.069068220678	311.347718542439	718.322086475833	441.856350737413	714.28005366378	509.24400785075	315.40982848118	340.120944856421	1047.74692680836	730.113986898958	404.2501275237	771.71751642067	355.403635321001	908.170284725586	409.498397157407	829.552397160301	507.391871518865	457.421068051739	463.112307486025	832.617990277756	733.725106951785	397.054082384486	570.908135922564	325.672951641592	746.650828596097	441.521389060982	789.408688009132	535.086639688671	409.454613096483
protein_coding	EPHA2	ENSG00000142627.12	419.03405381059	1.20850498298102	0.268806879147216	4.93859042164932e-07	1.85256173023382e-05	107.286279352467	270.268890356292	524.609774298562	246.41088364028	508.664268377385	317.297038005033	374.491087766364	269.279459540309	460.509773967046	373.501813705103	174.509536249833	203.876531787134	706.028926420728	894.468650616472	561.629948162697	564.010567852128	304.49946880367	448.018228847154	297.216578581989	515.074725188952	342.553903106645	240.271725855749	259.132784529043	427.299200923959	637.26789200539	433.338398007089	493.586625862551	444.265342995674	714.015759266731	317.343498387581	684.812036847922	533.44778321183	179.136393229711
protein_coding	ECE1	ENSG00000117298.15	958.487290265975	1.12697716299087	0.157348480668077	6.49618856204132e-14	5.80326178209025e-12	526.603645981955	1401.52095463242	1058.24509310119	708.736254430707	1124.10920378056	648.475821422786	1219.83354319219	798.168121786606	1185.56771595771	790.0027075433	713.550103777096	654.75732323945	1681.29021678323	1195.78553409858	921.649145702887	1338.19101251669	792.253937069731	1059.3764369615	682.937649452837	1002.98526608802	715.1563942051	761.028018714652	732.750475171651	1193.97595649123	1197.58676984006	787.887996376525	1367.4256094175	966.071864953631	1021.57656415863	778.698856097787	1156.48372793338	881.704784540597	565.693873356983
protein_coding	WNT4	ENSG00000162552.14	14.0060652292345	2.48302375016346	0.84318537376365	8.78673923815053e-05	0.00182546210529019	1.63795846339644	92.3703802483531	36.1021780162451	3.65956757881604	8.73660002938257	0.991553243765728	26.2800763344817	3.71932955166172	22.5355846834938	4.21559609147972	9.04864262036172	7.84140506873593	32.9480165663006	17.9104441230625	7.20038395080381	13.1356173007774	0.925530300315107	31.7346245433401	0	27.1641842898839	1.71706217096062	1.00532102868514	7.0035887710552	21.101195107356	27.0947232995489	6.22016839244625	9.53278891150849	0	29.668244844878	2.58703938902919	2.96028258003425	2.45828471526189	2.69378034931897
protein_coding	LAPTM5	ENSG00000162511.7	65.0816224873258	1.21527941470304	0.326576218877319	1.33931470485883e-05	0.000357506315639607	31.9401900362305	52.4572529805462	54.1532670243677	29.2765406305284	66.9806002252664	71.3918335511324	102.93029897672	61.7408705575846	48.0105934561389	48.0577954428688	45.2432131018086	32.3457959085357	98.8440496989019	79.016665248805	31.887414639274	71.4249190729769	40.7233332138647	88.6702744593326	66.0481285737754	65.8209080870264	52.370396214299	48.2554093768868	28.8898036806027	90.5592956690696	109.462682130178	57.0182102640906	101.683081722757	67.5064381554001	115.706154895024	82.7852604489342	115.451020621336	38.5131272057696	52.5287168117199
protein_coding	TINAGL1	ENSG00000142910.15	1601.49625240701	1.06530993254716	0.217462236248309	7.73138815849495e-08	3.33252115400582e-06	793.590875515574	1663.80721953515	1501.6249668632	1288.16778774325	1787.12007267703	1349.50396476516	2172.48631031715	1931.8197691331	1459.91396427851	1402.10726002616	753.622663952983	866.47526009532	2645.25504432299	1889.02507721476	2261.94918683108	1660.01363638574	1157.8384056942	1783.67257359773	1215.28556575747	1500.29879385666	1660.39911931892	1139.02872550027	1315.799240362	2197.16194055345	1922.64156533599	1665.96843444352	1637.52129524357	1174.0646744054	1901.73449455668	1594.47861010499	2026.80680646345	2423.0493010098	1107.1437235701
protein_coding	ZC3H12A	ENSG00000163874.10	163.531759111274	2.89594357121311	0.282251880162305	5.14374217544762e-26	1.30049330473581e-23	39.3110031215145	370.621896058207	275.279107373869	60.9927929802674	320.342001077361	52.5523219195836	298.935868304729	56.5338091852582	314.518377539195	72.5082527734512	29.7312543240456	51.9493085803755	453.741256713054	325.548660825076	65.8320818359205	279.952843722818	48.1275756163855	227.74259966397	34.3450268583632	212.089592724863	65.2483624965037	53.2820145203125	57.7796073612054	324.430874775599	305.628478818912	89.1557469583963	179.004591782771	54.7349498557298	241.301724738341	26.7327403533017	257.544584462979	72.929113219436	78.1196301302501
protein_coding	JUN	ENSG00000177606.6	397.18063981766	1.26416386899074	0.167837335831022	4.02903333021974e-15	4.09007928976852e-13	213.753579473235	501.765028509572	592.301358079022	302.524253182126	541.669201821719	407.528383187714	659.19191472325	381.603212000493	479.126126531672	283.288057347437	274.044605073812	120.561602931815	375.607388855827	451.975325223164	310.64513616325	438.401227413445	324.861135410602	610.424836804248	468.941712873805	501.492633044011	264.427574327936	204.080168823084	182.968756643817	398.285057651345	509.38079803152	457.1823768448	512.652203685568	363.987416540603	588.420189423414	390.642947743408	499.300995165776	273.68903163249	222.236878818815
protein_coding	IFI44L	ENSG00000137959.15	481.517345935462	2.19580338205453	0.25784560046089	7.83113203084435e-19	1.23455493192134e-16	388.196155824956	2102.85161948103	161.331608010096	93.9289011896118	2241.42327420493	218.14171362846	81.0302353646519	80.3375183158932	1510.8639818238	288.346772657213	339.970429879305	253.865489100326	915.954860543158	96.9271093718674	54.5171927703717	1183.02653315126	118.467878440334	24.2676540625542	63.4062034308243	851.492699855976	174.281810352503	212.122737052565	294.150728384318	1549.17940746505	104.043737470268	64.2750733886113	1095.21152605553	80.2779264550704	53.4028407207804	47.4290554655352	928.541969270742	63.9154025968091	154.892370085841
protein_coding	IFI44	ENSG00000137965.10	391.786622835417	1.32505929367759	0.255106142008399	1.60621796874193e-08	7.79830463084851e-07	465.180203604588	1266.95669698667	226.76680566454	246.41088364028	1028.97733679395	245.905204453901	168.630489812924	242.500286768344	918.080123844941	307.73851467802	328.336460795982	263.667245436245	503.633967513453	229.67510698986	236.584044097839	552.516902713948	201.765605468693	202.541574291318	178.329947149193	529.701593652736	239.530172849007	282.495209060525	252.129195757987	860.752917087564	285.036489111255	218.742588467693	641.874453374905	194.309071987841	333.273283757463	226.797119771559	554.559603326415	188.468494836745	307.090959822362
protein_coding	CYR61	ENSG00000142871.16	323.742419611211	1.56099308887902	0.340997142968106	2.38875231901565e-07	9.5550092760626e-06	126.941780913224	230.355763088486	169.228959451149	106.127459785665	145.61000048971	81.3073659887897	324.120941458608	225.3913708307	813.240664665209	376.874290578287	129.266323148025	124.482305466183	788.869653787427	394.029770707374	195.438992950389	280.773819804116	219.35068117468	499.353650902557	180.971872292144	828.507620841459	344.270965277605	133.707696815124	164.584336119797	397.405841188538	448.68861784053	298.56808283742	272.214083361965	197.045819480627	383.709299993756	205.238458196316	791.382209729155	678.486581412281	127.954566592651
protein_coding	GBP3	ENSG00000117226.11	403.501280482428	2.23061607526829	0.32257836125878	1.98076872812583e-13	1.66932710420667e-11	200.649911766064	1549.7697130557	622.762570780229	136.623856275799	1617.24173877237	84.2820257200869	551.881603024116	103.397361536196	1054.27343997562	145.859624765198	133.144312842465	170.550560245006	369.959157444461	602.633766964219	141.950426458704	710.144310323276	139.755075347581	433.084287885582	109.639893432467	743.880739015282	128.779662822047	166.883290761733	129.566392264521	683.151191600651	544.062043854942	103.669473207438	511.593004917622	96.6984114117894	398.543422416195	124.177890673401	585.149189986769	84.4011085573248	137.382797815267
protein_coding	GBP1	ENSG00000117228.9	844.469436166806	3.71710893831567	0.305481121033711	1.19186895495703e-35	4.99095124888255e-33	210.477662546442	4813.52314849751	861.939500137853	159.801117608301	4225.60221421137	117.994836008122	1163.98838098142	138.359059321816	2179.09305809087	219.210996756945	210.70410673128	146.046169405207	1135.29451368453	757.506430851877	90.5191125243907	1101.7499011027	99.0317421337164	628.158891696114	169.083209148865	1784.4779525816	154.535595386456	180.957785163325	185.595102432963	2168.14779728083	769.490141707189	120.256588920628	1364.24801311366	97.6106605760515	582.486540454438	152.635323952722	1662.69204911923	95.053675656793	121.220115719354
protein_coding	GBP2	ENSG00000162645.12	164.134173446238	2.3051593538264	0.405601834117558	5.43048700585539e-10	3.24859490528849e-08	81.8979231698219	726.418916274086	328.304181335229	59.772937120662	571.761935256259	29.7465973129718	331.785963722832	72.8988592125697	520.278063779791	92.7431140125539	108.583711444341	71.5528212522153	189.215752280755	206.496885183544	29.8301620819015	167.479120584911	44.4254544151251	218.408886562988	13.2096257147551	239.253777014747	26.6144636498897	82.4363243521816	41.1460840299493	265.523371767563	303.460900954948	36.2843156226031	154.643020120027	20.0694816137676	167.131112626146	36.2185514464087	104.59665116121	31.1382730599839	43.1004855891035
protein_coding	GBP4	ENSG00000162654.8	246.427654543774	3.14024342160498	0.417779082160004	1.29781126608712e-15	1.36934417051712e-13	73.7081308528397	2041.27136598212	159.07522188408	47.5743785246086	1260.98260424088	28.7550440692061	177.390515257752	60.2531387369199	776.987767565676	103.703663850401	94.3644158980579	89.1959826568712	372.783273150144	158.03333049761	10.2862627868626	279.131867641519	22.2127272075626	140.005696514736	17.1725134291816	420.000080174359	29.1900569063306	37.1968780613502	94.5484484092452	754.367725087978	117.049204654051	22.8072841056363	227.727735108258	14.5959866281946	119.661920874341	40.5302837614574	279.253323383231	24.5828471526189	37.7129248904656
protein_coding	GBP5	ENSG00000154451.14	25.3795499545504	4.35567828162502	1.28547982441865	1.05674437126698e-05	0.000293783704875053	0.818979231698219	163.073634265611	15.7947028821073	7.31913515763209	128.136800430944	0	30.6600890568953	5.20706137232641	98.9606110014291	0.843119218295944	5.17065292592098	9.80175633591991	54.5995703098696	15.803333049761	4.11450511474503	41.0488040649293	3.70212120126043	0	0	51.1940396232427	15.4535595386456	4.02128411474057	0.8754485963819	86.1632133550371	18.4244118436933	0	24.3615716627439	0	5.9336489689756	0	44.4042387005137	1.63885647684126	0
transcribed_unprocessed_pseudogene	GBP1P1	ENSG00000225492.6	29.1318585523258	3.73388333905008	1.02816668557939	1.27390447974115e-05	0.000344854950071342	15.5606054022662	220.092387505335	34.9739849532375	2.4397117192107	265.010200891271	3.96621297506291	10.950031806034	2.23159773099703	72.5057941990669	8.43119218295944	1.29266323148025	1.96035126718398	50.8340827022924	4.21422214660293	0	41.8697801462279	2.77659090094532	7.46697048078591	1.32096257147551	53.2835922609261	1.71706217096062	4.02128411474057	1.7508971927638	56.2698536196161	29.2623011635128	4.1467789282975	24.3615716627439	3.64899665704866	0	2.58703938902919	10.8543694601256	0	21.5502427945517
protein_coding	F3	ENSG00000117525.13	3440.08490650312	1.92036144072755	0.171212927312271	2.11286971608291e-30	7.07811354887776e-28	773.935373954817	2928.48316639223	4240.8777238458	2628.78937744953	3473.28387834787	1355.45328422775	5206.74012376919	2723.29309772671	5759.31159867723	2095.15125746542	650.209605434563	990.957565561503	4895.13388985038	6385.60010764009	3643.39427910673	4437.37571941885	1935.28385795889	6041.7124902659	2203.36556922115	5299.10548916504	2209.00048294084	1152.09789887317	1352.56808141004	4106.82009776917	6821.36753789443	3919.74278197321	4643.52739867258	2212.20422333575	5597.40886073365	2393.87378131501	6832.33219471904	3417.01575421402	1197.38536527228
protein_coding	CSF1	ENSG00000184371.13	26.1831737307923	2.38533649177431	0.664234358107638	1.31865657616628e-05	0.000353399962412563	10.6467300120768	130.002757386571	24.8202473861685	8.53899101723744	25.2390667515497	7.93242595012582	9.85502862543064	6.6947931929911	47.0307854264218	21.9210996756945	9.04864262036172	25.4845664733918	105.433653012162	33.7137771728235	5.14313139343129	31.1970910893462	8.32977270283596	42.0017089544207	11.8886631432796	36.5671711594591	31.7656501627716	4.02128411474057	10.5053831565828	58.0282865452291	39.0164015513504	9.33025258866938	28.5983667345255	15.5082357924568	20.7677713914146	18.9716221862141	21.7087389202511	1.63885647684126	2.69378034931897
protein_coding	CTSS	ENSG00000163131.10	24.1585073417993	1.79226271887096	0.596693732373424	9.74356715489067e-05	0.00198727244863828	5.73285462188753	100.353005701914	27.0766335121839	14.6382703152642	72.8050002448548	12.8901921689545	38.3251113211192	13.3895863859822	46.0509773967046	5.90183452807161	14.2192955462827	14.7026345038799	33.8893884681949	34.7673327094742	9.25763650817633	25.4502585202561	7.40424240252085	28.9345106130454	10.5677005718041	64.7761317681847	12.8779662822047	4.02128411474057	17.508971927638	46.5984725287446	28.1785122315309	10.3669473207438	21.1839753589078	4.56124582131082	17.8009469069268	10.3481575561168	23.682260640274	8.19428238420629	10.7751213972759
protein_coding	SPRR2D	ENSG00000163216.6	9.42620661702964	5.78884734466489	2.35498969675901	4.28400893037783e-05	0.000986352571599019	0	15.9652509071228	25.9484404491762	3.65956757881604	23.2976000783535	0	15.3300445284477	0.743865910332344	85.2432985853894	0	1.29266323148025	0	9.41371901894304	12.6426664398088	0	13.1356173007774	0	7.46697048078591	3.96288771442652	33.432842202934	0	0	0	9.67138109087151	14.0892561157654	7.25686312452063	2.11839753589078	0	7.91153195863414	0	15.7881737601826	0	2.69378034931897
protein_coding	SPRR2E	ENSG00000203785.8	27.1834475663983	3.39257903454068	0.937648191386947	3.93405376618334e-06	0.000121746698537775	3.27591692679287	69.5628789524634	57.5378462133907	3.65956757881604	28.1512667613438	1.98310648753146	53.6551558495668	2.97546364132938	228.295270924089	12.6467882744392	5.17065292592098	0	73.4270083477557	84.2844429320586	2.05725255737252	24.6292824389576	0	53.2021646755996	0	91.9403160580686	0.858531085480312	3.01596308605542	5.2526915782914	19.342762181743	20.5919897076572	0	8.4735901435631	0	8.9004734534634	2.58703938902919	31.5763475203653	0	0
protein_coding	S100A9	ENSG00000163220.10	118.054383286255	1.42254211251395	0.512271064425713	0.000235382729018134	0.00416111948396173	57.3285462188753	436.763649816287	261.740790617777	71.9714957167155	267.922400901066	20.8226181190803	203.670591592233	53.5583455439288	467.368430175066	122.252286652912	71.0964777314135	61.7510649162954	137.440297676568	199.121996426989	51.4313139343129	75.5297994794699	80.5211361274143	137.205582584441	36.9869520013142	231.940342782855	91.8628261463934	74.3937561227005	53.4023643792959	101.989109685554	105.12752640225	54.9448207999419	43.4271494857609	33.7532190777001	93.9494420087804	41.3926302244671	83.8746731009703	29.4994165831427	41.753595414444
protein_coding	S100A8	ENSG00000143546.9	156.494074583158	1.54478253163059	0.527577934809568	0.000146679127043461	0.00281404160597785	76.9840477796325	517.730279416695	305.740320075076	51.2339461034246	470.805668250061	16.8564051440174	309.885900110763	94.4709706122077	813.240664665209	133.212836490759	60.7551718795715	67.6321187178474	265.466876334194	348.726882631393	31.887414639274	110.01079489401	54.6062877185913	112.004557211789	34.3450268583632	308.209014058298	49.7948029578581	39.2075201187205	78.790373674371	164.413478544816	236.265987172067	50.7980418716444	59.3151310049417	20.0694816137676	61.3143726794146	24.1457009642725	133.212716101541	29.4994165831427	33.6722543664871
protein_coding	ADAR	ENSG00000160710.16	1150.90848787344	1.09399688795339	0.126380252625088	4.57443999881833e-19	7.38524048001995e-17	1067.12993890278	2707.2504038221	1000.7072468878	800.225443901108	2517.11154179878	863.642875319949	867.242519037896	762.462558090653	1818.52370315497	915.627471069395	994.058025008309	845.891571789888	1697.29353911543	969.271093718674	648.034555572343	1577.91602825588	757.083785657757	787.765385722913	605.000857735782	1458.507741103	829.341028573982	989.235892226179	1061.91914741125	2103.08577903315	1007.92370674322	869.786880210401	1622.69251249233	813.72625452185	872.246398439413	776.111816708758	1647.89063621906	755.51283582382	969.760925754829
protein_coding	EFNA1	ENSG00000169242.11	268.866734851489	1.14899048150491	0.231310019314431	5.20092195923115e-08	2.30769384946018e-06	266.987229533619	642.031161479294	249.330666924693	78.0707750147423	534.874068465533	242.930544722603	356.97103687671	235.805493575353	509.500175452902	201.505493172731	201.655464110918	236.22232769567	573.295488253631	208.603996256845	114.177516934175	292.267484942296	195.286893366488	266.944194688096	177.008984577718	266.417961304631	200.896274002393	194.026958536232	203.979522956983	444.004313717283	243.85250969594	104.706167939512	225.609337572368	188.835577002268	263.058437624585	183.679796621073	299.97530144347	177.815927737277	292.275167901108
protein_coding	MUC1	ENSG00000185499.16	9.00923989329506	2.12664043283874	0.962931819355088	0.000966533271784776	0.0130955974134641	4.91387539018931	20.5267511663007	19.1792820711302	1.21985585960535	22.3268667417555	0	15.3300445284477	4.46319546199407	20.5759686240595	3.37247687318378	3.87798969444074	1.96035126718398	23.5342975473576	7.37488875655513	4.11450511474503	6.56780865038868	4.62765150157553	14.0005696514736	9.24673800032855	3.13432895652507	2.57559325644094	0	2.6263457891457	17.58432925613	17.3406229117113	3.11008419622313	16.9471802871262	0.912249164262164	10.8783564431219	10.3481575561168	14.8014129001712	9.83313886104755	0
protein_coding	AIM2	ENSG00000163568.14	28.7332336560174	2.32218107697221	0.560897294550232	1.91041154089835e-06	6.2134744291354e-05	29.4832523411359	210.969386986979	13.5383167560919	1.21985585960535	101.927000342797	13.8817454127202	6.57001908362043	17.1089159376439	63.6875219316128	8.43119218295944	31.0239175555259	6.86122943514393	40.4789917814551	20.0175551963639	10.2862627868626	35.3019714958392	13.8829545047266	3.73348524039295	3.96288771442652	29.2537369275673	3.43412434192125	22.1170626310731	15.7580747348742	72.9749664129396	11.9216782518015	8.293557856595	30.7167642704162	16.4204849567189	5.9336489689756	9.48581109310704	61.1791733207077	4.09714119210315	24.2440231438707
protein_coding	KIAA0040	ENSG00000235750.9	221.070470786206	1.26729455010647	0.218134469230573	4.57911607770428e-10	2.7639709658215e-08	96.6395493403898	302.199392170538	286.561038003946	184.198234800408	362.083534551078	139.809007370968	338.355982806452	228.36683447203	309.61933739061	168.623843659189	60.7551718795715	82.3347532217272	226.870628356527	242.317773429669	237.612670376526	278.31089156022	152.712499551993	280.94476433957	213.995936579032	366.716487913433	182.867121207307	102.542744925884	133.943635246431	258.489640065111	268.779655131525	207.338946414875	336.825208206633	207.080560287511	221.522894841756	201.789072344277	333.525170683858	163.066219445705	118.526335370035
protein_coding	NCF2	ENSG00000116701.14	217.980983289975	1.24969600774061	0.251805204730212	4.62158819838963e-08	2.0922054681899e-06	63.8803800724611	253.163264384375	399.380344304712	139.06356799501	492.161801655218	235.989672016243	364.636059140934	145.797718425139	343.912618430709	84.3119218295944	60.7551718795715	77.4338750537673	175.095173752341	443.546880929959	167.66608342586	362.050451852676	188.808181264282	415.350232993716	114.923743718369	252.835869159689	129.638193907527	76.4043981800707	77.0394764816072	132.761685883782	345.728669302244	126.476757313074	394.021941675684	318.374958327495	357.007879633365	100.894536172139	209.19330232242	88.498249749428	56.5693873356983
protein_coding	PTGS2	ENSG00000073756.11	2294.46611618344	3.05175884947732	0.209883924666191	2.91138885796296e-49	2.60084071311357e-46	183.451347900401	2342.33038308787	6858.28563002357	1195.45874241324	5095.37928380324	1117.48050572398	3496.34515566667	699.977821622736	3288.23574773065	531.165107526445	231.386718434964	263.667245436245	2157.62439914174	6951.35943082154	1351.61493019374	5695.11107596829	1067.13643626332	2913.0518588166	595.754119735454	3050.74685101773	437.850853594959	344.825112839004	377.318345040599	2382.67661420562	7194.19093049623	1333.18942544765	5255.74428654501	2290.65765146229	2534.65705124741	652.796272498366	3072.77331807555	454.782672323449	300.356508949065
protein_coding	INAVA	ENSG00000163362.10	82.2964445732375	1.28684421110057	0.288585524722563	5.78331353115435e-07	2.11738801413848e-05	48.3197746701949	96.931880507531	159.07522188408	37.8155316477658	131.049000440739	47.5945557007549	151.11043892327	41.6564909786113	175.385637319364	27.8229342037662	40.0725601758876	36.2664984429037	119.554231540577	178.050885693974	73.0324657867243	116.578603544399	38.8722726132345	116.67141376228	43.5917648586917	107.611960840694	47.2192097014172	33.1755939466097	32.3915980661303	91.4385121318761	169.071073389185	55.9815155320163	91.0910940433034	41.9634615560595	118.672979379512	50.0160948545644	110.517216321278	31.9577012984045	55.2224971610389
protein_coding	KIF21B	ENSG00000116852.14	14.0901532594814	1.80793426503623	0.880424464260639	0.00153802423855815	0.0191360490219862	4.91387539018931	14.8248758423283	24.8202473861685	9.75884687684278	31.063466771138	33.7128102880348	10.950031806034	10.4141227446528	9.7980802971712	7.5880729646635	2.58532646296049	0	16.9446942340975	33.7137771728235	11.3148890655488	8.20976081298585	11.1063636037813	19.600797512063	11.8886631432796	14.6268684637836	2.57559325644094	10.0532102868514	4.3772429819095	17.58432925613	23.843356503603	23.8439788377106	34.9535593421978	23.7184782708163	12.8562394327805	6.89877170407785	8.88084774010274	0.819428238420629	6.73445087329742
protein_coding	GPR37L1	ENSG00000170075.8	8.51594343120241	4.32719004406253	1.47202560178817	0.000175379259591618	0.00325947583707029	0	41.0535023326014	19.1792820711302	0	17.4732000587651	8.92397919389155	13.1400381672409	0	15.6769284754739	0.843119218295944	3.87798969444074	1.96035126718398	13.1792066265203	23.1782218063161	10.2862627868626	9.85171297558303	0.925530300315107	12.1338270312771	0	9.4029868695752	1.71706217096062	0	0	15.825896330517	18.4244118436933	0	8.4735901435631	0.912249164262164	22.7456543810731	0	11.841130320137	0	0
protein_coding	IKBKE	ENSG00000263528.7	157.544011129327	2.40923608109824	0.27933945262583	2.75517780462637e-19	4.55794846691276e-17	58.1475254505735	359.218145410262	236.920543231609	53.6736578226353	367.907934570666	33.7128102880348	296.745861943523	75.1304569435668	250.830855607583	80.9394449564106	91.7790894350974	34.3061471757197	377.490132659616	239.157106819716	54.5171927703717	212.632805056334	45.3509847154402	255.743738966917	70.0110162882019	234.029895420538	44.6436164449762	72.3831140653302	92.7975512164814	271.677887007209	210.2550528045	80.8621891018013	207.602958517296	59.2961956770407	320.417044324682	69.8500635037882	189.458085122192	63.9154025968091	87.5478613528665
protein_coding	IL19	ENSG00000142224.15	6.98771568246191	5.24854555636175	2.54468905739321	0.000275253773965432	0.0047653754149054	0	5.70187532397241	22.5638612601532	0	40.7708001371187	0	35.0401017793089	0	9.7980802971712	0	0	0	9.41371901894304	5.26777768325366	0	22.1663541950618	0	30.8012532332419	0	8.35821055073351	0	0	0	6.15451523964551	7.5865225238737	0	4.23679507178155	0	17.8009469069268	0	4.93380430005708	0	0
protein_coding	CD55	ENSG00000196352.15	438.896472195581	1.14470276260409	0.15028193154168	2.36844522241409e-15	2.47946609221475e-13	233.409081033992	445.886650334643	486.251210156302	315.942667637785	839.684336157325	415.46080913784	506.986472619376	368.957491524843	625.117522959522	352.423833247705	208.11878026832	139.184939970063	385.02110787477	476.207102566131	325.045904064858	632.972558681209	453.509847154402	514.287591864129	277.402140009857	675.970278290573	394.065768235463	187.995032364121	212.734008920802	494.99886856006	562.486455698635	315.15519855061	757.327119080952	540.051505243201	528.094758238829	357.873782149038	711.45458006823	529.350642019726	214.155537770858
protein_coding	LAMB3	ENSG00000196878.14	2811.92495683461	1.17804738462135	0.178308955427533	3.00908558214035e-12	2.3307368092879e-10	1737.87392966362	3537.44345099249	3542.52621784406	1524.81982450669	3997.47988011083	1974.18250833756	3867.55123389122	2039.68032613129	5808.30200016309	1726.70815907009	1218.98142728587	1409.49256110528	3382.34924350623	4140.47325903738	1647.85929845539	4644.2616919061	2161.11325123577	4049.89811451626	1350.02374804797	4338.95605214953	2013.25539545133	1647.72116601495	1560.04939875255	4090.99420143865	5198.93550671745	1704.32613953027	3644.70296050008	1860.98829509481	3172.52431541229	1328.01355303499	4364.44328383049	2549.24124972658	1558.35193208102
protein_coding	SERTAD4	ENSG00000082497.11	192.318869955188	1.15988445576395	0.230353804110768	3.76214562966214e-08	1.73239695661418e-06	144.140344778886	407.11389813163	73.332549095498	164.680541046722	238.800400803124	131.876581420842	212.43061703706	240.268689037347	253.770279696734	214.15228144717	178.387525944274	165.649682077046	319.125074742169	130.640886544691	110.06301181943	233.978183170097	173.99969645924	167.073464507585	163.799358862963	227.761237507488	195.745087489511	126.670449614328	162.833438927033	390.372109486086	109.462682130178	176.238104452644	148.287827512354	130.451630489489	159.219580667512	175.918678453985	203.272737162352	235.175904426721	181.83017357903
protein_coding	KMO	ENSG00000117009.11	24.6344919424883	2.58069270319152	0.676192972499242	6.03595551682286e-06	0.00017854702853295	18.836522329059	78.6858794708193	47.3841086463218	8.53899101723744	42.7122668103148	8.92397919389155	26.2800763344817	8.18252501365579	22.5355846834938	12.6467882744392	21.9752749351642	9.80175633591991	88.4889587780646	52.6777768325366	5.14313139343129	58.2893017721996	7.40424240252085	29.8678819231436	9.24673800032855	26.1194079710422	0	10.0532102868514	3.5017943855276	53.6322042311966	44.4353462112602	8.293557856595	21.1839753589078	9.12249164262164	40.5466012879999	2.58703938902919	32.5631083803767	3.27771295368252	0
protein_coding	CMPK2	ENSG00000134326.11	63.6650311910818	3.68882515881843	0.606945212777543	4.55010181310214e-11	3.04856821477843e-09	13.1036677071715	377.464146446974	15.7947028821073	2.4397117192107	389.264067975823	7.93242595012582	7.66502226422383	16.3650500273116	214.577958508049	27.8229342037662	11.6339690833222	20.5836883054318	192.981239888332	7.37488875655513	0	88.6654167802472	20.3616666069323	7.46697048078591	1.32096257147551	88.8059871015435	10.3023730257637	7.03724720079599	19.2598691204018	276.073969321241	10.8378893198196	1.03669473207438	110.15667186632	0.912249164262164	2.9668244844878	4.31173231504866	108.543694601256	12.2914235763094	25.5909133185302
protein_coding	RSAD2	ENSG00000134321.11	435.071436913769	2.90685380333529	0.332409692142468	9.76826247316705e-20	1.63618396425548e-17	217.848475631726	2670.75840174868	152.306063506034	103.687748066455	2531.67254184775	123.944155470716	159.870464368097	113.811484280849	1585.3293920823	231.014665813089	157.70491424059	167.61003334423	879.24135636928	139.069330837897	82.2901022949007	620.657917461731	86.0743179293049	139.072325204637	54.1594654304958	689.552370435514	84.1360463770706	169.899253847789	175.08971927638	1287.17290154872	126.803305041889	66.34846285276	550.783359331602	73.8921823052353	144.385458245073	75.0241422818466	492.393669145696	54.9016919741822	150.851699561862
protein_coding	PNPT1	ENSG00000138035.14	261.391656709138	1.06687878041755	0.319019239197974	5.57614895728718e-05	0.001224529582744	171.166659424928	791.420294967371	194.049206837318	251.290307078702	671.74746892586	156.665412514985	129.210375311202	182.247148031424	423.277068837796	241.975215650936	157.70491424059	231.32144952771	255.111785413356	215.9788850134	218.068771081487	285.699676291908	173.074166158925	184.807519399451	163.799358862963	315.52244829019	246.39842153285	207.096131909139	232.869326637585	473.018456989898	193.99821882477	164.834462399826	302.930847632381	147.784364610471	178.009469069268	236.282930864666	431.214495824988	196.662777220951	200.686636024263
protein_coding	ARHGAP25	ENSG00000163219.11	19.8146582240985	1.09232012932357	0.683604823989204	0.00461279676546014	0.0448559337134731	13.9226469388697	15.9652509071228	14.6665098190996	21.9574054728963	8.73660002938257	14.8732986564859	16.4250477090511	30.4985023236261	47.0307854264218	18.5486228025108	14.2192955462827	3.92070253436796	15.0619504303089	23.1782218063161	24.6870306884702	17.2404977072703	26.8403787091381	30.8012532332419	17.1725134291816	28.2089606087256	12.8779662822047	15.0798154302771	2.6263457891457	31.651792661034	24.927145435585	22.8072841056363	14.8287827512354	22.8062291065541	14.834122422439	20.6963151122335	27.6293040803196	27.0411318678808	12.1220115719354
protein_coding	MXD1	ENSG00000059728.10	223.438959120788	1.02611368034488	0.234979330937326	1.06734445776217e-06	3.67671355630158e-05	119.57096782794	331.849143855194	249.330666924693	208.595351992515	464.981268230472	187.403563071723	316.455919194384	165.13823209378	314.518377539195	111.291736815065	113.754364370262	104.878792794343	258.877273020934	292.888439188904	190.295861556958	435.11732308825	163.818863155774	291.21184875065	159.836471148536	216.26869800023	78.9848598641887	120.638523442217	133.943635246431	184.635457189365	309.96363454684	167.944546596049	416.265115802537	289.182985071106	319.428102829853	231.108852086608	225.968236942614	117.17823809415	82.1603006542285
protein_coding	TGFA	ENSG00000163235.15	368.657967108943	1.83946751681718	0.205197745855889	1.91510632053032e-20	3.33278242793589e-18	81.8979231698219	297.63789191136	418.559626375842	196.396793396461	379.556734609843	131.876581420842	489.466421729722	270.767191360973	730.936790168971	238.602738777752	77.5597938888147	114.680549130263	468.803207143363	684.811098822976	274.643216409231	608.343276242252	206.393256970269	571.223241780122	198.144385721326	734.477752145707	317.656501627716	132.702375786439	116.434663318793	384.217594246441	693.624916468452	337.962482656246	578.322527298182	276.411496771436	500.404396383609	303.545954979425	786.448405429098	405.616978018212	157.58615043516
protein_coding	NEURL3	ENSG00000163121.9	5.4860291743302	3.11765181734049	1.09271828240712	0.000192308050389629	0.00353003818523428	4.09489615849109	31.9305018142455	4.51277225203064	2.4397117192107	6.79513335618644	0	10.950031806034	1.48773182066469	16.656736505191	0	1.29266323148025	0	32.0066446644063	6.3213332199044	0	6.56780865038868	0	4.66685655049119	0	5.22388159420844	0	0	2.6263457891457	14.9466798677105	6.50273359189174	3.11008419622313	2.11839753589078	0	5.9336489689756	0	10.8543694601256	0	0
protein_coding	IL1R2	ENSG00000115590.13	60.2925301877815	4.33920318575069	0.713222743982128	6.6413399984553e-11	4.38393871819217e-09	3.27591692679287	67.2821288228745	51.8968808983524	14.6382703152642	33.9756667809322	4.95776621882864	100.740292615513	14.8773182066469	253.770279696734	8.43119218295944	20.6826117036839	1.96035126718398	115.788743932999	145.390664057801	15.4293941802939	107.547866650115	4.62765150157553	168.006835817683	34.3450268583632	192.238842666871	12.0194351967244	0	5.2526915782914	77.3710487269721	104.043737470268	21.7705893735619	60.3743297728871	0	65.2701386587316	16.3845827971849	231.888802102683	28.679988344722	6.73445087329742
protein_coding	UXS1	ENSG00000115652.14	562.928954736387	1.29470423034713	0.128084131483272	3.72023472338649e-25	9.06384459879618e-23	308.755170350228	874.667674697368	717.530788072872	401.332577810159	741.640269160921	421.410128600434	764.312220061176	438.880887096083	609.440594484048	435.892635859003	381.335653286672	389.12972653602	1084.46043098224	699.560876336087	357.961944982818	700.292597347693	428.520529045894	657.09340230916	355.338931726911	650.895646638372	471.333565928691	438.319968506722	438.599746787332	866.90743232721	839.936422286016	389.797219259965	768.978305528352	384.056898154371	658.635035556292	358.736128612048	658.169493627614	456.421528800291	428.311075541716
protein_coding	IL1A	ENSG00000115008.5	488.297557798063	3.85393229798334	0.226327132233143	1.32325518361531e-66	2.21645243255565e-63	35.2161069630234	543.958905906968	1459.88182353191	256.169730517123	1171.67513727386	104.113090595401	804.827337743502	92.983238791543	960.211869122777	65.7632990270836	40.0725601758876	50.9691329467835	569.530000646054	1457.06730718796	203.668003179879	1147.72456165542	151.786969251678	554.422558198353	84.5416045744325	744.925515334124	65.2483624965037	41.2181621760908	36.7688410480398	705.131603170814	1472.86915856348	312.045114354387	874.89818232289	204.343812794725	781.263780915121	125.040237136411	864.40251337	70.4708285041741	60.6100578596768
protein_coding	IL1B	ENSG00000125538.11	654.375406833102	2.73897647163335	0.247753582458116	9.64352415155912e-30	3.15178594221688e-27	129.398718608319	669.400163034361	1600.90595640787	206.155640273304	955.201603212494	116.01172952059	985.502862543064	178.527818479763	1912.58527400782	203.191731609323	58.169845416611	87.2356313896872	1020.44714165343	1393.85397498892	153.265315524252	1256.09340438684	168.446514657349	936.171424028533	188.897647720998	1215.07485881288	248.974014789291	85.452287438237	182.093308047435	1003.18598406222	1878.20621912473	298.56808283742	1104.74431496704	224.413294408492	1014.65397369483	231.108852086608	1414.02831239636	296.633022308268	177.789503055052
protein_coding	IL36G	ENSG00000136688.10	75.0086941018102	8.02715881838338	1.26622105191184	8.03121226103514e-12	5.84881762488429e-10	0	128.862382321777	195.177399900325	10.9787027364481	376.644534600049	2.97465973129718	132.495384853012	5.20706137232641	214.577958508049	0.843119218295944	0	0	102.609537306479	189.639996597132	2.05725255737252	175.688881397897	0	115.738042452182	0	124.328381942161	7.72677976932281	1.00532102868514	0.8754485963819	120.452655404491	172.322440185131	1.03669473207438	155.702218887972	5.47349498557298	117.684037884683	0	112.490738041301	0	2.69378034931897
protein_coding	IL1RN	ENSG00000136689.18	211.637702971819	1.67889684313638	0.342455073662834	4.7249865833359e-08	2.13181212850845e-06	63.8803800724611	509.747653963134	399.380344304712	128.084865258562	488.278868308826	101.138430864104	355.876033696106	98.1903001638695	206.739494270312	87.6843987027782	87.9010997406567	84.2951044889112	204.277702711064	362.423104607852	139.893173901331	376.828021316051	119.393408740649	368.681667488804	97.7512302891875	313.432895652507	137.36497367685	121.643844470902	138.32087822834	283.9869174865	261.193132607652	179.348188648867	358.009183565541	121.329138846868	305.582921902243	155.222363341752	195.37865028226	57.3599766894441	75.4258497809311
protein_coding	KYNU	ENSG00000115919.14	257.271744790039	2.45783887052988	0.210031248684627	5.93295383514321e-33	2.27147375402626e-30	69.6132346943486	458.430776047382	614.865219339175	125.645153539351	829.006269454746	86.2651322076183	509.176478980583	92.983238791543	491.863630917994	74.1944912100431	87.9010997406567	52.9294842139675	354.897207014153	507.813768665653	118.29202204892	494.227600941748	94.4040906321409	387.349093690769	88.504492288859	335.373198348182	54.0874583852597	87.4629294956073	83.1676166562805	358.720316825052	511.548375895484	117.146504724404	379.193158924449	109.46989971146	398.543422416195	59.5019059476714	342.406018423961	55.7211202126028	59.2631676850173
protein_coding	ITGB6	ENSG00000115221.11	175.923537851849	1.47440663503574	0.180161326915888	1.86679536892435e-17	2.57887195294704e-15	95.8205701086916	317.024268012866	212.10029584544	106.127459785665	159.200267202082	98.1637711328071	235.425683829732	150.260913887134	384.084747649111	183.799989588516	89.1937629721369	107.819319695119	305.945868115649	176.997330157323	72.0038395080381	115.757627463101	71.2658331242632	183.874148089353	116.244706289845	293.582145594514	188.018307720188	116.617239327476	123.438252089848	307.725761982275	205.919897076572	69.4585470489831	151.46542381619	103.996404725887	223.500777831414	142.287166396606	335.498692403881	195.84334898253	167.014381657776
protein_coding	IFIH1	ENSG00000115267.6	348.680270568661	2.36316296084114	0.375800616845502	1.16363077597425e-11	8.29396404151862e-10	202.28787022946	2012.76198936226	204.202944404387	132.964288696983	1627.91980547495	155.673859271219	176.295512077148	66.947931929911	947.474364736455	170.310082095781	184.850842101675	146.046169405207	240.991206884942	210.711107330147	79.2042234588419	608.343276242252	125.872120842854	156.806380096504	64.7271660022999	645.671765044164	86.7116396335115	143.760907101975	138.32087822834	800.086981153916	169.071073389185	98.4859995470657	676.828012717103	122.24138801113	169.108995615805	114.692079580294	619.685820087169	56.5405484510234	150.851699561862
protein_coding	DLX2	ENSG00000115844.10	66.954776048031	1.12748038815269	0.419797293459172	0.000438642230290335	0.00696422498328258	77.8030270113308	215.530887246157	47.3841086463218	25.6169730517123	183.468600617034	22.8057246066117	35.0401017793089	17.8527818479763	110.718307358035	26.9798149854702	52.9991924906901	55.8700111147435	228.753372160316	31.606666099522	36.001919754019	91.128345024143	55.5318180189064	40.1349663342242	22.4563637150836	134.776145130578	55.8045205562203	31.1649518892394	75.2885792888434	109.902057850813	31.4298790274767	15.5504209811156	102.742280490703	37.4022157347487	26.7014203603902	10.3481575561168	79.9276296609246	46.7074095899759	74.0789596062716
protein_coding	STAT1	ENSG00000115415.18	1594.39304700692	1.61077286084984	0.157710204290446	1.06672030475359e-25	2.6470466821663e-23	1558.51747792171	5518.2749385405	1335.78058660107	939.289011896118	4737.17868259855	1067.90284353569	877.097547663327	827.178892289567	4149.487005852	1299.24671539405	1328.85780196169	1025.26371273722	3015.21420176746	1132.57220189954	696.379990670597	2219.09834775008	762.636967459648	767.231216900752	664.44417345218	2211.79146698786	795.858316240249	1130.98615727078	1139.83407248923	3285.63192150789	1041.52116363466	694.585470489832	2184.06785950339	684.186873196623	930.59394663434	705.39940674196	2152.1254356849	785.831680645383	950.904463309596
protein_coding	CFLAR	ENSG00000003402.19	204.109872729741	1.35950522915271	0.179385956411519	2.70240268996139e-15	2.7855535419602e-13	140.045448620395	418.517648779575	284.304651877931	143.942991433431	418.386068073765	144.766773589796	269.370782428438	136.127461590819	351.751082668446	111.291736815065	152.534261314669	125.462481099775	359.604066523624	181.211552303926	129.606911114469	302.119197917879	145.308257149472	177.340548918665	146.626845433781	322.835882522082	124.487007394645	121.643844470902	142.69812121025	307.725761982275	199.41716348468	107.816252135735	249.970909235112	166.941597059976	230.423368295219	119.866158358353	260.504867043014	97.5119603720549	145.464138863224
protein_coding	CASP10	ENSG00000003400.14	48.3981155281869	1.28492344375631	0.366378436426363	2.67862401632788e-05	0.000657957751132015	36.0350861947216	148.248758423283	42.8713363942911	28.056684770923	96.1026003232083	30.7381505567376	55.8451622107736	38.6810273372819	59.7682898127443	45.528437787981	50.4138660277296	43.1277278780476	64.954661230707	23.1782218063161	19.5438992950389	95.2332254306359	35.1701514119741	28.0011393029471	17.1725134291816	63.731355449343	34.3412434192125	16.0851364589623	30.6407008733665	101.109893222748	52.0218687351339	36.2843156226031	82.6175038997402	28.2797240921271	52.4138992259511	21.5586615752433	46.3777604205365	39.3325554441902	33.6722543664871
protein_coding	SERPINE2	ENSG00000135919.12	3206.69765730815	1.53445468599176	0.0932606878426353	4.84353417274438e-62	6.49033579147747e-59	1264.50393374205	4688.08189137012	4959.53670498168	1763.91157298933	5383.68708477286	1943.44435778083	4974.59944948127	1459.46491607206	4798.11992152474	1913.88062553179	1717.94943463725	1753.53420849607	4439.50988933354	5525.89878973309	2018.16475878244	4672.17487867025	1847.35847942895	4848.86395596035	1800.47198492112	4580.29938180196	1960.02646815155	1850.79601380935	1674.73316487858	4513.89732004858	5185.93003953366	1874.34407559047	5167.83078880555	2060.77086206823	4864.60321306516	1613.45023229121	5065.04349443859	1940.40606858005	1695.73472989629
protein_coding	CCL20	ENSG00000115009.12	301.224163705018	8.25562137472802	0.613470589878166	1.30603540452666e-41	7.95494291848054e-39	1.63795846339644	1217.92056920051	914.964574099213	21.9574054728963	1121.19700377076	2.97465973129718	596.776733428855	6.6947931929911	643.733875524148	5.90183452807161	10.341305851842	1.96035126718398	678.729141265793	811.237763221064	6.17175767211755	392.426566860724	4.62765150157553	333.213557705071	1.32096257147551	453.432922377293	11.1609041112441	2.01064205737028	3.5017943855276	475.656106378317	654.608514917102	23.8439788377106	436.3898923935	4.56124582131082	572.597125506146	5.17407877805839	497.327473445753	15.569136529992	10.7751213972759
protein_coding	PID1	ENSG00000153823.18	64.7848027220723	1.37338436880952	0.349668424735668	5.36632132626279e-06	0.000160510503955182	22.1124392558519	74.1243792116414	73.332549095498	45.1346668053979	165.024667221671	47.5945557007549	99.6452894349098	38.6810273372819	84.2634905556723	69.1357759002674	20.6826117036839	31.3656202749437	114.847372031105	87.4451095420108	49.3740613769404	94.4122493493373	56.4573483192215	66.2693630169749	25.0982888580346	66.8656844058681	49.7948029578581	45.2394462908314	38.5197382408036	72.9749664129396	97.5410038783761	41.467789282975	93.2094915791941	52.9104515272055	114.717213400195	44.842016076506	72.0335427808333	45.0685531131346	37.7129248904656
protein_coding	DNER	ENSG00000187957.7	40.5883136918321	1.59200699758837	0.514575656466322	9.72056620731718e-05	0.00198560346308003	15.5606054022662	70.7032540172579	63.178811528429	30.4963964901337	76.687933591247	13.8817454127202	49.2751431271532	18.5966477583086	50.9500175452902	8.43119218295944	25.8532646296049	38.2268497100876	97.9026777970076	122.212442251485	29.8301620819015	62.3941821786925	14.8084848050417	58.802392536189	11.8886631432796	85.6716581450185	24.0388703934487	12.0638523442217	14.8826261384923	70.3373170245201	71.5300695108091	44.5778734791981	25.4207704306893	20.9817307780298	43.5134257724878	5.17407877805839	25.6557823602968	23.7634189141983	12.1220115719354
protein_coding	SP110	ENSG00000135899.17	573.973152304489	1.87340734518798	0.193813976273903	2.51438354613649e-23	5.61545658637149e-21	464.36122437289	2094.86899402746	278.663686562892	217.134343009752	1719.16873911517	259.786949866621	174.105505715941	223.159773099703	1458.93415624879	397.10915181739	497.675344119894	378.347794566508	1107.0533566277	329.762882971679	247.898933163388	897.326856859354	250.818711385394	221.209000493282	208.71208629313	1064.62706889968	260.134918900535	382.021990900354	411.460840299493	1575.55590134925	250.355243287832	205.265556950726	890.786163842071	234.448035215376	191.854649996878	214.724269289423	1163.39105395346	247.46732800303	422.923514843078
protein_coding	SP100	ENSG00000067066.16	437.400878398235	1.51451644425073	0.188822718883494	6.57328062899938e-17	8.23195891855998e-15	342.333318849855	1233.88582010763	346.355270343352	287.885982866862	1139.64093716613	357.950720999428	277.035804692661	246.963482230338	905.342619458619	304.366037804836	323.165807870061	269.548299237797	581.76783537068	435.118436636753	231.440912704408	681.410147477826	254.520832586654	286.544992200159	186.255722578047	654.029975594897	280.739664952062	266.410072601562	304.656111540901	935.486316426117	372.823392601793	264.357156678966	737.20234248999	237.184782708163	246.246432212487	283.711986330202	638.434276427386	246.647899764609	274.765595630535
protein_coding	IRAK2	ENSG00000134070.4	40.7571066083163	3.61019261294265	0.773548623475055	1.01987553551036e-07	4.36624031176958e-06	4.91387539018931	131.143132451366	86.8708658515899	21.9574054728963	147.551467162906	20.8226181190803	112.785327602151	15.6211841169792	32.3336649806649	0	5.17065292592098	1.96035126718398	78.1338678572272	109.569775811676	6.17175767211755	81.27663204856	19.4361363066172	52.2687933655013	2.64192514295101	56.4179212174512	0	0	9.6299345602009	39.5647408262925	68.2787027148633	5.18347366037188	86.8542989715218	6.38574414983515	60.3254311845853	9.48581109310704	56.2453690206507	6.55542590736503	9.42823122261639
protein_coding	HRH1	ENSG00000196639.6	203.656978662506	1.68925154555257	0.24214696987647	1.85217093217877e-13	1.57082851210098e-11	81.0789439381236	325.006893466428	215.484875034463	82.9501984531637	292.190734316017	157.656965758751	312.07590647197	141.334522963145	421.317452778361	158.506413039638	135.729639305426	77.4338750537673	181.684777065601	214.92532947675	111.091638098116	365.334356177871	145.308257149472	263.210709447703	120.207594004271	262.238856029264	116.760227625322	101.537423897199	102.427485776682	386.85524363486	242.768720763958	135.807009901743	324.114822991289	201.607065301938	189.876767007219	168.157560286898	423.320408944897	158.969078253602	103.71054344878
protein_coding	TRANK1	ENSG00000168016.14	73.1196795489759	1.56317691166507	0.480284417799263	5.07814321488977e-05	0.00114173018589804	45.043857743402	323.866518401633	65.4351976544443	17.0779820344749	312.576134384576	44.6198959694578	36.1351049599123	28.2669045926291	134.233700071245	45.528437787981	59.4625086480913	65.6717674506634	111.081884423528	79.016665248805	33.9446671966465	114.936651381802	39.7978029135496	35.468109783733	56.8013905734468	100.298526608802	44.6436164449762	39.2075201187205	43.772429819095	129.244820032556	36.8488236873865	20.7338946414875	82.6175038997402	48.3492057058947	52.4138992259511	31.9068191313601	82.8879122409589	10.6525670994682	40.4067052397845
protein_coding	MYD88	ENSG00000172936.13	138.364447069843	1.39032449760491	0.251748285582065	2.26858907043862e-09	1.26662889766156e-07	95.8205701086916	311.322392688894	109.434727111743	54.8935136822407	376.644534600049	150.716093052391	86.505251267669	117.53081383251	243.972199399563	109.605498378473	107.29104821286	101.938265893567	275.821967255031	106.409109201724	94.6336176391358	247.113800470874	102.733863334977	113.871299831985	77.9367917170549	157.761224145095	85.8531085480312	65.3458668645342	92.7975512164814	222.441765090045	94.2896370824302	79.8254943697269	185.359784390443	114.943394697033	120.650862369171	93.9957644680607	167.749346201941	87.6788215110073	113.138774671397
protein_coding	TMEM158	ENSG00000249992.1	333.946803410945	1.50194142425245	0.210835143539559	7.0097744835336e-14	6.13927961302943e-12	108.105258584165	363.77964566944	381.329255296589	111.006883224087	318.400534404165	169.555604683939	490.561424910325	188.941941224415	685.865620801984	284.131176565733	162.875567166511	106.839144061527	386.903851678559	495.171102225844	180.009598770095	531.171524600185	125.872120842854	684.161170302008	262.871551723626	729.253870551499	293.617631234267	171.909895905159	170.712476294471	377.183862543989	428.096628132873	170.017936060198	361.186779869377	244.48277602226	573.586067000975	178.505717843014	789.408688009132	323.674154176149	171.055052181755
protein_coding	RASSF1	ENSG00000068028.17	57.8534689909781	1.28347994251601	0.411422857781697	0.000106782732845504	0.00216146317240145	24.5693769509466	92.3703802483531	54.1532670243677	48.7942343842139	25.2390667515497	46.6030024569892	62.4151812943941	49.8390159922671	46.0509773967046	42.1559609147972	49.1212027962493	29.4052690077597	83.782099268593	34.7673327094742	40.1164248687641	59.1102778534981	89.7764391305654	65.3359917068767	50.1965777160693	64.7761317681847	64.3898314110234	49.2607304055719	41.1460840299493	85.2839968922306	61.7759691229715	23.8439788377106	80.4991063638495	104.908653890149	65.2701386587316	33.6315120573795	112.490738041301	87.6788215110073	40.4067052397845
protein_coding	PRKCD	ENSG00000163932.13	48.615480575399	1.0437046691906	0.416773552586664	0.00078181371959316	0.0111568731017554	49.1387539018931	67.2821288228745	66.563390717452	54.8935136822407	67.9513335618644	47.5945557007549	50.3701463077566	58.7654069162552	43.1115533075533	37.9403648233175	95.6570791295382	11.7621076031039	83.782099268593	49.5171102225844	27.772909524529	45.1536844714222	35.1701514119741	34.5347384736348	54.1594654304958	34.4776185217757	24.8974014789291	24.1277046884434	33.2670466625122	58.9075030080356	44.4353462112602	38.3577050867519	92.1502928112487	42.8757107203217	36.5908353086829	40.5302837614574	68.0864993407876	31.9577012984045	52.5287168117199
protein_coding	NFKBIZ	ENSG00000144802.11	65.4456056513496	1.83208433488782	0.518748744281881	1.42194959264623e-05	0.000377309396860583	7.37081308528397	164.214009330406	170.357152514157	40.2552433669765	159.200267202082	26.7719375816747	133.590388033615	17.8527818479763	150.890436576436	30.352291858654	16.8046220092432	22.5440395726158	34.8307603700892	131.694442081342	20.5725255737252	106.726890568816	27.7659090094532	92.4037596997256	14.5305882862306	117.014947710269	15.4535595386456	11.0585313155366	30.6407008733665	88.8008627434566	140.892561157654	13.4770315169669	104.860678026593	26.4552257636028	89.004734534634	15.5222363341752	84.8614339609817	9.83313886104755	43.1004855891035
protein_coding	CD47	ENSG00000196776.15	1212.0628615164	1.0756468452113	0.172843378656927	4.43366895562136e-11	2.99112076723314e-09	1065.49198043938	2084.60561844431	1405.72855650755	842.920398987295	1643.45153886052	832.904724763212	1599.79964686157	1011.65763805199	2620.00667146358	886.118298429037	686.40417591601	735.131725193993	1830.96834918442	1595.08308248921	940.16441871924	1443.27595092291	838.530452085487	1406.59056431804	780.688879742025	1490.89580698709	857.672554394832	817.32599632102	867.569559014463	1867.45576700101	1621.34824224501	870.823574942475	1120.63229648622	609.382441727125	1437.92093348175	801.98221059905	1519.61172441758	1110.32526305995	755.605387983971
protein_coding	ZBED2	ENSG00000177494.5	81.1863257584544	2.0045423166119	0.327318773284832	4.44203755730891e-11	2.99112076723314e-09	22.9314184875501	90.0896301187641	89.1272519776052	52.45380196303	164.053933885073	49.5776621882864	121.545353046978	60.9970046472522	155.789476725022	55.6458684075323	34.9019072499666	14.7026345038799	156.267735714454	103.248442591772	65.8320818359205	201.139139918153	65.7126513223726	98.9373588704132	55.4804280019713	133.731368811736	78.9848598641887	23.1223836597583	42.8969812227131	109.902057850813	96.4572149463941	41.467789282975	119.689460777829	61.120694005565	62.3033141742438	44.842016076506	121.371585781404	56.5405484510234	28.2846936678492
protein_coding	TAGLN3	ENSG00000144834.13	15.6469919542251	1.07726315234029	0.585006499866598	0.00328261768642416	0.0350424273828984	12.2846884754733	33.07087687904	11.2819306300766	18.2978378940802	14.561000048971	9.91553243765728	14.2350413478443	9.67025683432048	25.4750087726451	7.5880729646635	5.17065292592098	14.7026345038799	37.6548760757722	2.10711107330147	18.5152730163527	13.1356173007774	8.32977270283596	29.8678819231436	9.24673800032855	18.8059737391504	15.4535595386456	20.1064205737028	7.8790373674371	26.376493884195	7.5865225238737	9.33025258866938	10.5919876794539	10.0347408068838	23.7345958759024	12.0728504821362	31.5763475203653	15.569136529992	12.1220115719354
protein_coding	TMEM39A	ENSG00000176142.12	288.02625866235	1.06763886153541	0.196451846013187	4.65990462281079e-09	2.51785169135744e-07	216.21051716833	303.339767235332	347.48346340636	297.644829743705	365.96646789747	309.364612054907	384.346116391795	241.756420858012	391.923211886848	198.133016299547	173.216873018353	147.026345038799	446.2102814979	336.084216191584	275.671842687917	398.994375511113	296.169696100834	302.412304471829	198.144385721326	269.552290261156	197.462149660472	189.000353392807	149.701709981305	362.237182676278	380.409915125667	250.880125161999	419.442712106374	293.744230892417	300.638214428097	228.521812697579	326.617844663778	322.035297699307	184.523953928349
protein_coding	CSTA	ENSG00000121552.3	1754.01525515367	1.03902549406003	0.170265502155687	9.41344003701557e-11	6.06442771615426e-09	1618.30296183568	3235.24405882195	2616.27971311477	1238.15369749943	3147.11747725092	1442.70996967913	2934.60852401712	1414.08909554179	3520.45025077361	1158.44580593863	1184.0795200359	1024.28353710363	2228.22729178382	2580.15750925764	1229.20840303008	2009.74944701894	1428.09325338621	1940.47895369424	965.623639748596	1782.38839994392	1063.72001491011	1182.25752973373	998.886848471748	2220.02156858642	2429.85478550355	1228.48325750814	1714.84280530358	1168.59117941983	2141.05833630536	1204.69800882459	1692.29487491958	1125.89439958994	1014.20830151859
protein_coding	PARP9	ENSG00000138496.16	396.252317937462	1.79940664339857	0.198186913165703	6.47732696640335e-21	1.22248142746204e-18	371.816571190991	1448.27633228899	174.869924766187	150.042270731458	1244.48013751872	229.048799309883	201.480585231026	170.345293466107	930.817628231264	294.248607185285	402.018264990356	273.469001772165	862.296662135182	238.103551283066	110.06301181943	599.312539347967	174.925226759555	107.337700661297	109.639893432467	757.462831160224	197.462149660472	284.505851117895	270.513616282007	1002.30676759941	190.746852028824	137.880399365892	719.195963434918	129.539381325227	175.04264458478	121.590851284372	588.109472566803	150.774795869396	258.602913534621
protein_coding	DTX3L	ENSG00000163840.9	1111.67154046194	1.94963280351623	0.154258132442018	9.94887335718385e-38	4.93758899949125e-35	678.933783077823	3329.89518919989	564.096531503831	484.282776263323	2950.05860992152	692.104164148478	552.976606204719	489.463768998683	2156.55747340738	978.018293223295	774.305275656667	774.338750537673	2654.66876334194	635.293988600392	409.393258917131	1918.62110199479	519.222498476775	567.489756539729	396.288771442652	1514.92566232045	773.536508017761	813.304712206279	797.533671303911	2886.46764739374	653.52472598512	539.081260678675	2104.62795190749	616.680435041223	612.154785299316	502.747987934673	2014.96567614331	602.279755239163	727.320694316122
protein_coding	PARP14	ENSG00000173193.14	986.859041755293	2.4581118932385	0.246324270485987	7.41059814128176e-25	1.77325026952099e-22	554.448939859694	4195.4398633789	713.018015820842	313.502955918574	4644.95901562173	522.548559464539	458.806332672826	255.889873154326	2762.07883577256	429.990801330932	536.455241064302	407.753063574268	1363.10651394295	484.635546859337	244.813054327329	2135.35878745762	269.329317391696	420.950460854305	208.71208629313	1608.9555310162	267.003167584377	456.415747023054	440.350643980096	2809.09659866677	699.043861128362	207.338946414875	2193.6006484149	275.499247607173	451.946263136975	243.181702568744	1467.31339883697	140.941657008348	383.863699777953
protein_coding	TPRA1	ENSG00000163870.15	409.424136022563	1.31814267773611	0.219600982769241	1.36073735777063e-10	8.5605073211861e-09	176.080534815117	561.064531878886	615.993412402183	269.588144972782	928.991803124347	345.060528830473	387.631125933605	209.026320803389	521.257871809508	254.622003925375	336.092440184864	266.607772337021	789.811025689321	774.363319438289	319.902772671426	817.692176973391	249.893181085079	466.685655049119	340.808343440681	447.164264464243	241.247235019968	256.356862314711	274.015410667535	540.718124625998	417.258738813053	291.3112197129	664.117627501758	315.638210834709	401.510246900682	216.448962215443	424.307169804909	210.593057274102	179.136393229711
antisense	AC108673.2	ENSG00000273174.1	5.96414130965352	3.42920885580469	1.66962947489885	0.00169031160089934	0.0206646087753184	0	11.4037506479448	3.38457918902298	0	30.09273343454	3.96621297506291	3.28500954181021	2.97546364132938	12.7375043863226	2.52935765488783	0	0	3.76548760757722	3.1606666099522	0	13.956593382076	9.25530300315107	6.53359917068767	0	18.8059737391504	0.858531085480312	0	0.8754485963819	10.550597553678	1.08378893198196	2.07338946414875	11.6511864473993	6.38574414983515	16.8120054120975	0	12.8278911801484	2.45828471526189	5.38756069863794
protein_coding	PLSCR1	ENSG00000188313.12	1134.71429302231	1.44843174520798	0.194775405091428	6.42758203602815e-15	6.37997031724276e-13	967.214472635596	3683.41145928618	661.121134922489	745.331930218868	3440.27894490354	992.544797009494	539.836568037478	540.790516811614	2471.07585094658	879.37334468267	955.278128063901	708.666983087009	1423.35431566419	666.900654699914	530.771159802109	1733.08050762131	660.828634424986	504.953878763147	565.371980591517	1831.49288692948	707.429614435777	781.134439288355	905.213848658885	2421.3621385691	596.083912590076	560.851850052237	1957.39932316308	687.835869853672	556.774061588877	587.257941309627	1840.30900392129	503.128938390266	839.112578812859
protein_coding	PTX3	ENSG00000163661.3	189.047686979126	6.80469521345703	0.59075851555778	4.93486856674847e-31	1.74019049459025e-28	4.91387539018931	449.307775529026	459.174576644118	34.1559640689497	401.883601351598	9.91553243765728	338.355982806452	17.8527818479763	439.933805342987	20.2348612391027	45.2432131018086	3.92070253436796	303.121752409966	377.172882120962	8.22901022949007	388.321686454231	9.25530300315107	348.147498666643	34.3450268583632	468.059790841077	8.58531085480312	11.0585313155366	0	311.242627833501	431.347994928819	11.4036420528181	313.522835311835	27.3674749278649	392.609773447219	11.2105040191265	531.864103546153	10.6525670994682	16.1626820959138
protein_coding	ARL14	ENSG00000179674.3	35.2925620519851	1.32237154975026	0.562990142096671	0.000850989342959607	0.0119031912272012	26.207335414343	96.931880507531	36.1021780162451	18.2978378940802	84.4538002840315	46.6030024569892	37.2301081405158	30.4985023236261	59.7682898127443	21.9210996756945	29.7312543240456	16.6629857710638	85.6648430723817	38.9815548560771	25.7156569671565	41.8697801462279	16.6595454056719	14.9339409615718	21.1354011436081	30.298513246409	19.7462149660472	52.2766934916274	27.1389064878389	46.5984725287446	35.7650347554046	10.3669473207438	50.8415408613786	9.12249164262164	26.7014203603902	31.9068191313601	7.89408688009132	26.2217036294601	40.4067052397845
lincRNA	LINC02015	ENSG00000231574.5	8.48051282517372	6.59438456964782	2.53679382383069	9.16315057622152e-06	0.000259042653420608	0	11.4037506479448	31.5894057642145	0	38.8293334639225	0	15.3300445284477	0	21.5557766537766	0	0	0	5.64823141136582	27.3924439529191	0	15.5985455446731	0	15.86731227167	0	17.7611974203087	0	0	0	27.2557103470015	16.2568339797293	0	11.6511864473993	0	15.8230639172683	0	7.89408688009132	0	0
protein_coding	LAMP3	ENSG00000078081.7	58.1699524342059	2.31796892317151	0.546925210611418	1.03099581471508e-06	3.56985630934936e-05	57.3285462188753	264.56701503232	27.0766335121839	28.056684770923	266.951667564467	29.7465973129718	29.5650858762919	14.1334522963145	195.961605943424	24.4504573305824	27.1459278610852	18.6233370382478	190.157124182649	9.4819998298566	15.4293941802939	88.6654167802472	25.914848408823	28.0011393029471	9.24673800032855	83.5821055073351	26.6144636498897	13.0691733729068	33.2670466625122	160.017396230783	43.3515572792783	20.7338946414875	74.1439137561771	12.7714882996703	14.834122422439	1.72469292601946	63.1526950407306	1.63885647684126	20.2033526198923
protein_coding	FDCSP	ENSG00000181617.5	14.5188210900106	3.06787973417876	0.948413576500948	5.07210483109037e-05	0.00114173018589804	0.818979231698219	35.351627008629	50.7686878353447	0	22.3268667417555	0	35.0401017793089	0	27.4346248320794	1.68623843659189	11.6339690833222	2.94052690077597	16.0033223322032	25.2853328796176	2.05725255737252	31.1970910893462	0.925530300315107	29.8678819231436	0	20.8955263768338	4.29265542740156	1.00532102868514	4.3772429819095	45.719256065938	19.5082007756752	0	13.76958398329	3.64899665704866	21.7567128862439	0	48.3512821405593	2.45828471526189	0
protein_coding	CXCL8	ENSG00000169429.10	1686.08050799054	6.60244115500911	0.333057129193091	7.74299805077919e-90	2.59390434701103e-86	15.5606054022662	3528.32045047413	6368.64984067825	248.850595359491	4291.61208110004	43.628342725692	3041.91883571626	46.1196864406054	3804.59457939158	83.4688026112985	23.2679381666444	31.3656202749437	3808.79071506435	5801.93034033559	150.179436688194	2412.84870293654	21.2871969072475	2016.08202981219	46.2336900016427	3513.5827602646	80.7019220351494	25.1330257171285	55.1532615720597	2875.03783337726	4874.88261605484	168.981241328123	1830.29547100963	50.173704034419	2903.53222881873	55.1901736326228	3329.33114167851	73.7485414578566	20.2033526198923
protein_coding	CXCL1	ENSG00000163739.4	904.053149719089	5.08708471212007	0.377082314486283	2.63956254351955e-43	1.7685069041581e-40	37.6730446581181	2685.58327759101	1921.31278630205	168.340108625538	2276.36967432246	39.6621297506291	1755.29009850726	60.9970046472522	2860.05963874427	201.505493172731	68.511151268453	60.7708892827034	2701.73735843665	1822.65107840577	117.263395770233	1216.6865524845	49.9786362170158	1193.78190561565	55.4804280019713	2194.03026956755	66.9654246674644	71.377793036645	110.306523144119	2171.66466313206	1637.60507622474	171.054630792272	775.333498136024	42.8757107203217	1181.78508632097	31.0444726683503	1856.09717768147	130.28908990888	99.6698729248019
protein_coding	CXCL3	ENSG00000163734.4	69.5387993171973	3.32196118362619	1.18830807012248	0.000130127891877682	0.00256051945838612	7.37081308528397	190.442635820679	216.613068097471	6.09927929802674	200.941800675799	0	156.585454826287	4.46319546199407	160.688516873608	13.4899074927351	20.6826117036839	10.7819319695119	148.7367604993	189.639996597132	15.4293941802939	79.6346798859628	19.4361363066172	126.93849817336	29.0611765724612	104.477631884169	6.00971759836219	0	7.0035887710552	81.7671310410046	147.395294749546	7.25686312452063	93.2094915791941	0.912249164262164	119.661920874341	0	119.398064061381	10.6525670994682	0
protein_coding	CXCL2	ENSG00000081041.8	18.4154528027875	2.77439351157602	1.22916498820424	0.000405830872744709	0.00654408386856691	0	102.633755831503	49.6404947723371	0	45.624466820109	0	27.3750795150851	1.48773182066469	34.2932810400992	19.3917420208067	5.17065292592098	7.84140506873593	32.9480165663006	42.1422214660293	5.14313139343129	15.5985455446731	3.70212120126043	8.40034179088414	2.64192514295101	28.2089606087256	0.858531085480312	0	2.6263457891457	16.7051127933235	50.938079803152	3.11008419622313	11.6511864473993	2.73674749278649	27.6903618552195	1.72469292601946	55.2586081606392	0.819428238420629	1.34689017465948
protein_coding	CXCL10	ENSG00000169245.5	310.092031143594	7.95610955617726	0.607769049655482	1.22032661493514e-40	6.8134902667212e-38	8.18979231698219	2718.65415447005	135.383167560919	13.4184144556588	1791.00300602343	14.8732986564859	169.725492993528	11.1579886549852	1140.49654659073	13.4899074927351	11.6339690833222	0	1067.51573674814	100.08777598182	0	430.191466600459	4.62765150157553	62.535877776582	2.64192514295101	445.074711826559	2.57559325644094	12.0638523442217	9.6299345602009	1059.45583768183	150.646661545492	2.07338946414875	319.878027919507	1.82449832852433	101.860973967414	3.44938585203892	410.492517764749	4.91656943052378	13.4689017465948
protein_coding	CXCL11	ENSG00000169248.12	111.911419731588	4.7042237426564	0.586461580412507	2.25453727755068e-17	3.02107995191791e-15	13.1036677071715	891.773300669286	60.9224254024137	6.09927929802674	507.693535040787	5.94931946259437	63.5101844749975	8.92639092398813	522.237679839225	1.68623843659189	10.341305851842	13.7224588702879	144.029900989828	81.1237763221064	9.25763650817633	184.719618292182	8.32977270283596	65.3359917068767	3.96288771442652	317.612000927873	2.57559325644094	8.04256822948113	15.7580747348742	342.894420494535	71.5300695108091	13.4770315169669	81.5583051317949	3.64899665704866	47.4691917518048	6.03642524106812	167.749346201941	10.6525670994682	1.34689017465948
protein_coding	ANTXR2	ENSG00000163297.16	233.842329984647	1.18184977837159	0.2416786170256	7.74193709953556e-08	3.33252115400582e-06	72.8891516211415	214.390512181363	195.177399900325	81.7303425935583	282.483400950036	123.944155470716	337.260979625849	211.257918534386	377.226091441091	247.033930960712	82.7304468147357	111.740022229487	330.421537564901	349.780438168043	126.52103227841	333.316289007226	189.733711564597	367.748296178706	254.945776294773	358.358277362699	286.749382550424	131.697054757754	164.584336119797	286.624566874919	299.12574522702	152.394125614933	293.398058720872	169.678344552762	236.357017264195	174.193985527966	383.84997454444	331.868436560355	157.58615043516
protein_coding	PPM1K	ENSG00000163644.14	95.9592501175025	1.38535448223108	0.34166958599787	2.99691626979263e-06	9.49377730856294e-05	63.0614008407628	226.934637894102	136.511360623927	73.1913515763209	181.527133943838	64.4509608447723	74.4602162810315	54.3022114542611	126.395235833508	61.5477029356039	133.144312842465	78.4140506873592	144.029900989828	79.016665248805	41.1450511474503	123.146412194788	48.1275756163855	88.6702744593326	120.207594004271	104.477631884169	84.1360463770706	71.377793036645	38.5197382408036	150.346015139912	91.0382702864843	77.7521049055782	149.3470262803	69.3309364839244	81.0932025759999	56.0525200956325	120.384824921393	50.804550782079	103.71054344878
protein_coding	HERC6	ENSG00000138642.14	157.131700493599	1.19027970170113	0.282525086950372	1.80972905308813e-06	5.95832169812799e-05	162.157887876247	521.151404611079	128.614009182873	86.6097660319797	612.532735393378	105.104643839167	79.9352321840485	78.1059205848962	331.175114044386	134.055955709055	157.70491424059	135.264237435695	256.994529217145	86.3915540053601	84.3473548522732	233.978183170097	67.5637119230028	69.0694769472696	71.3319788596774	250.746316522005	77.2677976932281	74.3937561227005	122.562803493466	295.416731502984	96.4572149463941	58.054904996165	199.129368373733	49.2614548701568	103.838856957073	89.684032153012	223.994715222591	54.9016919741822	87.5478613528665
protein_coding	DAPP1	ENSG00000070190.12	120.385229550448	1.55012332213136	0.299391605505845	1.32642247574929e-08	6.60745768588866e-07	45.8628369751002	240.619138671636	146.665098190996	63.4325046994781	263.068734218075	77.3411530137268	122.640356227581	68.4356637505757	175.385637319364	55.6458684075323	68.511151268453	49.9889573131915	112.023256325422	226.514440379908	75.0897183440969	193.750355186466	120.318939040964	145.605924375325	80.5787168600059	118.059724029111	73.8336733513069	85.452287438237	68.2849905177882	158.25896330517	123.551938245943	75.6787154414294	217.135747428805	122.24138801113	174.053703089951	87.9593392269926	179.590476522078	84.4011085573248	72.7320694316122
protein_coding	SLC39A8	ENSG00000138821.12	161.409202776657	1.11674501526219	0.273178710652529	3.41803982132712e-06	0.000107619370767454	122.846884754733	325.006893466428	375.688289981551	91.4891894704011	313.546867721175	98.1637711328071	294.555855582316	83.3129819572226	305.700105271741	66.6064182453796	72.3891409628937	96.0572120920151	178.860661359918	282.352883822396	75.0897183440969	233.157207088798	92.5530300315107	217.475515252889	73.9739040026284	211.044816406021	90.1457639754328	98.5214608111439	69.1604391141701	175.8432925613	198.333374552698	119.219894188553	188.537380694279	66.594188991138	263.058437624585	80.198221059905	202.28597630234	108.164527471523	56.5693873356983
protein_coding	NFKB1	ENSG00000109320.11	612.228364923931	1.42009511529862	0.128287376999562	1.33413331935107e-29	4.06304238166009e-27	377.549425812879	1012.6530575375	877.73420301996	415.970848125424	917.34300308517	346.052082074239	880.382557205137	363.750430152516	942.575324587869	453.598139443218	341.263093110785	326.398485986133	1073.16396815951	860.754873443649	409.393258917131	891.580024290264	299.871817302095	795.232356203699	340.808343440681	872.38822623281	479.918876783495	344.825112839004	369.439307673162	826.463475038111	854.025678401782	416.751282293899	763.682311688625	415.073369739285	849.50074405834	438.934349671953	857.49518734992	387.589556772958	401.373272048526
protein_coding	SLC9B2	ENSG00000164038.14	68.1114101148625	2.04349842489673	0.314394960632887	4.10692713156494e-12	3.09173166084102e-10	20.4744807924555	124.300882062599	42.8713363942911	26.8368289113177	97.0733336598064	27.7634908254404	93.0752703512894	46.8635523509377	124.435619774074	35.4110071684297	46.5358763332888	45.0880791452316	112.023256325422	69.5346654189484	34.9732934753328	156.80643152803	38.8722726132345	70.9362195674661	30.3821391439367	123.283605623319	39.4924299320944	35.1862360039799	24.5125606986932	152.983664528331	61.7759691229715	22.8072841056363	119.689460777829	47.4369565416325	71.2037876277072	35.356204983399	179.590476522078	48.3462660668171	41.753595414444
protein_coding	ARSJ	ENSG00000180801.13	203.72013114788	1.02688084664303	0.228206220353078	5.64793723624814e-07	2.08897438048852e-05	177.718493278513	330.7087687904	199.690172152356	152.481982450669	233.946734120133	158.648519002516	309.885900110763	226.879102651365	298.841449063722	161.878889912821	122.803006990623	140.165115603655	453.741256713054	197.014885353687	185.152730163527	197.034259511661	135.127423846006	217.475515252889	159.836471148536	188.059737391504	120.194351967244	138.73430195855	182.968756643817	283.107701023693	283.952700179273	168.981241328123	186.418983158388	107.645401382935	240.312783243512	175.056331990975	245.703454142842	191.746207790427	150.851699561862
protein_coding	TNIP3	ENSG00000050730.15	7.40277106443906	6.53943842717164	2.49404297202238	1.54070002224171e-05	0.000404019183914655	0	43.3342524621903	23.6920543231609	0	25.2390667515497	0	19.7100572508613	1.48773182066469	19.5961605943424	0	0	0	6.58960331326013	22.1246662696654	0	8.20976081298585	0	14.0005696514736	0	4.17910527536676	0	0	0	9.67138109087151	16.2568339797293	0	12.7103852153447	3.64899665704866	11.8672979379512	0	1.97352172002283	0	0
protein_coding	DDX60L	ENSG00000181381.13	165.587610497225	2.06201704476015	0.284061437369382	2.10423399628686e-14	1.95810663543361e-12	122.027905523035	592.995033693131	73.332549095498	87.8296218915851	407.708001371187	84.2820257200869	95.2652767124962	103.397361536196	402.701100213736	104.546783068697	115.047027601742	77.4338750537673	185.450264673178	85.3379984687094	48.3454350982541	248.755752633471	89.7764391305654	99.8707301805115	117.56566886132	336.417974667024	96.155481573795	104.553386983255	73.5376820960796	447.521179568509	118.132993586033	71.5319365131319	282.806071041419	101.2596572331	87.0268515449755	81.0605675229147	308.856149183573	115.539381617309	98.3229827501424
protein_coding	VEGFC	ENSG00000150630.3	85.2933943633212	1.44917888874493	0.289913956054323	4.02770243986387e-08	1.84832920185534e-06	39.3110031215145	122.02013193301	118.460271615804	58.5530812610567	132.990467113935	37.6790232630977	101.835295796117	67.6917978402433	172.446213230213	85.1550410478904	32.3165807870061	34.3061471757197	91.3130744837475	139.069330837897	67.8893343932931	94.4122493493373	56.4573483192215	115.738042452182	58.1223531449223	112.835842434902	72.9751422658265	34.1809149752948	52.526915782914	156.500530379557	112.714048926123	47.6879576754213	114.393466938102	31.9287207491757	130.540277317463	89.684032153012	129.265672661495	56.5405484510234	47.141156113082
protein_coding	TRIML2	ENSG00000179046.8	33.4284556401885	1.14168386955411	0.47204872840154	0.000863485771446434	0.0120528222264398	14.7416261705679	67.2821288228745	25.9484404491762	36.5956757881604	71.8342669082567	21.814171362846	28.4700826956885	9.67025683432048	59.7682898127443	21.0779804573986	16.8046220092432	30.3854446413517	43.303107487138	57.9455545157903	17.4866467376664	59.9312539347967	16.6595454056719	46.6685655049119	5.28385028590203	37.6119474783008	34.3412434192125	24.1277046884434	21.0107663131656	64.1828017848746	44.4353462112602	46.6512629433469	36.0127581101432	22.8062291065541	25.7124788655609	6.89877170407785	43.4174778405023	25.4022753910395	18.8564624452328
protein_coding	ANKRD33B	ENSG00000164236.11	136.873150665124	1.57968456419851	0.224983519199614	1.24669115663019e-13	1.07087573710542e-11	59.78548391397	192.723385950268	217.741261160479	86.6097660319797	184.439333953632	58.501641382178	245.280712455163	57.2776750955905	201.840454121727	68.2926566819715	49.1212027962493	60.7708892827034	140.264413382251	206.496885183544	87.433233688332	198.676211674258	60.1594695204819	236.142941454854	72.6529414311529	240.298553333588	78.1263287787084	58.3086196637382	58.6550559575873	230.354713255303	254.69039901576	123.366673116851	266.918089522238	98.5229097403137	250.202198191805	41.3926302244671	197.352172002283	77.8456826499598	56.5693873356983
protein_coding	PDZD2	ENSG00000133401.15	82.7909909731175	1.18213210312466	0.441579732593964	0.000417621996143005	0.00669394108650271	58.1475254505735	144.827633228899	122.973043867835	103.687748066455	310.63466771138	55.5269816508808	65.7001908362043	42.4003568889436	143.051972338699	57.3321068441242	40.0725601758876	56.8501867483355	94.1371901894304	63.213332199044	74.0610920654106	119.862507869593	55.5318180189064	74.669704807859	36.9869520013142	104.477631884169	46.3606786159369	46.2447673195165	45.5233270118588	185.514673652172	69.3624916468452	19.6971999094131	137.6958398329	89.4004180976921	57.3586067000975	53.4654807066033	99.6628468611529	21.3051341989364	36.3660347158061
protein_coding	IL7R	ENSG00000168685.14	321.521071404277	3.53529212965806	0.258434843003198	8.12912892146603e-44	5.73317513408657e-41	43.4058992800056	635.188911090527	584.404006637968	62.2126488398727	450.420268181501	28.7550440692061	673.426956071094	104.141227446528	964.131101241646	90.213756357666	52.9991924906901	42.1475522444556	548.819818804379	805.969985537811	47.3168088195679	412.12999281189	39.7978029135496	505.887250073245	116.244706289845	752.238949566016	73.8336733513069	78.415040237441	76.1640278852253	729.749664129396	563.570244630617	99.52269427914	385.548351532121	65.6819398268758	493.481805919804	92.2710715420412	820.985035529497	102.428529802579	68.6913989076337
protein_coding	PARP8	ENSG00000151883.17	58.1942918284382	1.20231952240301	0.424901559804937	0.000276778381103478	0.00478558749262787	41.7679408166092	136.845007775338	115.075692426781	54.8935136822407	87.3660002938257	47.5945557007549	51.46514948836	33.4739659649555	97.980802971712	51.4302723160526	62.0478351110518	29.4052690077597	89.4303306799589	80.0702207854557	72.0038395080381	65.6780865038868	25.914848408823	44.8018228847154	56.8013905734468	36.5671711594591	44.6436164449762	15.0798154302771	36.7688410480398	69.4581005617136	79.1165920346828	37.3210103546775	49.7823420934332	38.3144648990109	79.1153195863414	50.0160948545644	78.9408688009132	26.2217036294601	35.0191445411466
protein_coding	ESM1	ENSG00000164283.12	20.3822679134719	3.3647329859484	0.935249912703284	2.38927030531267e-05	0.000599554720808797	2.45693769509466	6.8422503887669	21.4356681971456	0	21.3561334051574	0	20.8050604314647	0.743865910332344	87.2029146448237	9.27431140125539	0	0.980175633591991	15.0619504303089	36.8744437827756	0	29.5551389267491	0	6.53359917068767	0	126.417934579844	5.15118651288187	0	0	35.16865851226	40.1001904833324	1.03669473207438	54.0191371652148	2.73674749278649	16.8120054120975	0.862346463009731	116.437781481347	14.7497082915713	0
protein_coding	MAST4	ENSG00000069020.18	469.750845379067	1.18764382996066	0.17362469196611	6.49876417171183e-13	5.27778423642052e-11	344.79025654495	638.61003628491	701.736085190765	307.403676620548	822.21113609856	271.685588791809	675.616962432301	351.848575587199	742.694486525577	300.993560931652	370.99434743483	193.094599817622	615.657223838875	600.526655890918	301.387499655074	774.180444664566	277.659090094532	515.220963174227	278.723102581332	463.88068556571	231.803393079684	379.006027814298	288.898036806027	661.170780030489	807.422754326558	429.191619078791	681.064807788884	326.585200805855	632.922556690731	325.104616554669	542.718473006278	346.618144851926	300.356508949065
protein_coding	TMEM171	ENSG00000157111.12	82.7842337641381	3.30895682213884	0.548118639117	4.1231074080803e-11	2.80455021666376e-09	2.45693769509466	153.950633747255	181.639083144233	17.0779820344749	335.87373446293	36.6874700193319	136.875397575426	35.7055636959525	161.668324903325	35.4110071684297	43.9505498703283	28.4250933741677	114.847372031105	186.47932998718	50.4026876556267	167.479120584911	29.6169696100834	139.072325204637	48.8756151445938	112.835842434902	21.4632771370078	6.03192617211085	5.2526915782914	114.298140164845	128.970882905853	25.9173683018594	129.222249689337	28.2797240921271	114.717213400195	19.8339686492238	80.914390520936	14.7497082915713	22.8971329692112
antisense	LUCAT1	ENSG00000248323.6	48.0099884791608	3.50349694026839	0.507141916949777	4.5921964637377e-13	3.77517991497455e-11	5.73285462188753	71.8436290820524	103.793761796705	39.0353875073711	132.990467113935	15.8648519002516	86.505251267669	16.3650500273116	64.6673299613299	8.43119218295944	16.8046220092432	8.82158070232792	66.8374050344956	128.533775471389	42.1736774261366	106.726890568816	18.5106060063021	98.9373588704132	21.1354011436081	25.0746316522005	5.15118651288187	12.0638523442217	0.8754485963819	50.1153383799706	126.803305041889	37.3210103546775	94.2686903471395	20.9817307780298	75.1595536070243	2.58703938902919	60.1924124606963	6.55542590736503	13.4689017465948
protein_coding	TRIM36	ENSG00000152503.9	48.2753945942682	1.35983790172295	0.453643627055514	0.000152537975869197	0.00290735424803879	36.8540654264198	70.7032540172579	60.9224254024137	35.3758199285551	119.400200401562	35.6959167755662	42.7051240435328	48.3512841716024	97.980802971712	31.1954110769499	21.9752749351642	12.7422832366959	54.5995703098696	71.6417764922498	23.6584044097839	93.5912732680387	44.4254544151251	47.6019368150101	43.5917648586917	92.9850923769103	26.6144636498897	23.1223836597583	17.508971927638	72.0957499501331	40.1001904833324	20.7338946414875	63.5519260767233	37.4022157347487	77.1374365966828	12.0728504821362	52.298325580605	44.249124874714	20.2033526198923
protein_coding	TNFAIP8	ENSG00000145779.7	440.232840451701	1.49563494164609	0.153926706372586	1.82838886981011e-23	4.29831769393955e-21	323.496796520796	891.773300669286	447.892646014041	219.574054728963	1009.56267006199	285.56733420453	548.596593482306	255.889873154326	745.633910614728	272.32750750959	293.434553546016	250.92496219955	878.299984467385	513.081546348907	196.467619229075	761.865803445087	249.893181085079	475.085996840003	236.452300294116	452.388146058451	218.92542679748	232.229157626268	290.648933998791	699.856304393975	485.537441527917	260.210377750668	792.28067842315	343.917934926836	560.729827568194	234.558237938647	530.877342686141	290.897024639323	278.806266154513
processed_transcript	C5orf56	ENSG00000197536.11	35.5950028972591	1.53687063111941	0.441641994499426	2.69218820838829e-05	0.000659512285053073	31.1212108045323	157.371758941639	13.5383167560919	24.397117192107	64.0684002154722	24.7888310941432	16.4250477090511	15.6211841169792	77.4048343476525	39.6266032599094	24.5606013981247	26.4647421069837	67.7787769363899	30.5531105628713	27.772909524529	29.5551389267491	14.8084848050417	21.4675401322595	9.24673800032855	59.5522501739763	14.5950284531653	17.0904574876474	30.6407008733665	81.7671310410046	26.010934367567	32.1375366943056	47.6639445575425	20.0694816137676	24.7235373707317	18.1092757232044	62.1659341807192	7.37485414578566	16.1626820959138
protein_coding	IRF1	ENSG00000125347.13	335.49977249195	2.58355433611728	0.206785890867996	3.16562825762106e-37	1.41398062173741e-34	136.769531693603	1198.534193099	339.586111965306	152.481982450669	850.362402859904	125.927261958247	360.25604641852	120.50627747384	676.067540504813	193.074300989771	175.802199481313	118.601251664631	834.055505078353	367.690882291106	111.091638098116	521.319811624602	122.169999641594	317.346245433401	132.096257147551	441.940382870034	169.989154925102	179.95246413464	198.726831378691	785.140301286205	365.236870077919	166.907851863974	502.060216006114	140.486371296373	288.770916490146	109.518000802236	571.334537946609	177.815927737277	119.873225544694
protein_coding	HBEGF	ENSG00000113070.7	994.827068421832	3.26801706666613	0.201624639220863	1.62100625330377e-60	1.97468034493369e-57	56.5095669871771	988.705181176816	3571.85923748225	866.097660319797	2240.45254086833	352.001401536833	1677.54487268442	256.633739064659	1124.81961811525	142.487147892015	81.4377835832555	82.3347532217272	710.735785930199	2561.19350959793	929.878155932378	2141.10562002671	421.116286643374	1581.13099930642	266.834439438052	1229.70172727667	142.516160189732	64.3405458358491	130.441840860903	915.264337781568	3326.14823225262	874.970353870773	2369.42764389383	656.819398268758	1434.95410899727	293.197797423309	1139.70879331318	126.191948716777	72.7320694316122
protein_coding	SH3RF2	ENSG00000156463.17	274.091520163142	1.2119110282194	0.167405023877181	3.95267750356481e-14	3.55475694951466e-12	176.080534815117	426.500274233137	459.174576644118	232.992469184621	379.556734609843	154.682306027454	407.341183184466	250.682811782	337.053962222689	198.133016299547	142.192955462827	125.462481099775	322.890562349746	418.261548050341	304.473378491133	356.303619283586	177.7018176605	378.015380589786	220.60074943641	300.895579826406	123.628476309165	174.925858991215	149.701709981305	328.826957089631	399.918115901342	248.80673569785	389.785146603903	193.396822823579	430.189550250731	198.339686492238	337.472214123904	166.343932399388	134.689017465948
protein_coding	TNIP1	ENSG00000145901.15	1061.75853029515	2.6966248075594	0.126081934347543	6.91325638367875e-103	3.08792118470984e-99	243.236831814371	1902.1456080772	1911.15904873498	345.219208268313	2400.62354140701	370.840913168382	2167.01129441414	429.954496172095	1773.45253378799	315.326587642683	303.775859397858	296.993216978373	2047.48388662011	1980.68440890338	466.996330523561	1989.22504498647	400.754620036441	1854.6087931652	409.498397157407	1626.71672843651	285.890851464944	321.702729179245	318.663289083012	1675.78657810919	1876.03864126077	373.210103546775	1799.57870673921	408.687625589449	2084.68867110009	406.165184077583	1729.79178760001	239.273045618824	282.846936678492
protein_coding	N4BP3	ENSG00000145911.5	36.5910301880615	3.26377254908442	0.511430270114504	9.84121020065814e-12	7.08990412305479e-10	1.63795846339644	80.9666296004083	37.2303710792528	26.8368289113177	132.019733777337	21.814171362846	44.8951304047396	6.6947931929911	45.0711693669875	15.176145929327	9.04864262036172	6.86122943514393	69.6615207401785	57.9455545157903	17.4866467376664	69.7829669103798	24.0637878081928	65.3359917068767	11.8886631432796	82.5373291884934	12.8779662822047	13.0691733729068	11.3808317529647	59.7867194708421	53.1056576671159	13.4770315169669	43.4271494857609	30.1042224206514	45.4913087621463	9.48581109310704	61.1791733207077	16.3885647684126	10.7751213972759
protein_coding	GFPT2	ENSG00000131459.12	40.5936323883954	4.1282957299517	0.614926425749761	2.17573285545316e-12	1.70496024930248e-10	9.82775078037862	139.125757904927	86.8708658515899	12.1985585960535	105.809933689189	6.9408727063601	143.445416659046	7.43865910332344	63.6875219316128	5.90183452807161	11.6339690833222	0	70.6028926420728	90.605776151963	17.4866467376664	104.26396232492	5.55318180189064	61.6025064664837	1.32096257147551	63.731355449343	11.1609041112441	10.0532102868514	3.5017943855276	60.6659359336486	54.1894465990978	6.22016839244625	58.2559322369963	16.4204849567189	54.3917822156097	7.76111816708758	29.6028258003425	13.9302800531507	5.38756069863794
lincRNA	AC034213.1	ENSG00000250509.1	13.1728229068967	3.64789703021773	0.944723917395719	7.59407079428854e-06	0.000220260927799711	0.818979231698219	31.9305018142455	25.9484404491762	1.21985585960535	64.0684002154722	12.8901921689545	38.3251113211192	1.48773182066469	14.6971204457568	4.21559609147972	0	0.980175633591991	17.8860661359918	16.8568885864117	0	24.6292824389576	15.7340151053568	16.8006835817683	5.28385028590203	5.22388159420844	0	2.01064205737028	2.6263457891457	28.134926809808	37.9326126193685	6.22016839244625	24.3615716627439	11.8592391354081	14.834122422439	0	6.90732602007991	0.819428238420629	0
protein_coding	SERPINB1	ENSG00000021355.12	293.67766977427	1.30565226749857	0.198925920218975	4.81509283502669e-12	3.58456911051987e-10	186.727264827194	506.32652876875	397.123958178697	187.857802379224	452.361734854698	186.412009827957	448.951304047396	171.833025286772	926.898396112395	181.270631933628	103.41305851842	136.244413069287	454.682628614949	417.20799251369	136.807295065272	435.938299169549	145.308257149472	438.684515746172	105.677005718041	546.418014754203	149.384408873574	142.75558607329	179.46696225829	332.343822940857	357.650347554046	129.586841509297	346.357997118142	127.714882996703	366.897294581658	131.939008840489	524.956777526073	174.538214783594	161.626820959138
protein_coding	EDN1	ENSG00000078401.6	22.7673957806185	1.79561098618549	0.910438314940634	0.00139396092750012	0.0177726702459577	9.00877154868041	43.3342524621903	21.4356681971456	1.21985585960535	24.2683334149516	0.991553243765728	43.8001272241362	2.23159773099703	82.3038744962381	4.21559609147972	21.9752749351642	12.7422832366959	25.4170413511462	27.3924439529191	15.4293941802939	12.3146412194788	5.55318180189064	36.4014810938313	9.24673800032855	75.2238949566016	8.58531085480312	9.04788925816627	2.6263457891457	43.960823140325	40.1001904833324	3.11008419622313	5.29599383972694	1.82449832852433	31.6461278345365	0	121.371585781404	6.55542590736503	2.69378034931897
protein_coding	CD83	ENSG00000112149.9	58.0296218501925	1.99134290959813	0.392643439194295	2.06991994276097e-08	9.90604544035606e-07	16.3795846339644	115.177881544243	113.947499363774	39.0353875073711	72.8050002448548	23.7972778503775	50.3701463077566	38.6810273372819	129.33465992266	16.8623843659189	29.7312543240456	28.4250933741677	100.726793502691	87.4451095420108	23.6584044097839	73.0668712355741	27.7659090094532	85.8701605290379	34.3450268583632	111.791066116061	29.1900569063306	43.2288042334611	27.1389064878389	95.8345944459086	81.2841698986467	53.9081260678675	59.3151310049417	28.2797240921271	75.1595536070243	26.7327403533017	87.8217165410159	62.2765461199678	25.5909133185302
protein_coding	BTN3A1	ENSG00000026950.16	47.1562525897264	1.28146189239169	0.471817742582664	0.000329201232340262	0.00550036971740588	30.3022315728341	143.687258164105	58.6660392763984	50.0140902438193	162.112467211877	50.5692154320521	55.8451622107736	34.2178318752878	89.1625307042579	26.1366957671743	38.7798969444074	19.6035126718398	86.606214974276	37.9279993194264	25.7156569671565	55.0053974470052	39.7978029135496	42.0017089544207	21.1354011436081	30.298513246409	42.9265542740156	22.1170626310731	41.1460840299493	55.3906371568096	48.770501939188	32.1375366943056	47.6639445575425	31.0164715849136	30.6571863397073	39.6679372984476	22.6954997802625	14.7497082915713	29.6315838425087
transcribed_unprocessed_pseudogene	ZSCAN12P1	ENSG00000219891.2	13.7636867193963	1.40431028054658	0.825994191917972	0.00305772119474026	0.033311759357333	6.55183385358575	25.0882514254786	29.3330196381992	10.9787027364481	1.94146667319613	9.91553243765728	10.950031806034	11.1579886549852	8.81827226745408	5.05871530977566	7.75597938888147	1.96035126718398	16.9446942340975	23.1782218063161	12.3435153442351	2.46292824389576	16.6595454056719	16.8006835817683	9.24673800032855	27.1641842898839	8.58531085480312	5.02660514342571	7.0035887710552	18.4635457189365	20.5919897076572	17.6238104452644	9.53278891150849	23.7184782708163	18.7898884017561	11.2105040191265	9.86760860011415	13.1108518147301	36.3660347158061
protein_coding	IER3	ENSG00000137331.11	21137.4155391486	1.38668078545299	0.170630043209713	3.03094460700341e-17	3.92150449957012e-15	6583.77404362198	20136.742894141	23386.3140030858	17581.7825044919	21523.0995390523	16570.8378098128	24848.9071774331	18833.9409837046	15995.366085132	13730.1964699495	7268.64535061342	9078.38671832902	29186.294446331	33909.7385026405	24719.9467293882	40401.874912866	24395.1276557056	28382.8881687773	15724.7384508444	18967.9140685709	15056.9181771537	13037.0030999889	13131.7289457285	26761.5906949043	39305.7731961896	24124.9231101028	35639.9201438264	25916.0865075238	23396.3778846708	17503.0461597085	23904.2818337765	17993.8246874786	10536.7218363611
protein_coding	TNF	ENSG00000232810.3	13.5673108639324	6.43744475055421	1.43414738227517	3.29677995526024e-07	1.26581236104548e-05	0.818979231698219	37.6323771382179	27.0766335121839	0	23.2976000783535	0	32.8500954181021	0	48.990401485856	0	0	0	56.4823141136582	38.9815548560771	0	31.1970910893462	0	14.9339409615718	0	26.1194079710422	0	0	0	29.893359735421	23.843356503603	3.11008419622313	9.53278891150849	0	20.7677713914146	0	19.7352172002283	2.45828471526189	0
protein_coding	LTB	ENSG00000227507.2	118.416349699461	8.89098053824652	1.01614073640841	3.77878342158208e-17	4.82244741420951e-15	0	237.198013477252	240.305122420632	2.4397117192107	144.639267153111	0	421.576224532311	2.23159773099703	119.536579625489	5.05871530977566	0	1.96035126718398	449.034397203583	306.584661165363	7.20038395080381	126.430316519982	0	372.415152729197	0	94.029868695752	0	0	0	356.082667436633	456.275140364404	0	91.0910940433034	0	381.731417004097	0	87.8217165410159	4.09714119210315	0
protein_coding	PSMB8	ENSG00000204264.9	406.773433303123	1.3853373722361	0.253091273926751	2.96017348460046e-09	1.62996495765222e-07	257.159478753241	878.088799891752	468.200121148179	276.907280130414	832.889202801138	314.322378273736	377.776097308175	325.813268725567	719.179093812366	350.737594811113	471.82207949029	415.594468643004	1127.76353846938	286.567105968999	237.612670376526	423.62365795007	236.935756880667	289.345106130454	280.044065152807	439.850830232351	251.549608045732	293.553740376061	259.132784529043	596.987978245614	298.041956295038	318.265282746833	361.186779869377	272.762500114387	363.93047009717	275.950868163114	452.92323474524	322.854725937728	346.150774887488
protein_coding	PSMB9	ENSG00000240065.7	376.292119707091	1.99931832177909	0.218775224488917	3.16481025816106e-21	6.14615325497945e-19	315.307004203814	1357.04632710543	347.48346340636	283.006559428441	1129.93360380015	241.938991478838	358.066040057313	189.685807134748	907.302235518053	260.523838453447	253.361993370128	196.035126718398	1067.51573674814	356.101771387948	198.524871786448	432.654394844354	137.904014746951	292.145220060748	183.613797435096	469.104567159918	196.603618574992	208.101452937824	233.744775233967	708.64846902204	252.522821151796	188.678441237536	397.19953797952	118.592391354081	223.500777831414	195.752647103209	404.57195260468	136.025087577824	176.442612880392
protein_coding	TAP1	ENSG00000168394.11	429.279288242064	2.60821743859067	0.186856509494833	1.14340600393568e-45	9.57602528296133e-43	185.908285595496	1391.25757904927	449.020839077049	168.340108625538	1427.94873813575	211.2008409221	445.666294505586	203.819259431062	1174.78982763083	190.544943334883	253.361993370128	198.975653619174	1132.47039797885	378.226437657613	160.465699475056	698.650645185096	143.457196548842	332.280186394973	195.502460578375	701.044909942773	166.555030583181	200.058884708343	164.584336119797	939.003182277343	311.047423478822	146.173957222487	651.407242286414	169.678344552762	398.543422416195	129.35196945146	554.559603326415	140.122228769928	152.198589736522
protein_coding	TAPBP	ENSG00000231925.11	1289.71406848724	1.19344367152111	0.148188064135284	5.67795100599354e-17	7.17778712078429e-15	1144.93296591411	2069.78074260199	1505.00954605222	1038.09733652415	1737.61267251053	1045.09711892908	1658.92981861416	1126.9568541535	1906.70642582951	1070.76140723585	1089.71510413785	872.356313896872	3116.88236717204	1379.10419747581	942.221671276613	1515.52184607719	851.487876289898	1303.91972020724	840.132195458423	1401.0450435667	831.058090744942	1148.07661475843	986.630568122402	1790.96393473684	1496.71251506708	1014.92414270081	1389.66878354435	847.47947359955	1263.8672303918	872.694620565848	1473.23396399704	872.69107391797	956.292024008234
protein_coding	CDKN1A	ENSG00000124762.13	1562.73029399821	1.10445761690361	0.142362997449255	7.40059360506855e-16	8.12852084491136e-14	960.662638782011	1887.32073223487	2359.05169474902	951.487570492171	3695.58181242883	1395.11541397838	2200.95639301284	844.287808227211	2280.99309318145	663.534824798908	1076.78847182304	1055.64915737857	2427.79813498541	2266.19795933573	1126.34577516145	3329.87898574706	1337.39128395533	1872.34284805707	813.712944028912	1769.85108411782	491.079780894739	801.240859862058	748.508549906525	1737.33173050565	2206.59426551526	1166.28157358367	3094.97879993642	1513.42136351093	1782.07257368234	773.524777319729	1665.65233169927	432.658109886092	841.806359162178
protein_coding	VEGFA	ENSG00000112715.21	666.939348859635	1.10726560607396	0.122191848769753	1.17532730756455e-20	2.12829539477906e-18	212.934600241537	494.922778120806	1227.47405255234	825.842416952821	1151.2897372053	652.442034397849	1010.68793569694	552.692371376932	516.358831660922	279.072461255958	257.239983064569	201.91618051995	392.552083089925	1325.37286510662	846.559427358791	973.677632420122	672.860528329083	1082.71071971396	537.631766590531	519.253830464319	279.881133866582	231.223836597583	227.616635059294	523.133795369868	1273.4519950788	838.68603824817	1314.46567102023	860.25096189922	1119.48177214673	492.399830378556	556.533125046438	329.410151845093	228.971329692112
protein_coding	NFKBIE	ENSG00000146232.16	52.6980038614186	1.34320598338374	0.342250245775356	5.73785359043215e-06	0.000170481680957407	42.5869200483074	77.5455044060248	56.4096531503831	46.3545226650032	82.5123336108354	46.6030024569892	78.8402290034451	52.0706137232641	93.0817628231264	30.352291858654	40.0725601758876	25.4845664733918	106.375024914056	73.7488875655513	36.001919754019	93.5912732680387	33.3190908113438	71.8695908775643	26.4192514295101	76.2686712754433	35.1997745046928	32.1702729179245	19.2598691204018	58.0282865452291	72.6138584427911	36.2843156226031	58.2559322369963	31.9287207491757	70.214846132878	28.4574332793211	36.5101518204224	40.9714119210315	29.6315838425087
protein_coding	TENT5A	ENSG00000112773.15	248.645455057002	1.12279553341921	0.247956310202284	4.85624283812972e-07	1.82791163008253e-05	224.400309485312	604.398784341076	200.818365215364	156.141550029485	577.586335275848	279.618014741935	412.816199087483	270.023325450641	402.701100213736	145.016505546902	148.656271620228	175.451438412966	352.07309130847	132.747997617992	156.351194360311	228.231350601007	198.063484267433	378.948751899885	237.773262865591	213.134369043704	158.828250813858	210.112094995195	176.840616469144	398.285057651345	113.797837858105	142.027178294189	296.575655024709	152.345610431781	266.025262109073	257.84159243991	295.041497143413	91.7759627031105	150.851699561862
protein_coding	PRDM1	ENSG00000057657.16	41.522253309066	2.92021152943684	0.580970689610926	2.14885030122765e-08	1.024718648984e-06	8.18979231698219	87.8088799891752	87.9990589145976	13.4184144556588	149.492933836102	25.7803843379089	94.1702735318928	13.3895863859822	100.920227060863	10.9605498378473	1.29266323148025	1.96035126718398	50.8340827022924	86.3915540053601	27.772909524529	112.473723137906	11.1063636037813	61.6025064664837	26.4192514295101	44.9253817101926	3.43412434192125	10.0532102868514	10.5053831565828	53.6322042311966	87.7869034905385	8.293557856595	85.7951002035764	9.12249164262164	37.5797768035121	5.17407877805839	30.5895866603539	3.27771295368252	8.08134104795691
protein_coding	NCOA7	ENSG00000111912.19	697.572068078448	1.10561140803061	0.205749520284661	6.88698046388775e-09	3.54944377754215e-07	471.732037458174	1489.32983462159	969.117841123581	618.466920819911	1466.77807159967	616.746117622283	971.26782119522	472.354853061039	957.272445033626	360.855025430664	395.554948832955	368.546038230589	613.774480035086	914.486205812836	607.918130703579	956.437134712852	684.892422233179	661.760258859651	430.633798301015	567.313541131037	372.602491098456	492.607304055719	487.624868184718	943.399264591376	1046.94010829457	715.319365131319	1031.65959997881	712.46659728875	786.208488389267	483.776365748459	626.593146107249	352.354142520871	373.088578380677
protein_coding	IFNGR1	ENSG00000027697.14	281.865804352834	1.1096727215254	0.191667649210799	5.9524884592163e-10	3.5450375712666e-08	223.581330253614	548.520406166146	439.995294572988	254.949874657518	561.083868553681	224.091033091055	327.405951000418	192.661270776077	439.933805342987	157.663293821342	183.558178870195	186.233370382478	484.806529475566	409.833103757135	214.982892245428	362.871427933975	175.85075705987	339.747156875759	207.391123721655	333.283645710499	193.16949423307	196.037600593603	206.605868746128	367.512481453117	285.036489111255	167.944546596049	344.239599582251	204.343812794725	343.162698705756	170.744599675927	223.994715222591	122.914235763094	207.421086897561
protein_coding	TNFAIP3	ENSG00000118503.14	513.18306684337	4.68671306273154	0.252623531485657	2.25899740423103e-78	6.05411304333916e-75	30.3022315728341	1265.81632192188	1054.86051391216	64.6523605590834	1460.95367158009	38.6705765068634	938.417725777118	73.6427251229021	1285.50813498886	66.6064182453796	69.8038144999333	33.3259715421277	875.475868761703	919.75398349609	70.9752132293518	1171.53286801308	41.6488635141798	853.10137742979	54.1594654304958	1328.95547756663	40.3509610175747	47.2500883482017	56.9041587648235	1066.48956938429	1043.68874149862	58.054904996165	904.555747825361	60.2084448413028	741.70612112195	27.5950868163114	1096.29131547268	61.4571178815472	32.3253641918276
protein_coding	SOD2	ENSG00000112096.17	368.064685901061	3.4440175966661	0.292138290572006	1.32437578034804e-33	5.21959866372461e-31	43.4058992800056	858.702423790245	928.502890855305	50.0140902438193	1217.29960409397	60.4847478697094	764.312220061176	41.6564909786113	836.75605737842	52.2733915343485	71.0964777314135	62.7312405498874	461.272231928209	878.665317566711	44.2309299835091	623.941821786925	48.1275756163855	605.757980253757	80.5787168600059	726.119541594974	61.8142381545825	49.2607304055719	63.0322989394968	624.243688592616	636.184103073408	39.3943998188263	543.368967955984	65.6819398268758	796.09790333756	89.684032153012	579.228624826701	57.3599766894441	84.8540810035475
protein_coding	SLC22A1	ENSG00000175003.13	22.6796449446415	2.77875438543476	0.590787554312552	1.37574151215187e-07	5.79714976818712e-06	1.63795846339644	46.7553776565738	42.8713363942911	6.09927929802674	17.4732000587651	0.991553243765728	35.0401017793089	3.71932955166172	49.9702095155731	6.74495374636755	3.87798969444074	8.82158070232792	56.4823141136582	61.1062211257425	4.11450511474503	32.0180671706448	0.925530300315107	39.201595024126	2.64192514295101	64.7761317681847	0	1.00532102868514	10.5053831565828	58.0282865452291	56.3570244630617	7.25686312452063	31.7759630383616	6.38574414983515	34.6129523190243	6.03642524106812	44.4042387005137	4.09714119210315	2.69378034931897
protein_coding	RPS6KA2	ENSG00000071242.11	506.312246095016	1.08913604886605	0.346731907879338	0.000115759379375796	0.00231864825655556	195.736036375874	842.737172883123	890.144326713045	411.091424687002	775.615935941853	297.465973129718	790.592296395658	235.061627665021	596.703090097726	313.640349206091	676.062870064168	515.572383269387	965.847571343556	571.027100864697	285.95810547478	642.003295575494	229.531514478146	694.428254713089	579.902568877748	748.059844290649	269.578760840818	291.543098318691	303.780662944519	633.035853220681	588.497390066202	290.274524980825	675.768813949157	429.669356367479	638.856205659706	217.311308678452	510.155364625902	218.787339658308	383.863699777953
protein_coding	DLL1	ENSG00000198719.8	92.0269120676881	1.32115767605172	0.353459135443728	1.14590007986725e-05	0.000314009428838878	32.7591692679287	62.7206285636966	54.1532670243677	58.5530812610567	81.5416002742373	55.5269816508808	72.2702099198247	78.1059205848962	143.051972338699	108.762379160177	32.3165807870061	52.9294842139675	226.870628356527	141.176441911198	46.2881825408816	87.02346461765	61.084999820797	90.5370170795291	75.2948665741039	137.910474087103	115.043165454362	75.3990771513856	60.4059531503511	123.09030479291	118.132993586033	87.0823574942475	74.1439137561771	75.7166806337596	149.330165719219	111.242693728255	145.053846421678	136.025087577824	67.3445087329742
protein_coding	FAM20C	ENSG00000177706.8	241.916060038727	1.98841624210571	0.264501836170323	2.67310600460279e-15	2.77671476447112e-13	92.5446531818987	415.096523585192	365.534552414482	129.304721118167	461.09833488408	149.724539808625	409.531189545673	164.394366183448	358.609738876466	179.584393497036	158.99757747207	98.9977389927911	568.58862874416	335.030660654933	95.662243917822	301.298221836581	109.212575437183	313.612760193008	162.478396291487	344.776185217757	154.535595386456	96.5108187537736	149.701709981305	429.057633849572	313.215001342785	182.45827284509	217.135747428805	149.608862938995	360.963645612682	110.380347265246	372.008844224304	158.149650015181	75.4258497809311
protein_coding	HDAC9	ENSG00000048052.21	115.836435722386	1.94045215454608	0.266456372262146	1.82094542195395e-14	1.70634046532748e-12	37.6730446581181	231.49613815328	142.152325938965	106.127459785665	201.912534012397	27.7634908254404	121.545353046978	58.7654069162552	197.921222002858	66.6064182453796	32.3165807870061	67.6321187178474	216.51553743569	161.193997107562	141.950426458704	155.164479365433	58.3084089198517	153.072894856111	51.5175402875448	159.850776782778	81.5604531206297	38.2021990900354	61.281401746733	211.891167536367	200.500952416662	99.52269427914	131.340647225228	58.3839465127785	172.075820100292	58.6395594846617	160.842020181861	113.081096902047	45.7942659384225
protein_coding	NFE2L3	ENSG00000050344.8	112.900249308029	1.63004328073763	0.30278184071022	3.78774209472708e-09	2.06324162883508e-07	36.8540654264198	245.180638930814	141.024132875958	57.3332254014514	209.678400705182	40.6536829943948	175.200508896545	62.4847364679169	192.042373824555	74.1944912100431	82.7304468147357	63.7114161834794	120.495603442471	165.408219254165	55.545819049058	105.084938406219	39.7978029135496	165.206721887388	88.504492288859	212.089592724863	49.7948029578581	54.2873355489976	65.6586447286425	194.306838280237	156.065606205402	95.3759153508425	112.275069402211	44.700209048846	182.954176543414	80.198221059905	225.968236942614	77.0262544115392	53.8756069863794
protein_coding	NT5C3A	ENSG00000122643.19	353.966620327394	1.30594471152991	0.328563463318857	3.88439794304113e-06	0.000120488269529516	233.409081033992	1235.02619517242	233.535964042586	237.871892623043	1369.70473793987	235.989672016243	179.580521618958	190.42967304508	616.299250692068	258.837600016855	316.70249171266	248.964610932366	337.011140878161	253.906884332827	282.872226638721	505.721266079929	223.978332676256	238.009684075051	228.526524865263	471.194119797602	189.735369891149	201.064205737028	248.62740137246	540.718124625998	248.187665423868	251.916819894073	428.975501017882	215.290802765871	251.191139686634	204.376111733306	503.248038605822	217.148483181467	282.846936678492
protein_coding	INHBA	ENSG00000122641.10	2110.96955665937	2.87703630774113	0.228310360265344	1.19229991686387e-37	5.70600674499139e-35	475.007954384967	3194.19055648935	2891.55882048863	345.219208268313	3633.45487888655	527.506325683367	3127.32908380332	833.873685482558	5453.61149340549	613.790790919447	343.848419573745	458.722196521052	3793.72876463404	3513.60771473019	315.788267556681	4916.00477481593	722.839164546098	3370.40380076474	605.000857735782	4107.01570936668	646.473907366675	586.102159723437	562.03799887718	4293.21398788414	4666.7951411143	643.787428618187	4377.66850791829	886.706187662823	2599.92718990614	575.185090827491	4937.75134349712	1160.31038560361	483.533572702755
protein_coding	IGFBP3	ENSG00000146674.14	1330.42137119868	1.05482878148169	0.187886114641267	1.30129757041143e-09	7.45187497586033e-08	671.562969992539	1919.25123404911	2192.07912142389	1082.01214746994	3150.02967726072	1628.13042626333	2432.00206412016	1201.34344518674	1601.00632055777	947.666001364641	687.696839147491	775.318926171265	1925.10553937385	2027.04085251601	863.017447817771	1953.10209740933	1162.46605719577	1632.46642136182	916.748024604002	1165.97037182732	894.589391070485	746.95352431306	945.484484092452	1483.23817275457	1686.37557816392	1100.96980546299	1540.07500859259	995.263838210021	1528.90355100605	799.395171210021	961.105077651118	638.33459772967	649.201064185871
antisense	LINC00525	ENSG00000146666.5	8.21429399274587	2.16810991153981	0.974683967194286	0.000905874088024999	0.0125270513720691	5.73285462188753	22.8075012958897	6.76915837804597	1.21985585960535	16.5024667221671	2.97465973129718	21.9000636120681	0.743865910332344	11.7576963566054	0	5.17065292592098	0	26.3584132530405	16.8568885864117	1.02862627868626	13.956593382076	5.55318180189064	3.73348524039295	1.32096257147551	5.22388159420844	4.29265542740156	3.01596308605542	4.3772429819095	19.342762181743	19.5082007756752	1.03669473207438	8.4735901435631	4.56124582131082	19.7788298965853	2.58703938902919	3.94704344004566	2.45828471526189	8.08134104795691
protein_coding	DTX2	ENSG00000091073.19	926.620287425563	1.84616440480439	0.146130042342323	6.41460140752022e-38	3.30598687926042e-35	465.180203604588	1562.31383876844	1386.54927443642	542.83585752438	1266.80700426047	499.742834857927	1441.02418567408	500.621757653668	1401.12548249548	408.069701655237	381.335653286672	468.523952856972	2333.66094479598	1609.83286000232	674.778838818185	1353.78955806137	439.626892649676	1504.59455187836	431.954760872491	988.358397624237	451.587350962644	463.45299422385	524.393709232758	1455.10324594476	1575.82910710176	597.13616567484	1261.50573262296	460.685827952393	1495.27954018185	509.646759638751	1286.73616145489	408.075262733473	428.311075541716
protein_coding	GSAP	ENSG00000186088.15	44.6225859982354	1.74412343332332	0.367617816990719	1.22843155423898e-07	5.20917178063363e-06	19.6555015607572	77.5455044060248	80.1017074735439	41.4750992265818	88.3367336304238	23.7972778503775	85.4102480870655	20.8282454893056	48.990401485856	21.0779804573986	18.0972852407234	16.6629857710638	78.1338678572272	83.2308873954079	29.8301620819015	62.3941821786925	23.1382575078777	43.8684515746172	10.5677005718041	58.5074738551346	11.1609041112441	19.1010995450177	28.8898036806027	81.7671310410046	71.5300695108091	26.9540630339338	58.2559322369963	14.5959866281946	56.3696652052682	19.8339686492238	103.609890301199	24.5828471526189	24.2440231438707
protein_coding	SAMD9	ENSG00000205413.7	1635.45137159736	1.14278469566796	0.330483229918041	2.91024511784109e-05	0.000699657090424519	1455.32609472773	5977.84608965268	1172.19259246496	1066.15402129507	5359.41875135791	1231.50912875703	676.711965612904	658.321330644125	3382.2973185835	1177.83754795943	1387.0276473783	1211.4970831197	1111.76021613717	1092.53709150681	791.013608309733	2616.45077109859	844.083633887377	866.168575771165	797.861393171206	2803.13486345225	956.403629225068	1189.29477693452	1333.30821228963	3397.29241228432	1109.79986634952	802.401722625567	2762.39038680157	798.218018729393	645.778796123511	820.091486322254	2517.22695388912	832.539090235359	1126.00018601533
protein_coding	SAMD9L	ENSG00000177409.11	190.538010825446	2.99643498495111	0.377035230451836	7.14727095880246e-17	8.86791026369934e-15	81.8979231698219	1326.25620035598	56.4096531503831	23.1772613325016	1182.35320397644	66.4340673323038	28.4700826956885	23.803709130635	592.783857978857	53.1165107526445	86.6084365091764	48.0286060460075	261.701388726616	62.1597766623932	20.5725255737252	383.395829966439	35.1701514119741	15.86731227167	6.60481285737754	364.626935275749	21.4632771370078	60.3192617211085	91.9221026200995	587.316597154743	75.865225238737	7.25686312452063	305.049245168272	24.6307274350784	16.8120054120975	17.2469292601946	296.028258003425	21.3051341989364	43.1004855891035
protein_coding	CCDC71L	ENSG00000253276.2	242.731888957562	2.61303300856426	0.227311326145134	7.08724706656944e-32	2.56673272140623e-29	59.78548391397	397.990897613274	394.867572052681	104.90760392606	347.522534502107	78.3327062574925	455.521323131016	90.0077751502137	583.965585711403	91.056875575962	125.388333453584	77.4338750537673	454.682628614949	376.119326584312	58.6316978851167	392.426566860724	113.840226938758	299.612190541534	108.318930860992	484.776211942544	112.467572197921	72.3831140653302	63.9077475358787	407.07722227941	397.750538037378	96.4126100829169	443.804283769117	103.996404725887	424.255901281756	89.684032153012	437.135060985057	132.747374624142	133.342127291289
antisense	AC083862.2	ENSG00000272941.1	9.40012341492245	3.20018364487745	1.08102233354396	0.000128885701340208	0.00254493277528124	4.91387539018931	37.6323771382179	2.25638612601532	1.21985585960535	70.8635335716586	5.94931946259437	1.0950031806034	0.743865910332344	35.2730890698163	3.37247687318378	1.29266323148025	1.96035126718398	14.1205785284146	0	4.11450511474503	15.5985455446731	2.77659090094532	2.80011393029471	0	7.31343423189182	6.00971759836219	2.01064205737028	0	34.2894420494535	0	7.25686312452063	21.1839753589078	2.73674749278649	1.97788298965853	0	18.7484563402169	0	2.69378034931897
protein_coding	PARP12	ENSG00000059378.12	104.425748985725	2.03689852007815	0.300982432572707	6.78885902054011e-13	5.4801633057372e-11	50.7767123652896	253.163264384375	119.588464678812	40.2552433669765	293.161467652615	71.3918335511324	68.9852003780145	58.0215410059229	243.972199399563	77.5669680832269	67.2184880369728	37.2466740764956	250.404925903885	82.1773318587572	42.1736774261366	165.837168422314	32.3935605110287	78.403190048252	39.6288771442652	193.283618985712	64.3898314110234	82.4363243521816	85.7939624454262	254.972774213885	81.2841698986467	40.4310945509006	128.163050921392	42.8757107203217	65.2701386587316	56.9148665586423	174.65667222202	61.4571178815472	41.753595414444
protein_coding	KDM7A	ENSG00000006459.10	69.7036967698828	1.11628068358655	0.376878938815941	0.00020175840562075	0.003663364004496	31.1212108045323	90.0896301187641	138.767746749942	56.113369541846	148.522200499504	31.7297038005033	84.3152449064621	20.8282454893056	109.738499328317	37.9403648233175	31.0239175555259	41.1673766108636	65.8960331326013	153.819108351007	61.7175767211755	151.880575040238	45.3509847154402	92.4037596997256	29.0611765724612	73.1343423189182	26.6144636498897	33.1755939466097	19.2598691204018	68.5788840989071	163.652128729275	39.3943998188263	163.11661026359	67.5064381554001	69.2259046380487	33.6315120573795	92.755520841073	9.83313886104755	18.8564624452328
protein_coding	DNAJB6	ENSG00000105993.14	695.146298933204	1.22142845464318	0.131161048280569	9.35664110725177e-22	1.87132822145035e-19	349.704131935139	987.564806112022	798.760688609424	508.67989345543	996.943136686211	500.734388101693	871.62253176031	475.330316702368	921.99935596381	449.382543351738	421.40821346256	501.849924399099	1069.39848055193	929.235983325946	522.542149572619	1168.24896368789	531.254392380871	756.964132489671	409.498397157407	763.731489073274	499.665091749542	480.543451711498	449.980578540297	1018.13266392993	991.66687276349	637.567260225741	1067.67235808895	633.100919997942	871.257456944584	454.456586006128	921.634643250662	594.085472854956	385.210589952613
protein_coding	MFHAS1	ENSG00000147324.10	1212.97084188139	1.20038565655595	0.145876318607681	1.45178475037778e-17	2.02644954740232e-15	868.117985600112	2135.92249636007	1107.88558787352	777.048182568607	1787.12007267703	874.549961001372	1611.84468184821	865.859919626849	1493.22743728889	919.843067160875	633.40498342532	694.944524216721	1788.60661359918	1341.17619815638	742.668173211479	2104.98267244957	1092.12575437183	1555.92997393376	883.723960317114	1674.77643910323	1031.95436474734	899.762320673202	1000.63774566451	2109.2402942728	1303.79808517429	738.126649236955	1698.9548237844	930.494147547407	1200.57497472273	842.512494360507	1824.52083016111	801.400817175375	692.301549774975
protein_coding	FAM167A	ENSG00000154319.15	48.8908201261467	1.39764621495677	0.388622530172726	1.93372268084735e-05	0.000495447111345211	15.5606054022662	49.0361277861628	43.9995294572988	26.8368289113177	86.3952669572276	33.7128102880348	45.990133585343	28.2669045926291	46.0509773967046	40.4697224782053	36.1945704814469	25.4845664733918	70.6028926420728	45.3028880759815	30.8587883605878	86.2024885363515	70.3403028239481	56.9356499159925	29.0611765724612	75.2238949566016	29.1900569063306	22.1170626310731	20.1353177167837	61.5451523964551	48.770501939188	47.6879576754213	82.6175038997402	76.6289297980218	45.4913087621463	24.1457009642725	97.6893251411301	85.2205367957454	29.6315838425087
protein_coding	SLC7A2	ENSG00000003989.17	25.8154888107361	3.53378493732371	0.924447249748994	5.33213122996672e-06	0.000159844649846877	0	50.1765028509572	101.537375670689	1.21985585960535	106.780667025787	0	38.3251113211192	1.48773182066469	28.4144328617965	2.52935765488783	1.29266323148025	0	21.651553743569	61.1062211257425	5.14313139343129	91.9493211054416	9.25530300315107	35.468109783733	5.28385028590203	44.9253817101926	0.858531085480312	7.03724720079599	6.1281401746733	21.9804115701625	55.2732355310798	6.22016839244625	52.9599383972694	3.64899665704866	58.3475481949268	3.44938585203892	25.6557823602968	2.45828471526189	1.34689017465948
protein_coding	PDGFRL	ENSG00000104213.12	35.5977959222963	2.48433355302161	0.527542678452488	1.23234887806154e-07	5.20929809653773e-06	12.2846884754733	107.195256090681	40.6149502682758	20.7375496132909	89.3074669670218	14.8732986564859	50.3701463077566	12.6457204756499	45.0711693669875	21.0779804573986	42.6578866388481	6.86122943514393	64.0132893288127	33.7137771728235	6.17175767211755	58.2893017721996	26.8403787091381	36.4014810938313	14.5305882862306	22.9850790145172	14.5950284531653	28.148988803184	18.3844205240199	68.5788840989071	63.9435469869354	22.8072841056363	41.3087519498701	12.7714882996703	52.4138992259511	11.2105040191265	74.9938253608675	29.4994165831427	9.42823122261639
protein_coding	TNFRSF10B	ENSG00000120889.12	400.758119990076	1.19199773972577	0.145546070421079	2.14595495545026e-17	2.90462589929631e-15	230.133164107199	434.482899686698	560.711952314807	315.942667637785	510.605735050581	204.25996821574	499.321450355152	266.303995898979	529.096336047245	245.34769252412	192.606821490557	245.043908397998	590.240182487728	695.346654189484	326.074530343544	539.381285413171	285.063332497053	546.022216407469	293.253690867563	504.626962000536	234.378986336125	211.11741602388	208.356765938892	583.799731303517	590.664967930166	385.650440331668	620.690478015997	365.811914869128	545.895705145755	277.675561089133	610.804972347066	320.396441222466	255.909133185302
protein_coding	TNFRSF10A	ENSG00000104689.9	592.750472301676	1.38648663881278	0.147858955575114	5.17454132640999e-22	1.05058869354385e-19	218.667454863424	662.557912645594	609.224254024137	490.38205556135	611.56200205678	385.714211824868	743.507159629712	583.190873700558	853.412793883611	484.793550520168	196.484811184997	341.101120490013	819.934926549939	841.790873783936	599.689120474089	647.750128144584	448.882195652827	834.433951227825	450.448236873148	899.552410522694	457.597068561006	295.564382433432	321.289634872157	851.960752459499	990.583083831508	552.558292195642	694.834391772174	504.473787836977	728.84988168917	565.699279734384	1001.56227291159	600.640898762321	272.071815281216
protein_coding	SLC25A37	ENSG00000147454.13	599.041677923723	1.22966631924324	0.158296943446035	6.82505753824016e-16	7.55832818284448e-14	285.823751862678	826.771921976	777.325020412278	341.559640689497	650.391335520703	274.660248523107	773.072245506004	460.452998495721	987.646493954857	538.753180491108	325.751134333022	441.079035116396	1208.72152203229	805.969985537811	423.794026818738	667.45355409575	346.14833231785	682.294427681812	461.015937444952	978.955410754662	527.996617570392	351.8623600398	477.119485028136	841.410154905821	778.160453163045	418.824671758048	517.948197525295	394.091638961255	759.507068028877	428.586192115836	1026.23129441187	633.418028299146	355.579006110104
protein_coding	NKX3-1	ENSG00000167034.9	291.730779797071	1.21977305095769	0.21055451717287	4.92107955886539e-10	2.95706125958728e-08	139.226469388697	546.239656036557	405.02130961975	230.552757465411	449.449534844903	251.854523916495	312.07590647197	237.293225396018	340.973194341558	176.211916623852	160.29024070355	203.876531787134	506.458083219135	365.583771217804	212.925639688055	380.111925641245	260.074014388545	313.612760193008	196.823423149851	409.552316985942	316.797970542235	234.239799683638	226.741186462912	340.256771106116	353.315191826118	221.852672663916	351.653990957869	287.358486742582	268.992086593561	220.760694530491	308.856149183573	249.925612718292	148.157919212543
protein_coding	IDO1	ENSG00000131203.12	10.9529793903779	5.71712384028175	1.47880066616939	7.99561400301213e-06	0.000230411242237339	4.09489615849109	144.827633228899	5.64096531503831	3.65956757881604	54.3610668494916	1.98310648753146	0	0	63.6875219316128	9.27431140125539	0	0	19.7688099397804	0	0	8.20976081298585	0	0	0	12.5373158261003	0	0	0	26.376493884195	2.16757786396391	0	0	0.912249164262164	0	0	3.94704344004566	0	0
protein_coding	TCIM	ENSG00000176907.4	15.4975305125956	3.2871966682221	0.851677045982784	3.51289777948479e-06	0.000109983248236206	0.818979231698219	84.3877547947917	47.3841086463218	0	50.4781335030993	0	17.5200508896545	0.743865910332344	68.5865620801984	10.1174306195513	0	8.82158070232792	64.0132893288127	30.5531105628713	0	18.0614737885689	0	14.0005696514736	0	15.6716447826253	2.57559325644094	0	2.6263457891457	28.134926809808	18.4244118436933	2.07338946414875	6.35519260767233	0	7.91153195863414	0	8.88084774010274	3.27771295368252	0
protein_coding	LYN	ENSG00000254087.7	613.647889370584	1.46281065916957	0.157479743175786	1.09991635672329e-21	2.16748223236649e-19	324.315775752495	1071.95256090681	881.118782208983	358.637622723972	1450.27560487751	533.455645145962	850.817471328845	304.985023236261	1159.11289915535	292.562368748693	254.654656601608	285.231109375269	712.618529733988	978.753093548531	383.677601949974	1078.76257082634	376.690832228248	784.03190048252	315.710054582646	929.850923769103	315.939439456755	302.601629634228	281.894448034972	743.8171275343	1010.09128460718	404.310945509006	944.805301007286	425.108110546168	774.341190451316	344.938585203892	904.859708630468	263.036464533022	207.421086897561
protein_coding	SDR16C5	ENSG00000170786.12	52.85760021187	3.00290381158399	0.465756323903176	6.74598058573593e-12	4.96682087081656e-10	5.73285462188753	59.2995033693131	72.2043560324903	39.0353875073711	210.64913404178	18.8395116315488	109.50031806034	31.2423682339585	107.778883268883	33.7247687318378	10.341305851842	2.94052690077597	59.3064298193411	94.819998298566	16.4580204589801	113.294699219205	24.9893181085079	112.937928521887	22.4563637150836	90.8955397392269	33.4827123337322	4.02128411474057	10.5053831565828	53.6322042311966	85.6193256265746	15.5504209811156	109.097473098375	21.8939799422919	80.1042610811706	10.3481575561168	47.3645212805479	29.4994165831427	6.73445087329742
protein_coding	SDCBP	ENSG00000137575.11	2229.88262917217	1.22322713429616	0.145484351910893	2.9969643842347e-18	4.41311238997198e-16	986.050994964655	2964.97516846565	3155.55599723243	1424.79164401905	3835.36741289895	1586.48519002516	3196.31428418134	1430.4541455691	2567.09703785885	1393.6760678432	1449.07548248936	1524.17311023555	3667.58492978021	4284.81036755853	1536.76766035727	3390.63121576316	1385.51885957171	2869.18340724198	1380.4058871919	2878.35875840885	1446.62487903433	1348.13549946677	1513.65062314431	2955.92574795546	2784.25376626165	1493.87710891918	3302.58175845372	1739.65915624795	3488.98559375765	1415.97289226198	2646.49262655062	1272.57205426724	1270.11743470389
protein_coding	MSC	ENSG00000178860.8	259.991236128132	2.15613380380877	0.668425230172328	4.56211905613141e-05	0.00104499821114805	30.3022315728341	559.924156814091	596.814130331053	213.474775430936	499.927668348003	97.1722178890413	423.766230893518	64.716334198914	308.639529360893	105.389902286993	314.1171652497	153.887574473943	619.422711446452	395.083326244025	180.009598770095	402.278279836307	99.0317421337164	293.078591370847	266.834439438052	387.612014290266	50.6533340433384	72.3831140653302	88.4203082345719	392.130542411699	364.153081145937	153.430820347008	466.047457895971	159.643603745879	224.489719326244	31.0444726683503	391.744061424532	24.5828471526189	149.504809387203
protein_coding	RIMS2	ENSG00000176406.22	12.2442713200498	3.41010775219673	0.981545725364227	2.08166970548628e-05	0.00052730385734435	11.4657092437751	109.47600622027	5.64096531503831	0	33.9756667809322	0.991553243765728	3.28500954181021	2.97546364132938	35.2730890698163	5.90183452807161	10.341305851842	0.980175633591991	38.5962479776665	7.37488875655513	0	4.92585648779151	1.85106060063021	0	1.32096257147551	7.31343423189182	0.858531085480312	2.01064205737028	2.6263457891457	39.5647408262925	3.25136679594587	9.33025258866938	15.8879815191808	2.73674749278649	10.8783564431219	3.44938585203892	21.7087389202511	7.37485414578566	2.69378034931897
protein_coding	MTSS1	ENSG00000170873.18	122.356039398534	1.49388736875663	0.240575242809831	2.88833017477801e-11	1.98480124830899e-09	63.8803800724611	165.3543843952	174.869924766187	43.9148109457925	283.454134286635	69.408727063601	167.535486632321	58.7654069162552	282.18471255853	89.3706371393701	58.169845416611	57.8303623819275	208.043190318641	142.229997447849	42.1736774261366	264.354298178145	86.99984822962	150.272780925816	67.3690911452509	221.492579594438	53.2289272997794	59.3139406924233	60.4059531503511	166.171911470429	179.908962709005	35.2476208905288	227.727735108258	75.7166806337596	104.827798451902	36.2185514464087	185.511041682146	65.5542590736503	90.2416417021855
protein_coding	TRIB1	ENSG00000173334.3	108.528016881635	1.55373264742138	0.338060767076476	2.71934887130436e-07	1.065475873552e-05	18.836522329059	66.14175375808	238.048736294616	56.113369541846	153.375867182494	94.1975581577442	55.8451622107736	63.2286023782493	134.233700071245	65.7632990270836	73.681804194374	39.2070253436796	128.96795055952	249.692662186224	106.977132983371	165.016192341016	66.6381816226877	132.53872603395	122.849519147222	176.567197884245	57.5215827271809	63.3352248071639	36.7688410480398	107.264408462393	208.087474940536	103.669473207438	169.471802871262	114.943394697033	161.197463657171	60.3642524106812	159.855259321849	66.373687312071	64.6507283836552
protein_coding	CD274	ENSG00000120217.13	35.3296742376681	1.07066889731874	0.599012363759483	0.00329311483422374	0.0350498322308166	16.3795846339644	85.5281298595862	28.2048265751915	20.7375496132909	93.1904003134141	31.7297038005033	38.3251113211192	20.0843795789733	63.6875219316128	29.509172640358	36.1945704814469	35.2863228093117	53.6581984079753	34.7673327094742	14.4007679016076	35.3019714958392	19.4361363066172	11.2004557211789	11.8886631432796	39.7015001159842	42.0680231885353	34.1809149752948	18.3844205240199	64.1828017848746	18.4244118436933	27.9907577660081	38.131155646034	6.38574414983515	40.5466012879999	16.3845827971849	73.0203036408447	50.804550782079	16.1626820959138
protein_coding	DDX58	ENSG00000107201.9	376.013271611339	2.42514586368639	0.277160657031652	8.12515876149853e-20	1.3781914861276e-17	184.270327132099	1720.82597277487	332.81695358726	168.340108625538	1439.59753817493	188.395116315488	392.011138656019	134.639729770154	888.685882953428	198.976135517843	200.362800879438	152.907398840351	433.972446773274	289.727772578952	89.4904862457045	486.017840128763	137.904014746951	308.012532332419	161.157433720012	640.447883449955	158.828250813858	173.920537962529	154.954401559596	825.584258575304	322.969101730623	126.476757313074	622.808875551888	142.310869624898	339.206932726439	157.809402730781	560.480168486484	119.636522809412	154.892370085841
protein_coding	B4GALT1	ENSG00000086062.12	1611.21688486524	1.25683741846299	0.120652644705587	1.29207252948393e-26	3.46275437901694e-24	1090.06135739033	2421.01626255869	1696.80236676352	886.835209933088	2093.87180704202	1075.83526948581	1973.19573144733	1106.1286086642	3076.59721331176	1336.34396099907	1083.25178798045	1051.72845484421	3027.45203649208	1956.45263156041	969.994580801142	1898.09669996233	1146.73204209042	1715.53646796056	1069.97968289516	2413.4332965243	992.461934815241	1206.38523442217	1114.44606319416	2444.22176660207	2064.61791542563	1021.14431109326	2159.70628784065	1102.90923959296	1876.02201569112	996.872511239249	2568.53851860971	1406.1388571298	1127.34707618999
protein_coding	SLC28A3	ENSG00000197506.7	21.2627230392521	3.7351094057491	0.99634158497479	5.08149609635524e-06	0.000153360467772883	3.27591692679287	90.0896301187641	49.6404947723371	0	94.1611336500122	1.98310648753146	52.5601526689634	2.23159773099703	64.6673299613299	0	3.87798969444074	0	64.0132893288127	45.3028880759815	0	38.5858758210335	1.85106060063021	31.7346245433401	0	19.8507500579921	0	1.00532102868514	7.8790373674371	32.5310091238405	23.843356503603	2.07338946414875	9.53278891150849	10.0347408068838	24.7235373707317	1.72469292601946	17.7616954802055	0	6.73445087329742
protein_coding	NINJ1	ENSG00000131669.9	231.017808045413	1.63168445131045	0.464425999738204	2.0152441391913e-05	0.000512215227127462	53.2336500603842	431.061774492314	486.251210156302	123.20544182014	563.996068563475	57.5100881384122	336.165976445245	44.6319546199407	381.14532355996	78.4100873015228	286.971237388614	198.975653619174	423.617355852437	311.852438848617	78.1755971801556	349.735810633197	86.0743179293049	338.81378556566	169.083209148865	350.000066811966	73.8336733513069	70.3724720079599	93.6729998128633	379.821511932408	311.047423478822	88.1190522263219	354.831587261705	95.7861622475272	412.388603343804	53.4654807066033	372.995605084315	37.693698967349	130.64834694197
protein_coding	TDRD7	ENSG00000196116.7	167.838863765276	1.5730841574908	0.202166249743607	4.72185719268027e-16	5.2727405318263e-14	140.864427852094	400.271647742863	142.152325938965	131.744432837378	420.327534746961	102.12998410787	133.590388033615	116.043082011846	275.326056350511	91.056875575962	129.266323148025	101.938265893567	364.310926033096	145.390664057801	73.0324657867243	290.625532779699	94.4040906321409	112.937928521887	88.504492288859	178.656750521929	97.8725437447556	108.574671097995	111.181971740501	316.51792661034	150.646661545492	67.3851575848344	320.937226687452	111.294398039984	123.617686853658	92.2710715420412	225.968236942614	153.233080584658	126.607676417992
protein_coding	PAPPA	ENSG00000182752.9	71.8732660371812	2.4256108897104	0.355556023275436	4.64772044850131e-13	3.79752768353156e-11	13.1036677071715	137.985382840132	64.3070045914367	34.1559640689497	59.2147335324819	36.6874700193319	73.3652131004281	47.60741826127	174.405829289647	72.5082527734512	33.6092440184864	25.4845664733918	111.081884423528	50.5706657592352	17.4866467376664	105.084938406219	29.6169696100834	82.136675288645	58.1223531449223	147.313460956678	44.6436164449762	33.1755939466097	39.3951868371855	196.06527120585	118.132993586033	40.4310945509006	79.4399075959041	41.0512123917974	63.2922556690731	49.1537483915547	154.921455021792	103.247958040999	35.0191445411466
sense_overlapping	AL596244.1	ENSG00000261534.1	9.51917519162799	1.7019330198183	1.58074330995472	0.00396425461702847	0.0399106024554331	3.27591692679287	19.3863761015062	1.12819306300766	10.9787027364481	11.6488000391768	8.92397919389155	8.76002544482724	6.6947931929911	17.6365445349082	16.0192651476229	0	0	34.8307603700892	4.21422214660293	0	8.20976081298585	10.1808333034662	0.933371310098238	1.32096257147551	6.26865791305013	6.8682486838425	2.01064205737028	13.1317289457285	24.618060958582	4.33515572792783	2.07338946414875	5.29599383972694	6.38574414983515	11.8672979379512	5.17407877805839	31.5763475203653	15.569136529992	14.8157919212543
protein_coding	LCN2	ENSG00000148346.11	40.7704409556556	3.65778490793152	0.491336449004949	5.30239509667313e-15	5.34226272897894e-13	9.00877154868041	145.968008293694	122.973043867835	18.2978378940802	100.956267006199	0	82.1252385452553	8.92639092398813	130.314467952377	10.1174306195513	12.9266323148025	2.94052690077597	74.36838024965	130.640886544691	6.17175767211755	43.511732308825	6.47871210220575	49.4686794352066	2.64192514295101	94.029868695752	6.00971759836219	12.0638523442217	7.0035887710552	56.2698536196161	87.7869034905385	10.3669473207438	32.835161806307	1.82449832852433	26.7014203603902	1.72469292601946	43.4174778405023	0.819428238420629	6.73445087329742
protein_coding	ASS1	ENSG00000130707.17	165.847944381207	1.82491233837867	0.353012749577196	1.02522286495803e-08	5.20378272365059e-07	67.9752762309521	281.672641004237	293.330196381992	117.106162522113	434.888534795932	98.1637711328071	267.180776067231	98.9341660742018	259.649127875037	64.9201798087877	60.7551718795715	124.482305466183	524.344149355127	298.156216872157	105.948506704685	198.676211674258	102.733863334977	170.806949747978	51.5175402875448	165.074658376987	85.8531085480312	83.4416453808667	61.281401746733	191.669188891817	246.020087559904	92.2658311546194	291.279661184982	113.118896368508	268.003145098731	43.1173231504866	112.490738041301	44.249124874714	53.8756069863794
protein_coding	SLC2A6	ENSG00000160326.13	258.696146757676	2.16230391537343	0.245650462737878	6.44535308460975e-20	1.10727860684321e-17	76.9840477796325	551.94153136053	460.302769707126	128.084865258562	574.674135266054	96.1806646452756	659.19191472325	107.116691087858	301.780873152873	84.3119218295944	137.022302536906	99.9779146263831	326.656049957323	507.813768665653	159.43707319637	362.871427933975	103.659393635292	434.017659195681	165.120321434438	313.432895652507	89.2872328899525	87.4629294956073	104.178382969446	439.60823140325	406.420849493234	133.733620437594	305.049245168272	107.645401382935	545.895705145755	147.461245174664	366.088279064235	79.484539126801	74.0789596062716
processed_pseudogene	AL807752.1	ENSG00000213590.2	5.45809702703166	2.30923907215266	1.37694898383006	0.00353272654702693	0.0368680184814337	0.818979231698219	3.42112519438345	7.89735144105363	1.21985585960535	0	0.991553243765728	5.47501590301702	5.95092728265876	6.85865620801984	7.5880729646635	1.29266323148025	1.96035126718398	12.2378347246259	5.26777768325366	4.11450511474503	8.20976081298585	0	11.2004557211789	9.24673800032855	1.04477631884169	12.0194351967244	1.00532102868514	0	14.067463404904	7.5865225238737	11.4036420528181	4.23679507178155	0	4.94470747414633	9.48581109310704	3.94704344004566	13.9302800531507	2.69378034931897
protein_coding	TOR4A	ENSG00000198113.2	97.039784269504	1.0548732488291	0.283322417229551	1.54974832083086e-05	0.000405598193342451	71.251193157745	110.616381285065	99.2809895446742	70.7516398571102	85.4245336206296	73.3749400386639	137.970400756029	132.408132039157	92.1019547934093	76.7238488649309	33.6092440184864	54.8898354811515	186.391636575072	114.83755349493	60.6889504424892	114.936651381802	88.8509088302502	156.806380096504	114.923743718369	150.447789913203	114.184634368882	92.489534639033	65.6586447286425	146.829149288686	79.1165920346828	79.8254943697269	116.511864473993	78.4534281265461	105.816739946732	84.5099533749537	74.9938253608675	77.0262544115392	60.6100578596768
protein_coding	AKR1C2	ENSG00000151632.17	8966.57118585495	1.54754236662694	0.169347163076179	3.90935494150705e-21	7.48362231659921e-19	4610.85307446097	11435.6811497591	21054.338941849	11300.7446833839	19403.0179319221	10316.1199481386	16006.7564940606	5189.95245638877	8706.57415206633	2333.75399624317	2907.19960759907	3323.77557351044	13886.1769248429	18131.6907857591	10525.9327097965	16859.5648055478	8541.71914160812	11393.6635823692	2954.99327239071	5729.55333252782	2615.94421745851	3976.04466844973	3695.268525328	9426.9589142113	19753.1370743031	8762.14387549262	13389.3316255976	6764.32755300394	9495.81623335062	3539.93223065495	5021.62601659809	1800.28383981012	3043.97179473043
protein_coding	AKR1C3	ENSG00000196139.13	1230.41074571068	1.02267562546622	0.162365571982195	2.54839618851876e-11	1.76023241887378e-09	706.779076955563	1602.22696603625	2321.82132366977	1369.89813033681	3356.7958779561	1620.1980003132	2299.50667926715	899.333885591804	1113.06192175865	386.991721197838	593.332423249433	604.768365926258	1370.63748915811	2158.73529459735	1177.77708909577	2264.2520322215	1229.10423881846	1398.19022252716	557.446205162664	715.671778406557	488.504187638298	618.272432641362	640.828372551551	1155.29043212774	1876.03864126077	1090.60285814224	1850.42024760059	1095.61124627886	1882.94460615492	653.658618961376	644.354841587454	320.396441222466	540.102960038453
protein_coding	IL15RA	ENSG00000134470.20	33.9519386838595	1.3337418612584	0.536968680756905	0.00064335649006389	0.00951542711573523	22.9314184875501	86.6685049243807	32.7175988272222	35.3758199285551	83.4830669474335	27.7634908254404	55.8451622107736	29.0107705029614	52.9096336047245	18.5486228025108	6.46331615740123	27.4449177405757	76.2511240534386	41.0886659293786	21.6011518524114	23.808306357659	13.8829545047266	30.8012532332419	18.4934760006571	49.1044869855594	33.4827123337322	29.1543098318691	14.0071775421104	41.3231737519055	34.6812458234226	21.7705893735619	43.4271494857609	10.0347408068838	39.5576597931707	22.421008038253	32.5631083803767	11.4719953378888	32.3253641918276
protein_coding	OPTN	ENSG00000123240.16	673.522737379294	1.27854704752758	0.174543661889453	1.76485750205633e-14	1.66542891039118e-12	506.129165189499	1565.73496396282	770.555862034232	397.673010231343	1757.99807257909	456.114492132235	888.047579469361	450.038875751068	1291.38698316716	374.344932923399	378.750326823712	519.493085803755	1010.09205073259	953.467760668913	368.248207769681	1043.4605993305	437.775832049045	668.293858030338	400.251659157079	991.492726580763	333.110061166361	380.011348842983	371.190204865926	951.312212756634	732.641318019803	350.402819441139	822.997442693566	446.089841324198	784.230605399609	354.424396296999	780.527840269029	338.42386246772	351.538335586125
protein_coding	PLAU	ENSG00000122861.15	1976.08834932088	2.42621159857962	0.141309591141021	2.09822409133489e-67	4.0166004034125e-64	572.466482957055	2803.04190926484	3655.34552414482	769.729047410975	4553.71008198152	730.774740655342	4193.86218171104	711.879676188054	3561.60218802173	558.144922511915	488.626701499533	511.651680735019	3709.94666536545	4469.18258647241	746.782678326224	4252.65610112667	588.637271000408	3620.54731187107	476.867488302658	2968.20952182924	681.673681871368	597.160691038974	613.689466063712	2744.03458041909	3588.42515379226	632.383786565369	3622.45978637323	613.943687548436	3453.3836999438	545.00296462215	3007.64710131479	603.099183477583	564.346983182324
protein_coding	IFIT2	ENSG00000119922.9	265.120580432257	1.30224436045375	0.37808200857403	3.19134526707295e-05	0.000760925739835898	307.117211886832	1318.27357490242	251.587053050708	235.432180903832	804.737936039795	147.741433321093	277.035804692661	226.879102651365	460.509773967046	216.681639102058	202.948127342399	166.629857710638	240.049834983047	179.104441230625	158.408446917684	177.330833560494	173.99969645924	201.608202981219	134.738182290502	269.552290261156	185.442714463747	199.053563679658	176.840616469144	453.675694808155	161.484550865312	132.69692570552	147.228628744409	171.502842881287	205.699830924488	150.910631026703	268.398953923105	122.094807524674	223.583768993474
protein_coding	IFIT3	ENSG00000119917.13	857.144533618734	2.60086015665262	0.269514650515188	2.19627863902632e-23	4.98815826490723e-21	558.543836018185	4873.96302693162	393.739378989674	267.148433253571	4253.75348097271	296.474419885953	503.701463077566	274.486520912635	2296.67002165693	368.443098395328	461.480773638448	400.891834139124	1382.87532388273	359.2624379979	162.522952032429	1242.95778708606	227.680453877516	377.082009279688	248.340963437395	1192.08977979837	286.749382550424	389.05923810115	379.944690829745	2686.00629387386	379.326126193685	177.274799184718	1139.69787430924	280.972742592746	401.510246900682	235.420584401657	1270.9479876947	201.579346651475	315.172300870319
protein_coding	IFIT1	ENSG00000185745.9	560.429518274349	2.30832716607995	0.267144637526559	3.43253305124951e-19	5.60926132765164e-17	576.561379115546	2947.86954249374	186.151855396264	140.283423854615	2300.63800773741	233.015012284946	144.540419839649	255.146007243994	1841.05928783847	310.267872332907	429.164192851441	251.905137833142	1259.55560473458	144.33710852115	101.83400158994	898.968809021951	187.882650963967	167.073464507585	132.096257147551	750.149396928332	232.661924165165	252.33557819997	333.545915221504	1778.65490425755	195.082007756752	161.724378203603	753.090324009171	122.24138801113	133.507101801951	150.048284563693	669.02386308774	165.524504160967	288.23449737713
protein_coding	IFIT5	ENSG00000152778.8	207.947771292317	1.93408901774913	0.2621708696777	8.48587950494496e-15	8.36108715928401e-13	113.838113206052	700.190289783812	138.767746749942	120.765730100929	512.547201723778	149.724539808625	97.455283073703	124.969472935834	443.853037461855	143.330267110311	131.851649610985	101.938265893567	450.917141007372	173.836663547371	114.177516934175	234.799159251395	104.584923935607	113.871299831985	138.701070004928	300.895579826406	151.101471044535	125.665128585643	192.598691204018	498.515734411286	149.56287261351	114.036420528181	315.641232847726	105.820903054411	161.197463657171	116.416772506314	257.544584462979	135.205659339404	127.954566592651
protein_coding	GOLGA7B	ENSG00000155265.10	42.1295971469	1.11715403028068	0.462287321935275	0.000923552228857167	0.0126669394746019	20.4744807924555	65.0013786932855	60.9224254024137	18.2978378940802	68.9220668984625	28.7550440692061	74.4602162810315	31.2423682339585	46.0509773967046	25.2935765488783	31.0239175555259	28.4250933741677	82.8407273666987	44.2493325393308	27.772909524529	45.1536844714222	18.5106060063021	69.0694769472696	42.2708022872162	56.4179212174512	8.58531085480312	23.1223836597583	34.1424952588941	67.6996676361006	67.1949137828813	36.2843156226031	55.0783359331602	48.3492057058947	61.3143726794146	21.5586615752433	46.3777604205365	28.679988344722	6.73445087329742
protein_coding	SLC25A28	ENSG00000155287.10	231.951872047698	1.84997677768099	0.167177406781574	1.04150059939081e-29	3.24560651903182e-27	122.846884754733	518.87065448149	230.151384853563	228.1130457462	425.181201429952	164.597838465111	168.630489812924	138.359059321816	334.114538133538	156.820174603046	178.387525944274	119.581427298223	547.878446902485	262.335328626032	272.585963851858	421.981705787473	178.627347960816	153.072894856111	136.059144861977	278.955277130731	136.50644259137	120.638523442217	150.577158577687	389.49289302328	288.2878559072	237.403093645032	330.470015598961	168.7660953885	128.562394327805	124.177890673401	269.385714783116	145.038798200451	127.954566592651
protein_coding	NFKB2	ENSG00000077150.18	161.867302000538	2.39641614798452	0.326772125235786	1.21960694266688e-14	1.17573618933354e-12	41.7679408166092	258.865139708348	302.355740886053	65.8722164186888	211.619867378378	55.5269816508808	224.475652023698	38.6810273372819	211.638534418898	92.7431140125539	65.9258248054925	69.5924699850313	341.718000387632	267.603106309286	118.29202204892	363.692404015273	67.5637119230028	330.413443774776	66.0481285737754	267.462737623472	40.3509610175747	38.2021990900354	49.0251213973864	287.503783337726	273.114810859453	76.7154101735038	325.174021759234	81.1901756193326	241.301724738341	33.6315120573795	337.472214123904	32.7771295368252	63.3038382089958
protein_coding	CASP7	ENSG00000165806.19	184.512595564997	1.15411322342333	0.209548557775361	2.89233492139638e-09	1.60154082424428e-07	115.476071669449	293.076391652182	163.587994136111	118.326018381719	375.673801263451	150.716093052391	224.475652023698	114.555350191181	222.416422745786	118.879809779728	105.99838498138	137.224588702879	328.538793761112	199.121996426989	159.43707319637	284.057724129311	194.361363066172	202.541574291318	143.98492029083	174.477645246562	175.140341437984	150.798154302771	105.053831565828	212.770383999173	173.406229117113	164.834462399826	285.983667345255	135.925125475062	217.567128862439	106.068614950197	226.954997802625	145.858226438872	161.626820959138
protein_coding	ADAM8	ENSG00000151651.15	26.8516501868143	2.21812967372362	0.676469869644974	4.61921188796169e-05	0.00105627029519943	4.09489615849109	26.2286264902731	37.2303710792528	20.7375496132909	9.70733336598063	7.93242595012582	66.7951940168077	8.18252501365579	42.1317452778362	11.8036690561432	3.87798969444074	4.90087816795995	48.9513388985038	32.6602216361727	5.14313139343129	50.9005170405123	4.62765150157553	44.8018228847154	19.8144385721326	67.9104607247098	6.8682486838425	2.01064205737028	12.2562803493466	42.202390214712	59.6083912590076	13.4770315169669	45.5455470216517	20.0694816137676	35.6018938138536	18.1092757232044	75.980586220879	27.8605601063014	8.08134104795691
protein_coding	IRF7	ENSG00000185507.20	108.151591269612	2.86261948107206	0.267463919134462	4.46767798634164e-28	1.27376351099953e-25	47.5007954384967	326.147268531222	67.6915837804597	45.1346668053979	412.561668054177	76.3495997699611	50.3701463077566	34.2178318752878	283.164520588248	56.4889876258283	89.1937629721369	50.9691329467835	415.145008735388	75.8559986388528	31.887414639274	220.842565869319	45.3509847154402	43.8684515746172	23.7773262865591	167.16421101467	30.9071190772912	50.2660514342571	34.1424952588941	243.542960197401	34.6812458234226	23.8439788377106	205.484560981405	57.4716973485163	37.5797768035121	25.0080474272822	191.431606842215	27.8605601063014	43.1004855891035
protein_coding	PHLDA2	ENSG00000181649.6	4444.52452685545	1.0159702983499	0.129507785668996	3.84696236671123e-16	4.36858438253648e-14	1761.62432738287	4301.49474440479	4612.05324157532	2978.88800915626	6668.9380224287	3663.78923571437	5564.8061638265	3458.23261713507	5840.63566514375	3363.20256178252	2139.35764809981	2567.07998437742	6132.0965689395	6256.01277663205	3893.35046482749	7437.22232048389	3521.64279269898	6139.71647782621	3706.62097556027	5608.35927954218	3723.44931772811	2982.78749210881	3226.0280776673	5049.34014589774	5480.72062903275	3595.25733083393	6182.54320849723	3596.08620552145	6233.29824190887	3782.25158676068	6623.13889239662	3752.16190372806	2827.12247661026
protein_coding	TRIM21	ENSG00000132109.9	78.3498757793689	1.91549195271901	0.420254539292294	2.3990768287166e-07	9.56774687642929e-06	32.7591692679287	257.724764643553	50.7686878353447	42.6949550861872	193.175933983015	37.6790232630977	79.9352321840485	60.2531387369199	153.829860665588	62.3908221538999	58.169845416611	48.0286060460075	200.512215103487	101.14133151847	52.4599402129992	119.041531788295	53.6807574182762	65.3359917068767	11.8886631432796	94.029868695752	49.7948029578581	69.3671509792748	57.7796073612054	154.742097453944	34.6812458234226	38.3577050867519	100.623882954812	65.6819398268758	46.4802502569755	36.2185514464087	94.7290425610959	31.9577012984045	29.6315838425087
protein_coding	TRIM22	ENSG00000132274.15	126.087774522295	2.27750140693486	0.379966663189456	1.02331408842987e-10	6.52971846902869e-09	114.657092437751	628.34666070176	51.8968808983524	52.45380196303	499.927668348003	46.6030024569892	60.2251749331872	45.375820530273	342.932810400992	92.7431140125539	118.925017296183	47.0484304124156	367.135041738779	57.9455545157903	27.772909524529	162.55326409712	18.5106060063021	23.334282752456	10.5677005718041	210.000040087179	74.6922044367872	28.148988803184	91.9221026200995	334.10225586647	52.0218687351339	27.9907577660081	213.958151124968	29.1919732563892	35.6018938138536	25.0080474272822	205.246258882374	15.569136529992	48.4880462877414
protein_coding	SAA2	ENSG00000134339.8	22.2201704208659	5.18879334651874	0.997058020670302	6.23223757100033e-09	3.26218685357049e-07	0	142.54688309931	46.2559155833141	7.31913515763209	41.7415334737167	0	60.2251749331872	1.48773182066469	77.4048343476525	8.43119218295944	0	2.94052690077597	44.2444793890323	55.8384434424888	0	22.9873302763604	0	23.334282752456	0	31.3432895652507	0	3.01596308605542	0.8754485963819	31.651792661034	65.0273359189174	2.07338946414875	10.5919876794539	2.73674749278649	21.7567128862439	0	28.616064940331	0.819428238420629	0
protein_coding	SAA1	ENSG00000173432.11	30.7684394624618	3.47208997063402	0.780012118659936	2.16396718113612e-07	8.73408440579037e-06	4.09489615849109	136.845007775338	60.9224254024137	12.1985585960535	76.687933591247	0	61.3201781137906	5.20706137232641	140.112548249548	17.7055035842148	1.29266323148025	1.96035126718398	84.7234711704873	62.1597766623932	5.14313139343129	23.808306357659	0	30.8012532332419	0	41.7910527536675	6.8682486838425	2.01064205737028	13.1317289457285	66.8204511732941	46.6029240752241	1.03669473207438	7.41439137561771	4.56124582131082	48.4581332466341	0	42.4307169804908	6.55542590736503	2.69378034931897
protein_coding	ABTB2	ENSG00000166016.5	58.719534343231	2.29086872851133	0.354960823101678	6.13164671510055e-12	4.53945115924571e-10	22.9314184875501	125.441257127393	62.0506184654214	28.056684770923	161.141733875279	20.8226181190803	77.7452258228417	26.0353068616321	102.879843120298	11.8036690561432	41.3652234073679	17.6431614046558	125.202462951942	95.8735538352167	29.8301620819015	109.189818812712	22.2127272075626	103.604215420904	26.4192514295101	67.9104607247098	10.3023730257637	16.0851364589623	28.8898036806027	113.418923702039	111.630259994142	35.2476208905288	83.6767026676856	22.8062291065541	78.1263780915121	23.2833545012627	101.636368581176	19.6662777220951	14.8157919212543
protein_coding	PTPRJ	ENSG00000149177.12	65.7755925328866	1.12618531076937	0.337002298055968	5.8783212656369e-05	0.00127458745889214	71.251193157745	131.143132451366	71.0761629694826	39.0353875073711	124.253867084552	39.6621297506291	67.8901971974111	47.60741826127	126.395235833508	69.9788951185634	56.8771821851308	42.1475522444556	142.14715718604	51.6242212958859	23.6584044097839	76.3507755607684	42.5743938144949	79.3365613583502	55.4804280019713	73.1343423189182	56.6630516417006	40.2128411474057	38.5197382408036	90.5592956690696	36.8488236873865	62.2016839244625	115.452665706047	22.8062291065541	66.2590801535609	54.3278271696131	71.0467819208219	40.9714119210315	43.1004855891035
protein_coding	UBE2L6	ENSG00000156587.15	248.164382492694	2.23460013376804	0.266282087277717	2.5805600521707e-18	3.88533760663903e-16	183.451347900401	949.932428973804	229.023191790555	137.843712135404	1025.09440344756	170.547157927705	146.730426200856	148.773182066469	713.300245634063	195.603658644659	183.558178870195	121.541778565407	544.112959294908	179.104441230625	111.091638098116	283.236748048012	96.2551512327711	149.339409615718	95.1093051462365	341.641856261232	145.091753446173	108.574671097995	111.181971740501	560.940103270548	143.060139021618	92.2658311546194	288.102064881146	74.8044314694974	140.429692265756	118.141465432333	226.954997802625	80.3039673652217	94.2823122261639
protein_coding	TMEM132A	ENSG00000006118.14	136.119558714201	1.42296032416762	0.275421123691895	1.44888401970057e-08	7.08578316203929e-07	101.553424730579	229.215388023691	190.664627648295	65.8722164186888	202.883267348995	81.3073659887897	245.280712455163	123.481741115169	251.8106636373	69.1357759002674	71.0964777314135	59.7907136491114	321.949190447852	187.53288552383	115.206143212861	160.911311934523	79.5956058270992	169.873578437879	84.5416045744325	155.671671507412	83.2775152915903	103.54806595457	105.053831565828	218.045682776012	185.327907368915	71.5319365131319	163.11661026359	71.1554348124488	177.020527574439	87.9593392269926	135.186237821564	76.2068261731185	47.141156113082
protein_coding	SLC15A3	ENSG00000110446.10	100.373314692858	3.061920453188	0.317786597310066	1.99152166433212e-23	4.60110177621558e-21	60.6044631456682	497.203528250394	58.6660392763984	42.6949550861872	442.654401488717	33.7128102880348	62.4151812943941	29.7546364132938	204.779878210878	34.5678879501337	42.6578866388481	31.3656202749437	449.975769105477	33.7137771728235	38.0591723113916	174.867905316599	29.6169696100834	40.1349663342242	22.4563637150836	127.462710898686	25.7559325644094	24.1277046884434	48.1496728010045	291.899865651758	16.2568339797293	15.5504209811156	175.826995478934	15.5082357924568	48.4581332466341	10.3481575561168	143.080324701655	9.01371062262692	30.9784740171681
protein_coding	EHD1	ENSG00000110047.17	900.334903192377	1.79535008941182	0.188096074708067	7.01743912257063e-23	1.51667232649107e-20	381.64432197137	1081.07556142517	1070.65521679427	574.552109874119	919.284469758366	488.835749176504	1237.35359408185	590.629532803881	1633.33998553844	521.890796125189	391.676959138514	422.455698078148	2283.76823399558	1443.3710852115	584.259726293795	1512.23794175199	602.520225505134	1518.59512152983	566.692943162993	1354.03010921883	581.225544870171	396.096485301946	477.994933624518	1295.96506617678	1308.13324090222	560.851850052237	1030.60040121086	597.523202591717	1042.34433555005	509.646759638751	1614.34076697868	670.292299028075	447.167537986949
protein_coding	BATF2	ENSG00000168062.9	14.3764934473558	4.14274339612527	0.853938863766922	4.78307429560084e-08	2.15077837453192e-06	4.91387539018931	92.3703802483531	14.6665098190996	1.21985585960535	57.2732668592857	0	14.2350413478443	3.71932955166172	28.4144328617965	26.1366957671743	14.2192955462827	4.90087816795995	59.3064298193411	0	0	8.20976081298585	0.925530300315107	6.53359917068767	3.96288771442652	15.6716447826253	6.8682486838425	2.01064205737028	0	50.1153383799706	5.41894465990978	3.11008419622313	14.8287827512354	0.912249164262164	15.8230639172683	0	8.88084774010274	5.7359976689444	4.04067052397845
protein_coding	OVOL1	ENSG00000172818.9	80.489665383249	1.12202104016578	0.355977173290527	0.000111426559504063	0.00224191576179345	63.8803800724611	149.389133488077	75.5889352215133	60.9927929802674	240.74186747632	89.2397919389155	122.640356227581	52.8144796335965	152.850052635871	32.8816495135418	36.1945704814469	53.9096598475595	170.388314242869	62.1597766623932	63.774829278548	130.535196926475	78.6700755267841	75.6030761179573	47.5546525731183	70.0000133623931	75.5507355222675	51.2713724629422	42.0215326263312	78.2502651897786	46.6029240752241	41.467789282975	116.511864473993	79.3656772908083	88.0157930398048	68.1253705777688	74.0070645008561	36.8742707289283	28.2846936678492
protein_coding	CCDC85B	ENSG00000175602.3	29.3719519618962	1.47051039183295	0.759479128805067	0.0018074057312255	0.0218782626905345	10.6467300120768	30.790126749451	39.4867572052681	26.8368289113177	7.76586669278451	2.97465973129718	27.3750795150851	30.4985023236261	28.4144328617965	47.2146762245729	29.7312543240456	10.7819319695119	82.8407273666987	15.803333049761	23.6584044097839	53.3634452844081	22.2127272075626	14.9339409615718	42.2708022872162	17.7611974203087	36.0583055901731	21.111741602388	20.1353177167837	51.8737713055836	43.3515572792783	24.880673569785	34.9535593421978	10.946989971146	53.4028407207804	12.0728504821362	35.5233909604109	24.5828471526189	35.0191445411466
protein_coding	FOSL1	ENSG00000175592.8	438.231556636318	2.48004074644905	0.297709484853512	2.7244793275102e-18	4.05644699873741e-16	76.9840477796325	242.899888801225	627.275343032259	269.588144972782	569.820468583063	222.107926603523	488.371418549118	197.124466238071	1104.24364949119	397.10915181739	64.6331615740123	73.5131725193993	970.554430853027	777.523986048241	384.706228228661	773.359468583267	236.935756880667	585.223811431595	264.192514295101	916.268831624161	340.836840935684	91.4842136103479	137.445429631958	540.718124625998	775.992875299081	313.081809086461	600.565701425035	289.182985071106	367.886236076487	181.955103695053	940.383099590879	540.003209119195	99.6698729248019
protein_coding	CCND1	ENSG00000110092.3	1986.55204944104	1.04711092850242	0.146252854907801	6.94263844667529e-14	6.12048389377954e-12	793.590875515574	2652.51240071197	2046.5422162959	1745.61373509525	2606.4190087658	1434.77754372901	1873.55044201243	1593.36077993188	2836.54424603106	2597.6503115698	965.619433915743	1309.5146464789	2626.42760628511	2140.82485047429	2268.1209445032	2213.35151518099	1529.90158642087	2141.15378536536	1791.22524692079	3498.95589180082	2773.05540610141	1081.72542686521	1526.78235209003	2359.81698617265	2020.18256921437	1576.81268748513	2085.56237408447	1500.64987521126	1857.23212728936	1656.56755544169	2954.36201487418	2418.9521598177	1078.85902990225
antisense	AP003119.2	ENSG00000255100.1	15.6791279409228	1.66058357523624	0.811490369776369	0.00142757616988032	0.0181150763981026	6.55183385358575	21.6671262310952	6.76915837804597	19.5176937536856	30.09273343454	24.7888310941432	8.76002544482724	11.9018545653175	14.6971204457568	12.6467882744392	15.5119587777629	5.88105380155194	26.3584132530405	31.606666099522	4.11450511474503	38.5858758210335	16.6595454056719	5.60022786058943	14.5305882862306	15.6716447826253	18.0291527950866	11.0585313155366	6.1281401746733	35.16865851226	6.50273359189174	11.4036420528181	27.5391679665801	20.0694816137676	3.95576597931707	13.7975434081557	0	23.7634189141983	8.08134104795691
protein_coding	HEPHL1	ENSG00000181333.11	14.9779058070313	1.58803275822661	0.846080284181777	0.00212523060479034	0.0251795668472065	1.63795846339644	18.2460010367117	29.3330196381992	8.53899101723744	16.5024667221671	1.98310648753146	6.57001908362043	9.67025683432048	47.0307854264218	7.5880729646635	18.0972852407234	0	19.7688099397804	28.4459994895698	7.20038395080381	14.7775694633745	3.70212120126043	8.40034179088414	10.5677005718041	34.4776185217757	23.1803393079684	22.1170626310731	10.5053831565828	15.825896330517	26.010934367567	13.4770315169669	11.6511864473993	9.12249164262164	6.92259046380487	19.8339686492238	27.6293040803196	7.37485414578566	8.08134104795691
protein_coding	PANX1	ENSG00000110218.8	220.654641878896	1.13583989747909	0.179394598470433	2.07365970583961e-11	1.44724166970056e-09	116.295050901147	303.339767235332	210.972102782433	164.680541046722	310.63466771138	165.589391708877	300.030871485333	180.75941621076	413.478988540625	144.173386328606	139.607628999867	124.482305466183	305.945868115649	322.387994215124	185.152730163527	353.019714958392	158.265681353883	258.543852897212	215.316899150508	302.98513246409	147.667346702614	110.585313155366	139.196326824722	255.851990676692	239.517353968012	122.329978384776	331.529214366906	176.97633786686	275.914677057366	194.02795417719	322.670801223733	163.066219445705	126.607676417992
protein_coding	BIRC3	ENSG00000023445.13	189.566945157823	5.4376836514939	0.352547704964731	2.51011116178801e-54	2.58734535138149e-51	16.3795846339644	748.086042505181	370.047324666513	31.716252349739	454.303201527894	25.7803843379089	427.051240435328	14.1334522963145	668.229076267076	18.5486228025108	27.1459278610852	9.80175633591991	325.714678055429	244.42488450297	51.4313139343129	326.748480356837	16.6595454056719	288.411734820356	15.8515508577061	402.23888275405	16.3120906241259	12.0638523442217	7.0035887710552	443.125097254476	302.377112022966	20.7338946414875	255.266903074838	27.3674749278649	286.793033500487	19.8339686492238	332.538409823847	21.3051341989364	28.2846936678492
protein_coding	BIRC2	ENSG00000110330.8	1055.70043606511	1.75796035320187	0.110711193664426	5.54054636312631e-58	6.18694343882437e-55	547.897106006108	2012.76198936226	1103.37281562149	606.268362223858	1588.11973867443	673.264652516929	1091.71817106159	628.566694230831	2381.91332024232	594.399048898641	524.82127198098	661.618552674594	2402.38109363426	1166.28597907236	552.372311654521	1380.06079266292	662.679695025616	1106.97837377651	542.915616876433	1981.94067684268	592.386448981415	591.128764866863	648.707409918988	1916.69188891817	1288.62504012655	596.099470942766	1361.07041680982	618.504933369747	1083.87987833288	632.099957386133	2006.08482840321	666.195157835972	626.30393121666
protein_coding	MMP13	ENSG00000137745.11	8281.12537179243	1.97838235101158	0.131864456604154	1.70390235144545e-51	1.63087796495493e-48	5970.35859908001	21171.0630779096	15962.8036484954	3469.27006471761	12895.2216433687	3949.35656991889	14904.0882911929	4332.27506177557	19890.1030032575	3767.05666734628	5108.60509080993	3779.55724313072	13996.3174373645	14372.6046309893	2115.88425525763	10680.0778416133	2676.63362851129	11978.8873938008	2013.14695892867	12094.3306669114	2359.2434228999	3612.11845606571	3609.47456288257	17018.9930705454	15208.8100825028	2647.71834571795	8651.53553657793	2258.72893071312	11005.9298959549	2454.23803372569	13262.0659585534	2670.51662901283	3390.12256961792
protein_coding	CASP1	ENSG00000137752.23	346.587513168551	1.11374740408797	0.211111791711095	1.0488263309015e-08	5.30349918267174e-07	376.730446581181	686.505789006279	288.817424129961	286.666127007257	699.898735687204	282.592674473232	393.106141836622	281.181314105626	544.773264522719	289.189891875509	319.287818175621	223.480044458974	789.811025689321	338.191327264885	190.295861556958	362.871427933975	226.754923577201	328.54670115458	180.971872292144	345.820961536599	188.018307720188	260.378146429452	324.791429257685	565.33618558458	356.566558622064	245.696651501627	333.647611902797	220.764297751444	284.815150510829	254.392206587871	377.929409384372	285.161026970379	304.397179473043
protein_coding	ZC3H12C	ENSG00000149289.10	90.9632031544834	2.3863307723982	0.323827618460263	1.04632297427285e-14	1.01599477212001e-12	33.578148499627	189.302260755884	172.613538640172	48.7942343842139	295.102934325811	32.721257044269	89.7902608094792	34.9616977856202	214.577958508049	58.1752260624202	41.3652234073679	23.5242152062078	122.37834724626	151.711997277706	58.6316978851167	152.701551121537	32.3935605110287	106.404329351199	47.5546525731183	178.656750521929	49.7948029578581	17.0904574876474	19.2598691204018	114.298140164845	139.808772225672	36.2843156226031	137.6958398329	35.5777174062244	139.440750770927	30.1821262053406	115.451020621336	44.249124874714	37.7129248904656
protein_coding	MPZL2	ENSG00000149573.8	3778.62597002567	1.13891515265265	0.13921160789395	2.38676924205003e-17	3.16660473697727e-15	2194.04536171953	5095.19578950175	4754.20556751428	2321.38570082898	6821.34315627459	2576.05532730336	6010.47245833209	2817.76406833892	4927.45458144739	2990.54386729571	2342.3057754422	2312.23431964351	6218.70278391377	5940.99967117348	2557.16492881404	5760.78916247217	2356.40014460226	5028.07124749921	2089.76278807425	3666.12010281549	2333.48749033549	2758.60090271203	2708.6379572056	4870.85920394802	4885.72050537466	2748.27773472917	5358.48656703572	2586.22638068323	5720.03760609248	2756.92164224211	4143.40885118793	2556.61610387236	2486.35926242141
processed_transcript	MIR100HG	ENSG00000255248.8	31.2198276828281	1.60167478367286	0.575978160082526	0.000255484054884801	0.0044576644992921	2.45693769509466	31.9305018142455	38.3585641422605	40.2552433669765	40.7708001371187	7.93242595012582	28.4700826956885	8.92639092398813	39.1923211886848	33.7247687318378	3.87798969444074	14.7026345038799	31.065272762512	103.248442591772	21.6011518524114	41.0488040649293	23.1382575078777	44.8018228847154	26.4192514295101	36.5671711594591	29.1900569063306	10.0532102868514	12.2562803493466	41.3231737519055	50.938079803152	36.2843156226031	39.1903544139793	17.3327341209811	39.5576597931707	15.5222363341752	63.1526950407306	28.679988344722	28.2846936678492
protein_coding	FEZ1	ENSG00000149557.13	570.426478558848	1.06979076892452	0.14621920469761	2.38082571222709e-14	2.20021134785124e-12	232.590101802294	598.696909017103	867.580465452891	439.148109457925	668.835268916066	426.367894819263	837.677433161604	384.578675641822	544.773264522719	343.149521846449	391.676959138514	445.979913284356	846.293339802979	867.076206663553	477.282593310424	817.692176973391	435.924771448415	836.300693848021	458.374012302001	617.462804435438	320.232094884156	385.037953986409	344.051298378087	733.266529980622	910.382702864844	602.319639335212	703.307981915738	469.808319595014	885.102637872194	446.695467839041	734.150079848493	363.006709620339	389.251260476591
protein_coding	ETS1	ENSG00000134954.14	939.869656873488	2.19514754612644	0.162871902177385	2.76487222515095e-42	1.76425180081061e-39	192.460119449081	1195.11306790462	1335.78058660107	330.580937953049	985.294336647034	215.167053897163	1330.42886443314	272.99878909197	2251.59885228994	626.437579193887	392.969622369995	328.358837253317	1358.39965443348	1516.0664172404	397.049743572896	1239.67388276086	299.871817302095	1562.46357310445	512.533477732497	2767.61246861163	663.644529076281	319.692087121875	333.545915221504	1332.01294115185	1534.64512768645	357.65968256566	1331.41285130735	401.389632275352	1486.37906672839	379.432443724282	2629.71769193042	812.053384274844	323.253641918276
protein_coding	C1S	ENSG00000182326.14	66.8110202348137	1.25080674984334	0.614654234548388	0.00179990582379964	0.0218071772503753	58.1475254505735	234.917263347663	136.511360623927	32.9361082093444	260.156534208281	13.8817454127202	56.940165391377	40.9126250682789	166.56736505191	85.1550410478904	38.7798969444074	45.0880791452316	163.798710929609	110.623331348327	26.7442832458427	58.2893017721996	16.6595454056719	34.5347384736348	25.0982888580346	86.7164344638602	19.7462149660472	30.1596308605542	54.2778129756778	129.244820032556	44.4353462112602	30.0641472301569	82.6175038997402	27.3674749278649	13.8451809276097	10.3481575561168	54.2718473006278	2.45828471526189	13.4689017465948
protein_coding	C1R	ENSG00000159403.16	77.4192428273101	1.51381661605275	0.340381148035467	5.12512457368568e-07	1.91299914449549e-05	68.7942554626504	273.690015550676	119.588464678812	51.2339461034246	257.244334198487	36.6874700193319	67.8901971974111	55.0460773645935	174.405829289647	81.7825641747066	49.1212027962493	59.7907136491114	155.32636381256	68.4811098822976	51.4313139343129	66.4990625851854	36.0956817122892	42.0017089544207	42.2708022872162	90.8955397392269	30.0485879918109	23.1223836597583	40.2706354335674	119.573438941684	76.9490141707189	21.7705893735619	104.860678026593	22.8062291065541	49.4470747414633	54.3278271696131	90.7819991210502	29.4994165831427	43.1004855891035
protein_coding	C3AR1	ENSG00000171860.4	8.15316671099182	5.19978687396706	1.94130527382622	0.000181994839518018	0.00335913340157223	0	39.9131272678069	11.2819306300766	4.87942343842139	52.4196001762954	0	8.76002544482724	1.48773182066469	30.3740489212307	0	0	0.980175633591991	7.53097521515443	6.3213332199044	0	16.4195216259717	8.32977270283596	3.73348524039295	3.96288771442652	28.2089606087256	0	0	0	19.342762181743	2.16757786396391	0	3.17759630383616	0	12.8562394327805	0	6.90732602007991	0	0
protein_coding	CLEC2D	ENSG00000069493.14	63.6230561429528	3.34318964805109	0.417698377349063	2.76952607478086e-17	3.63839700020231e-15	8.18979231698219	302.199392170538	111.691113237758	23.1772613325016	83.4830669474335	17.8479583877831	83.2202417258587	31.9862341442908	259.649127875037	21.9210996756945	19.3899484722037	25.4845664733918	154.384991910666	81.1237763221064	25.7156569671565	41.0488040649293	30.5424999103985	84.0034179088414	27.7402140009856	108.656737159536	5.15118651288187	19.1010995450177	18.3844205240199	148.587582214299	75.865225238737	26.9540630339338	44.4863482537063	13.6837374639325	48.4581332466341	20.6963151122335	111.50397718129	13.1108518147301	12.1220115719354
protein_coding	OLR1	ENSG00000173391.8	1488.19082124467	3.70092863023093	0.134313814639133	1.04835785314601e-168	7.02399761607824e-165	312.85006650872	5031.33478587326	2950.22485976503	279.346991849625	3452.89847827931	183.43735009666	3632.12555006149	202.331527610398	3779.11957061893	187.1724664617	218.460086120161	272.488826138573	2669.73071377225	2558.03284298798	210.868387130683	2332.39304696928	112.914696638443	2738.51142382823	173.046096863291	2485.52286252438	214.632771370078	179.95246413464	249.502849968842	3435.97793664781	2706.22096315895	182.45827284509	2389.55242048479	115.855643861295	2693.87663191492	171.606946138936	2628.73093107041	178.635355975697	180.483283404371
protein_coding	TMEM52B	ENSG00000165685.8	89.402944172214	2.45406046466975	0.299207524629155	1.21798142592762e-17	1.73271518325909e-15	54.0526292920824	190.442635820679	126.357623056858	48.7942343842139	131.049000440739	14.8732986564859	116.070337143961	26.7791727719644	181.264485497667	31.1954110769499	47.8285395647691	27.4449177405757	244.756694492519	107.462664738375	27.772909524529	149.417646796343	18.5106060063021	191.341118570139	30.3821391439367	138.955250405945	22.3218082224881	42.2234832047759	33.2670466625122	225.079414478464	132.222249701799	61.1649891923881	118.630262009883	28.2797240921271	110.761447420878	38.8055908354379	161.828781041872	27.8605601063014	43.1004855891035
protein_coding	GABARAPL1	ENSG00000139112.10	610.853261466776	1.15153872172864	0.19568435061093	3.27264714832631e-10	2.03025332349873e-08	531.517521372144	960.195804556954	745.735614648064	481.843064544112	1108.57747039499	550.312050289979	765.40722324178	423.259702979104	819.119512843512	322.914660607347	416.237560536639	316.596729650213	909.365257229898	705.882209555991	611.004009539637	998.30691485908	723.764694846413	586.157182741694	332.882568011828	539.104580522311	293.617631234267	291.543098318691	364.186616094871	899.43844145105	1109.79986634952	549.448207999419	1152.40825952458	586.576212620571	575.563949990633	288.88606510826	527.917060106107	320.396441222466	350.191445411466
protein_coding	ETV6	ENSG00000139083.10	437.060383588336	1.37449314401124	0.132810375581213	3.42685265195811e-26	9.0038873600468e-24	266.987229533619	868.965799373396	487.37940321931	275.687424270809	792.11840266402	261.770056354152	595.681730248252	231.342298113359	570.248273295364	299.30732249506	272.751941842332	315.616554016621	859.472546429499	492.010435615892	303.444752212446	633.793534762508	251.744241685709	518.95444841462	280.044065152807	632.089672899222	291.042037977826	343.819791810318	330.044120835976	678.755109286619	492.040175119808	304.788251229866	669.413621341485	273.674749278649	481.614507981853	279.400254015153	514.102408065947	290.897024639323	263.990474233259
protein_coding	DUSP16	ENSG00000111266.8	179.512637658509	1.97054054029395	0.249425176001058	1.40609910546744e-16	1.71288436484215e-14	76.1650685479343	425.359899168342	348.611656469367	97.5884687684278	486.33740163563	55.5269816508808	307.695893749557	99.6780319845341	383.104939619394	75.880729646635	95.6570791295382	83.3149288553192	253.229041609568	331.869994044981	115.206143212861	210.169876812438	52.7552271179611	257.610481587114	58.1223531449223	161.940329420462	54.0874583852597	62.3299037784788	74.4131306924615	301.57124674263	316.466368138731	106.779557403661	242.556517859494	73.8921823052353	282.83726752117	87.0969927639828	223.994715222591	61.4571178815472	60.6100578596768
lincRNA	LINC00941	ENSG00000285517.1	51.7030714711382	1.14181752456174	0.350582831430982	7.909071730509e-05	0.0016663767482519	24.5693769509466	68.422503887669	80.1017074735439	39.0353875073711	50.4781335030993	32.721257044269	67.8901971974111	40.1687591579466	78.3846423773696	37.9403648233175	20.6826117036839	29.4052690077597	61.1891736231298	108.516220275025	32.9160409179603	70.6039429916784	43.49992411481	65.3359917068767	66.0481285737754	53.2835922609261	44.6436164449762	37.1968780613502	18.3844205240199	49.2361219171641	75.865225238737	57.0182102640906	57.1967334690509	37.4022157347487	73.1816706173658	31.0444726683503	62.1659341807192	64.7348308352297	26.9378034931897
protein_coding	RAPGEF3	ENSG00000079337.15	32.6082193018554	1.00698010953924	0.568672400928348	0.00385542919590474	0.0391384478978209	26.207335414343	29.6497516846566	33.8457918902298	36.5956757881604	33.9756667809322	4.95776621882864	47.0851367659464	32.7301000546232	38.2125131589677	48.9009146611648	24.5606013981247	13.7224588702879	58.3650579174468	31.606666099522	58.6316978851167	15.5985455446731	21.2871969072475	29.8678819231436	26.4192514295101	44.9253817101926	29.1900569063306	34.1809149752948	8.754485963819	40.443957289099	34.6812458234226	27.9907577660081	29.6575655024709	21.8939799422919	21.7567128862439	22.421008038253	52.298325580605	60.6376896431266	35.0191445411466
protein_coding	RND1	ENSG00000172602.10	13.1851850286027	2.15731763022288	0.768192610356957	0.000193736954055634	0.00354655079828619	2.45693769509466	31.9305018142455	18.0510890081226	6.09927929802674	18.4439333953632	6.9408727063601	16.4250477090511	4.46319546199407	14.6971204457568	0	7.75597938888147	10.7819319695119	29.1825289587234	31.606666099522	6.17175767211755	22.9873302763604	5.55318180189064	12.1338270312771	3.96288771442652	10.4477631884169	0.858531085480312	16.0851364589623	1.7508971927638	24.618060958582	28.1785122315309	7.25686312452063	41.3087519498701	16.4204849567189	20.7677713914146	3.44938585203892	8.88084774010274	4.09714119210315	1.34689017465948
protein_coding	KRT6B	ENSG00000185479.5	502.03276208041	3.8257736743958	0.348052180232769	1.03788846588691e-29	3.24560651903182e-27	49.1387539018931	1243.00882062599	1041.32219715607	32.9361082093444	1343.49493785172	58.501641382178	1081.86314243616	61.7408705575846	2843.40290223908	149.232101638382	32.3165807870061	72.5329968858073	1219.07661295312	836.523096100682	46.2881825408816	666.632578014451	49.9786362170158	698.161739953482	50.1965777160693	1291.34353008833	95.2969504883147	44.2341252621462	77.9149250779891	658.533130642069	677.368082488723	39.3943998188263	381.31155646034	93.9616639190029	514.249577311219	57.777213021652	946.303664750947	71.2902567425947	41.753595414444
protein_coding	ITGA5	ENSG00000161638.10	145.673619463036	2.01840737892045	0.279051095768387	2.71761273344526e-14	2.47727963456915e-12	43.4058992800056	218.952012440541	135.383167560919	70.7516398571102	164.053933885073	60.4847478697094	282.510820595678	116.786947922178	287.083752707116	134.055955709055	62.0478351110518	81.3545775881352	295.590777194811	147.497775131103	89.4904862457045	293.088461023595	110.138105737498	266.944194688096	110.960856003943	253.88064547853	83.2775152915903	62.3299037784788	53.4023643792959	235.630012032142	158.233184069366	52.8714313357931	184.300585622497	83.9269231121191	157.241697677853	83.6476069119439	251.624019302911	86.0399650341661	90.2416417021855
protein_coding	IL23A	ENSG00000110944.8	56.0621290730971	3.49067165257309	0.386487676356789	1.71165900663191e-20	3.01792509064047e-18	4.09489615849109	80.9666296004083	86.8708658515899	9.75884687684278	99.0148003330025	5.94931946259437	97.455283073703	6.6947931929911	116.597155536337	17.7055035842148	7.75597938888147	9.80175633591991	120.495603442471	145.390664057801	23.6584044097839	104.26396232492	8.32977270283596	98.003987560315	11.8886631432796	140.000026724786	13.736497367685	11.0585313155366	11.3808317529647	97.5930273715216	146.311505817564	21.7705893735619	99.5646841868665	5.47349498557298	96.9162664932682	2.58703938902919	133.212716101541	9.01371062262692	6.73445087329742
protein_coding	STAT2	ENSG00000170581.13	157.817044445934	1.30484897362424	0.316033682536363	2.4038701214424e-06	7.68779466046017e-05	136.769531693603	442.465525140259	160.203414947088	128.084865258562	396.05920133201	140.800560614733	109.50031806034	74.3865910332344	355.670314787314	150.075220856678	217.167422888681	142.125466870839	361.486810327413	83.2308873954079	151.20806296688	220.842565869319	52.7552271179611	86.8035318391361	112.281818575418	222.53735591328	60.0971759836219	73.3884350940153	95.4238970056271	229.475496792497	111.630259994142	111.963031064033	187.478181926334	93.9616639190029	63.2922556690731	71.5747564298077	210.180063182431	49.9851225436584	105.05743362344
protein_coding	CYP27B1	ENSG00000111012.9	51.9926472675836	2.43604180854657	0.498847416037116	5.17314911100089e-08	2.30299661419973e-06	4.91387539018931	63.861003628491	49.6404947723371	9.75884687684278	66.9806002252664	11.8986389251887	60.2251749331872	17.1089159376439	122.47600371464	53.1165107526445	19.3899484722037	16.6629857710638	87.5475868761703	136.962219764595	15.4293941802939	97.6961536745317	15.7340151053568	96.1372449401185	18.4934760006571	103.432855565327	20.6047460515275	14.074494401592	14.0071775421104	58.0282865452291	67.1949137828813	31.1008419622313	61.4335285408325	26.4552257636028	130.540277317463	32.7691655943698	136.172998681575	30.3188448215633	25.5909133185302
protein_coding	HMGA2	ENSG00000149948.13	1180.44021371787	1.34082452157041	0.143071040899994	4.90258095319791e-22	1.01068591958234e-19	477.464892080061	1235.02619517242	1479.06110560304	703.856830992286	1702.666272393	633.6025227663	1795.80521618958	845.775540047876	1893.96892144319	1156.75956750204	500.260670582855	433.23763004766	1616.33555555252	1612.99352661227	791.013608309733	1734.72245978391	720.062573645153	1619.39922302044	803.145243457108	1893.13468974114	1066.29560816655	706.740683165654	748.508549906525	1404.98790756479	1747.06775835491	800.328333161418	1770.98034000469	821.024247835947	1464.62235384214	885.629817510994	2150.15191396487	1132.44982549731	607.447468771427
protein_coding	IRAK3	ENSG00000090376.10	28.1362212909618	1.5470639268451	0.440579544895604	2.53684217882665e-05	0.000630680615886403	12.2846884754733	46.7553776565738	47.3841086463218	21.9574054728963	40.7708001371187	8.92397919389155	59.1301717525838	31.2423682339585	42.1317452778362	29.509172640358	20.6826117036839	9.80175633591991	38.5962479776665	35.8208882461249	12.3435153442351	30.3761150080477	13.8829545047266	40.1349663342242	11.8886631432796	34.4776185217757	23.1803393079684	25.1330257171285	14.8826261384923	39.5647408262925	39.0164015513504	23.8439788377106	36.0127581101432	20.9817307780298	19.7788298965853	12.935196945146	33.5498692403881	24.5828471526189	26.9378034931897
protein_coding	PHLDA1	ENSG00000139289.13	3280.08600476281	1.02907514462583	0.112859471918805	7.57680736231061e-21	1.41012803687447e-18	1035.18974886655	2226.01212647883	4589.48938031516	3232.61802795417	4051.84094696032	2652.40492707332	3442.6899998171	2951.65993219874	3716.41185671704	2315.20537344066	1406.41759585051	1324.21728098278	2720.56479647454	5851.44745055817	3872.77793925376	4952.94869847437	2994.09052151937	3863.22385249661	2688.15883295266	3363.1349703514	1992.6506493998	1485.86448039664	1555.67215577064	3135.28590636798	6409.52774374129	4677.56663111958	5189.01476416445	4213.67888972693	4345.4089282798	2994.9292660328	4300.30382792975	3019.59305858002	1672.83759692708
protein_coding	NAV3	ENSG00000067798.15	120.598695674633	2.91586087922167	0.435859247209007	1.12126802720945e-12	8.9970009368902e-11	13.1036677071715	159.652509071228	276.407300436877	42.6949550861872	196.088133992809	7.93242595012582	166.440483451717	13.3895863859822	233.194311072675	69.1357759002674	25.8532646296049	17.6431614046558	106.375024914056	380.333548730915	79.2042234588419	165.016192341016	36.0956817122892	154.939637476308	77.9367917170549	262.238856029264	61.8142381545825	25.1330257171285	29.7652522769846	218.924899238819	261.193132607652	78.7887996376525	206.543759749351	43.7879598845839	152.296990203707	37.9432443724282	293.06797542339	45.0685531131346	41.753595414444
protein_coding	DUSP6	ENSG00000139318.7	1038.13782318601	1.6961928272953	0.159347409164971	1.29307233961288e-27	3.60982694808595e-25	192.460119449081	799.402920420932	1243.26875543444	696.537695834654	1098.87013702901	536.430304877259	1862.60041020639	1486.98795475436	1333.518728445	705.690785713705	310.239175555259	258.766367268286	786.045538081744	1359.08664227945	851.702558752222	1539.33015243485	907.94522460912	2088.88499199986	1351.34471061944	1383.2838461464	711.722269863179	304.612271691598	343.175849781705	1006.70284991344	1473.95294749546	931.988564134864	1612.10052481288	968.808612446418	1916.56861697912	1282.30919049547	1568.94976741815	1015.27158740316	329.988092791574
protein_coding	DRAM1	ENSG00000136048.13	244.229587083326	1.65837537578418	0.173545946869776	7.00236714595628e-23	1.51667232649107e-20	122.846884754733	569.047157332447	351.99623565839	118.326018381719	494.103268328414	150.716093052391	392.011138656019	141.334522963145	462.469390026481	118.879809779728	122.803006990623	142.125466870839	381.255620267193	343.459104948139	97.7194964751945	357.945571446183	126.79765114317	346.280756046446	116.244706289845	390.746343246792	97.0140126592753	99.526781839829	136.569981035576	365.754048527504	346.812458234226	116.10980999233	345.298798350196	129.539381325227	322.394927314341	190.578568325151	364.114757344212	113.900525140467	84.8540810035475
protein_coding	CHST11	ENSG00000171310.10	167.955888351861	1.21147145614747	0.217372962999796	1.77465203618923e-09	1.00764141037863e-07	73.7081308528397	210.969386986979	226.76680566454	120.765730100929	196.088133992809	98.1637711328071	232.140674287922	113.811484280849	234.174119102392	178.74127427874	94.3644158980579	86.2554557560952	201.453587005381	217.032440550051	65.8320818359205	204.423044243348	89.7764391305654	232.409456214461	124.170481718698	241.34332965243	151.101471044535	96.5108187537736	113.808317529647	249.697475437046	250.355243287832	147.210651954561	278.569275969637	126.802633832441	183.943118038244	95.7204573940802	341.41925756395	172.079930068332	92.9354220515044
protein_coding	SH2B3	ENSG00000111252.10	80.1255668861102	1.13587236778532	0.260914287642291	1.0513674229434e-06	3.63101120294886e-05	28.6642731094377	88.9492550539697	115.075692426781	86.6097660319797	112.605067045375	47.5945557007549	96.3602798930996	40.9126250682789	133.253892041528	51.4302723160526	59.4625086480913	56.8501867483355	114.847372031105	112.730442421628	65.8320818359205	120.683483950892	64.7871210220575	78.403190048252	60.7642782878733	98.2089739711187	57.5215827271809	46.2447673195165	40.2706354335674	88.8008627434566	132.222249701799	83.9722732980244	101.683081722757	72.9799331409731	102.849915462244	50.8784413175741	124.331868361438	63.9154025968091	44.447375763763
protein_coding	OAS1	ENSG00000089127.12	421.646386365052	2.62492306178827	0.20921868724223	1.91956927151254e-37	8.86973387526483e-35	257.159478753241	2096.00936909226	165.844380262126	130.524576977772	1914.28613977138	194.344435778083	199.29057886982	107.116691087858	1307.06391164264	244.504573305824	221.045412583122	162.70915517627	809.579835629101	134.855108691294	103.891254147312	733.131640599637	105.510454235922	133.472097344048	91.14641743181	736.56730478339	164.83796841222	177.94182207727	189.09689681849	1113.96725837584	132.222249701799	95.3759153508425	815.583051317949	133.188377982276	124.606628348488	122.453197747382	736.123601568516	126.191948716777	134.689017465948
protein_coding	OAS3	ENSG00000111331.12	1264.33874361129	2.06662376755032	0.183583532369981	1.56650201177087e-30	5.3823402455717e-28	902.515113331437	4148.68448572233	819.068163743562	650.18317316965	3460.6643449721	641.534948716426	907.757636720222	754.280033076997	2961.95967383485	795.904542071371	748.452011027062	561.640638048211	2201.86887853078	1020.89531501456	660.378070916578	2378.367707522	571.052195294421	896.036457694309	451.769199444623	2018.50784800214	623.293568058707	770.075907972818	817.668989020695	3460.59599760639	956.985626940068	521.457450233411	2130.04872233817	471.632817923539	736.761413647804	479.46463343341	2034.70089334354	596.543757570218	572.428324230281
protein_coding	OAS2	ENSG00000111335.12	714.180353773684	2.34272805579989	0.222367547050571	3.30441812621581e-27	9.03657201863098e-25	528.241604445351	2988.92304482634	278.663686562892	258.609442236334	2628.74587550756	433.308767525623	377.776097308175	323.58167099457	2039.96031787104	510.930246287342	474.40740595325	292.092338810413	1802.72719212759	362.423104607852	246.870306884702	1125.55820746036	234.159165979722	249.21013979623	215.316899150508	1122.08976643597	281.598196037542	416.202905875649	450.856027136679	1922.84640415782	250.355243287832	258.13698828652	1154.52665706047	252.693018500619	230.423368295219	277.675561089133	1053.86059849219	207.315344320419	317.866081219638
protein_coding	SLC8B1	ENSG00000089060.11	132.915972864327	2.07438865725132	0.26579429345127	3.54443952593309e-16	4.05944355961568e-14	52.414670828686	233.776888282869	205.331137467394	60.9927929802674	257.244334198487	67.4256205760695	177.390515257752	72.8988592125697	239.073159250977	80.9394449564106	59.4625086480913	63.7114161834794	319.125074742169	182.265107840577	87.433233688332	226.58939843841	94.4040906321409	238.009684075051	60.7642782878733	149.403013594361	67.8239557529447	79.4203612661262	43.772429819095	155.621313916751	218.925364260355	97.4493048149913	171.590200407153	91.2249164262164	183.943118038244	57.777213021652	150.974411581747	62.2765461199678	76.7727399555906
protein_coding	OASL	ENSG00000135114.12	247.897867874243	1.36383290714385	0.269679115383624	2.79503634430708e-08	1.3049995475162e-06	252.245603363051	906.598176511614	194.049206837318	131.744432837378	639.713268818124	149.724539808625	227.760661565508	173.320757107436	471.287662293935	211.622923792282	257.239983064569	155.847925741127	251.346297805779	144.33710852115	159.43707319637	297.193341430088	161.967802555144	157.739751406602	150.589733148208	284.179158724939	115.043165454362	164.872648704363	204.854971553365	600.50484409684	208.087474940536	126.476757313074	274.332480897855	144.135367953422	186.909942522731	167.295213823888	304.909105743527	140.941657008348	164.320601308457
protein_coding	HCAR3	ENSG00000255398.2	19.2922180522852	2.62704982362309	0.843394879984087	6.95154808903175e-05	0.00147858324433374	5.73285462188753	47.8957527213683	25.9484404491762	15.8581261748695	38.8293334639225	0	48.1801399465498	9.67025683432048	19.5961605943424	0.843119218295944	12.9266323148025	5.88105380155194	26.3584132530405	23.1782218063161	15.4293941802939	21.3453781137632	19.4361363066172	26.1343966827507	18.4934760006571	15.6716447826253	10.3023730257637	12.0638523442217	2.6263457891457	43.0816066775185	41.1839794153143	17.6238104452644	12.7103852153447	8.21024247835947	53.4028407207804	12.0728504821362	17.7616954802055	8.19428238420629	0
lincRNA	LINC00944	ENSG00000256128.5	10.16752059887	2.33248611821455	1.06694551063537	0.000926404706798795	0.0126930706248506	0	17.1056259719172	16.9228959451149	6.09927929802674	27.1805334247458	8.92397919389155	17.5200508896545	2.23159773099703	10.7778883268883	2.52935765488783	0	5.88105380155194	14.1205785284146	21.0711107330147	7.20038395080381	20.5244020324646	8.32977270283596	13.0671983413753	0	32.3880658840923	2.57559325644094	15.0798154302771	1.7508971927638	21.101195107356	11.9216782518015	1.03669473207438	15.8879815191808	1.82449832852433	15.8230639172683	0	3.94704344004566	3.27771295368252	9.42823122261639
protein_coding	GJB2	ENSG00000165474.6	450.930654910833	1.79080731630923	0.224355679980913	8.20002099023996e-17	1.00807597494693e-14	190.003181753987	518.87065448149	562.968338440823	182.978378940802	755.230535873293	198.310648753146	930.752703512894	384.578675641822	1168.91097945252	352.423833247705	137.022302536906	145.065993771615	725.797736360508	669.007765773215	138.864547622645	770.075564258073	198.989014567748	753.230647249278	206.070161150179	821.194186609567	328.81740573896	192.016316478862	167.210681908943	548.631072791257	664.362615304939	122.329978384776	579.381726066127	206.168311123249	512.27169432156	194.02795417719	1043.99298989208	381.853559104013	129.30145676731
protein_coding	EPSTI1	ENSG00000133106.14	277.576852565665	2.37099774848055	0.325834894092732	1.58716668332744e-14	1.50837117422608e-12	160.519929412851	1270.37782218105	86.8708658515899	96.3686129088225	1418.24140476977	176.4964773903	70.0802035586179	72.1549933022374	779.927191654827	179.584393497036	218.460086120161	135.264237435695	706.970298322622	130.640886544691	64.8034555572343	398.994375511113	58.3084089198517	73.7363334977608	39.6288771442652	526.567264696211	100.448137001197	133.707696815124	170.712476294471	739.421045220267	52.0218687351339	68.4218523169088	459.692265288298	44.700209048846	53.4028407207804	66.4006776517493	388.783778844498	87.6788215110073	130.64834694197
protein_coding	LACC1	ENSG00000179630.10	43.696575973281	1.39009237392722	0.368620269668604	9.78671480606972e-06	0.000275508357985996	31.9401900362305	55.8783781749297	59.794232339406	42.6949550861872	97.0733336598064	44.6198959694578	42.7051240435328	17.1089159376439	52.9096336047245	15.176145929327	36.1945704814469	22.5440395726158	64.954661230707	74.802443102202	27.772909524529	62.3941821786925	33.3190908113438	65.3359917068767	21.1354011436081	42.8358290725092	15.4535595386456	30.1596308605542	13.1317289457285	75.6126158013591	56.3570244630617	18.6605051773388	99.5646841868665	42.8757107203217	38.5687182983414	23.2833545012627	64.139455900742	13.9302800531507	39.0598150651251
protein_coding	PHF11	ENSG00000136147.17	75.7341849104233	1.73650378923326	0.380610274624266	2.82364197433957e-07	1.0999070481439e-05	58.1475254505735	273.690015550676	57.5378462133907	60.9927929802674	260.156534208281	39.6621297506291	52.5601526689634	54.3022114542611	175.385637319364	50.5871530977567	64.6331615740123	39.2070253436796	99.7854216007962	88.4986650786616	41.1450511474503	98.5171297558303	24.0637878081928	57.8690212260908	56.8013905734468	102.388079246485	43.7850853594959	36.1915570326651	31.5161494697484	119.573438941684	60.6921801909896	32.1375366943056	97.4462866509757	45.6124582131082	43.5134257724878	19.8339686492238	122.358346641415	28.679988344722	61.9569480343363
protein_coding	THSD1	ENSG00000136114.16	42.9814559307815	1.4374806564766	0.423882511787314	3.84653278764356e-05	0.000896409380076935	17.1985638656626	71.8436290820524	58.6660392763984	17.0779820344749	89.3074669670218	25.7803843379089	53.6551558495668	20.0843795789733	130.314467952377	14.3330267110311	16.8046220092432	29.4052690077597	58.3650579174468	56.8919989791396	26.7442832458427	60.7522300160953	24.0637878081928	53.2021646755996	25.0982888580346	60.5970264928179	14.5950284531653	27.1436677744988	27.1389064878389	98.4722438343281	83.4517477626107	17.6238104452644	48.7231433254878	19.1572324495054	51.4249577311219	13.7975434081557	60.1924124606963	30.3188448215633	16.1626820959138
protein_coding	ACOD1	ENSG00000102794.9	6.46924528091671	6.16310422592409	2.46708770008771	2.31551003364687e-05	0.000583229970880977	0	21.6671262310952	5.64096531503831	0	26.2098000881477	0	22.9950667926715	1.48773182066469	4.8990401485856	0	0	0	6.58960331326013	8.42844429320586	0	15.5985455446731	0	14.0005696514736	0	10.4477631884169	0	0	0	11.4298140164845	18.4244118436933	0	18.0063790550716	0	13.8451809276097	0	13.8146520401598	0	0
protein_coding	TNFSF13B	ENSG00000102524.11	44.913395664864	6.02468007685152	0.918182601844644	3.87222166427905e-12	2.94816876712155e-10	5.73285462188753	417.377273714781	9.02554450406129	0	288.307800969625	8.92397919389155	0	7.43865910332344	186.163525646253	1.68623843659189	11.6339690833222	0.980175633591991	186.391636575072	4.21422214660293	7.20038395080381	42.6907562275264	0	6.53359917068767	9.24673800032855	52.2388159420844	0	3.01596308605542	2.6263457891457	132.761685883782	8.67031145585565	1.03669473207438	19.065577823017	5.47349498557298	5.9336489689756	3.44938585203892	48.3512821405593	3.27771295368252	2.69378034931897
protein_coding	NFKBIA	ENSG00000100906.10	2409.35389114385	2.76149543267534	0.0942002338347135	1.30182378751717e-190	1.74444387527301e-186	923.808573355591	5806.78982993351	3574.11562360827	980.7641111227	4801.24708281402	613.771457890986	4120.49696861061	740.890446691015	5149.87100419318	935.862332308498	920.376220813935	812.56560024776	5499.49465086652	3689.55148935087	687.122354162421	4241.16243598849	610.84999820797	3432.00630723122	690.86342488169	4288.80678884513	809.594813607934	714.783251395136	731.875026575269	5474.88091389608	3829.02629669225	778.557743787856	3958.22579581191	667.766388239904	3459.31734891278	617.440067514967	4533.17939089244	756.332264062241	657.282405233828
protein_coding	GCH1	ENSG00000131979.18	122.868706346392	1.60054366019207	0.309300390206123	1.36241422202498e-08	6.73666072883198e-07	54.0526292920824	165.3543843952	181.639083144233	47.5743785246086	343.639601155715	80.315812745024	199.29057886982	75.8743228538991	200.86064609201	59.861464499012	68.511151268453	59.7907136491114	232.518859767893	192.800663207084	64.8034555572343	186.361570454779	58.3084089198517	120.404899002673	33.0240642868877	146.268684637836	79.843390949669	89.4735715529776	55.1532615720597	149.466798677105	211.338841736482	68.4218523169088	190.65577823017	103.996404725887	169.108995615805	70.7124099667979	176.630193942043	64.7348308352297	53.8756069863794
protein_coding	SUSD6	ENSG00000100647.7	294.852694955701	1.49102445694272	0.173941977373116	6.95585665003396e-19	1.10962475131494e-16	166.252784034738	461.851901241766	468.200121148179	178.098955502381	504.781335030993	123.944155470716	407.341183184466	215.72111399638	437.974189283553	188.015585679996	252.069330138648	152.907398840351	545.995703098696	310.798883311966	206.753882015938	389.963638616828	172.14863585861	372.415152729197	159.836471148536	347.910514174282	151.101471044535	176.936501048585	204.854971553365	491.482002708834	469.280607548187	170.017936060198	470.284252967752	169.678344552762	407.443895869658	169.019906749907	417.399843784829	181.093640690959	188.564624452328
protein_coding	IFI27	ENSG00000165949.12	497.685111299038	1.0284719147358	0.298907619487079	4.69365242330964e-05	0.00107146409663287	626.519112249137	1399.24020450283	558.455566188792	440.367965317531	1191.08980400582	308.373058811141	360.25604641852	606.994582831193	1732.30059653987	642.45684434151	548.089210147624	447.94026455154	1228.49033197207	325.548660825076	311.673762441936	448.252940389028	244.339999283188	302.412304471829	315.710054582646	616.418028116596	311.646784029353	307.628234777653	374.691999251453	680.513542212232	344.644880370262	291.3112197129	276.450878433746	158.731354581617	195.810415976195	120.728504821362	294.054736283402	179.454784214118	233.012000216091
protein_coding	BDKRB1	ENSG00000100739.10	47.3201384864702	1.32324677737268	0.397381216298522	4.88699679493664e-05	0.00110992808562968	39.3110031215145	71.8436290820524	40.6149502682758	29.2765406305284	42.7122668103148	15.8648519002516	50.3701463077566	20.0843795789733	104.839459179732	38.7834840416134	51.7065292592098	39.2070253436796	182.626148967495	28.4459994895698	15.4293941802939	25.4502585202561	23.1382575078777	66.2693630169749	19.8144385721326	72.0895660000765	30.0485879918109	41.2181621760908	42.0215326263312	84.4047804294241	57.4408133950437	35.2476208905288	45.5455470216517	17.3327341209811	60.3254311845853	28.4574332793211	65.1262167607534	40.1519836826108	36.3660347158061
protein_coding	WARS	ENSG00000140105.17	1567.88055968864	1.54065299724362	0.194647004658751	1.55172963705411e-16	1.8594792697726e-14	1180.14907287713	3664.02508318467	1609.93150091193	1335.74216626786	4005.24574680361	1316.78270772089	1552.71451009563	1118.03046322951	3589.03681285381	1168.56323655818	1105.22706291561	840.010517988336	3566.85813627752	1551.88730548653	1111.94500725985	2036.02068162049	1274.4552235339	1308.58657675773	892.970698317443	1663.28389959597	898.882046497887	943.996445935348	1033.02934373064	2032.74846200863	1362.32268750132	1121.70370010447	1749.79636464578	1257.99159751752	1155.08366596058	953.755188088763	1572.8968108582	865.316219772185	901.069526847195
protein_coding	TRAF3	ENSG00000131323.14	220.813508818847	1.18296809603344	0.153322620700454	9.9738051599699e-16	1.06919191314877e-13	104.829341657372	278.251515809854	275.279107373869	192.737225817645	349.464001175303	149.724539808625	262.800763344817	167.369829824777	314.518377539195	177.898155060444	152.534261314669	122.521954198999	268.290992039877	351.887549241345	213.954265966742	302.119197917879	134.20189354569	292.145220060748	167.762246577389	285.223935043781	183.725652292787	143.760907101975	119.061009107938	258.489640065111	288.2878559072	142.027178294189	325.174021759234	142.310869624898	337.22904973678	164.708174434859	295.041497143413	175.357643022015	148.157919212543
protein_coding	EXOC3L4	ENSG00000205436.7	8.42345432501547	7.97242425272732	2.48345469481243	7.16099558772747e-08	3.12564628259114e-06	0	36.4920020734234	29.3330196381992	0	10.6780667025787	0	7.66502226422383	0	3.91923211886848	0	0	0	37.6548760757722	43.1957770026801	0	10.6726890568816	0.925530300315107	8.40034179088414	0	5.22388159420844	0	0	0	30.7725761982275	15.1730450477474	0	18.0063790550716	0	14.834122422439	0	0.986760860011415	0	4.04067052397845
protein_coding	TNFAIP2	ENSG00000185215.8	802.697765124516	5.20289938063243	0.312083445015309	4.68286020849084e-64	6.97225853264191e-61	49.9577331335913	2581.80914669471	1528.70160037538	76.8509191551369	2077.36934031986	52.5523219195836	1460.73424292494	91.4955069708784	1677.43134687571	84.3119218295944	109.876374675821	77.4338750537673	3212.90230116526	1413.87153018528	75.0897183440969	1454.76961606109	82.3721967280445	1057.5096943413	75.2948665741039	1109.55245060987	57.5215827271809	24.1277046884434	77.9149250779891	1981.75390716585	1653.86191020447	92.2658311546194	1313.40647225228	114.03114553277	1534.83719997502	42.2549766874768	1116.02653267291	74.5679696962773	56.5693873356983
protein_coding	GPR176	ENSG00000166073.10	98.2583134171877	1.12368988025398	0.264674961620515	1.72954566996856e-06	5.72244740187128e-05	58.1475254505735	135.704632710543	83.4862866625669	39.0353875073711	73.7757335814528	52.5523219195836	150.015435742666	46.8635523509377	224.37603880522	112.977975251657	49.1212027962493	60.7708892827034	127.085206755731	146.444219594452	68.9179606719793	108.368842731413	73.1168937248934	138.138953894539	54.1594654304958	196.417947942237	113.326103283401	87.4629294956073	48.1496728010045	126.607170644136	118.132993586033	57.0182102640906	105.919876794539	48.3492057058947	77.1374365966828	57.777213021652	220.047671782546	113.081096902047	70.0382890822932
protein_coding	EHD4	ENSG00000103966.10	186.51203857677	1.15775376812146	0.274502978908222	1.82940842142817e-06	6.0083511880239e-05	126.941780913224	387.727522030124	226.76680566454	206.155640273304	445.566601498511	161.623178733814	179.580521618958	138.359059321816	310.599145420327	147.54586320179	118.925017296183	91.1563339240551	230.636115964104	252.853328796176	120.349274606292	212.632805056334	124.021060242224	233.34282752456	124.170481718698	267.462737623472	175.998872523464	128.681091671698	133.068186650049	245.301393123014	177.741384845041	92.2658311546194	190.65577823017	153.257859596044	166.142171131317	161.25878858282	188.47132426218	131.927946385721	103.71054344878
protein_coding	TRIM69	ENSG00000185880.12	119.683616223389	1.40519131284053	0.340568682248859	2.34182859379798e-06	7.52530051724051e-05	107.286279352467	327.287643596017	89.1272519776052	82.9501984531637	383.439667956235	109.07085681423	74.4602162810315	71.4111273919051	251.8106636373	75.880729646635	116.339690833222	64.6915918170714	209.92593412243	73.7488875655513	127.549658557096	114.936651381802	86.0743179293049	75.6030761179573	66.0481285737754	120.149276666794	60.9557070691022	60.3192617211085	98.0502427947728	251.455908362659	92.1220592184663	51.8347366037188	183.241386854552	61.120694005565	67.2480216483902	103.481575561168	133.212716101541	63.0959743583885	95.6292024008234
protein_coding	SORD	ENSG00000140263.13	45.9581476143998	1.04479021223565	0.450450701059795	0.0012432830812191	0.0162695246956405	10.6467300120768	53.5976280453407	65.4351976544443	26.8368289113177	57.2732668592857	15.8648519002516	30.6600890568953	39.4248932476142	56.8288657235929	59.0183452807161	41.3652234073679	32.3457959085357	82.8407273666987	31.606666099522	19.5438992950389	50.9005170405123	31.4680302107136	46.6685655049119	60.7642782878733	49.1044869855594	40.3509610175747	38.2021990900354	36.7688410480398	53.6322042311966	30.3460900954948	31.1008419622313	61.4335285408325	40.1389632275352	68.2369631432194	54.3278271696131	67.0997384807762	57.3599766894441	75.4258497809311
protein_coding	SQOR	ENSG00000137767.13	629.308342760439	1.70925534851274	0.1791748693874	8.02389164343506e-23	1.70666901622269e-20	294.013544179661	1136.9539396001	978.143385627642	408.651712967792	1346.40713786151	354.976061268131	1036.96801203142	441.11248482708	1243.37638971103	374.344932923399	258.532646296049	267.587947970613	1125.88079466559	860.754873443649	321.960025228799	1022.11522121674	326.712196011233	884.83600197313	332.882568011828	678.059830928256	332.251530080881	299.585666548172	361.560270305725	831.73877381495	916.885436456735	396.017387652411	897.141356449744	303.778971699301	824.777206687609	387.193561891369	749.938253608675	390.86726972664	381.169919428634
protein_coding	PML	ENSG00000140464.19	324.001270494829	1.58914547268976	0.207599120219235	1.2466151532472e-15	1.32576532170734e-13	203.106849461158	741.243792116414	287.689231066954	157.36140588909	751.347602526901	209.217734434569	355.876033696106	183.734879852089	482.065550620823	238.602738777752	299.897869703417	252.885313466734	841.586480293508	239.157106819716	166.637457147174	384.216806047738	183.254999462391	258.543852897212	147.947808005257	542.238909478836	145.091753446173	238.261083798379	256.506438739897	636.552719071907	222.176731056301	163.797767667751	442.745085001172	203.431563630463	283.826209016	189.716221862141	515.089168925959	258.119895102498	210.11486724688
protein_coding	STRA6	ENSG00000137868.18	45.4011911359885	1.85699605608182	0.435195289035064	8.28552032233394e-07	2.96069259518066e-05	27.0263146460412	92.3703802483531	30.4612127012068	24.397117192107	54.3610668494916	18.8395116315488	77.7452258228417	19.340513668641	81.3240664665209	45.528437787981	49.1212027962493	28.4250933741677	220.281025043267	26.3388884162683	26.7442832458427	44.3327083901236	16.6595454056719	30.8012532332419	14.5305882862306	39.7015001159842	16.3120906241259	34.1809149752948	47.2742242046226	89.6800792062631	39.0164015513504	20.7338946414875	58.2559322369963	20.0694816137676	58.3475481949268	18.1092757232044	74.0070645008561	22.9439906757776	30.9784740171681
protein_coding	STARD5	ENSG00000172345.13	115.280377035606	2.81927654320428	0.363508503643631	4.48005741773641e-16	5.04477053761915e-14	54.8716085237807	385.446771900535	116.203885489789	41.4750992265818	398.000668005206	63.4594076010066	113.880330782754	37.9371614269496	273.366440291076	27.8229342037662	40.0725601758876	49.9889573131915	395.376198795608	226.514440379908	42.1736774261366	151.880575040238	34.2446211116589	45.7351941948137	39.6288771442652	110.746289797219	32.6241812482519	70.3724720079599	37.6442896444217	283.9869174865	149.56287261351	44.5778734791981	174.767796710989	48.3492057058947	67.2480216483902	29.3197797423309	129.265672661495	31.1382730599839	56.5693873356983
protein_coding	ISG20	ENSG00000172183.14	157.321167330243	2.39912390355265	0.42410388965263	7.19315027390014e-10	4.24617681366792e-08	70.4322139260468	613.521784859432	100.409182607682	51.2339461034246	668.835268916066	73.3749400386639	134.685391214219	99.6780319845341	582.005969651969	108.762379160177	62.0478351110518	71.5528212522153	446.2102814979	119.051775641533	73.0324657867243	191.28742694257	62.0105301211121	140.939067824834	59.4433157163978	227.761237507488	59.2386448981416	57.3032986350531	63.0322989394968	212.770383999173	89.9544813545024	45.6145682112725	118.630262009883	88.4881689334299	168.120054120975	73.2994493558272	165.775824481918	31.1382730599839	61.9569480343363
protein_coding	SEMA4B	ENSG00000185033.14	960.6837761885	1.16220615106035	0.209074833091626	1.9196383575857e-09	1.08080478956506e-07	669.925011529143	1035.46055883339	1068.39883066825	691.658272396232	1185.26540398624	738.707166605467	1702.72994583829	1126.9568541535	1486.36878108087	696.41647431245	491.212027962493	496.949046231139	1859.20950624125	947.146427449009	769.412456457321	1426.85642929694	658.052043524041	1663.26767459506	899.57551117482	1102.23901637798	438.70938468044	505.676477428626	556.785307298889	1113.96725837584	1129.3080671252	599.209555138989	1294.34089442926	727.062583916945	1267.82299637112	806.293942914099	1159.44401051341	764.526546446447	623.610150867341
protein_coding	IL32	ENSG00000008517.16	25.4896343751168	3.79616004125137	0.764810828471836	2.96746530033841e-08	1.38069566057412e-06	2.45693769509466	124.300882062599	64.3070045914367	4.87942343842139	47.5659334933051	2.97465973129718	83.2202417258587	2.23159773099703	60.7480978424614	3.37247687318378	0	8.82158070232792	48.9513388985038	72.6953320289006	4.11450511474503	26.2712346015547	0	47.6019368150101	0	41.7910527536675	0	3.01596308605542	0	28.134926809808	52.0218687351339	1.03669473207438	16.9471802871262	0	55.380723710439	0	37.4969126804338	0.819428238420629	0
protein_coding	SOCS1	ENSG00000185338.5	70.9369331028246	1.28733058934446	0.367403424973745	2.7704417325522e-05	0.000673755339676942	42.5869200483074	112.897131414654	213.228488908448	40.2552433669765	154.346600519092	62.4678543572409	79.9352321840485	17.1089159376439	90.142338733975	11.8036690561432	20.6826117036839	24.5043908397998	120.495603442471	209.657551793496	58.6316978851167	180.614737885689	33.3190908113438	87.7369031492344	6.60481285737754	119.104500347953	15.4535595386456	30.1596308605542	38.5197382408036	70.3373170245201	180.992751640987	14.5137262490413	128.163050921392	19.1572324495054	39.5576597931707	12.0728504821362	79.9276296609246	5.7359976689444	20.2033526198923
protein_coding	GPRC5B	ENSG00000167191.11	81.2882068017164	1.53089660851566	0.313438175206396	6.7261561388296e-08	2.94544092353976e-06	31.1212108045323	93.5107553131476	169.228959451149	41.4750992265818	51.4488668396974	38.6705765068634	214.620623398267	40.9126250682789	81.3240664665209	37.0972456050215	43.9505498703283	41.1673766108636	96.019933993219	154.872663887658	32.9160409179603	58.2893017721996	26.8403787091381	231.476084904363	56.8013905734468	134.776145130578	22.3218082224881	44.2341252621462	35.8933924516579	146.829149288686	164.735917661257	20.7338946414875	63.5519260767233	23.7184782708163	204.710889429658	30.1821262053406	159.855259321849	43.4296966362934	45.7942659384225
protein_coding	N4BP1	ENSG00000102921.7	550.839564442813	1.03981170987428	0.168214451128109	6.04764715799475e-11	4.01180554045196e-09	400.480844300429	1243.00882062599	705.120664379788	408.651712967792	1186.23613732283	427.359448063029	571.591660274977	348.129246035537	753.472374852465	389.521078852726	529.991924906901	456.761845253868	779.455934768484	665.847099163263	381.620349392602	746.267257900414	310.978180905876	535.755131996389	360.622782012813	669.701620377522	357.14893155981	406.149695588797	442.976989769242	789.536383600238	532.140365603141	352.476208905288	871.720586019054	450.651087145509	516.227460300877	381.157136650301	590.082994286826	253.203325671974	363.660347158061
protein_coding	MT2A	ENSG00000125148.6	15628.1235795951	1.30443356652004	0.16712324606387	2.11023739578587e-16	2.45888531335049e-14	10603.3241127968	21667.1262310952	10871.2683551418	7966.87861908253	13787.3255797023	8089.09136264081	13569.2794140374	12020.8731109707	33854.3270427859	14174.5202979914	11756.7720903128	10240.8750197691	41022.1633688481	14774.0092904532	12321.9141923827	15764.3827130954	10518.6518630812	16021.3185378363	11047.2099852497	28784.6323604074	16071.7019201914	14186.085035776	11630.3346029335	22238.0219937648	14455.5767747753	9476.42654589187	12167.0162473887	8161.89327265358	14778.7416987286	11583.0376911467	29442.9705410206	20379.180289521	12301.1479651651
protein_coding	NLRC5	ENSG00000140853.15	37.8598738421195	1.40644779362845	0.580113804977248	0.000699278781189675	0.0102184685582788	55.6905877554789	115.177881544243	23.6920543231609	13.4184144556588	112.605067045375	34.7043635318005	47.0851367659464	17.8527818479763	71.5259861693497	28.6660534220621	18.0972852407234	12.7422832366959	83.782099268593	36.8744437827756	18.5152730163527	40.2278279836307	27.7659090094532	23.334282752456	26.4192514295101	54.3283685797678	9.44384194028344	30.1596308605542	16.6335233312561	69.4581005617136	23.843356503603	29.0274524980825	57.1967334690509	11.8592391354081	11.8672979379512	39.6679372984476	39.4704344004566	21.3051341989364	26.9378034931897
protein_coding	SLC12A4	ENSG00000124067.16	74.9609783891884	1.09115348539471	0.291713056527189	1.43334222258051e-05	0.000379580746691281	45.043857743402	85.5281298595862	122.973043867835	52.45380196303	102.897733679395	82.2989192325554	90.8852639900826	39.4248932476142	100.920227060863	56.4889876258283	34.9019072499666	43.1277278780476	129.909322461414	89.5522206153123	48.3454350982541	79.6346798859628	65.7126513223726	98.003987560315	68.6900537167264	121.194052985636	48.9362718723778	54.2873355489976	37.6442896444217	77.3710487269721	82.3679588306287	82.93557856595	75.2031125241225	76.6289297980218	98.8941494829267	55.1901736326228	109.530455461267	65.5542590736503	51.1818266370604
protein_coding	HAS3	ENSG00000103044.10	80.1692752988178	1.80421888218536	0.38870487775307	2.02971246529069e-07	8.21696285042151e-06	8.18979231698219	55.8783781749297	97.0246034186588	57.3332254014514	52.4196001762954	68.4171738198352	171.915499354734	119.018545653175	81.3240664665209	62.3908221538999	25.8532646296049	16.6629857710638	87.5475868761703	112.730442421628	36.001919754019	98.5171297558303	57.3828786195366	146.539295685423	180.971872292144	76.2686712754433	70.3995490093856	16.0851364589623	38.5197382408036	94.0761615202956	96.4572149463941	39.3943998188263	77.3215100600133	90.3126672619542	137.462867781268	141.424819933596	98.6760860011415	77.8456826499598	55.2224971610389
protein_coding	FOXC2	ENSG00000176692.6	94.8390598013374	2.08560647045908	0.264231924708684	1.74526367782507e-16	2.06951364522347e-14	36.0350861947216	158.512134006433	109.434727111743	53.6736578226353	202.883267348995	48.5861089445207	123.735359408185	60.2531387369199	183.224101557101	64.0770605904918	21.9752749351642	43.1277278780476	206.160446514853	112.730442421628	32.9160409179603	164.195216259717	51.829696817646	102.670844110806	31.7031017154122	183.880632116137	45.5021475304566	46.2447673195165	39.3951868371855	158.25896330517	141.976350089636	48.7246524074956	170.531001639207	31.0164715849136	134.49604329678	54.3278271696131	182.550759102112	54.0822637357615	30.9784740171681
protein_coding	FOXL1	ENSG00000176678.5	46.6260587177851	1.47766039339871	0.338839312764294	8.03034629091121e-07	2.87718289567407e-05	28.6642731094377	60.4398784341076	57.5378462133907	30.4963964901337	50.4781335030993	28.7550440692061	70.0802035586179	41.6564909786113	57.8086737533101	35.4110071684297	43.9505498703283	19.6035126718398	78.1338678572272	48.4635546859337	9.25763650817633	49.2585648779151	30.5424999103985	47.6019368150101	26.4192514295101	51.1940396232427	25.7559325644094	48.2554093768868	29.7652522769846	97.5930273715216	46.6029240752241	40.4310945509006	64.6111248446687	30.1042224206514	74.170612112195	35.356204983399	94.7290425610959	49.1656943052378	36.3660347158061
protein_coding	ABR	ENSG00000159842.15	206.633383373882	1.05149478721613	0.253088002638936	2.7448940426461e-06	8.75751908844231e-05	119.57096782794	234.917263347663	234.664157105593	113.446594943297	234.917467456731	116.01172952059	258.420750622403	150.260913887134	374.28666735194	151.76145929327	218.460086120161	169.570384611414	395.376198795608	191.747107670433	190.295861556958	261.891369934249	123.095529941909	273.477793858784	231.168450008214	310.298566695982	112.467572197921	118.627881384847	111.181971740501	256.731207139498	267.695866199543	167.944546596049	234.082927715931	144.135367953422	241.301724738341	163.845827971849	315.763475203653	167.163360637808	164.320601308457
protein_coding	SLC43A2	ENSG00000167703.14	293.747266714996	1.14523194194415	0.214267204780428	6.82894285616602e-09	3.54681528188468e-07	127.760760144922	496.0631531856	283.176458814923	154.921694169879	415.473868063971	226.074139578586	352.591024154296	195.636734417407	339.993386311841	236.073381122864	183.558178870195	180.352316580926	406.672661618339	436.171992173403	233.498165261781	499.974433510839	204.542196369639	297.745447921338	212.674974007557	284.179158724939	202.613336173354	238.261083798379	274.890859263917	414.990170444668	392.331593377468	222.889367395991	385.548351532121	244.48277602226	487.548156950829	219.898348067481	371.022083364292	241.731330334086	230.318219866772
protein_coding	CXCL16	ENSG00000161921.14	153.06861453258	1.33782338776097	0.252171066928818	6.7302749542956e-09	3.50917059873778e-07	121.208926291336	343.252894503139	170.357152514157	136.623856275799	237.829667466526	135.842794395905	190.530553424992	143.566120694142	358.609738876466	176.211916623852	118.925017296183	75.4735237865833	353.955835112258	158.03333049761	118.29202204892	119.862507869593	99.0317421337164	129.738612103655	73.9739040026284	173.43286892772	116.760227625322	68.3618299505896	142.69812121025	213.64960046198	161.484550865312	106.779557403661	133.459044761119	71.1554348124488	147.352282729561	88.8216856900023	187.484563402169	90.9565344646899	87.5478613528665
protein_coding	XAF1	ENSG00000132530.16	121.055993471386	2.75646116163414	0.575842933064916	6.1615508216547e-08	2.71594674375569e-06	52.414670828686	850.719798336684	68.8197768434673	8.53899101723744	821.240402761962	23.7972778503775	16.4250477090511	5.95092728265876	468.348238204783	89.3706371393701	81.4377835832555	15.6828101374719	179.802033261812	35.8208882461249	5.14313139343129	183.077666129585	8.32977270283596	10.2670844110806	3.96288771442652	237.164224377063	26.6144636498897	16.0851364589623	63.0322989394968	286.624566874919	24.927145435585	4.1467789282975	153.583821352081	8.21024247835947	4.94470747414633	0	207.219780602397	0.819428238420629	32.3253641918276
protein_coding	NTN1	ENSG00000065320.8	65.7589751290284	1.54576121528347	0.397321102308161	5.51707820782777e-06	0.000164286328855316	33.578148499627	106.054881025887	103.793761796705	32.9361082093444	101.927000342797	50.5692154320521	97.455283073703	30.4985023236261	85.2432985853894	42.9990801330932	80.1451203517752	30.3854446413517	122.37834724626	51.6242212958859	45.2595562621954	77.9927277233656	24.0637878081928	38.2682237140278	22.4563637150836	47.014934347876	56.6630516417006	57.3032986350531	48.1496728010045	129.244820032556	98.624792810358	47.6879576754213	68.8479199164502	42.8757107203217	78.1263780915121	70.7124099667979	122.358346641415	84.4011085573248	40.4067052397845
protein_coding	USP43	ENSG00000154914.16	115.820814817921	1.67295250243612	0.30400749509817	2.10801253678508e-09	1.18189824238159e-07	81.8979231698219	193.863761015062	115.075692426781	62.2126488398727	245.59553415931	84.2820257200869	152.205442103873	61.7408705575846	206.739494270312	69.9788951185634	59.4625086480913	43.1277278780476	262.642760628511	148.551330667753	104.919880425998	204.423044243348	71.2658331242632	96.1372449401185	43.5917648586917	167.16421101467	61.8142381545825	39.2075201187205	67.4095419214063	191.669188891817	131.138460769817	100.559389011214	124.985454617556	58.3839465127785	138.451809276097	61.2265988736909	243.72993242282	49.1656943052378	79.4665203049096
protein_coding	MAP2K3	ENSG00000034152.18	1707.65265470025	1.60860429346993	0.233197990212116	2.77322391433953e-13	2.32257502825936e-11	557.724856786487	1631.8767177209	2098.43909719425	795.346020462687	1996.79847338222	855.710449369823	2091.4560749525	1045.13160401694	2211.42672307154	1322.85405350634	1053.5205336564	1000.75932189742	4863.12724518597	3138.54194368253	1252.86680743986	2390.68234874148	777.44545226469	2531.30299298642	1002.61059174991	2555.52287588677	1352.18645963149	1089.76799509469	1069.79818477868	2030.11081262021	2373.49776104048	1140.36420528181	2328.11889194396	1101.99699042869	2493.12150846458	1133.9855988578	2695.83066955119	1550.35822709183	820.256116367626
protein_coding	LGALS9	ENSG00000168961.16	22.7256890397754	1.60234608131488	0.933661505270454	0.00215004787151573	0.0254286332553493	16.3795846339644	110.616381285065	7.89735144105363	8.53899101723744	73.7757335814528	13.8817454127202	20.8050604314647	11.1579886549852	64.6673299613299	37.0972456050215	15.5119587777629	4.90087816795995	80.0166116610158	13.6962219764595	13.3721416229214	18.8824498698675	9.25530300315107	3.73348524039295	5.28385028590203	33.432842202934	20.6047460515275	13.0691733729068	24.5125606986932	59.7867194708421	11.9216782518015	13.4770315169669	10.5919876794539	0.912249164262164	1.97788298965853	9.48581109310704	15.7881737601826	4.91656943052378	0
protein_coding	SLFN12	ENSG00000172123.12	65.8727750738449	1.29254811604341	0.337010143563156	8.16154056166835e-06	0.000234688076236815	37.6730446581181	150.529508552872	59.794232339406	54.8935136822407	151.434400509298	68.4171738198352	61.3201781137906	33.4739659649555	116.597155536337	62.3908221538999	45.2432131018086	34.3061471757197	70.6028926420728	52.6777768325366	34.9732934753328	92.7702971867402	65.7126513223726	47.6019368150101	50.1965777160693	77.313447594285	65.2483624965037	40.2128411474057	46.3987756082407	106.385191999587	79.1165920346828	34.2109261584544	100.623882954812	41.0512123917974	76.1484951018536	43.1173231504866	74.0070645008561	36.0548424905077	63.3038382089958
protein_coding	CCL5	ENSG00000271503.5	54.0226440935438	2.42810321240953	0.45895113136586	5.61735115635796e-09	2.97519784565994e-07	29.4832523411359	260.005514773142	126.357623056858	18.2978378940802	121.341667074758	10.907085681423	85.4102480870655	34.9616977856202	208.699110329747	29.509172640358	28.4385910925654	13.7224588702879	79.0752397591215	100.08777598182	29.8301620819015	39.4068519023321	15.7340151053568	59.7357638462872	11.8886631432796	52.2388159420844	18.0291527950866	15.0798154302771	23.6371121023113	101.989109685554	59.6083912590076	20.7338946414875	37.0719568780886	5.47349498557298	35.6018938138536	10.3481575561168	56.2453690206507	11.4719953378888	32.3253641918276
protein_coding	CSF3	ENSG00000108342.12	27.6104287229903	8.19357450458999	2.33012927365661	3.48130835007327e-10	2.13988678398999e-08	0	52.4572529805462	101.537375670689	0	36.8878667907264	0	99.6452894349098	0	57.8086737533101	0	0	0	37.6548760757722	84.2844429320586	0	51.7214931218109	0	70.9362195674661	0	68.9552370435514	0	0	0	24.618060958582	61.7759691229715	2.07338946414875	25.4207704306893	0	82.0821440708292	0	53.2850864406164	0	0
protein_coding	DHX58	ENSG00000108771.12	46.9256160961311	2.19945162312124	0.445943422097508	4.37706418349348e-08	1.98822576470551e-06	37.6730446581181	158.512134006433	46.2559155833141	25.6169730517123	159.200267202082	36.6874700193319	15.3300445284477	15.6211841169792	92.1019547934093	43.8421993513891	40.0725601758876	12.7422832366959	118.612859638682	70.5882209555991	20.5725255737252	71.4249190729769	24.0637878081928	12.1338270312771	23.7773262865591	76.2686712754433	14.5950284531653	24.1277046884434	23.6371121023113	97.5930273715216	21.6757786396391	14.5137262490413	80.4991063638495	31.9287207491757	25.7124788655609	25.8703938902919	54.2718473006278	11.4719953378888	21.5502427945517
protein_coding	STAT5A	ENSG00000126561.16	76.7153828830272	2.3592143692439	0.707112634974433	2.75886551368207e-05	0.000672159961515268	13.1036677071715	247.461389060403	137.639553686935	51.2339461034246	197.058867329407	14.8732986564859	110.595321240944	15.6211841169792	97.980802971712	33.7247687318378	55.5845189536506	49.0087816795995	155.32636381256	140.122886374547	5.14313139343129	146.954718552447	10.1808333034662	139.072325204637	44.9127274301672	188.059737391504	17.1706217096062	12.0638523442217	17.508971927638	131.882469420975	66.1111248508993	9.33025258866938	137.6958398329	36.4899665704866	79.1153195863414	9.48581109310704	132.22595524153	3.27771295368252	25.5909133185302
protein_coding	IFI35	ENSG00000068079.7	39.1499768663422	1.92799948388708	0.50918955705528	6.66121098344307e-06	0.0001953177837596	21.2934600241537	159.652509071228	36.1021780162451	24.397117192107	157.258800528886	28.7550440692061	22.9950667926715	27.5230386822967	90.142338733975	32.8816495135418	20.6826117036839	20.5836883054318	92.2544463856418	28.4459994895698	15.4293941802939	49.2585648779151	8.32977270283596	31.7346245433401	21.1354011436081	63.731355449343	24.0388703934487	9.04788925816627	25.3880092950751	73.8541828757461	20.5919897076572	24.880673569785	50.8415408613786	2.73674749278649	10.8783564431219	11.2105040191265	40.457195260468	13.1108518147301	32.3253641918276
protein_coding	HOXB9	ENSG00000170689.9	22.2748317180422	1.57811801847282	0.67910491080369	0.00083816262712141	0.0117608725410439	4.09489615849109	28.5093766198621	24.8202473861685	28.056684770923	30.09273343454	17.8479583877831	38.3251113211192	16.3650500273116	11.7576963566054	7.5880729646635	2.58532646296049	10.7819319695119	42.3617355852437	47.409999149283	19.5438992950389	27.0922106828533	26.8403787091381	9.33371310098238	23.7773262865591	21.9403026956755	10.3023730257637	5.02660514342571	15.7580747348742	47.477688991551	45.5191351432422	21.7705893735619	31.7759630383616	29.1919732563892	7.91153195863414	12.935196945146	25.6557823602968	23.7634189141983	18.8564624452328
protein_coding	TMEM92	ENSG00000167105.7	40.009974205598	1.06664394875405	0.465977228884475	0.00127704189872036	0.0166612291322275	15.5606054022662	67.2821288228745	57.5378462133907	32.9361082093444	94.1611336500122	24.7888310941432	71.1752067392213	17.8527818479763	49.9702095155731	16.8623843659189	28.4385910925654	21.5638639390238	21.651553743569	47.409999149283	31.887414639274	62.3941821786925	20.3616666069323	71.8695908775643	36.9869520013142	40.7462764348259	24.0388703934487	16.0851364589623	18.3844205240199	55.3906371568096	62.8597580549535	13.4770315169669	93.2094915791941	20.0694816137676	69.2259046380487	24.1457009642725	36.5101518204224	39.3325554441902	16.1626820959138
protein_coding	MMD	ENSG00000108960.8	44.8859336919503	1.6477004431659	0.359611522202515	2.94096625612792e-07	1.13898693156399e-05	18.836522329059	59.2995033693131	65.4351976544443	19.5176937536856	60.1854668690799	22.8057246066117	73.3652131004281	32.7301000546232	82.3038744962381	16.0192651476229	33.6092440184864	17.6431614046558	64.954661230707	47.409999149283	22.6297781310977	69.7829669103798	34.2446211116589	58.802392536189	46.2336900016427	79.4030002319683	48.9362718723778	26.1383467458137	18.3844205240199	65.0620182476811	62.8597580549535	22.8072841056363	66.7295223805594	21.8939799422919	51.4249577311219	32.7691655943698	76.9673470808904	45.8879813515552	16.1626820959138
protein_coding	TRIM25	ENSG00000121060.17	1164.24056240022	1.55580639046686	0.118696644823136	3.95005008395788e-40	2.11722684500142e-37	842.729629417467	2565.84389578759	1085.32172661337	642.864038012018	2389.94547470443	795.225701500114	1135.51829828573	794.448792234944	1995.86895653377	801.806376599443	789.81723443443	693.964348583129	2111.49717594892	1036.69864806432	562.658574441383	1812.71518750728	762.636967459648	1120.97894342798	608.963745450209	1588.06000463937	816.463062291777	926.9059884477	809.789951653258	2278.04985513164	1238.77074925538	710.135891470947	1902.32098722992	801.867015386442	1025.53233013795	678.666666388658	1565.98948483812	838.275087904304	689.607769425656
protein_coding	ICAM2	ENSG00000108622.10	69.1657065388844	1.18809535550406	0.355827036819822	5.18352754816929e-05	0.00116152623989078	36.0350861947216	99.21263063712	60.9224254024137	60.9927929802674	104.839200352591	72.3833867948981	78.8402290034451	58.7654069162552	46.0509773967046	64.9201798087877	78.852457120295	45.0880791452316	194.863983692121	72.6953320289006	65.8320818359205	80.4556559672614	41.6488635141798	86.8035318391361	50.1965777160693	41.7910527536675	63.5313003255431	53.2820145203125	62.1568503431149	73.8541828757461	52.0218687351339	53.9081260678675	101.683081722757	38.3144648990109	93.9494420087804	58.6395594846617	72.0335427808333	72.1096849810154	45.7942659384225
protein_coding	ERN1	ENSG00000178607.15	59.540981903709	1.70205678035958	0.511436199437658	3.93758161354567e-05	0.00091286494154865	15.5606054022662	54.7380031101352	65.4351976544443	64.6523605590834	92.219666976816	43.628342725692	47.0851367659464	30.4985023236261	71.5259861693497	33.7247687318378	42.6578866388481	16.6629857710638	110.140512521634	82.1773318587572	26.7442832458427	87.8444406989486	51.829696817646	47.6019368150101	71.3319788596774	59.5522501739763	52.370396214299	29.1543098318691	25.3880092950751	53.6322042311966	105.12752640225	66.34846285276	77.3215100600133	100.347408068838	128.562394327805	22.421008038253	103.609890301199	27.0411318678808	57.9162775103578
protein_coding	TRIM47	ENSG00000132481.6	143.120020109135	1.24291147431218	0.242352311076391	2.66323549167359e-08	1.25218791538337e-06	89.2687362551058	280.532265939443	126.357623056858	140.283423854615	177.644200597446	97.1722178890413	203.670591592233	128.688802487496	190.082757765121	109.605498378473	91.7790894350974	79.3942263209512	201.453587005381	152.765552814356	175.89509365535	197.034259511661	83.2977270283596	194.141232500434	143.98492029083	191.194066348029	90.1457639754328	81.4310033234965	113.808317529647	225.079414478464	139.808772225672	100.559389011214	185.359784390443	91.2249164262164	109.772505926049	90.5463786160218	234.849084682717	121.275379286253	84.8540810035475
protein_coding	CYTH1	ENSG00000108669.16	255.908912911987	1.2941936223277	0.179020882625156	3.50044019438758e-14	3.16931747329686e-12	110.56219627926	367.200770863823	327.175988272222	186.637946519618	378.586001273245	174.513370902768	279.225811053868	184.478745762421	318.437609658064	143.330267110311	182.265515638715	141.145291237247	383.138364070982	420.368659123642	225.269155032291	403.099255917605	211.946438772159	243.60991193564	147.947808005257	367.761264232274	152.818533215496	162.862006646993	172.463373487234	313.001060759114	332.723202118461	193.861914897908	496.764222166387	273.674749278649	317.450219840195	179.368064306024	318.723757783687	176.996499498856	157.58615043516
protein_coding	BAHCC1	ENSG00000266074.8	36.5862478048888	1.26316585418597	0.756060058046969	0.00327040360672686	0.0349747871748923	13.1036677071715	85.5281298595862	51.8968808983524	28.056684770923	66.0098668886683	7.93242595012582	40.515117682326	12.6457204756499	19.5961605943424	20.2348612391027	36.1945704814469	33.3259715421277	74.36838024965	57.9455545157903	15.4293941802939	46.7956366340194	11.1063636037813	43.8684515746172	43.5917648586917	75.2238949566016	20.6047460515275	11.0585313155366	16.6335233312561	51.8737713055836	41.1839794153143	15.5504209811156	85.7951002035764	35.5777174062244	54.3917822156097	7.76111816708758	41.4439561204794	5.7359976689444	36.3660347158061
protein_coding	PSTPIP2	ENSG00000152229.18	178.833132871085	1.1229163772464	0.303754870456758	1.64555508948298e-05	0.000428996852122021	126.122801681526	366.060395799029	284.304651877931	79.2906308743476	250.4492008423	55.5269816508808	281.415817415075	134.639729770154	357.629930846749	119.722928998024	125.388333453584	142.125466870839	321.949190447852	278.138661675794	77.1469709014694	114.115675300503	97.1806815330862	209.075173462005	103.03508057509	250.746316522005	205.188929429795	120.638523442217	119.061009107938	240.905310808981	235.182198240085	135.807009901743	93.2094915791941	75.7166806337596	189.876767007219	114.692079580294	298.001779723447	186.010210121483	113.138774671397
protein_coding	NEDD4L	ENSG00000049759.17	340.920207728527	1.29269983937472	0.162777994464872	1.76063101160802e-16	2.06951364522347e-14	184.270327132099	436.763649816287	535.891704928639	273.247712551598	422.269001420158	168.564051440174	453.331316769809	187.454209403751	636.875219316128	228.485308158201	222.338075814602	151.927223206759	340.776628485738	633.18687752709	292.129863146897	454.820749039416	188.808181264282	517.087705794424	265.513476866577	512.985172551269	206.905991600755	224.186589396787	155.829850155978	457.19256065938	585.246023270257	241.549872573329	390.844345371848	155.99460708883	485.57027396117	244.906395494764	571.334537946609	259.75875157934	164.320601308457
protein_coding	SERPINB2	ENSG00000197632.8	270.181611551293	2.29523764684575	0.254555455989051	1.2032715488193e-20	2.14984516722382e-18	24.5693769509466	152.810258682461	592.301358079022	53.6736578226353	511.576468387179	39.6621297506291	336.165976445245	51.3267478129318	1017.04073484637	93.5862332308498	31.0239175555259	43.1277278780476	180.743405163706	838.630207173983	70.9752132293518	555.800807039142	59.2339392201668	375.215266659492	56.8013905734468	662.388186145631	169.130623839622	49.2607304055719	39.3951868371855	206.615868759528	596.083912590076	68.4218523169088	478.757843111315	78.4534281265461	417.333310817951	48.2914019285449	802.236579189281	165.524504160967	49.8349364624009
protein_coding	SERPINB8	ENSG00000166401.14	151.914688267198	1.60073746121475	0.239308850722994	1.37102707648259e-12	1.08708655768442e-10	65.5183385358575	282.813016069032	230.151384853563	93.9289011896118	302.868801018596	82.2989192325554	220.095639301284	95.9587024328724	275.326056350511	108.762379160177	62.0478351110518	88.2158070232792	240.991206884942	192.800663207084	69.9465869506656	245.471848308277	149.010378350732	177.340548918665	58.1223531449223	217.313474319071	72.1166111803462	55.2926565776828	75.2885792888434	207.495085222334	237.349776104048	68.4218523169088	291.279661184982	85.7514214406434	258.113730150439	65.5383311887396	191.431606842215	86.8593932725867	59.2631676850173
protein_coding	RTTN	ENSG00000176225.13	95.5861893400429	1.10029470866214	0.252833521555061	1.11704050878078e-06	3.82822066947888e-05	66.3373177675557	115.177881544243	150.049677380019	101.248036347244	121.341667074758	74.3664932824296	79.9352321840485	30.4985023236261	134.233700071245	68.2926566819715	74.9744674258542	38.2268497100876	107.316396815951	147.497775131103	90.5191125243907	129.714220845176	52.7552271179611	67.2027343270731	66.0481285737754	136.865697768261	98.7310748302359	73.3884350940153	54.2778129756778	144.191499900266	167.987284457203	109.889641599884	136.636641064955	63.8574414983515	90.9826175242926	65.5383311887396	153.934694161781	65.5542590736503	76.7727399555906
protein_coding	FSTL3	ENSG00000070404.9	59.992296015978	1.29037806000983	0.360119873472686	2.2124489406799e-05	0.000558320448307168	20.4744807924555	62.7206285636966	80.1017074735439	62.2126488398727	106.780667025787	40.6536829943948	90.8852639900826	37.9371614269496	146.971204457568	78.4100873015228	40.0725601758876	29.4052690077597	74.36838024965	41.0886659293786	54.5171927703717	45.9746605527208	56.4573483192215	73.7363334977608	59.4433157163978	97.164197652277	75.5507355222675	48.2554093768868	21.8862149095475	58.0282865452291	49.85429087117	54.9448207999419	48.7231433254878	40.1389632275352	50.4360162362926	43.9796696134963	79.9276296609246	84.4011085573248	24.2440231438707
protein_coding	SBNO2	ENSG00000064932.15	166.126930199983	1.32788143069861	0.255309251621066	1.37828158810037e-08	6.79006370608271e-07	63.0614008407628	217.811637375746	221.125840349502	178.098955502381	247.537000832506	81.3073659887897	274.845798331454	95.9587024328724	212.618342448615	118.879809779728	147.363608388748	90.1761582904631	293.708033391023	173.836663547371	140.921800180017	244.650872226978	90.7019694308805	253.876996346721	147.947808005257	177.611974203087	87.5701707189918	129.686412700383	127.815495071757	235.630012032142	211.338841736482	102.632778475363	242.556517859494	107.645401382935	209.655596903805	93.133418005051	242.743171562808	72.929113219436	146.811029037884
protein_coding	EBI3	ENSG00000105246.5	9.84864314584838	7.34562845737424	2.42104025593304	9.38752088241964e-07	3.31033631116903e-05	0	47.8957527213683	25.9484404491762	6.09927929802674	15.531733385569	0	28.4700826956885	0	5.87884817830272	0	0	0	24.4756694492519	22.1246662696654	0	18.0614737885689	2.77659090094532	14.0005696514736	0	12.5373158261003	0	0	0	14.067463404904	36.8488236873865	0	23.3023728947985	0	11.8672979379512	0	11.841130320137	3.27771295368252	0
protein_coding	LRG1	ENSG00000171236.9	6.58098878047145	6.44176763965014	2.50282883869597	3.03047045925619e-05	0.000725148288464875	0	12.5441257127393	16.9228959451149	0	24.2683334149516	0	19.7100572508613	0	6.85865620801984	2.52935765488783	1.29266323148025	0	25.4170413511462	18.9639996597132	0	0	1.85106060063021	31.7346245433401	1.32096257147551	5.22388159420844	2.57559325644094	6.03192617211085	0	13.1882469420975	8.67031145585565	0	4.23679507178155	0	7.91153195863414	0	5.92056516006849	0	0
protein_coding	CD70	ENSG00000125726.10	66.5321716563908	1.43747909098976	0.487761921888127	0.000152227711920793	0.00290577113922881	31.9401900362305	185.881135561501	101.537375670689	30.4963964901337	119.400200401562	32.721257044269	152.205442103873	65.4602001092463	71.5259861693497	16.0192651476229	7.75597938888147	48.0286060460075	89.4303306799589	88.4986650786616	60.6889504424892	123.967388276086	32.3935605110287	88.6702744593326	25.0982888580346	66.8656844058681	31.7656501627716	44.2341252621462	38.5197382408036	107.264408462393	125.719516109907	22.8072841056363	87.9134977394672	13.6837374639325	97.9052079880974	42.2549766874768	100.649607721164	25.4022753910395	18.8564624452328
protein_coding	C3	ENSG00000125730.16	24.2078074697162	1.24957881773028	0.586676212157243	0.00144772607789169	0.0182497925152856	12.2846884754733	54.7380031101352	40.6149502682758	20.7375496132909	45.624466820109	18.8395116315488	36.1351049599123	22.3159773099703	44.0913613372704	21.0779804573986	15.5119587777629	19.6035126718398	59.3064298193411	40.0351103927279	10.2862627868626	27.0922106828533	14.8084848050417	14.0005696514736	9.24673800032855	51.1940396232427	27.47299473537	11.0585313155366	18.3844205240199	45.719256065938	27.0947232995489	7.25686312452063	9.53278891150849	4.56124582131082	18.7898884017561	6.89877170407785	28.616064940331	2.45828471526189	13.4689017465948
protein_coding	ADGRE1	ENSG00000174837.14	15.4423473829661	2.2581843629204	0.739127243981917	8.81688128098176e-05	0.00182886631957979	6.55183385358575	37.6323771382179	21.4356681971456	8.53899101723744	21.3561334051574	19.8310648753146	27.3750795150851	6.6947931929911	22.5355846834938	9.27431140125539	1.29266323148025	7.84140506873593	27.2997851549348	25.2853328796176	19.5438992950389	29.5551389267491	16.6595454056719	7.46697048078591	3.96288771442652	5.22388159420844	3.43412434192125	8.04256822948113	3.5017943855276	48.3569054543576	19.5082007756752	7.25686312452063	23.3023728947985	15.5082357924568	9.88941494829267	15.5222363341752	6.90732602007991	8.19428238420629	14.8157919212543
protein_coding	C19orf66	ENSG00000130813.17	165.597464978805	2.0916150484445	0.248111839437348	1.75234118183801e-18	2.66833770870787e-16	100.734445498881	612.381409794637	135.383167560919	97.5884687684278	421.29826808356	99.1553243765728	146.730426200856	92.2393728812107	247.891431518431	119.722928998024	120.217680527663	70.5726456186233	371.84190124825	113.783997958279	106.977132983371	269.280154665936	77.744545226469	77.4698187381538	92.4673800032855	263.283632348106	97.8725437447556	150.798154302771	122.562803493466	356.961883899439	86.7031145585565	61.1649891923881	218.19494619675	64.7696906626136	100.872032472585	90.5463786160218	238.796128122762	81.1233956036423	157.58615043516
protein_coding	ICAM1	ENSG00000090339.8	88.0595795977706	4.57332481054115	0.569841407671532	3.04355573100964e-17	3.92150449957012e-15	3.27591692679287	278.251515809854	209.843909719425	19.5176937536856	195.117400656211	0	233.235677468525	14.1334522963145	230.254886983523	10.9605498378473	11.6339690833222	11.7621076031039	260.760016824722	225.460884843257	16.4580204589801	114.115675300503	5.55318180189064	125.071755553164	30.3821391439367	113.880618753744	4.29265542740156	6.03192617211085	11.3808317529647	174.964076098494	139.808772225672	27.9907577660081	88.9726965074126	14.5959866281946	153.285931698536	4.31173231504866	162.815541901884	2.45828471526189	5.38756069863794
protein_coding	JUNB	ENSG00000171223.5	1720.04662940412	1.60908939340762	0.156355843930549	4.6310073658332e-26	1.19337497504163e-23	946.739991843141	3132.61030299044	1901.00531116791	1225.95513890337	4325.58774788097	1472.45656699211	1707.10995856071	955.12382886673	2537.70279696734	1152.54397141056	1266.80996685064	1070.35179188245	4183.45673201829	1974.36307568347	1177.77708909577	2814.30600669155	1085.64704226962	1366.45559798382	725.208451740053	2013.28396640793	977.866906362076	1114.90102081182	1146.83766126029	2535.66027873395	1731.89471330717	1072.97904769698	2919.15180445749	1388.44322800701	1364.73926286439	851.998305453614	2502.42554098895	987.411027296858	1132.73463688863
protein_coding	ZSWIM4	ENSG00000132003.9	34.9769878502595	2.48405436275696	0.514614609847607	7.75930298544639e-08	3.33252115400582e-06	8.18979231698219	46.7553776565738	51.8968808983524	7.31913515763209	77.6586669278451	21.814171362846	52.5601526689634	11.9018545653175	61.7279058721785	12.6467882744392	7.75597938888147	8.82158070232792	73.4270083477557	97.9806649085182	29.8301620819015	74.7088233981713	15.7340151053568	44.8018228847154	15.8515508577061	35.5223948406174	23.1803393079684	13.0691733729068	6.1281401746733	31.651792661034	72.6138584427911	12.4403367848925	66.7295223805594	11.8592391354081	67.2480216483902	30.1821262053406	40.457195260468	16.3885647684126	5.38756069863794
protein_coding	BST2	ENSG00000130303.12	419.15380150974	1.14847563661701	0.356339365253067	7.63468003628127e-05	0.00161109783442786	283.366814167584	1301.1679489305	398.252151241704	292.765406305284	1014.41633674498	297.465973129718	274.845798331454	383.090943821157	948.454172766172	663.534824798908	445.968814860685	357.764106261077	1378.16846437326	355.048215851297	279.786347802662	387.500710372932	196.212423666803	261.343966827507	146.626845433781	570.447870087562	373.461022183936	374.984743699558	491.126662570246	643.586450774359	196.165796688734	206.302251682801	242.556517859494	91.2249164262164	139.440750770927	155.222363341752	358.194192184144	160.607934730443	162.973711133798
protein_coding	ARRDC2	ENSG00000105643.9	37.9038616142909	1.35437625727988	0.450160487072845	0.0001527445813895	0.00290735424803879	19.6555015607572	50.1765028509572	34.9739849532375	25.6169730517123	76.687933591247	51.5607686758179	36.1351049599123	34.2178318752878	56.8288657235929	27.8229342037662	19.3899484722037	6.86122943514393	41.4203636833494	58.999110052441	16.4580204589801	68.9619908290812	40.7233332138647	39.201595024126	17.1725134291816	44.9253817101926	25.7559325644094	26.1383467458137	20.1353177167837	48.3569054543576	39.0164015513504	19.6971999094131	47.6639445575425	27.3674749278649	61.3143726794146	49.1537483915547	60.1924124606963	43.4296966362934	14.8157919212543
protein_coding	IFNL1	ENSG00000182393.2	7.93402247529718	4.5281968671614	1.35124869331465	6.02944002869547e-05	0.00130524226792438	1.63795846339644	38.7727522030124	1.12819306300766	1.21985585960535	28.1512667613438	0	6.57001908362043	0	10.7778883268883	4.21559609147972	0	0.980175633591991	41.4203636833494	28.4459994895698	0	23.808306357659	3.70212120126043	2.80011393029471	0	7.31343423189182	0	1.00532102868514	0	19.342762181743	5.41894465990978	0	9.53278891150849	3.64899665704866	12.8562394327805	0	6.90732602007991	0.819428238420629	1.34689017465948
protein_coding	SERTAD1	ENSG00000197019.4	179.902728047111	1.53588542956081	0.207221326613856	8.87216716356279e-15	8.67788613078404e-13	120.389947059638	299.918642040949	173.74173170318	136.623856275799	310.63466771138	138.817454127202	169.725492993528	150.260913887134	231.23469501324	164.408247567709	178.387525944274	103.898617160751	389.727967384242	162.247552644213	123.435153442351	229.873302763604	178.627347960816	160.539865336897	145.305882862306	218.358250637913	164.83796841222	166.883290761733	85.7939624454262	241.784527271788	183.160329504951	87.0823574942475	222.431741268531	204.343812794725	159.219580667512	93.9957644680607	247.676975862865	161.427362968864	131.995237116629
transcribed_unprocessed_pseudogene	CYP2B7P	ENSG00000256612.7	66.8030760591805	1.11664533747853	0.50730301283627	0.0015120800669291	0.0188307368929832	28.6642731094377	55.8783781749297	60.9224254024137	15.8581261748695	58.2440001958838	48.5861089445207	112.785327602151	76.6181887642315	108.7586912986	29.509172640358	28.4385910925654	45.0880791452316	132.733438167097	101.14133151847	83.3187285735869	78.8137038046642	42.5743938144949	74.669704807859	56.8013905734468	55.3731448986095	60.9557070691022	54.2873355489976	48.1496728010045	145.070716363073	72.6138584427911	64.2750733886113	72.0255162202864	24.6307274350784	76.1484951018536	49.1537483915547	116.437781481347	90.9565344646899	35.0191445411466
protein_coding	CEACAM1	ENSG00000079385.21	28.2558260560028	1.46888781153761	0.444990427002275	5.25589221465625e-05	0.00117381592793989	12.2846884754733	66.14175375808	30.4612127012068	13.4184144556588	54.3610668494916	24.7888310941432	45.990133585343	39.4248932476142	41.151937248119	26.1366957671743	12.9266323148025	16.6629857710638	41.4203636833494	18.9639996597132	21.6011518524114	26.2712346015547	12.0318939040964	44.8018228847154	21.1354011436081	31.3432895652507	22.3218082224881	21.111741602388	15.7580747348742	39.5647408262925	15.1730450477474	36.2843156226031	29.6575655024709	18.2449832852433	29.668244844878	19.8339686492238	38.4836735404452	22.124562437357	22.8971329692112
protein_coding	PLAUR	ENSG00000011422.11	857.439908229479	2.50597931004493	0.183429153531442	4.81553043611562e-44	3.5848948802194e-41	152.330137095869	1201.95531829338	1103.37281562149	337.900073110681	1698.78333904661	337.128102880348	1314.00381672409	530.376394066962	1874.37276084885	410.599059310125	175.802199481313	234.261976428486	1372.5202329619	1129.41153528959	482.425724703855	1710.91415342625	403.531210937387	1474.72666995522	402.89358430003	1559.85104403064	415.529045372471	291.543098318691	261.759130318188	1150.0151333509	1505.38282652294	410.531113901453	1707.42841392797	521.806521957958	1141.23848503297	483.776365748459	1862.01774284154	428.560968693989	208.76797707222
protein_coding	CEACAM19	ENSG00000186567.12	13.02348428009	2.54120267615573	0.908770615855589	0.000187634439908501	0.00345371084446966	6.55183385358575	31.9305018142455	18.0510890081226	7.31913515763209	17.4732000587651	9.91553243765728	14.2350413478443	6.6947931929911	20.5759686240595	0	1.29266323148025	1.96035126718398	40.4789917814551	22.1246662696654	9.25763650817633	26.2712346015547	0	20.5341688221612	13.2096257147551	11.4925395072586	11.1609041112441	0	4.3772429819095	36.927091437873	16.2568339797293	3.11008419622313	38.131155646034	1.82449832852433	10.8783564431219	6.89877170407785	13.8146520401598	1.63885647684126	5.38756069863794
protein_coding	BCL3	ENSG00000069399.14	258.115089282807	2.03209013536614	0.188968756833882	4.4087123487275e-28	1.27376351099953e-25	125.303822449827	494.922778120806	499.789526912394	190.297514098434	463.039801557276	141.792113858499	390.916135475415	130.920400218493	380.165515530242	129.840359617575	108.583711444341	64.6915918170714	457.506744320632	377.172882120962	188.238608999585	459.746605527208	171.223105558295	329.480072464678	114.923743718369	327.014987797449	111.609041112441	78.415040237441	126.064597878994	362.237182676278	535.391732399087	168.981241328123	454.396271448571	143.22311878916	284.815150510829	144.011859322625	340.432496703938	108.164527471523	114.485664846056
protein_coding	RELB	ENSG00000104856.13	189.719697407385	4.4215761949033	0.373682061074018	1.06060989278107e-33	4.30671895856555e-31	8.18979231698219	336.410644114372	285.432844940938	41.4750992265818	405.766534697991	29.7465973129718	336.165976445245	37.1932955166172	441.893421402421	48.9009146611648	60.7551718795715	34.3061471757197	522.461405551339	406.672437147183	61.7175767211755	400.63632767371	37.0212120126043	335.080300325268	34.3450268583632	297.761250869881	41.209492103055	21.111741602388	11.3808317529647	320.914008924373	359.81792541801	52.8714313357931	316.700431615671	71.1554348124488	371.842002055804	42.2549766874768	420.360126364863	36.8742707289283	32.3253641918276
protein_coding	IGFL1	ENSG00000188293.5	52.825920711379	3.4618892160026	0.441432136024065	2.7872477047827e-16	3.21975165897312e-14	12.2846884754733	148.248758423283	97.0246034186588	20.7375496132909	126.195333757748	42.6367894819263	105.120305337927	34.9616977856202	140.112548249548	16.0192651476229	15.5119587777629	7.84140506873593	113.906000129211	93.7664427619152	17.4866467376664	69.7829669103798	28.6914393097683	66.2693630169749	23.7773262865591	51.1940396232427	20.6047460515275	15.0798154302771	8.754485963819	84.4047804294241	56.3570244630617	13.4770315169669	39.1903544139793	20.9817307780298	64.2811971639023	18.1092757232044	153.934694161781	5.7359976689444	10.7751213972759
protein_coding	FUT2	ENSG00000176920.11	8.32915033278325	3.07506905354421	1.24318562441505	0.000617599366241737	0.00925708222331014	2.45693769509466	17.1056259719172	13.5383167560919	0	19.4146667319613	2.97465973129718	26.2800763344817	2.97546364132938	22.5355846834938	3.37247687318378	7.75597938888147	0	20.7101818416747	13.6962219764595	3.08587883605878	18.0614737885689	2.77659090094532	5.60022786058943	0	27.1641842898839	11.1609041112441	0	0.8754485963819	10.550597553678	13.0054671837835	0	7.41439137561771	7.29799331409731	6.92259046380487	1.72469292601946	3.94704344004566	2.45828471526189	0
protein_coding	PPP1R15A	ENSG00000087074.7	445.184873522178	1.09267233160144	0.26544693009575	2.91564018501339e-06	9.25819395241218e-05	168.709721729833	408.254273196425	661.121134922489	381.814884056474	661.069402223281	351.009848293068	372.301081405158	180.015550300427	431.115533075533	281.601818910845	274.044605073812	272.488826138573	883.006843976857	888.147317396568	594.545989080657	831.648770355467	443.329013850936	519.887819724719	343.450268583632	658.209080870264	236.096048507086	205.085489851769	256.506438739897	356.961883899439	717.468272972055	350.402819441139	848.418213124256	642.223411640563	340.195874221268	241.457009642725	467.724647645411	263.855892771443	158.933040609819
protein_coding	IL4I1	ENSG00000104951.15	7.66443497023682	7.54933657245714	2.40478093431449	2.27800787490111e-07	9.13931303104037e-06	0	41.0535023326014	10.1537375670689	0	10.6780667025787	0	9.85502862543064	0	15.6769284754739	0	6.46331615740123	0	20.7101818416747	12.6426664398088	1.02862627868626	22.1663541950618	0	7.46697048078591	1.32096257147551	37.6119474783008	0	3.01596308605542	0	20.2219786445495	4.33515572792783	0	2.11839753589078	0	13.8451809276097	0	9.86760860011415	0	2.69378034931897
protein_coding	SLC52A3	ENSG00000101276.15	78.2762610240702	1.12813990569698	0.279597568272381	4.31786240633557e-06	0.000132401272871617	41.7679408166092	103.774130896298	111.691113237758	48.7942343842139	106.780667025787	83.2904724763212	95.2652767124962	67.6917978402433	61.7279058721785	58.1752260624202	38.7798969444074	38.2268497100876	135.55755387278	163.301108180864	65.8320818359205	137.103005576864	76.8190149261539	98.003987560315	40.9498397157407	96.1194213334354	50.6533340433384	54.2873355489976	54.2778129756778	82.6463475038111	114.881626790087	80.8621891018013	115.452665706047	67.5064381554001	90.9826175242926	41.3926302244671	68.0864993407876	61.4571178815472	30.9784740171681
protein_coding	SMOX	ENSG00000088826.17	138.256584453025	1.23363473274811	0.26749367567103	2.87311473297724e-07	1.11593441802594e-05	38.4920238898163	106.054881025887	189.536434585287	112.226739083692	269.863867574262	169.555604683939	192.720559786199	65.4602001092463	145.991396427851	96.1155908857376	59.4625086480913	43.1277278780476	159.091851420137	211.764662866797	211.897013409369	307.045054405671	160.116741954513	164.27335057729	109.639893432467	162.985105739303	69.5410179239053	67.3565089219045	68.2849905177882	115.177356627652	137.641194361708	135.807009901743	236.201325251821	202.5193144662	151.308048708878	86.2346463009731	161.828781041872	77.0262544115392	78.1196301302501
protein_coding	FERMT1	ENSG00000101311.15	4182.35378303396	1.00982673135132	0.140766932496654	6.69945654502305e-14	5.94521309293436e-12	1920.50629833232	5440.72943413448	3655.34552414482	2283.57016918121	8325.97982800159	3023.2458402417	5208.93013013039	2486.74373824103	7161.41688920243	3510.74842498431	2066.96850713691	2551.39717423995	3889.74869862726	4610.35902838361	2241.37666125736	6790.2931684206	2525.77218955993	4755.52682495052	2443.78075722969	8155.52394487822	3674.51304585574	2737.48916110964	2832.95165789183	5680.6175661928	4493.38891199719	2587.59005125764	7256.57075919385	3657.20689952701	4653.95867466653	2841.43159561706	8428.91126621751	3652.19165864074	2472.89036067481
protein_coding	BMP2	ENSG00000125845.6	117.557275285186	1.96195948141837	0.23071712418387	1.34751557195764e-18	2.07548375450946e-16	67.9752762309521	230.355763088486	143.280519001973	37.8155316477658	302.868801018596	66.4340673323038	188.340547063786	42.4003568889436	277.285672409945	35.4110071684297	41.3652234073679	36.2664984429037	180.743405163706	125.373108861437	36.001919754019	294.730413186192	33.3190908113438	214.675401322595	27.7402140009856	220.447803275596	40.3509610175747	47.2500883482017	53.4023643792959	222.441765090045	134.389827565763	40.4310945509006	262.681294450456	38.3144648990109	166.142171131317	38.8055908354379	164.789063621906	35.2354142520871	32.3253641918276
protein_coding	SAMHD1	ENSG00000101347.9	466.46334710124	1.48042600852581	0.279990139104998	5.94299390301446e-09	3.12469069297776e-07	420.136345861186	1859.9517306798	208.715716656417	317.162523497391	1732.75900582754	293.499760154655	254.04073789999	242.500286768344	1057.21286406477	321.228422170755	360.653041582988	299.933743879149	513.98905843429	224.407329306606	314.759641277995	684.69405180302	235.084696280037	229.609342284167	196.823423149851	744.925515334124	263.569043242456	316.67612403582	386.072831004418	1109.5711760618	230.847042512157	171.054630792272	684.242404092721	184.274331180957	215.58924587278	235.420584401657	575.281581386655	216.329054943046	292.275167901108
protein_coding	PI3	ENSG00000124102.4	520.968562467218	4.14586253330762	0.582112699885457	1.41935268997919e-14	1.35852328898008e-12	10.6467300120768	1342.22145126311	1538.85533794245	39.0353875073711	1503.6659383904	42.6367894819263	898.997611275395	34.2178318752878	2177.13344203144	166.937605222597	41.3652234073679	31.3656202749437	770.042215749541	1697.27796954433	73.0324657867243	813.587296566898	46.2765150157553	692.561512092893	17.1725134291816	1479.40326747983	91.0042950609131	35.1862360039799	78.790373674371	725.353581815363	1022.01296285899	35.2476208905288	402.495531819247	17.3327341209811	429.200608755902	37.9432443724282	840.720252729726	31.9577012984045	28.2846936678492
protein_coding	SDC4	ENSG00000124145.6	3573.99909482632	1.99073469096269	0.144087186456869	1.03984915403258e-44	8.19645803766854e-42	1115.44971357297	5528.53831412365	4932.46007146949	1622.40829327511	6270.93735442349	1962.28386941238	6240.4231262588	1858.92090992053	5095.00175452902	1871.724664617	1358.58905628574	1603.5673365565	7289.0426363676	6336.08299741751	2036.68003179879	6075.22300160953	1765.91181300122	5863.43857003713	1776.69465863456	4866.56809316459	1874.17335960352	1781.42886283007	1906.72704291978	5759.74704784539	4804.43633547601	1909.591696481	5157.23880112609	2183.92449924362	5991.0075756757	1876.46590350917	5888.00205168811	1744.56271959752	1594.71796679683
protein_coding	MMP9	ENSG00000100985.7	10.5538952025195	6.8791514690177	2.24634515293016	9.88523591418074e-07	3.45854206919117e-05	0	14.8248758423283	11.2819306300766	0	8.73660002938257	0	6.57001908362043	0	52.9096336047245	0	0	0	30.1239008606177	16.8568885864117	2.05725255737252	20.5244020324646	0.925530300315107	19.600797512063	3.96288771442652	55.3731448986095	4.29265542740156	3.01596308605542	0	21.9804115701625	7.5865225238737	3.11008419622313	21.1839753589078	5.47349498557298	13.8451809276097	0	22.6954997802625	0	1.34689017465948
protein_coding	CD40	ENSG00000101017.13	13.6662385953013	1.54068070916066	0.951799691345892	0.00301132583519144	0.0330558552293384	8.18979231698219	54.7380031101352	39.4867572052681	17.0779820344749	18.4439333953632	1.98310648753146	17.5200508896545	13.3895863859822	18.6163525646253	10.1174306195513	1.29266323148025	7.84140506873593	28.2411570568291	14.7497775131103	0	11.4936651381802	1.85106060063021	7.46697048078591	1.32096257147551	22.9850790145172	6.8682486838425	14.074494401592	7.8790373674371	32.5310091238405	10.8378893198196	7.25686312452063	19.065577823017	0.912249164262164	24.7235373707317	8.62346463009731	8.88084774010274	9.83313886104755	2.69378034931897
protein_coding	ZNFX1	ENSG00000124201.14	1960.08620703045	1.70833949333379	0.200904201519798	9.93176478594726e-19	1.54750753641504e-16	1338.21206459489	4621.94013761204	1608.80330784892	1222.29557132456	4558.56374866451	1327.68979340231	1685.20989494864	1688.57561645442	4123.03218904964	1826.19622682902	1327.56513873021	1167.38917960806	5168.13174139973	1596.13663802586	1187.03472560394	2245.36958235163	1252.24249632634	1463.52621423404	1129.42299861156	2413.4332965243	1298.95753233171	1422.52925558948	1469.00274472883	3651.3859700354	1658.19706593239	1198.41911027798	1920.32736628499	1211.46689014015	1167.93990539336	1194.34985126848	2558.6709100096	1868.29638359903	1112.53128426873
protein_coding	CEBPB	ENSG00000172216.5	1870.62690000149	1.92057338832906	0.155401200464234	2.32633126262018e-36	1.00557544900356e-33	526.603645981955	2260.22337842266	2740.38095004561	1624.84800499432	3499.49367843602	1400.07318019721	2070.65101452104	894.126824219478	2183.99209823946	661.00546714402	683.81884945305	716.508388155745	3475.54506179377	3645.30215681154	2216.68963056889	3832.3163475018	1454.00810179503	2063.6839666272	829.564494886618	2004.9257558572	675.663964273006	814.310033234965	888.580325327629	2423.99978795752	3275.21015244947	1833.91298103957	3996.35695145795	2057.12186541118	2483.23209351629	757.140194522544	2266.58969544622	759.609977015923	715.198682744186
protein_coding	PMEPA1	ENSG00000124225.15	2806.81103759794	1.36334663232464	0.224871898160797	6.80837989417693e-11	4.47217110695936e-09	1678.90742498135	2860.06066250456	2655.76647032003	1870.039032775	2749.11680924572	1625.15576653203	3124.04407426151	2089.51934212356	5593.72404165504	2697.13837932873	1332.73579165613	1519.27223206759	7097.00276838116	2935.20572510894	1822.72576583205	3177.99841070682	2061.15597880174	2727.31096810705	1598.36471148536	4507.16503948304	2845.17201728175	1649.73180807232	1942.62043537144	4010.10628686045	3635.02807786748	2532.6452304577	2762.39038680157	2016.98290218364	2499.05515743356	1603.9644211981	5005.83784283791	4633.04726003024	1765.77301897858
antisense	NKILA	ENSG00000278709.1	47.8105363097	1.37623954824312	0.409333167750875	4.53280029162619e-05	0.00104006034088683	22.1124392558519	95.7915054427366	50.7686878353447	23.1772613325016	53.3903335128935	25.7803843379089	26.2800763344817	26.0353068616321	95.0413788825606	50.5871530977567	33.6092440184864	22.5440395726158	64.0132893288127	50.5706657592352	22.6297781310977	29.5551389267491	26.8403787091381	59.7357638462872	29.0611765724612	101.343302927644	52.370396214299	53.2820145203125	44.6478784154769	102.868326148361	49.85429087117	53.9081260678675	47.6639445575425	16.4204849567189	64.2811971639023	28.4574332793211	75.980586220879	54.9016919741822	24.2440231438707
protein_coding	OGFR	ENSG00000060491.16	647.54737018216	1.39107483832684	0.168628467272246	1.16660977741494e-17	1.68092161476992e-15	372.63555042269	1293.18532347694	477.225665652241	352.538343425946	1042.56760350632	435.291874013155	552.976606204719	484.256707626356	749.553142733597	593.555929680345	496.382680888414	465.583425956196	1268.96932375352	522.563546178764	541.057422588972	982.708369314407	555.318180189064	567.489756539729	488.756151445938	821.194186609567	530.572210826833	482.554093768868	632.949335184114	1368.94003258972	516.967320555393	558.778460588088	739.320740025881	447.00209048846	489.526039940487	428.586192115836	929.528730130753	672.750583743337	507.777595846626
protein_coding	HELZ2	ENSG00000130589.16	1010.04987544147	3.25484046888925	0.189102967847545	6.57930616674826e-68	1.46937837724044e-64	256.340499521542	3906.9249719859	567.481110692853	372.056037179631	4090.67028042424	476.937110251315	528.886536231444	305.728889146594	1742.09867683704	388.67795963443	407.188917916277	353.843403726709	2601.95193683586	553.116656741635	305.502004769819	2615.62979501729	371.137650426358	490.953309111673	306.463316582318	1484.62714907404	328.81740573896	257.362183343396	370.314756269544	3186.28046121076	532.140365603141	269.540630339338	2662.8257026147	562.857734349755	474.691917518048	270.776789385056	1755.44756996031	209.773629035681	324.600532092936
protein_coding	BTG3	ENSG00000154640.14	261.318489760178	1.12288139583976	0.147969273799954	3.05387403850252e-15	3.12381008518578e-13	175.261555583419	350.095144891906	363.278166288467	143.942991433431	465.95200156707	122.95260222695	349.306014612486	176.296220748766	437.974189283553	223.426592848425	126.680996685064	156.828101374718	307.828611919437	364.530215681154	140.921800180017	378.469973478648	149.010378350732	317.346245433401	161.157433720012	298.806027188723	217.208364626519	131.697054757754	153.203504366833	428.178417386766	383.661281921613	175.201409720569	469.225054199807	171.502842881287	364.919411592	175.918678453985	356.220670464121	211.412485512522	175.095722705733
protein_coding	IFNGR2	ENSG00000159128.14	288.836771569891	1.03991812442343	0.215621551040032	1.17051666197254e-07	4.97934072077209e-06	167.071763266437	274.83039061547	384.713834485612	214.694631290541	343.639601155715	172.530264415237	381.061106849985	252.914409512997	444.832845491572	220.897235193537	241.728024286806	241.12320586363	620.364083348346	331.869994044981	211.897013409369	318.538719543851	199.914544868063	427.484060024993	294.574653439038	363.582158956908	171.706217096062	208.101452937824	163.708887523415	346.411286345761	350.063825030172	202.155472754503	361.186779869377	182.449832852433	399.532363911024	234.558237938647	332.538409823847	239.273045618824	231.665110041431
protein_coding	MX2	ENSG00000183486.12	413.485919762221	3.22563577960009	0.563484304561368	4.50480274796651e-10	2.73141886075797e-08	123.665863986431	2360.57638412458	164.716187199119	85.3899101723744	2114.25720711058	117.994836008122	54.7501590301702	48.3512841716024	1358.99373721765	228.485308158201	244.313350749766	136.244413069287	1189.8940839944	63.213332199044	5.14313139343129	827.543889948974	35.1701514119741	56.9356499159925	71.3319788596774	808.656870783467	85.8531085480312	161.856685618308	139.196326824722	1212.43950221016	50.938079803152	33.17423142638	792.28067842315	65.6819398268758	47.4691917518048	34.4938585203892	841.707013589737	19.6662777220951	64.6507283836552
protein_coding	MX1	ENSG00000157601.13	1108.86199969831	3.08424243128721	0.232403825530215	1.69977484887756e-41	9.90303607606924e-39	594.578922212907	6305.13373324869	328.304181335229	141.50327971422	5262.3454176981	391.663531287463	190.530553424992	136.127461590819	3671.34068735005	548.87061111066	641.160962814202	397.951307238348	3130.06157379856	245.478440039621	132.692789950527	2245.36958235163	219.35068117468	131.605354723852	103.03508057509	2149.10488785735	306.495597516471	414.192263818278	443.852438365623	3525.65801585407	202.668530280626	83.9722732980244	2127.93032480228	174.239590374073	129.551335822634	79.3358745968953	1792.94448264074	101.609101564158	243.787121613367
protein_coding	USP18	ENSG00000184979.9	128.679004385844	3.08102885577967	0.38113133034777	2.09380501686411e-17	2.86295788020195e-15	50.7767123652896	843.877547947917	46.2559155833141	43.9148109457925	525.166735099552	35.6959167755662	44.8951304047396	15.6211841169792	271.406824231642	47.2146762245729	55.5845189536506	62.7312405498874	295.590777194811	26.3388884162683	37.0305460327053	206.064996405945	38.8722726132345	31.7346245433401	35.6659894298387	317.612000927873	27.47299473537	31.1649518892394	49.9005699937683	424.66155153554	59.6083912590076	19.6971999094131	235.142126483876	30.1042224206514	31.6461278345365	29.3197797423309	223.994715222591	13.9302800531507	37.7129248904656
protein_coding	ASPHD2	ENSG00000128203.6	66.0491285860196	1.08831983939823	0.417312891063615	0.000535547337130741	0.00824866013511717	40.9489615849109	63.861003628491	67.6915837804597	86.6097660319797	124.253867084552	57.5100881384122	82.1252385452553	64.716334198914	84.2634905556723	49.7440338794607	37.4872337129271	35.2863228093117	169.446942340975	70.5882209555991	55.545819049058	103.442986243622	44.4254544151251	44.8018228847154	51.5175402875448	68.9552370435514	44.6436164449762	51.2713724629422	36.7688410480398	48.3569054543576	59.6083912590076	69.4585470489831	59.3151310049417	57.4716973485163	92.9605005139511	48.2914019285449	107.556933741244	54.9016919741822	45.7942659384225
protein_coding	LIF	ENSG00000128342.4	43.5100167903448	3.21884290666313	0.509911786277732	2.21118258151594e-11	1.53522521203698e-09	4.91387539018931	31.9305018142455	120.71665774182	15.8581261748695	82.5123336108354	5.94931946259437	82.1252385452553	8.18252501365579	51.9298255750073	6.74495374636755	1.29266323148025	8.82158070232792	80.9579835629101	163.301108180864	27.772909524529	135.461053414267	15.7340151053568	44.8018228847154	11.8886631432796	66.8656844058681	1.71706217096062	0	2.6263457891457	57.1490700824226	110.54647106216	15.5504209811156	103.801479258648	11.8592391354081	89.9936760294633	6.03642524106812	61.1791733207077	4.91656943052378	2.69378034931897
antisense	AC004264.1	ENSG00000268812.3	23.5014767284471	6.62695710557685	1.31281056991972	2.71115794518518e-08	1.27026281347837e-06	0.818979231698219	55.8783781749297	57.5378462133907	14.6382703152642	64.0684002154722	12.8901921689545	45.990133585343	14.8773182066469	15.6769284754739	8.43119218295944	1.29266323148025	0	41.4203636833494	50.5706657592352	19.5438992950389	36.9439236584363	12.9574242044115	22.4009114423577	23.7773262865591	19.8507500579921	0.858531085480312	15.0798154302771	0	47.477688991551	32.5136679594587	5.18347366037188	38.131155646034	5.47349498557298	65.2701386587316	14.6598898711654	25.6557823602968	1.63885647684126	4.04067052397845
protein_coding	APOL6	ENSG00000221963.5	748.168791993238	1.90996612765433	0.2039974079313	3.99992878242945e-22	8.37485088821167e-20	419.317366629488	2366.27825944855	747.992000774079	381.814884056474	2286.07700768844	553.286710021276	683.281984696524	363.006564242184	1173.81001960111	305.209157023132	389.091632675554	381.288321467284	1022.32988545721	1026.16309269781	367.219581490994	1435.06619010993	360.031286822576	588.02392536189	343.450268583632	780.447910174741	297.051755576188	411.176300732223	438.599746787332	1514.8899654156	800.920020734666	457.1823768448	1528.42382214519	509.94728282255	773.352248956487	337.177467036805	1026.23129441187	252.383897433554	369.047907856699
protein_coding	APOL3	ENSG00000128284.19	22.3639645354202	2.46778652852384	0.614190679892634	2.88693288759272e-06	9.18881251632838e-05	23.7503977192483	122.02013193301	18.0510890081226	8.53899101723744	55.3318001860896	21.814171362846	6.57001908362043	4.46319546199407	55.8490576938758	22.7642188939905	18.0972852407234	6.86122943514393	64.0132893288127	23.1782218063161	6.17175767211755	32.0180671706448	11.1063636037813	12.1338270312771	9.24673800032855	15.6716447826253	13.736497367685	19.1010995450177	8.754485963819	65.0620182476811	21.6757786396391	6.22016839244625	13.76958398329	7.29799331409731	7.91153195863414	12.935196945146	12.8278911801484	1.63885647684126	9.42823122261639
protein_coding	APOL1	ENSG00000100342.20	208.498458985317	1.35768470475459	0.325554684685652	1.89106225235094e-06	6.16550710012228e-05	218.667454863424	668.259787969567	221.125840349502	131.744432837378	658.157202213487	126.918815202013	150.015435742666	163.650500273116	518.318447720356	202.348612391027	151.241598083189	120.561602931815	429.265587263803	175.943774620672	67.8893343932931	223.305494113215	115.691287539388	94.270502319922	84.5416045744325	269.552290261156	122.769945223685	175.9311800199	160.207093137888	326.189307701212	248.187665423868	91.229136422545	219.254144964695	99.4351589045759	163.175346646829	102.619229098158	223.00795436258	53.2628354973409	103.71054344878
protein_coding	MAFF	ENSG00000185022.11	239.208278544909	1.99817641529575	0.478023276005321	1.24252694769071e-06	4.22585307082628e-05	16.3795846339644	207.548261792596	578.76304132293	209.81520785212	451.3910015181	75.3580465261953	352.591024154296	116.043082011846	254.750087726451	82.6256833930025	169.338883323912	92.1365095576471	268.290992039877	584.723322841157	294.18711570427	458.104653364611	81.4466664277294	407.88326251293	287.969840581661	337.462750985865	66.1068935819841	38.2021990900354	39.3951868371855	177.601725486913	503.96185337161	240.513177841255	466.047457895971	176.97633786686	406.454954374829	82.7852604489342	264.451910483059	42.6102683978727	61.9569480343363
protein_coding	APOBEC3G	ENSG00000239713.8	55.8667604659861	1.89478473246944	0.357434825821941	6.94712415824243e-09	3.56672274790991e-07	49.1387539018931	173.337009848761	57.5378462133907	47.5743785246086	115.51726705517	25.7803843379089	70.0802035586179	63.2286023782493	110.718307358035	45.528437787981	42.6578866388481	23.5242152062078	118.612859638682	51.6242212958859	21.6011518524114	67.320038666484	40.7233332138647	78.403190048252	31.7031017154122	39.7015001159842	22.3218082224881	24.1277046884434	25.3880092950751	98.4722438343281	61.7759691229715	40.4310945509006	82.6175038997402	14.5959866281946	68.2369631432194	27.5950868163114	42.4307169804908	30.3188448215633	30.9784740171681
protein_coding	PDGFB	ENSG00000100311.16	46.8454057816466	4.61153357615472	0.865237901734147	4.98695632127982e-09	2.67300858820598e-07	5.73285462188753	84.3877547947917	65.4351976544443	10.9787027364481	61.156200205678	0.991553243765728	106.21530851853	14.8773182066469	92.1019547934093	21.9210996756945	27.1459278610852	1.96035126718398	111.081884423528	65.3204432723454	23.6584044097839	93.5912732680387	26.8403787091381	96.1372449401185	21.1354011436081	84.6268818261768	4.29265542740156	0	0	43.960823140325	105.12752640225	30.0641472301569	76.2623112920679	14.5959866281946	85.048968555317	18.1092757232044	117.424542341358	11.4719953378888	24.2440231438707
protein_coding	SHISAL1	ENSG00000138944.7	9.84616392645569	2.17388906390448	0.984740221657861	0.000790679313255134	0.011259407861444	1.63795846339644	35.351627008629	12.4101236930843	3.65956757881604	24.2683334149516	1.98310648753146	32.8500954181021	1.48773182066469	17.6365445349082	3.37247687318378	5.17065292592098	6.86122943514393	23.5342975473576	6.3213332199044	0	48.4375887966165	0	7.46697048078591	2.64192514295101	14.6268684637836	4.29265542740156	0	2.6263457891457	20.2219786445495	4.33515572792783	2.07338946414875	16.9471802871262	0	17.8009469069268	0	6.90732602007991	0	0
protein_coding	ADM2	ENSG00000128165.8	100.079915488945	1.03645053968744	0.305655743921496	5.57914530405075e-05	0.001224529582744	25.3883561826448	78.6858794708193	171.485345577164	136.623856275799	261.127267544879	163.606285221345	132.495384853012	45.375820530273	54.8692496641587	30.352291858654	20.6826117036839	34.3061471757197	57.4236860155525	150.658441741055	142.97905273739	195.392307349063	153.638029852308	129.738612103655	48.8756151445938	104.477631884169	30.0485879918109	32.1702729179245	42.0215326263312	92.3177285946826	201.584741348644	97.4493048149913	253.148505538948	165.117098731452	103.838856957073	45.7043625395157	67.0997384807762	20.4857059605157	13.4689017465948
antisense	U62317.2	ENSG00000272821.1	33.8397771280651	1.16169149795749	0.576294538052067	0.00206705451996919	0.0245772232187996	20.4744807924555	46.7553776565738	20.3074751341379	18.2978378940802	45.624466820109	19.8310648753146	12.0450349866374	49.0951500819347	37.2327051292505	24.4504573305824	40.0725601758876	15.6828101374719	64.0132893288127	12.6426664398088	23.6584044097839	78.8137038046642	35.1701514119741	28.0011393029471	19.8144385721326	27.1641842898839	32.6241812482519	26.1383467458137	16.6335233312561	42.202390214712	34.6812458234226	27.9907577660081	59.3151310049417	34.6654682419622	47.4691917518048	47.4290554655352	26.6425432203082	69.6514002657535	12.1220115719354
lincRNA	U62317.1	ENSG00000272666.1	11.5021241819329	1.84730018055273	1.60056822202625	0.00336643707304622	0.0355759122861351	2.45693769509466	35.351627008629	6.76915837804597	6.09927929802674	27.1805334247458	6.9408727063601	18.6150540702579	11.1579886549852	25.4750087726451	5.90183452807161	3.87798969444074	6.86122943514393	26.3584132530405	2.10711107330147	0	20.5244020324646	0	1.86674262019648	1.32096257147551	32.3880658840923	0	4.02128411474057	1.7508971927638	33.410225586647	8.67031145585565	0	55.0783359331602	0	5.9336489689756	6.03642524106812	20.7219780602397	0	2.69378034931897
protein_coding	KLHDC7B	ENSG00000130487.7	47.374188428346	2.37403587337183	0.464578135311653	1.66957981762527e-08	8.07666770981176e-07	16.3795846339644	144.827633228899	62.0506184654214	14.6382703152642	371.790867917058	20.8226181190803	38.3251113211192	8.18252501365579	87.2029146448237	14.3330267110311	10.341305851842	16.6629857710638	69.6615207401785	40.0351103927279	18.5152730163527	144.491790308551	12.9574242044115	24.2676540625542	13.2096257147551	35.5223948406174	6.8682486838425	17.0904574876474	7.8790373674371	39.5647408262925	31.4298790274767	17.6238104452644	190.65577823017	14.5959866281946	30.6571863397073	6.03642524106812	31.5763475203653	2.45828471526189	2.69378034931897
protein_coding	SAT1	ENSG00000130066.16	2105.21948034252	1.02831054522516	0.302382669856335	5.5129736610559e-05	0.00121904038049751	932.817344904271	3656.04245773111	4352.56883708356	1791.96825776026	3315.05434448239	1096.6578876049	2295.12666654474	931.320119736095	3724.25032095477	1722.49256297861	2409.52426347918	1810.38439524441	3002.03499514093	3455.6621602144	1376.30196088221	2289.70229074175	1203.18939040964	2248.49148602666	1894.26032749588	3118.65731174244	1159.8754964839	1054.58175909071	1251.89149282612	2446.85941599049	3043.27932100533	1413.01491981737	2631.04973957634	1483.31714109028	2365.54805563161	1046.88860609381	2469.86243260857	1031.66015217157	1447.90693775895
