# Supplementary material for: Melissa officinalis extract selectively suppresses STAT1 signaling in oral epithelial cells
Source: Front Immunol. 2026 Jul 17;17:1892750. doi: 10.3389/fimmu.2026.1892750 (PMC13425913; doi:10.3389/fimmu.2026.1892750)
Supplement: Supplementary file 1 [file DataSheet1.zip › R1_Supplementary Files/RNAseq data/filtered/Panahipour_33samples_IT_vs_wo_paired_lfcShrink_apeglm_DESeq2results_GeneSymbols_GeneTypes_padj005_lt-1_down.tsv]

GeneType	GeneSymbol	ENSG	baseMean	log2FoldChange	lfcSE	pvalue	padj	LP11001	LP11002	LP11003	LP11004	LP11005	LP11006	LP11007	LP11008	LP11009	LP11010	LP11011	LP11012	LP11013	LP11014	LP11015	LP11016	LP11017	LP11018	LP11019	LP11020	LP11021	LP11022	LP11023	LP11024	LP11025	LP11026	LP11027	LP11028	LP11029	LP11030	LP11031	LP11032	LP11033
protein_coding	TP73	ENSG00000078900.14	128.092276956123	-1.51930508576878	0.252530572135649	1.12437204283661e-10	7.14056178863058e-09	302.203336496643	68.422503887669	49.6404947723371	121.985585960535	38.8293334639225	159.640072246282	62.4151812943941	151.004779797466	37.2327051292505	123.938525089504	249.484003675687	256.806016001102	121.436975344365	48.4635546859337	147.093557852135	73.0668712355741	155.489090452938	82.136675288645	114.923743718369	53.2835922609261	125.345538480126	337.787865638208	252.129195757987	82.6463475038111	23.843356503603	96.4126100829169	61.4335285408325	123.153637175392	78.1263780915121	176.781024916995	61.1791733207077	125.372520478356	265.337364407918
protein_coding	CROCC	ENSG00000058453.16	31.6971595912877	-1.13791106133659	0.551691671675124	0.00190822416025728	0.0229448856960615	60.6044631456682	25.0882514254786	18.0510890081226	52.45380196303	19.4146667319613	57.5100881384122	8.76002544482724	43.144222799276	12.7375043863226	28.6660534220621	73.681804194374	61.7510649162954	11.2964628227316	0	26.7442832458427	15.5985455446731	37.9467423129194	16.8006835817683	40.9498397157407	13.582092144942	15.4535595386456	50.2660514342571	49.9005699937683	28.134926809808	19.5082007756752	19.6971999094131	24.3615716627439	33.7532190777001	27.6903618552195	38.8055908354379	26.6425432203082	19.6662777220951	67.3445087329742
protein_coding	ZNF362	ENSG00000160094.14	94.5614869613317	-1.08358485744282	0.50587533084905	0.00168509539951154	0.0206589920891626	158.062991717756	76.4051293412303	120.71665774182	130.524576977772	25.2390667515497	127.910368445779	90.8852639900826	100.421897894866	41.151937248119	112.134856033361	179.680189175754	86.2554557560952	42.3617355852437	58.999110052441	137.835921343959	60.7522300160953	82.3721967280445	69.0694769472696	142.663957719355	88.8059871015435	110.75051002696	159.846043560937	191.723242607636	51.8737713055836	30.3460900954948	114.036420528181	92.1502928112487	77.5411789622839	32.6350693293658	71.5747564298077	34.5366301003995	66.373687312071	154.892370085841
protein_coding	CYB5RL	ENSG00000215883.10	32.3750004071996	-1.52383678220745	0.427504786891062	2.17970427527478e-05	0.00055109504318268	35.2161069630234	13.6845007775338	19.1792820711302	41.4750992265818	27.1805334247458	34.7043635318005	25.1850731538783	31.9862341442908	22.5355846834938	48.0577954428688	55.5845189536506	49.9889573131915	15.0619504303089	30.5531105628713	34.9732934753328	20.5244020324646	37.0212120126043	20.5341688221612	43.5917648586917	26.1194079710422	27.47299473537	42.2234832047759	47.2742242046226	11.4298140164845	20.5919897076572	30.0641472301569	38.131155646034	31.0164715849136	29.668244844878	36.2185514464087	7.89408688009132	45.8879813515552	67.3445087329742
protein_coding	SYDE2	ENSG00000097096.8	30.4455842146708	-2.17522392031656	0.641964096643547	2.37303179467546e-05	0.000596597111606964	62.2424216090646	29.6497516846566	30.4612127012068	32.9361082093444	3.88293334639225	51.5607686758179	12.0450349866374	27.5230386822967	13.7173124160397	37.0972456050215	74.9744674258542	93.1166851912391	4.70685950947152	13.6962219764595	53.4885664916854	19.7034259511661	18.5106060063021	15.86731227167	17.1725134291816	21.9403026956755	31.7656501627716	44.2341252621462	84.9185138490443	11.4298140164845	27.0947232995489	24.880673569785	14.8287827512354	17.3327341209811	20.7677713914146	29.3197797423309	4.93380430005708	13.1108518147301	45.7942659384225
protein_coding	FRRS1	ENSG00000156869.13	29.6641441874631	-1.25020988232603	0.962421345956067	0.00426186910224986	0.0420537893741886	41.7679408166092	42.1938773973959	27.0766335121839	31.716252349739	54.3610668494916	58.501641382178	33.9450985987055	8.18252501365579	20.5759686240595	22.7642188939905	49.1212027962493	61.7510649162954	0.941371901894304	11.5891109031581	45.2595562621954	9.03073689428444	21.2871969072475	31.7346245433401	42.2708022872162	18.8059737391504	9.44384194028344	52.2766934916274	50.7760185901502	7.03373170245201	10.8378893198196	31.1008419622313	29.6575655024709	33.7532190777001	15.8230639172683	36.2185514464087	23.682260640274	13.1108518147301	32.3253641918276
protein_coding	VAV3	ENSG00000134215.15	198.559748439004	-1.27085588465965	0.267552305306067	1.38137371038758e-07	5.80263564865003e-06	510.22406134799	250.882514254786	83.4862866625669	156.141550029485	117.458733728366	292.50820691089	125.925365769392	203.07539352073	98.9606110014291	257.151361580263	363.238368045949	446.960088917948	138.381669578463	63.213332199044	175.89509365535	48.4375887966165	219.35068117468	91.4703883896273	200.786310864277	64.7761317681847	258.417856729574	414.192263818278	411.460840299493	152.104448065525	27.0947232995489	161.724378203603	87.9134977394672	176.97633786686	122.628745358829	229.384159160588	94.7290425610959	157.330221776761	350.191445411466
protein_coding	VTCN1	ENSG00000134258.16	6.11191682057683	-3.00954370022054	1.44423567834956	0.000870420496181999	0.0121369767417677	40.1299823532127	3.42112519438345	0	7.31913515763209	0	1.98310648753146	0	4.46319546199407	3.91923211886848	16.8623843659189	21.9752749351642	22.5440395726158	2.82411570568291	0	7.20038395080381	0	0	0	2.64192514295101	0	1.71706217096062	12.0638523442217	25.3880092950751	0	0	3.11008419622313	0	1.82449832852433	0	3.44938585203892	0	0	18.8564624452328
protein_coding	IL6R	ENSG00000160712.12	183.11286762111	-1.41855649520294	0.241662734048624	3.01635840878562e-10	1.87996291524313e-08	227.676226412105	82.1070046652028	136.511360623927	139.06356799501	74.7464669180509	278.62646149817	135.780394394822	232.830029934024	114.637539476903	177.055035842148	231.386718434964	307.775148947885	119.554231540577	167.515330327467	183.095477606154	205.244020324646	226.754923577201	193.207861190335	206.070161150179	146.268684637836	236.096048507086	265.404751572877	308.157905926429	99.3514602971346	120.300571449997	130.623536241371	94.2686903471395	250.868520172095	133.507101801951	163.845827971849	152.947933301769	244.189615049348	257.256023359962
protein_coding	NOS1AP	ENSG00000198929.12	16.7663584502739	-1.23715352125547	0.853114419021402	0.00471769066031608	0.0455454285650111	27.8452938777394	3.42112519438345	16.9228959451149	23.1772613325016	1.94146667319613	17.8479583877831	13.1400381672409	20.8282454893056	9.7980802971712	15.176145929327	19.3899484722037	33.3259715421277	5.64823141136582	26.3388884162683	39.0877985900778	21.3453781137632	24.0637878081928	8.40034179088414	6.60481285737754	15.6716447826253	24.8974014789291	8.04256822948113	13.1317289457285	10.550597553678	24.927145435585	23.8439788377106	21.1839753589078	20.9817307780298	7.91153195863414	8.62346463009731	20.7219780602397	13.1108518147301	5.38756069863794
protein_coding	PBX1	ENSG00000185630.18	155.81696053909	-1.29998638069295	0.281580152107964	2.50804505666616e-07	9.91380641868038e-06	344.79025654495	126.581632192188	115.075692426781	220.793910588568	192.205200646417	268.710929060512	93.0752703512894	143.566120694142	67.6067540504813	235.230261904568	431.749519314402	257.786191634694	121.436975344365	58.999110052441	189.267235278272	92.7702971867402	150.861438951362	56.0022786058943	151.910695719683	60.5970264928179	189.735369891149	205.085489851769	323.040532064921	104.626759073974	59.6083912590076	86.0456627621732	102.742280490703	154.170108760306	41.5355427828292	123.315544210392	26.6425432203082	95.8731038952136	250.521572486664
protein_coding	SCYL3	ENSG00000000457.13	28.5380125629988	-1.0565417662819	0.483182813645919	0.00170551902922338	0.0208141666590103	63.0614008407628	27.3690015550676	27.0766335121839	30.4963964901337	56.3025335226877	23.7972778503775	19.7100572508613	29.7546364132938	21.5557766537766	15.176145929327	45.2432131018086	32.3457959085357	17.8860661359918	26.3388884162683	27.772909524529	35.3019714958392	15.7340151053568	42.0017089544207	17.1725134291816	27.1641842898839	30.0485879918109	25.1330257171285	37.6442896444217	7.91294816525851	16.2568339797293	31.1008419622313	40.2495531819247	14.5959866281946	23.7345958759024	26.7327403533017	17.7616954802055	26.2217036294601	43.1004855891035
protein_coding	RGS2	ENSG00000116741.7	98.1094966611629	-1.25720859944986	0.321293863246934	5.98883241490933e-06	0.000177545031769436	162.157887876247	46.7553776565738	65.4351976544443	81.7303425935583	41.7415334737167	136.83434763967	68.9852003780145	206.794723072392	70.5461781396326	96.1155908857376	105.99838498138	83.3149288553192	47.0685950947152	96.9271093718674	117.263395770233	64.8571104225882	180.478408561446	74.669704807859	125.491444290173	30.298513246409	121.911414138204	140.74494401592	121.687354897084	46.5984725287446	62.8597580549535	119.219894188553	44.4863482537063	155.082357924568	88.0157930398048	137.113087618547	66.1129776207648	117.17823809415	113.138774671397
protein_coding	LHX9	ENSG00000143355.15	9.75093268180127	-1.8918696759259	1.21925966278023	0.00340932410641721	0.0359158357122568	24.5693769509466	1.14037506479448	3.38457918902298	23.1772613325016	0.970733336598063	10.907085681423	3.28500954181021	20.0843795789733	12.7375043863226	14.3330267110311	3.87798969444074	17.6431614046558	3.76548760757722	0	5.14313139343129	4.10488040649293	25.914848408823	12.1338270312771	21.1354011436081	12.5373158261003	12.0194351967244	13.0691733729068	6.1281401746733	1.758432925613	1.08378893198196	8.293557856595	1.05919876794539	0.912249164262164	7.91153195863414	14.6598898711654	3.94704344004566	13.9302800531507	16.1626820959138
protein_coding	RAB7B	ENSG00000276600.4	12.084717200678	-2.03301772404008	0.709854351911167	0.000170856008680175	0.0031975845199921	34.3971277313252	5.70187532397241	3.38457918902298	6.09927929802674	5.82440001958838	1.98310648753146	6.57001908362043	22.3159773099703	3.91923211886848	10.1174306195513	32.3165807870061	36.2664984429037	5.64823141136582	4.21422214660293	6.17175767211755	2.46292824389576	7.40424240252085	0.933371310098238	6.60481285737754	8.35821055073351	5.15118651288187	34.1809149752948	29.7652522769846	7.91294816525851	3.25136679594587	18.6605051773388	6.35519260767233	11.8592391354081	3.95576597931707	16.3845827971849	8.88084774010274	18.8468494836745	22.8971329692112
protein_coding	TLR5	ENSG00000187554.12	11.5272204623717	-2.21184613162955	0.802986791385436	0.000262520660488523	0.00455669738084718	36.8540654264198	7.98262545356138	10.1537375670689	4.87942343842139	20.3854000685593	10.907085681423	6.57001908362043	12.6457204756499	10.7778883268883	16.0192651476229	23.2679381666444	32.3457959085357	3.76548760757722	14.7497775131103	22.6297781310977	6.56780865038868	9.25530300315107	1.86674262019648	13.2096257147551	3.13432895652507	12.0194351967244	13.0691733729068	14.0071775421104	1.758432925613	4.33515572792783	8.293557856595	7.41439137561771	9.12249164262164	2.9668244844878	4.31173231504866	0	8.19428238420629	26.9378034931897
protein_coding	WNT9A	ENSG00000143816.7	68.432603176082	-1.09038457165761	0.303401346964882	2.46449313383777e-05	0.000616123283459442	111.381175510958	41.0535023326014	41.7431433312835	95.1487570492171	95.1318669866102	123.944155470716	40.515117682326	68.4356637505757	47.0307854264218	68.2926566819715	71.0964777314135	91.1563339240551	58.3650579174468	61.1062211257425	75.0897183440969	75.5297994794699	130.49977234443	30.8012532332419	30.3821391439367	40.7462764348259	70.3995490093856	92.489534639033	87.54485963819	25.4972774213885	31.4298790274767	87.0823574942475	66.7295223805594	101.2596572331	33.6240108241951	67.263024114759	44.4042387005137	65.5542590736503	87.5478613528665
protein_coding	ARV1	ENSG00000173409.13	88.0199309346277	-1.06031471627524	0.241299976465229	8.98935933824678e-07	3.1951569000665e-05	100.734445498881	53.5976280453407	72.2043560324903	69.5317839975048	70.8635335716586	92.2144516702127	83.2202417258587	90.0077751502137	112.677923417469	102.860544632105	108.583711444341	148.006520672391	48.0099669966095	66.3739988089962	121.377900884978	62.3941821786925	89.7764391305654	84.9367892189397	87.1835297173835	66.8656844058681	101.306668086677	124.659807556958	105.92928016221	57.1490700824226	60.6921801909896	105.742862671586	66.7295223805594	84.8391722763812	72.1927291225365	102.619229098158	89.7952382610388	84.4011085573248	117.179445195375
protein_coding	SIPA1L2	ENSG00000116991.10	61.6844909794057	-1.29928787005454	0.374729067390351	3.39658278114406e-05	0.000804137972921033	98.2775078037862	30.790126749451	45.1277225203064	98.8083246280332	60.1854668690799	69.408727063601	48.1801399465498	70.6672614815727	65.647137991047	80.9394449564106	85.3157732776962	80.3744019545432	31.065272762512	38.9815548560771	48.3454350982541	62.3941821786925	75.8934846258388	47.6019368150101	67.3690911452509	42.8358290725092	76.4092666077478	69.3671509792748	63.0322989394968	24.618060958582	44.4353462112602	64.2750733886113	96.3870878830303	103.996404725887	41.5355427828292	40.5302837614574	38.4836735404452	28.679988344722	95.6292024008234
protein_coding	TRIM58	ENSG00000162722.8	16.229683924141	-1.22132560728579	0.749322577871229	0.00391717387983638	0.0395853167343948	25.3883561826448	5.70187532397241	11.2819306300766	10.9787027364481	20.3854000685593	30.7381505567376	20.8050604314647	8.18252501365579	20.5759686240595	10.1174306195513	18.0972852407234	25.4845664733918	0.941371901894304	16.8568885864117	26.7442832458427	13.1356173007774	10.1808333034662	12.1338270312771	6.60481285737754	30.298513246409	12.8779662822047	20.1064205737028	31.5161494697484	17.58432925613	11.9216782518015	21.7705893735619	14.8287827512354	7.29799331409731	14.834122422439	9.48581109310704	25.6557823602968	12.2914235763094	10.7751213972759
protein_coding	FAM110C	ENSG00000184731.5	57.3857936210875	-1.16898644581799	0.313647558382042	1.40330369166213e-05	0.000373100584687947	80.2599647064254	36.4920020734234	69.947969906475	141.50327971422	63.0976668788741	59.4931946259437	39.4201145017226	83.3129819572226	54.8692496641587	53.9596299709404	45.2432131018086	84.2951044889112	28.2411570568291	44.2493325393308	66.8607081146068	35.3019714958392	59.2339392201668	45.7351941948137	44.9127274301672	55.3731448986095	62.6727692400628	50.2660514342571	61.281401746733	27.2557103470015	52.0218687351339	85.0089680300988	52.9599383972694	51.0859531986812	53.4028407207804	54.3278271696131	53.2850864406164	41.7908401594521	56.5693873356983
protein_coding	EN1	ENSG00000163064.6	25.5121171866001	-1.69743620992905	0.632799391082974	0.000299517707221907	0.00512584581963417	72.8891516211415	19.3863761015062	11.2819306300766	12.1985585960535	30.09273343454	42.6367894819263	18.6150540702579	47.60741826127	6.85865620801984	30.352291858654	23.2679381666444	62.7312405498874	9.41371901894304	14.7497775131103	15.4293941802939	14.7775694633745	23.1382575078777	18.6674262019648	18.4934760006571	21.9403026956755	17.1706217096062	74.3937561227005	35.8933924516579	12.309030479291	20.5919897076572	19.6971999094131	7.41439137561771	27.3674749278649	17.8009469069268	18.9716221862141	26.6425432203082	26.2217036294601	22.8971329692112
protein_coding	INHBB	ENSG00000163083.5	19.7287068694229	-1.92652241597437	0.566554238093761	3.82246174785759e-05	0.000892351697235048	32.7591692679287	5.70187532397241	5.64096531503831	30.4963964901337	13.5902667123729	57.5100881384122	15.3300445284477	33.4739659649555	13.7173124160397	19.3917420208067	25.8532646296049	24.5043908397998	1.88274380378861	7.37488875655513	27.772909524529	14.7775694633745	50.9041665173309	12.1338270312771	19.8144385721326	1.04477631884169	13.736497367685	24.1277046884434	24.5125606986932	9.67138109087151	3.25136679594587	25.9173683018594	11.6511864473993	51.9982023629433	9.88941494829267	16.3845827971849	1.97352172002283	25.4022753910395	18.8564624452328
protein_coding	GALNT5	ENSG00000136542.8	49.6419070934656	-1.42828202080401	0.326918339916268	7.63463877066859e-07	2.74273886131258e-05	54.0526292920824	27.3690015550676	41.7431433312835	45.1346668053979	21.3561334051574	49.5776621882864	58.0351685719804	75.1304569435668	24.495200742928	87.6843987027782	51.7065292592098	80.3744019545432	18.8274380378861	31.606666099522	76.1183446227831	23.808306357659	64.7871210220575	55.068907295796	66.0481285737754	35.5223948406174	62.6727692400628	70.3724720079599	63.9077475358787	21.101195107356	49.85429087117	46.6512629433469	24.3615716627439	47.4369565416325	53.4028407207804	64.6759847257298	35.5233909604109	49.1656943052378	60.6100578596768
protein_coding	OSGEPL1	ENSG00000128694.11	39.2826556813799	-1.07914091030785	0.474861712614487	0.00132608044518124	0.0171189575774842	80.2599647064254	34.2112519438345	36.1021780162451	47.5743785246086	22.3268667417555	54.535428407115	38.3251113211192	49.8390159922671	19.5961605943424	30.352291858654	55.5845189536506	71.5528212522153	29.1825289587234	18.9639996597132	52.4599402129992	32.8390432519434	26.8403787091381	35.468109783733	39.6288771442652	39.7015001159842	41.209492103055	36.1915570326651	64.7831961322606	21.101195107356	43.3515572792783	23.8439788377106	23.3023728947985	38.3144648990109	12.8562394327805	45.7043625395157	13.8146520401598	49.1656943052378	67.3445087329742
protein_coding	ANKRD44	ENSG00000065413.19	7.88486663923401	-4.34625593911993	1.49730411943348	0.000167287012720956	0.00315220460262236	7.37081308528397	1.14037506479448	9.02554450406129	3.65956757881604	2.91220000979419	5.94931946259437	7.66502226422383	5.95092728265876	15.6769284754739	9.27431140125539	5.17065292592098	20.5836883054318	0	4.21422214660293	17.4866467376664	3.28390432519434	5.55318180189064	10.2670844110806	26.4192514295101	13.582092144942	6.8682486838425	5.02660514342571	13.1317289457285	0	2.16757786396391	10.3669473207438	13.76958398329	7.29799331409731	4.94470747414633	5.17407877805839	7.89408688009132	1.63885647684126	6.73445087329742
protein_coding	EPHA4	ENSG00000116106.11	215.842330153938	-1.12378048124635	0.305645452797087	1.60457119736217e-05	0.000419127759155032	353.79902809363	218.952012440541	122.973043867835	167.120252765933	161.141733875279	313.33082502997	188.340547063786	159.187304811122	156.769284754739	313.640349206091	488.626701499533	394.03060470398	94.1371901894304	105.355553665073	101.83400158994	59.1102778534981	170.29757525798	143.739181755129	217.958824293459	167.16421101467	326.241812482519	342.814470781633	400.080008546528	186.393890114978	127.887093973871	147.210651954561	133.459044761119	156.906856253092	226.467602315902	256.9792459769	163.802302761895	193.385064267269	363.660347158061
protein_coding	ACKR3	ENSG00000144476.5	44.8190294387374	-1.62847565718958	0.398040984129232	2.19635463321e-06	7.09184387590699e-05	136.769531693603	27.3690015550676	22.5638612601532	67.0920722782941	32.0342001077361	72.3833867948981	35.0401017793089	56.5338091852582	20.5759686240595	53.1165107526445	93.0717526665777	70.5726456186233	37.6548760757722	20.0175551963639	48.3454350982541	32.0180671706448	23.1382575078777	14.9339409615718	35.6659894298387	20.8955263768338	47.2192097014172	128.681091671698	85.7939624454262	18.4635457189365	11.9216782518015	34.2109261584544	14.8287827512354	24.6307274350784	19.7788298965853	56.9148665586423	8.88084774010274	31.1382730599839	76.7727399555906
protein_coding	LMCD1	ENSG00000071282.11	21.6667369350795	-1.26878537098726	0.547895954863639	0.000956521923387073	0.0129862145627019	40.1299823532127	13.6845007775338	11.2819306300766	32.9361082093444	7.76586669278451	19.8310648753146	7.66502226422383	23.803709130635	5.87884817830272	27.8229342037662	33.6092440184864	23.5242152062078	16.0033223322032	10.5355553665073	17.4866467376664	3.28390432519434	19.4361363066172	10.2670844110806	35.6659894298387	5.22388159420844	25.7559325644094	37.1968780613502	71.7867849033158	12.309030479291	27.0947232995489	29.0274524980825	21.1839753589078	16.4204849567189	12.8562394327805	25.8703938902919	6.90732602007991	38.5131272057696	24.2440231438707
protein_coding	SEMA3F	ENSG00000001617.11	99.9777453826848	-1.0790331528665	0.284666281155415	1.19851438056121e-05	0.00032708946434868	198.192974070969	84.3877547947917	39.4867572052681	137.843712135404	76.687933591247	188.395116315488	85.4102480870655	105.628959267193	58.7884817830272	112.977975251657	233.972044897924	112.720197863079	51.7754546041867	76.9095541755035	92.5763650817633	54.1844213657066	99.0317421337164	47.6019368150101	95.1093051462365	44.9253817101926	92.7213572318737	209.106773966509	133.068186650049	57.1490700824226	54.1894465990978	100.559389011214	36.0127581101432	125.890384668179	48.4581332466341	62.9512917997104	75.980586220879	99.1508168488961	207.421086897561
protein_coding	CD86	ENSG00000114013.15	19.579522806526	-1.13227872773315	0.652537107746998	0.00355307527733039	0.0370227128431005	51.5956915969878	14.8248758423283	11.2819306300766	19.5176937536856	33.9756667809322	21.814171362846	12.0450349866374	15.6211841169792	8.81827226745408	21.0779804573986	9.04864262036172	26.4647421069837	6.58960331326013	12.6426664398088	16.4580204589801	24.6292824389576	30.5424999103985	11.2004557211789	18.4934760006571	5.22388159420844	16.3120906241259	35.1862360039799	38.5197382408036	17.58432925613	15.1730450477474	20.7338946414875	9.53278891150849	11.8592391354081	9.88941494829267	24.1457009642725	16.7749346201941	26.2217036294601	32.3253641918276
protein_coding	MYLK	ENSG00000065534.18	205.647598301138	-1.1551750379763	0.203030044999775	1.0529731061925e-09	6.10815568094349e-08	439.791847421943	156.231383876844	117.332078552797	196.396793396461	100.956267006199	262.761609597918	142.350413478443	238.780957216683	88.1827226745408	234.387142686272	347.726409268186	444.019562017172	182.626148967495	95.8735538352167	161.494325753743	110.831770975309	169.372044957665	112.004557211789	204.749198578704	107.611960840694	194.028025318551	504.671156399941	319.538737679394	177.601725486913	120.300571449997	208.375641146949	114.393466938102	190.660075330792	157.241697677853	256.9792459769	83.8746731009703	176.177071260435	369.047907856699
protein_coding	ZMAT3	ENSG00000172667.10	261.487296162906	-1.29046802975646	0.35605489097934	1.75260507207974e-05	0.000453376601657693	235.866018729087	142.54688309931	424.200591690881	307.403676620548	163.083200548475	391.663531287463	279.225811053868	214.233382175715	163.627940962759	323.757779825643	365.823694508909	438.13850821562	112.023256325422	190.693552133783	209.839760851997	158.448383690627	246.191059883818	230.542713594265	409.498397157407	347.910514174282	272.154354097259	291.543098318691	294.150728384318	102.868326148361	172.322440185131	225.999451592214	297.634853792654	403.214130603876	236.357017264195	227.659466234569	202.28597630234	253.203325671974	294.968948250427
protein_coding	ZNF595	ENSG00000272602.5	16.2647136489147	-1.3821234830269	0.625116740941324	0.00138132013505887	0.0176939169502406	20.4744807924555	9.12300051835586	15.7947028821073	20.7375496132909	16.5024667221671	19.8310648753146	15.3300445284477	19.340513668641	20.5759686240595	22.7642188939905	11.6339690833222	14.7026345038799	4.70685950947152	9.4819998298566	18.5152730163527	14.7775694633745	11.1063636037813	3.73348524039295	17.1725134291816	19.8507500579921	21.4632771370078	40.2128411474057	25.3880092950751	4.3960823140325	14.0892561157654	14.5137262490413	10.5919876794539	16.4204849567189	10.8783564431219	15.5222363341752	17.7616954802055	20.4857059605157	18.8564624452328
protein_coding	ZNF141	ENSG00000131127.13	10.3780739797085	-1.52810374603465	0.951318761558899	0.00379054597581884	0.0387163696602615	6.55183385358575	3.42112519438345	6.76915837804597	13.4184144556588	4.85366668299032	4.95776621882864	4.38001272241362	9.67025683432048	7.83846423773696	26.9798149854702	20.6826117036839	17.6431614046558	0	2.10711107330147	11.3148890655488	7.38878473168727	5.55318180189064	4.66685655049119	13.2096257147551	7.31343423189182	21.4632771370078	5.02660514342571	22.7616635059294	7.03373170245201	5.41894465990978	23.8439788377106	2.11839753589078	10.0347408068838	6.92259046380487	15.5222363341752	7.89408688009132	11.4719953378888	24.2440231438707
protein_coding	PDE5A	ENSG00000138735.15	16.9781586443462	-1.99423317322973	0.783253889461476	0.000403095276516083	0.00650780325941628	30.3022315728341	11.4037506479448	13.5383167560919	15.8581261748695	40.7708001371187	5.94931946259437	5.47501590301702	23.0598432203027	6.85865620801984	22.7642188939905	25.8532646296049	32.3457959085357	0.941371901894304	17.9104441230625	10.2862627868626	11.4936651381802	24.0637878081928	6.53359917068767	35.6659894298387	12.5373158261003	11.1609041112441	27.1436677744988	25.3880092950751	4.3960823140325	11.9216782518015	31.1008419622313	12.7103852153447	12.7714882996703	15.8230639172683	19.8339686492238	7.89408688009132	9.01371062262692	17.5095722705733
protein_coding	ANKRD50	ENSG00000151458.11	225.465291711358	-1.11995920957077	0.258744499949672	1.0936983132548e-06	3.7578352301575e-05	310.393128813625	158.512134006433	215.484875034463	246.41088364028	163.083200548475	275.651801766872	205.86059795344	232.830029934024	158.728900814173	284.131176565733	321.873144638581	323.457959085357	64.954661230707	259.17466201608	239.669922933898	201.960115999452	240.637878081928	181.074034159058	252.303851151822	221.492579594438	290.183506892346	305.617592720283	314.286046101102	180.239374875333	143.060139021618	178.311493916793	147.228628744409	258.166513486192	205.699830924488	219.036001604472	165.775824481918	186.829638359903	288.23449737713
protein_coding	JADE1	ENSG00000077684.15	62.1972606892328	-1.43866794159366	0.367627203263199	5.40672976342369e-06	0.00016135897289505	117.114030132845	26.2286264902731	51.8968808983524	125.645153539351	12.6195333757748	57.5100881384122	27.3750795150851	72.1549933022374	29.3942408915136	65.7632990270836	105.99838498138	85.2752801225032	35.7721322719835	41.0886659293786	140.921800180017	10.6726890568816	58.3084089198517	30.8012532332419	85.862567145908	42.8358290725092	66.1068935819841	99.526781839829	79.6658222707529	31.651792661034	39.0164015513504	103.669473207438	50.8415408613786	54.7349498557298	36.5908353086829	60.3642524106812	45.3909995605251	64.7348308352297	96.9760925754829
protein_coding	HPGD	ENSG00000164120.13	52.4173219593073	-1.75885660535483	0.528465081251197	3.45014676223102e-05	0.000815378599892339	107.286279352467	52.4572529805462	38.3585641422605	86.6097660319797	30.09273343454	54.535428407115	44.8951304047396	46.8635523509377	9.7980802971712	64.0770605904918	147.363608388748	129.383183634143	6.58960331326013	47.409999149283	45.2595562621954	21.3453781137632	42.5743938144949	13.0671983413753	42.2708022872162	21.9403026956755	52.370396214299	92.489534639033	116.434663318793	35.16865851226	28.1785122315309	44.5778734791981	42.3679507178155	30.1042224206514	50.4360162362926	56.9148665586423	23.682260640274	25.4022753910395	79.4665203049096
protein_coding	TENM3	ENSG00000218336.8	71.4898577214477	-1.08544627408805	0.283245125978116	8.38742400891711e-06	0.000239347921696327	87.6307777917094	75.2647542764359	48.5123017093294	74.4112074359262	69.8928002350606	75.3580465261953	61.3201781137906	50.5828819025994	57.8086737533101	83.4688026112985	81.4377835832555	126.442656733367	26.3584132530405	68.4811098822976	78.1755971801556	72.2458951542755	76.8190149261539	75.6030761179573	71.3319788596774	55.3731448986095	70.3995490093856	88.4682505242924	112.932868933265	41.3231737519055	74.781436306755	71.5319365131319	72.0255162202864	79.3656772908083	52.4138992259511	68.9877170407785	54.2718473006278	71.2902567425947	84.8540810035475
protein_coding	RETREG1	ENSG00000154153.13	154.294054331538	-1.01790287187228	0.234738568093108	1.24063164386392e-06	4.22585307082628e-05	252.245603363051	152.810258682461	145.536905127988	174.439387923565	152.405133845896	246.896757697666	122.640356227581	161.418902542119	95.0413788825606	180.427512715332	266.288625684931	218.579166291014	82.8407273666987	140.122886374547	202.639376901193	100.980057999726	230.457044778462	83.0700465987432	186.255722578047	90.8955397392269	96.155481573795	175.9311800199	215.360354709947	90.5592956690696	124.635727177925	207.338946414875	139.814237368791	183.362082016695	88.0157930398048	138.837780544567	44.4042387005137	107.345099233102	193.952185150966
protein_coding	ZNF608	ENSG00000168916.15	43.4196684123531	-1.59636149951902	0.553285084666502	0.000149287363568903	0.00285778667403329	110.56219627926	39.9131272678069	34.9739849532375	42.6949550861872	35.9171334541283	77.3411530137268	18.6150540702579	34.9616977856202	26.4548168023622	39.6266032599094	95.6570791295382	122.521954198999	5.64823141136582	6.3213332199044	32.9160409179603	15.5985455446731	64.7871210220575	16.8006835817683	50.1965777160693	26.1194079710422	27.47299473537	75.3990771513856	88.4203082345719	45.719256065938	11.9216782518015	36.2843156226031	28.5983667345255	20.0694816137676	22.7456543810731	32.7691655943698	29.6028258003425	47.5268378283965	68.6913989076337
protein_coding	CXXC5	ENSG00000171604.11	283.926442371356	-1.1965771497176	0.26722730832855	5.33247242897065e-07	1.97936649718024e-05	458.628369751002	277.111140745059	276.407300436877	337.900073110681	375.673801263451	546.345837314916	234.330680649129	212.001784444718	195.961605943424	311.110991551203	687.696839147491	441.079035116396	114.847372031105	178.050885693974	266.414206179741	156.80643152803	315.605832407451	194.141232500434	340.808343440681	231.940342782855	235.237517421606	486.575377883608	382.57103661889	152.983664528331	150.646661545492	236.366398912958	219.254144964695	223.50104524423	142.407575255414	197.477340029228	143.080324701655	144.219369962031	502.390035147988
protein_coding	ABLIM3	ENSG00000173210.19	24.3608659068993	-1.4554735195666	0.619071308328972	0.00089207079143932	0.0123744809578539	24.5693769509466	2.28075012958897	34.9739849532375	17.0779820344749	17.4732000587651	6.9408727063601	26.2800763344817	19.340513668641	17.6365445349082	26.9798149854702	36.1945704814469	38.2268497100876	15.0619504303089	17.9104441230625	49.3740613769404	18.0614737885689	13.8829545047266	34.5347384736348	31.7031017154122	26.1194079710422	16.3120906241259	15.0798154302771	46.3987756082407	13.1882469420975	36.8488236873865	26.9540630339338	20.1247765909624	22.8062291065541	15.8230639172683	18.1092757232044	22.6954997802625	23.7634189141983	51.1818266370604
antisense	AC011374.1	ENSG00000260581.1	18.7216225742543	-2.52374435439074	0.707362123491248	1.31102745525266e-05	0.000352059476961636	41.7679408166092	14.8248758423283	9.02554450406129	15.8581261748695	9.70733336598063	24.7888310941432	5.47501590301702	28.2669045926291	7.83846423773696	8.43119218295944	29.7312543240456	63.7114161834794	6.58960331326013	0	28.8015358032152	7.38878473168727	29.6169696100834	8.40034179088414	22.4563637150836	3.13432895652507	20.6047460515275	41.2181621760908	56.0287101684416	2.6376493884195	3.25136679594587	11.4036420528181	2.11839753589078	8.21024247835947	13.8451809276097	18.1092757232044	2.96028258003425	16.3885647684126	55.2224971610389
protein_coding	TENM2	ENSG00000145934.16	246.561796543393	-1.01640596696588	0.364575285460263	0.000360167080234157	0.00592904038714706	350.523111166838	185.881135561501	145.536905127988	204.935784413698	209.678400705182	372.824019655914	181.770527980165	409.126250682789	149.910628546719	327.130256698826	196.484811184997	274.449177405757	36.7135041738779	176.997330157323	232.469538983094	171.584000991404	369.286589825728	221.209000493282	220.60074943641	187.014961072662	384.62192629518	313.660160949764	316.912391890248	194.306838280237	193.99821882477	271.614019803486	219.254144964695	276.411496771436	160.208522162341	232.833545012627	226.954997802625	467.074095899759	254.562243010643
protein_coding	FOXQ1	ENSG00000164379.6	576.331479010458	-1.83769107754359	0.170151806565403	2.08850026939429e-28	6.21908969108523e-26	1171.14030132845	319.305018142455	291.073810255977	684.3391372386	297.044400999007	1032.20692676012	315.36091601378	728.244726215365	176.365445349082	625.594459975591	1013.44797348051	996.838619363054	266.408248236088	214.92532947675	615.118514654382	235.620135332694	797.807118871622	238.009684075051	558.76716773414	191.194066348029	730.609953743746	1058.60304320545	1061.91914741125	299.812813817017	230.847042512157	549.448207999419	276.450878433746	790.007776251034	338.217991231609	1024.46759805556	165.775824481918	562.947199794972	1161.01933055648
protein_coding	HIST1H1A	ENSG00000124610.4	156.02679518211	-1.29727417178789	0.596702012901151	0.00105157947112804	0.0140770878252905	231.771122570596	171.056259719172	126.357623056858	145.162847293036	82.5123336108354	110.062410057996	63.5101844749975	71.4111273919051	100.920227060863	229.328427376497	249.484003675687	353.843403726709	5.64823141136582	87.4451095420108	224.240528753604	87.8444406989486	182.329469162076	100.80410149061	166.441284005914	111.791066116061	277.305540610141	278.473924945784	264.385476107334	83.5255639666176	125.719516109907	126.476757313074	134.518243529064	204.343812794725	67.2480216483902	198.339686492238	100.649607721164	189.287923075165	196.645965500285
protein_coding	DLK2	ENSG00000171462.14	172.89151462751	-1.32745124629106	0.349800990376617	8.39503904457267e-06	0.000239347921696327	395.56696891024	83.2473797299972	87.9990589145976	168.340108625538	60.1854668690799	166.580944952642	154.39544846508	385.322541552154	66.6269460207641	220.054115975241	249.484003675687	186.233370382478	113.906000129211	83.2308873954079	214.982892245428	144.491790308551	257.2974234876	127.871869483459	129.4543320046	95.0746450145937	184.584183378267	255.351541286026	305.531560137283	119.573438941684	87.7869034905385	165.8711571319	121.80785831372	172.415092045549	139.440750770927	181.092757232044	113.477498901313	212.231913750943	255.909133185302
protein_coding	DST	ENSG00000151914.19	1771.75815714256	-1.29767936041598	0.197933575461259	3.39025096558072e-12	2.59596359650181e-10	2536.37868056938	1237.30694530201	1414.75410101161	2644.64750362439	949.377203192906	2811.05344607584	1091.71817106159	2047.11898523461	1067.01094436194	1918.93934084157	2081.1878026832	2570.0205112782	468.803207143363	1420.19286340519	2101.48348735603	1053.31231230609	2485.04885634606	1392.58999466657	2242.99444636541	1141.94051649397	2050.17223212699	2334.3554286069	2339.19864953244	1232.66148085471	1400.25530012069	2403.0583889484	996.70604063661	2335.35786051114	1201.56391621756	2201.57052006384	1025.24453355186	1929.75350148058	2342.24201373284
protein_coding	BAG2	ENSG00000112208.11	74.3083543316864	-1.20295011001333	0.346746554087742	3.7773086830179e-05	0.000883349674562651	109.743217047561	30.790126749451	57.5378462133907	85.3899101723744	40.7708001371187	85.2735789638526	45.990133585343	101.165763805199	53.8894416344416	93.5862332308498	58.169845416611	58.8105380155194	48.9513388985038	56.8919989791396	131.664163671841	48.4375887966165	84.2232573286747	53.2021646755996	99.072192860663	57.4626975362929	103.882261343118	111.590634184051	97.1747941983909	26.376493884195	37.9326126193685	97.4493048149913	26.4799691986347	79.3656772908083	83.0710855656584	79.3358745968953	58.2188907406735	138.483372293086	111.791884496737
protein_coding	HEY2	ENSG00000135547.8	29.2464984382186	-1.37882669230616	0.490732831915096	0.000249380731670286	0.00437395524133748	78.622006243029	17.1056259719172	2.25638612601532	17.0779820344749	14.561000048971	47.5945557007549	32.8500954181021	31.2423682339585	12.7375043863226	38.7834840416134	32.3165807870061	54.8898354811515	11.2964628227316	8.42844429320586	15.4293941802939	15.5985455446731	36.0956817122892	27.0677679928489	40.9498397157407	20.8955263768338	36.9168366756534	44.2341252621462	58.6550559575873	33.410225586647	9.75410038783761	15.5504209811156	15.8879815191808	13.6837374639325	16.8120054120975	36.2185514464087	27.6293040803196	46.7074095899759	53.8756069863794
protein_coding	ISPD	ENSG00000214960.9	35.1123814856671	-1.0047962242316	0.40230886248927	0.000878130752219563	0.0121937327251214	54.8716085237807	25.0882514254786	25.9484404491762	45.1346668053979	28.1512667613438	40.6536829943948	26.2800763344817	49.0951500819347	14.6971204457568	16.8623843659189	55.5845189536506	78.4140506873592	24.4756694492519	30.5531105628713	32.9160409179603	33.660019333242	25.914848408823	22.4009114423577	30.3821391439367	19.8507500579921	39.4924299320944	65.3458668645342	46.3987756082407	26.376493884195	22.7595675716211	29.0274524980825	22.2431741268531	22.8062291065541	34.6129523190243	37.9432443724282	30.5895866603539	36.8742707289283	63.3038382089958
protein_coding	CASTOR3	ENSG00000239521.8	48.8661282123935	-1.42543688847452	0.303343876955598	1.74808839225275e-07	7.14158062688625e-06	90.9066947185023	38.7727522030124	33.8457918902298	62.2126488398727	61.156200205678	76.3495997699611	63.5101844749975	57.2776750955905	31.3538569509478	40.4697224782053	80.1451203517752	75.4735237865833	24.4756694492519	38.9815548560771	50.4026876556267	30.3761150080477	62.9360604214272	20.5341688221612	43.5917648586917	15.6716447826253	30.9071190772912	58.3086196637382	94.5484484092452	28.134926809808	31.4298790274767	66.34846285276	41.3087519498701	64.7696906626136	36.5908353086829	56.9148665586423	25.6557823602968	21.3051341989364	57.9162775103578
protein_coding	PTPRZ1	ENSG00000106278.11	148.09852591372	-1.39366367508068	0.477621929005883	0.000153084507237528	0.00290969134323812	253.06458259475	177.898510107939	160.203414947088	241.531460201859	97.0733336598064	173.521817659002	162.060470729304	198.612198058736	97.0009949419949	263.896315326631	197.777474416478	276.409528672941	12.2378347246259	138.015775301246	124.463779721037	64.8571104225882	145.308257149472	97.0706162502168	126.812406861649	125.373158261003	152.818533215496	190.005674421492	287.147139613263	100.230676759941	78.0328031027009	155.504209811156	79.4399075959041	84.8391722763812	92.9605005139511	172.469292601946	47.3645212805479	95.053675656793	218.196208294836
protein_coding	GIMAP8	ENSG00000171115.3	8.39848515893078	-2.20249199603846	1.367809828382	0.00221341405919566	0.0259263534905786	8.18979231698219	4.56150025917793	1.12819306300766	8.53899101723744	0	2.97465973129718	12.0450349866374	10.4141227446528	1.95961605943424	16.8623843659189	7.75597938888147	22.5440395726158	0	3.1606666099522	4.11450511474503	2.46292824389576	8.32977270283596	2.80011393029471	6.60481285737754	9.4029868695752	14.5950284531653	10.0532102868514	18.3844205240199	0.879216462806501	10.8378893198196	6.22016839244625	10.5919876794539	7.29799331409731	3.95576597931707	21.5586615752433	0.986760860011415	16.3885647684126	21.5502427945517
protein_coding	RNF32	ENSG00000105982.16	8.15093000389044	-1.72756357326166	1.45996551642867	0.00521202049983563	0.0486697384653641	14.7416261705679	3.42112519438345	7.89735144105363	15.8581261748695	16.5024667221671	33.7128102880348	0	11.9018545653175	2.93942408915136	20.2348612391027	10.341305851842	13.7224588702879	0	5.26777768325366	4.11450511474503	1.64195216259717	7.40424240252085	5.60022786058943	3.96288771442652	2.08955263768338	7.72677976932281	17.0904574876474	10.5053831565828	2.6376493884195	4.33515572792783	0	5.29599383972694	6.38574414983515	4.94470747414633	8.62346463009731	0	10.6525670994682	9.42823122261639
protein_coding	ANK1	ENSG00000029534.20	334.777041046319	-1.41375632703357	0.219591295699875	7.60512407730638e-12	5.56877937901123e-10	558.543836018185	255.444014513964	192.92101377431	390.353875073711	119.400200401562	418.435468869137	140.160407117236	465.660059868048	113.657731447186	386.148601979542	495.090017656934	666.519430842554	252.287669707673	226.514440379908	670.66433370344	194.571331267765	367.435529225097	193.207861190335	365.906632298715	136.865697768261	464.465317244849	598.166012067659	772.145662008836	217.166466313206	112.714048926123	393.943998188263	160.998212727699	237.184782708163	182.954176543414	332.865734721756	115.451020621336	403.97812154137	445.820647812289
protein_coding	ZNF704	ENSG00000164684.13	191.459570060402	-1.07232763080349	0.248275098390648	1.22185894904363e-06	4.17676273397568e-05	393.929010446843	171.056259719172	144.408712064981	330.580937953049	91.248933640218	248.879864185198	151.11043892327	241.756420858012	82.3038744962381	213.309162228874	303.775859397858	268.568123604205	87.5475868761703	121.158886714834	204.696629458565	72.2458951542755	166.595454056719	97.0706162502168	182.29283486362	138.955250405945	244.681359361889	309.638876835024	265.260924703716	157.379746842364	171.238651253149	247.770040965776	105.919876794539	146.872115446208	137.462867781268	231.108852086608	109.530455461267	179.454784214118	300.356508949065
protein_coding	CA2	ENSG00000104267.9	162.920090022357	-1.57895219962637	0.249737200295807	1.74536139102196e-11	1.22449437904159e-09	479.102850543458	126.581632192188	85.7426727885822	173.219532063959	88.3367336304238	280.609567985701	133.590388033615	281.181314105626	109.738499328317	152.604578511566	267.581288916411	272.488826138573	68.7201488382842	92.7128872252645	118.29202204892	66.4990625851854	174.925226759555	115.738042452182	133.417219719026	70.0000133623931	158.828250813858	209.106773966509	287.147139613263	133.640902346588	88.8706924225204	123.366673116851	100.623882954812	124.978135503916	130.540277317463	193.16560771418	76.9673470808904	144.219369962031	313.82541069566
protein_coding	DMRT2	ENSG00000173253.15	29.165256999315	-1.1139230107957	0.422833026129371	0.000563617618899461	0.00858235919687815	47.5007954384967	15.9652509071228	13.5383167560919	43.9148109457925	19.4146667319613	34.7043635318005	17.5200508896545	38.6810273372819	18.6163525646253	36.2541263867256	33.6092440184864	30.3854446413517	10.3550909208373	17.9104441230625	21.6011518524114	23.808306357659	50.9041665173309	8.40034179088414	51.5175402875448	15.6716447826253	38.6338988466141	27.1436677744988	47.2742242046226	22.859628032969	18.4244118436933	31.1008419622313	20.1247765909624	28.2797240921271	14.834122422439	53.4654807066033	16.7749346201941	43.4296966362934	49.8349364624009
protein_coding	ALDH1A1	ENSG00000165092.12	31.1286454744706	-1.43059471717063	0.548609427882496	0.00039106635175054	0.00636730147443164	113.019133974354	21.6671262310952	33.8457918902298	64.6523605590834	20.3854000685593	41.6452362381606	26.2800763344817	35.7055636959525	40.1721292184019	47.2146762245729	46.5358763332888	51.9493085803755	13.1792066265203	23.1782218063161	16.4580204589801	21.3453781137632	39.7978029135496	18.6674262019648	10.5677005718041	24.0298553333588	24.8974014789291	38.2021990900354	60.4059531503511	26.376493884195	18.4244118436933	18.6605051773388	16.9471802871262	11.8592391354081	5.9336489689756	19.8339686492238	7.89408688009132	12.2914235763094	55.2224971610389
protein_coding	GCNT1	ENSG00000187210.13	61.5262859547115	-1.03127347585337	0.270900787818049	1.09872153890316e-05	0.000304821296507294	95.8205701086916	52.4572529805462	33.8457918902298	60.9927929802674	44.6537334835109	69.408727063601	70.0802035586179	83.3129819572226	47.0307854264218	35.4110071684297	67.2184880369728	99.9779146263831	43.303107487138	38.9815548560771	57.6030716064305	39.4068519023321	70.3403028239481	67.2027343270731	73.9739040026284	65.8209080870264	65.2483624965037	90.4788925816627	91.9221026200995	35.16865851226	28.1785122315309	71.5319365131319	45.5455470216517	55.647199019992	62.3033141742438	80.198221059905	33.5498692403881	54.0822637357615	99.6698729248019
protein_coding	MEGF9	ENSG00000106780.8	167.695627512406	-1.05300442753722	0.286350558645548	1.77908190109072e-05	0.000459339065021497	253.883561826448	144.827633228899	160.203414947088	259.829298095939	203.854000685593	226.074139578586	130.305378491805	181.503282121092	53.8894416344416	165.251366786005	186.143505333155	287.191460642453	71.5442645439671	99.0342204451689	140.921800180017	152.701551121537	215.64855997342	124.138384243066	198.144385721326	113.880618753744	139.940566933291	250.3249361426	220.613046288239	123.969521255717	97.5410038783761	173.128020256421	205.484560981405	241.746028529473	82.0821440708292	184.542143084082	108.543694601256	122.914235763094	214.155537770858
protein_coding	NOTCH1	ENSG00000148400.10	135.818129317235	-1.18597829441454	0.26512332472818	5.68015980899029e-07	2.09104784177115e-05	234.228060265691	77.5455044060248	57.5378462133907	158.581261748695	96.1026003232083	252.846077160261	58.0351685719804	158.443438900789	92.1019547934093	164.408247567709	245.606013981247	230.341273894118	116.730115834894	72.6953320289006	75.0897183440969	68.1410147477826	161.967802555144	63.4692490866802	146.626845433781	110.746289797219	163.97943732674	238.261083798379	203.104074360601	78.2502651897786	76.9490141707189	123.366673116851	87.9134977394672	206.168311123249	104.827798451902	124.177890673401	70.0600210608105	158.969078253602	204.727306548242
protein_coding	GATA3	ENSG00000107485.16	114.141721723504	-1.10846436983925	0.28765954155056	8.26365270868377e-06	0.000236608859607612	280.090897240791	108.335631155476	59.794232339406	114.666450802903	89.3074669670218	109.07085681423	61.3201781137906	147.285450245804	103.859651150015	150.918340074974	171.924209786873	225.440395726158	72.4856364458614	58.999110052441	99.7767490325671	54.1844213657066	95.329620932456	61.6025064664837	48.8756151445938	64.7761317681847	147.667346702614	196.037600593603	191.723242607636	116.935789553265	53.1056576671159	106.779557403661	38.131155646034	103.084155561625	81.0932025759999	125.040237136411	54.2718473006278	160.607934730443	214.155537770858
protein_coding	MPP7	ENSG00000150054.18	38.4703459617134	-1.11188357436094	0.404298792768797	0.000382110156263731	0.00625186336255677	79.4409854747272	38.7727522030124	43.9995294572988	50.0140902438193	22.3268667417555	36.6874700193319	29.5650858762919	39.4248932476142	9.7980802971712	28.6660534220621	71.0964777314135	54.8898354811515	16.9446942340975	20.0175551963639	19.5438992950389	21.3453781137632	32.3935605110287	32.6679958534383	40.9498397157407	25.0746316522005	34.3412434192125	47.2500883482017	63.9077475358787	24.618060958582	36.8488236873865	54.9448207999419	27.5391679665801	46.5247073773704	30.6571863397073	60.3642524106812	16.7749346201941	24.5828471526189	87.5478613528665
protein_coding	ZNF365	ENSG00000138311.16	26.4698789737336	-1.34631851623317	0.598773082280981	0.00105837008532069	0.0141490193320507	62.2424216090646	11.4037506479448	13.5383167560919	18.2978378940802	26.2098000881477	29.7465973129718	14.2350413478443	37.1932955166172	20.5759686240595	54.8027491892364	32.3165807870061	34.3061471757197	25.4170413511462	30.5531105628713	55.545819049058	11.4936651381802	29.6169696100834	9.33371310098238	18.4934760006571	18.8059737391504	36.0583055901731	47.2500883482017	39.3951868371855	6.15451523964551	8.67031145585565	15.5504209811156	13.76958398329	26.4552257636028	20.7677713914146	18.9716221862141	15.7881737601826	36.8742707289283	33.6722543664871
antisense	UNC5B-AS1	ENSG00000237512.6	41.1253113508328	-1.25655500770759	0.505402519413181	0.000670737275919797	0.00986594895425388	54.0526292920824	13.6845007775338	27.0766335121839	71.9714957167155	20.3854000685593	88.2482386951498	39.4201145017226	40.9126250682789	10.7778883268883	28.6660534220621	43.9505498703283	75.4735237865833	32.9480165663006	24.2317773429669	38.0591723113916	45.1536844714222	62.0105301211121	23.334282752456	83.220642002957	26.1194079710422	36.0583055901731	68.3618299505896	74.4131306924615	23.7388444957755	21.6757786396391	41.467789282975	39.1903544139793	74.8044314694974	31.6461278345365	41.3926302244671	6.90732602007991	7.37485414578566	40.4067052397845
protein_coding	FGFR2	ENSG00000066468.22	88.3691047867723	-1.02858804361907	0.393032836849856	0.000577435648650509	0.00876289659333728	171.166659424928	37.6323771382179	39.4867572052681	67.0920722782941	18.4439333953632	91.222898426447	53.6551558495668	109.348288818855	52.9096336047245	123.938525089504	164.168230397991	108.799495328711	77.1924959553329	79.016665248805	65.8320818359205	46.7956366340194	53.6807574182762	70.0028482573679	68.6900537167264	51.1940396232427	157.969719728377	197.042921622288	156.70529875236	72.9749664129396	47.6867130072061	119.219894188553	41.3087519498701	76.6289297980218	42.5244842776585	146.598898711654	74.9938253608675	101.609101564158	130.64834694197
protein_coding	TRIM6	ENSG00000121236.20	28.9705342719501	-1.12285297241838	0.627205335594953	0.00301936181973003	0.0331092048972033	81.8979231698219	31.9305018142455	30.4612127012068	53.6736578226353	25.2390667515497	12.8901921689545	10.950031806034	29.0107705029614	9.7980802971712	22.7642188939905	41.3652234073679	71.5528212522153	7.53097521515443	13.6962219764595	19.5438992950389	13.1356173007774	21.2871969072475	8.40034179088414	46.2336900016427	18.8059737391504	42.0680231885353	23.1223836597583	51.6514671865321	33.410225586647	21.6757786396391	20.7338946414875	11.6511864473993	13.6837374639325	20.7677713914146	31.0444726683503	32.5631083803767	37.693698967349	45.7942659384225
protein_coding	PPFIBP2	ENSG00000166387.12	26.9363905020024	-1.73325387277461	0.467762500806914	1.10548771376739e-05	0.000306064780257914	60.6044631456682	12.5441257127393	19.1792820711302	26.8368289113177	23.2976000783535	36.6874700193319	8.76002544482724	16.3650500273116	13.7173124160397	24.4504573305824	52.9991924906901	58.8105380155194	14.1205785284146	7.37488875655513	28.8015358032152	8.20976081298585	37.9467423129194	16.8006835817683	42.2708022872162	27.1641842898839	22.3218082224881	34.1809149752948	48.1496728010045	16.7051127933235	23.843356503603	30.0641472301569	19.065577823017	30.1042224206514	17.8009469069268	29.3197797423309	18.7484563402169	17.2079930068332	44.447375763763
protein_coding	LUZP2	ENSG00000187398.11	89.911581717693	-1.46399481854606	0.299864918238716	6.07973689301558e-08	2.68872852694418e-06	149.873199400774	59.2995033693131	84.6144797255746	128.084865258562	75.717200254649	114.028623033059	79.9352321840485	101.165763805199	59.7682898127443	93.5862332308498	121.510343759143	173.491087145782	25.4170413511462	66.3739988089962	90.5191125243907	56.6473496096024	117.542348140019	74.669704807859	113.602781146894	76.2686712754433	78.9848598641887	102.542744925884	137.445429631958	70.3373170245201	74.781436306755	93.3025258866938	87.9134977394672	69.3309364839244	48.4581332466341	73.2994493558272	53.2850864406164	81.9428238420629	133.342127291289
protein_coding	BDNF	ENSG00000176697.18	37.5484661303715	-1.02829214650218	0.546843373908261	0.00307059183353587	0.0334248014373523	74.5271100845379	31.9305018142455	49.6404947723371	18.2978378940802	22.3268667417555	69.408727063601	45.990133585343	42.4003568889436	17.6365445349082	56.4889876258283	52.9991924906901	40.1872009772716	13.1792066265203	52.6777768325366	47.3168088195679	13.956593382076	56.4573483192215	35.468109783733	26.4192514295101	39.7015001159842	51.5118651288187	65.3458668645342	50.7760185901502	18.4635457189365	17.3406229117113	22.8072841056363	19.065577823017	41.0512123917974	10.8783564431219	50.8784413175741	11.841130320137	34.4159860136664	37.7129248904656
protein_coding	SYTL2	ENSG00000137501.17	22.2304025948523	-1.15031820863475	0.705444340530132	0.00384798464099494	0.0390924899085156	72.8891516211415	23.9478763606841	5.64096531503831	24.397117192107	12.6195333757748	28.7550440692061	22.9950667926715	22.3159773099703	8.81827226745408	18.5486228025108	33.6092440184864	56.8501867483355	8.47234711704873	5.26777768325366	10.2862627868626	9.03073689428444	33.3190908113438	9.33371310098238	33.0240642868877	3.13432895652507	42.0680231885353	18.0957785163325	41.1460840299493	21.9804115701625	5.41894465990978	26.9540630339338	9.53278891150849	21.8939799422919	1.97788298965853	37.0808979094184	3.94704344004566	13.1108518147301	47.141156113082
protein_coding	SESN3	ENSG00000149212.11	525.599505639914	-2.00157156874149	0.222063417210641	8.89109767810278e-21	1.63206450529558e-18	1403.73040313075	441.325150075465	252.715246113716	628.225767696754	431.976334786138	1026.25760729753	219.000636120681	615.177107844849	293.942408915136	732.670600699176	1137.54364370262	1171.30988214243	167.564198537186	309.745327775316	410.421885195817	283.236748048012	671.934998028767	190.407747260041	397.609734014128	171.343316290037	623.293568058707	949.023051078774	975.249736369437	271.677887007209	176.657595913059	462.365850505171	273.27328212991	616.680435041223	195.810415976195	399.266412373505	165.775824481918	294.994165831427	984.576717676083
protein_coding	MMP12	ENSG00000262406.2	34.2422501821641	-1.37308526361883	0.596781246110078	0.00087347003935005	0.0121542040781835	99.0964870354845	19.3863761015062	36.1021780162451	54.8935136822407	51.4488668396974	42.6367894819263	26.2800763344817	45.375820530273	25.4750087726451	37.0972456050215	52.9991924906901	63.7114161834794	12.2378347246259	31.606666099522	14.4007679016076	24.6292824389576	26.8403787091381	17.7340548918665	15.8515508577061	26.1194079710422	13.736497367685	25.1330257171285	38.5197382408036	27.2557103470015	42.2677683472963	21.7705893735619	15.8879815191808	22.8062291065541	32.6350693293658	52.6031342435936	9.86760860011415	10.6525670994682	92.9354220515044
protein_coding	DIXDC1	ENSG00000150764.13	20.1849254881677	-2.40426942408227	0.608501727803373	3.94354480649383e-06	0.00012175921752769	39.3110031215145	6.8422503887669	16.9228959451149	31.716252349739	14.561000048971	27.7634908254404	17.5200508896545	35.7055636959525	2.93942408915136	29.509172640358	14.2192955462827	31.3656202749437	1.88274380378861	9.4819998298566	22.6297781310977	16.4195216259717	25.914848408823	20.5341688221612	34.3450268583632	18.8059737391504	48.9362718723778	29.1543098318691	26.263457891457	6.15451523964551	7.5865225238737	18.6605051773388	4.23679507178155	13.6837374639325	12.8562394327805	29.3197797423309	8.88084774010274	16.3885647684126	25.5909133185302
protein_coding	PIK3C2G	ENSG00000139144.9	84.0662537764648	-1.75250254840584	0.390042350106199	3.46250949450951e-07	1.32186972155064e-05	192.460119449081	74.1243792116414	54.1532670243677	123.20544182014	88.3367336304238	126.918815202013	42.7051240435328	77.3620546745638	26.4548168023622	76.7238488649309	115.047027601742	140.165115603655	10.3550909208373	50.5706657592352	103.891254147312	64.8571104225882	73.1168937248934	68.1361056371714	109.639893432467	33.432842202934	64.3898314110234	132.702375786439	168.961579101707	53.6322042311966	69.3624916468452	83.9722732980244	48.7231433254878	85.7514214406434	66.2590801535609	100.032189709129	32.5631083803767	49.1656943052378	167.014381657776
protein_coding	METTL7A	ENSG00000185432.11	58.6389273782935	-1.84390995990994	0.366238007397056	2.48468471070542e-08	1.17235123674129e-06	182.632368668703	35.351627008629	22.5638612601532	80.510486733953	40.7708001371187	70.4002803073667	24.0900699732749	68.4356637505757	17.6365445349082	28.6660534220621	183.558178870195	138.204764336471	43.303107487138	33.7137771728235	80.2328497375282	32.8390432519434	38.8722726132345	22.4009114423577	44.9127274301672	10.4477631884169	32.6241812482519	80.4256822948113	102.427485776682	27.2557103470015	28.1785122315309	92.2658311546194	14.8287827512354	45.6124582131082	20.7677713914146	65.5383311887396	25.6557823602968	45.0685531131346	154.892370085841
protein_coding	KRT1	ENSG00000167768.4	130.667410863346	-1.46406076925275	0.475817825421135	8.64521143280939e-05	0.00179884834160941	383.282280434766	137.985382840132	74.4607421585056	112.226739083692	181.527133943838	318.288591248799	75.5552194616349	185.222611672754	155.789476725022	295.09172640358	257.239983064569	263.667245436245	157.209107616349	72.6953320289006	142.97905273739	110.01079489401	171.223105558295	36.4014810938313	27.7402140009856	74.1791186377599	87.5701707189918	196.037600593603	293.275279787937	41.3231737519055	32.5136679594587	63.2383786565369	20.1247765909624	61.120694005565	27.6903618552195	39.6679372984476	55.2586081606392	44.249124874714	117.179445195375
protein_coding	ZNF891	ENSG00000214029.4	17.0291152539839	-1.79998579133912	0.774112845550165	0.000876244244898519	0.012180158590913	22.1124392558519	4.56150025917793	15.7947028821073	30.4963964901337	7.76586669278451	27.7634908254404	6.57001908362043	12.6457204756499	14.6971204457568	17.7055035842148	21.9752749351642	13.7224588702879	0.941371901894304	16.8568885864117	51.4313139343129	16.4195216259717	14.8084848050417	37.3348524039295	9.24673800032855	5.22388159420844	17.1706217096062	15.0798154302771	29.7652522769846	7.91294816525851	22.7595675716211	16.58711571319	11.6511864473993	14.5959866281946	12.8562394327805	14.6598898711654	9.86760860011415	22.124562437357	18.8564624452328
protein_coding	IFT88	ENSG00000032742.17	52.2282534391325	-1.02084478636146	0.400786211594551	0.000740399960993954	0.0107026531578414	82.7169024015201	30.790126749451	64.3070045914367	40.2552433669765	41.7415334737167	74.3664932824296	28.4700826956885	51.3267478129318	32.3336649806649	59.0183452807161	78.852457120295	80.3744019545432	34.8307603700892	38.9815548560771	58.6316978851167	29.5551389267491	51.829696817646	48.5353081251084	91.14641743181	48.0597106667177	57.5215827271809	80.4256822948113	77.0394764816072	35.16865851226	48.770501939188	52.8714313357931	52.9599383972694	41.9634615560595	20.7677713914146	64.6759847257298	53.2850864406164	22.124562437357	49.8349364624009
protein_coding	CCNA1	ENSG00000133101.9	26.4830955296113	-1.39564694252991	0.751956073813825	0.00222229369851049	0.0259622803487712	44.2248785117038	12.5441257127393	32.7175988272222	25.6169730517123	22.3268667417555	31.7297038005033	33.9450985987055	13.3895863859822	29.3942408915136	15.176145929327	11.6339690833222	46.0682547788236	7.53097521515443	18.9639996597132	33.9446671966465	36.1229475771378	29.6169696100834	14.0005696514736	29.0611765724612	15.6716447826253	31.7656501627716	37.1968780613502	18.3844205240199	8.79216462806501	9.75410038783761	27.9907577660081	14.8287827512354	31.9287207491757	15.8230639172683	20.6963151122335	25.6557823602968	80.3039673652217	47.141156113082
protein_coding	RFXAP	ENSG00000133111.3	31.3938813107295	-1.02779545948007	0.404057657650571	0.000729495656963418	0.0105907278475729	51.5956915969878	26.2286264902731	24.8202473861685	24.397117192107	11.6488000391768	48.5861089445207	26.2800763344817	24.5475750409674	26.4548168023622	56.4889876258283	40.0725601758876	73.5131725193993	19.7688099397804	24.2317773429669	18.5152730163527	21.3453781137632	47.2020453160704	33.6013671635366	18.4934760006571	15.6716447826253	36.9168366756534	37.1968780613502	48.1496728010045	26.376493884195	23.843356503603	31.1008419622313	12.7103852153447	25.5429765993406	29.668244844878	21.5586615752433	35.5233909604109	29.4994165831427	44.447375763763
protein_coding	TBC1D4	ENSG00000136111.13	35.4303309574351	-1.01826789465317	0.395572198551364	0.000703765306213026	0.0102728269098633	57.3285462188753	28.5093766198621	19.1792820711302	45.1346668053979	27.1805334247458	56.5185348946465	31.7550922374987	43.144222799276	24.495200742928	64.9201798087877	71.0964777314135	57.8303623819275	14.1205785284146	10.5355553665073	33.9446671966465	18.8824498698675	29.6169696100834	39.201595024126	43.5917648586917	25.0746316522005	48.0777407868975	30.1596308605542	33.2670466625122	21.101195107356	19.5082007756752	32.1375366943056	22.2431741268531	47.4369565416325	27.6903618552195	43.1173231504866	33.5498692403881	31.1382730599839	37.7129248904656
protein_coding	SCEL	ENSG00000136155.16	11.1248211196483	-1.89213724885867	0.865229389174739	0.00113021252360639	0.0149357473533784	17.1985638656626	4.56150025917793	2.25638612601532	32.9361082093444	9.70733336598063	7.93242595012582	0	14.8773182066469	12.7375043863226	29.509172640358	23.2679381666444	16.6629857710638	1.88274380378861	3.1606666099522	9.25763650817633	4.92585648779151	6.47871210220575	6.53359917068767	9.24673800032855	1.04477631884169	12.0194351967244	14.074494401592	28.0143550842208	5.27529877683901	4.33515572792783	4.1467789282975	7.41439137561771	11.8592391354081	6.92259046380487	14.6598898711654	4.93380430005708	16.3885647684126	22.8971329692112
protein_coding	SOX21	ENSG00000125285.5	11.0492141204829	-1.73360728025794	1.40688431155184	0.00363860159827312	0.0376503949164941	35.2161069630234	5.70187532397241	1.12819306300766	8.53899101723744	0.970733336598063	38.6705765068634	2.19000636120681	17.8527818479763	4.8990401485856	21.9210996756945	18.0972852407234	33.3259715421277	0.941371901894304	0	4.11450511474503	0.820976081298585	15.7340151053568	0.933371310098238	7.92577542885304	5.22388159420844	18.0291527950866	15.0798154302771	14.8826261384923	7.91294816525851	8.67031145585565	2.07338946414875	8.4735901435631	11.8592391354081	8.9004734534634	9.48581109310704	2.96028258003425	2.45828471526189	29.6315838425087
protein_coding	GRTP1	ENSG00000139835.13	27.3103067056754	-1.79082168354373	0.437882575349282	2.38400996771881e-06	7.64251999220862e-05	61.4234423773664	5.70187532397241	18.0510890081226	28.056684770923	21.3561334051574	51.5607686758179	29.5650858762919	34.9616977856202	25.4750087726451	30.352291858654	78.852457120295	35.2863228093117	11.2964628227316	18.9639996597132	18.5152730163527	7.38878473168727	30.5424999103985	24.2676540625542	18.4934760006571	13.582092144942	13.736497367685	36.1915570326651	42.0215326263312	15.825896330517	9.75410038783761	36.2843156226031	11.6511864473993	36.4899665704866	20.7677713914146	35.356204983399	11.841130320137	20.4857059605157	47.141156113082
misc_RNA	RN7SL3	ENSG00000278771.1	17.4121794399718	-1.29071077039391	0.79681464513192	0.00415917041566718	0.0413755631551152	20.4744807924555	6.8422503887669	16.9228959451149	23.1772613325016	21.3561334051574	7.93242595012582	35.0401017793089	8.18252501365579	16.656736505191	11.8036690561432	40.0725601758876	29.4052690077597	6.58960331326013	24.2317773429669	46.2881825408816	14.7775694633745	20.3616666069323	17.7340548918665	18.4934760006571	27.1641842898839	9.44384194028344	38.2021990900354	9.6299345602009	2.6376493884195	9.75410038783761	6.22016839244625	15.8879815191808	9.12249164262164	1.97788298965853	13.7975434081557	15.7881737601826	5.7359976689444	22.8971329692112
protein_coding	GPR137C	ENSG00000180998.11	11.5941717619891	-1.22503374781078	0.733210860120788	0.00397490665888732	0.0399877997215391	15.5606054022662	7.98262545356138	4.51277225203064	12.1985585960535	8.73660002938257	24.7888310941432	18.6150540702579	16.3650500273116	9.7980802971712	10.9605498378473	14.2192955462827	17.6431614046558	3.76548760757722	3.1606666099522	5.14313139343129	5.7468325690901	15.7340151053568	2.80011393029471	17.1725134291816	16.716421101467	7.72677976932281	14.074494401592	19.2598691204018	4.3960823140325	10.8378893198196	8.293557856595	6.35519260767233	21.8939799422919	4.94470747414633	12.0728504821362	16.7749346201941	8.19428238420629	16.1626820959138
protein_coding	PELI2	ENSG00000139946.9	23.8727596425969	-2.47072305563477	0.685903262325685	1.45056110705413e-05	0.00038338301448768	49.1387539018931	7.98262545356138	28.2048265751915	64.6523605590834	12.6195333757748	30.7381505567376	17.5200508896545	11.1579886549852	12.7375043863226	43.8421993513891	55.5845189536506	42.1475522444556	1.88274380378861	8.42844429320586	20.5725255737252	20.5244020324646	9.25530300315107	13.0671983413753	29.0611765724612	20.8955263768338	23.1803393079684	38.2021990900354	37.6442896444217	8.79216462806501	10.8378893198196	20.7338946414875	24.3615716627439	28.2797240921271	10.8783564431219	17.2469292601946	6.90732602007991	8.19428238420629	52.5287168117199
protein_coding	RDH12	ENSG00000139988.9	13.8513798923699	-1.96936670396171	0.82518784985125	0.000486820581365312	0.00757653401892587	42.5869200483074	2.28075012958897	10.1537375670689	15.8581261748695	4.85366668299032	28.7550440692061	1.0950031806034	35.7055636959525	5.87884817830272	8.43119218295944	40.0725601758876	21.5638639390238	8.47234711704873	0	4.11450511474503	4.92585648779151	11.1063636037813	2.80011393029471	7.92577542885304	2.08955263768338	1.71706217096062	30.1596308605542	40.2706354335674	5.27529877683901	14.0892561157654	30.0641472301569	9.53278891150849	13.6837374639325	1.97788298965853	22.421008038253	4.93380430005708	4.09714119210315	20.2033526198923
protein_coding	DIO2	ENSG00000211448.11	18.0071131824533	-1.86555014025932	0.657302041363068	0.000171436405760274	0.00320397187892283	45.8628369751002	9.12300051835586	11.2819306300766	24.397117192107	7.76586669278451	8.92397919389155	10.950031806034	9.67025683432048	18.6163525646253	46.3715570062769	32.3165807870061	24.5043908397998	16.0033223322032	28.4459994895698	25.7156569671565	4.10488040649293	18.5106060063021	8.40034179088414	5.28385028590203	8.35821055073351	36.0583055901731	29.1543098318691	47.2742242046226	2.6376493884195	19.5082007756752	21.7705893735619	6.35519260767233	4.56124582131082	5.9336489689756	0	6.90732602007991	31.9577012984045	17.5095722705733
protein_coding	JAG2	ENSG00000184916.8	176.6717510836	-1.10230963122896	0.232939365725096	1.67455601046071e-07	6.88314433747655e-06	316.125983435512	101.493380766709	92.5118311666282	170.779820344749	81.5416002742373	208.226181190803	142.350413478443	238.03709130635	94.0615708528435	229.328427376497	290.849227083055	223.480044458974	125.202462951942	107.462664738375	233.498165261781	119.041531788295	191.584772165227	125.071755553164	195.502460578375	87.7612107827019	229.227799823243	338.793186666893	272.264513474771	130.124036495362	72.6138584427911	181.421578113016	79.4399075959041	164.204849567189	104.827798451902	218.173655141462	166.762585341929	238.453617380403	259.949803709281
protein_coding	SLC27A2	ENSG00000140284.10	29.3104025196689	-1.09613551590981	0.476146769274352	0.00122111352161552	0.0160106860955459	50.7767123652896	4.56150025917793	37.2303710792528	43.9148109457925	25.2390667515497	37.6790232630977	15.3300445284477	37.9371614269496	29.3942408915136	31.1954110769499	55.5845189536506	47.0484304124156	27.2997851549348	23.1782218063161	32.9160409179603	13.1356173007774	22.2127272075626	30.8012532332419	29.0611765724612	16.716421101467	18.8876838805669	46.2447673195165	35.8933924516579	16.7051127933235	34.6812458234226	24.880673569785	16.9471802871262	22.8062291065541	14.834122422439	29.3197797423309	15.7881737601826	27.8605601063014	51.1818266370604
protein_coding	PYGO1	ENSG00000171016.12	15.1381067562823	-1.87600447692539	0.692980373977261	0.000281079440525291	0.00484827011048821	22.9314184875501	7.98262545356138	15.7947028821073	4.87942343842139	23.2976000783535	10.907085681423	6.57001908362043	13.3895863859822	4.8990401485856	20.2348612391027	15.5119587777629	29.4052690077597	2.82411570568291	9.4819998298566	15.4293941802939	14.7775694633745	8.32977270283596	10.2670844110806	21.1354011436081	12.5373158261003	13.736497367685	11.0585313155366	22.7616635059294	5.27529877683901	11.9216782518015	36.2843156226031	13.76958398329	9.12249164262164	12.8562394327805	15.5222363341752	23.682260640274	32.7771295368252	20.2033526198923
protein_coding	CYP1A1	ENSG00000140465.13	163.642202920644	-2.09332229220829	0.375758964641204	1.33070327054168e-09	7.5878399256419e-08	212.934600241537	31.9305018142455	58.6660392763984	156.141550029485	398.000668005206	895.372579120452	33.9450985987055	191.173538955413	24.495200742928	108.762379160177	131.851649610985	219.559341924606	57.4236860155525	44.2493325393308	105.948506704685	291.446508860998	724.690225146728	56.0022786058943	70.0110162882019	11.4925395072586	78.9848598641887	207.096131909139	133.943635246431	29.893359735421	56.3570244630617	161.724378203603	171.590200407153	499.000292851404	23.7345958759024	58.6395594846617	10.8543694601256	31.1382730599839	113.138774671397
protein_coding	PPL	ENSG00000118898.15	53.1518318671795	-1.32450840509837	0.415429274221642	8.31843846973539e-05	0.00173354705279089	102.372403962277	41.0535023326014	31.5894057642145	81.7303425935583	33.0049334443342	83.2904724763212	62.4151812943941	91.4955069708784	22.5355846834938	62.3908221538999	76.2671306573345	71.5528212522153	27.2997851549348	51.6242212958859	77.1469709014694	37.7648997397349	51.829696817646	42.935080264519	43.5917648586917	15.6716447826253	46.3606786159369	52.2766934916274	70.035887710552	17.58432925613	56.3570244630617	97.4493048149913	9.53278891150849	59.2961956770407	39.5576597931707	96.5828038570899	19.7352172002283	23.7634189141983	57.9162775103578
protein_coding	SBK1	ENSG00000188322.4	19.0704247116871	-2.03369332872959	0.878588867681886	0.0006733411382713	0.00989338953161779	45.8628369751002	5.70187532397241	22.5638612601532	14.6382703152642	11.6488000391768	9.91553243765728	8.76002544482724	22.3159773099703	11.7576963566054	20.2348612391027	47.8285395647691	41.1673766108636	4.70685950947152	3.1606666099522	29.8301620819015	4.92585648779151	22.2127272075626	28.9345106130454	30.3821391439367	10.4477631884169	20.6047460515275	27.1436677744988	26.263457891457	7.91294816525851	4.33515572792783	26.9540630339338	37.0719568780886	19.1572324495054	2.9668244844878	8.62346463009731	12.8278911801484	15.569136529992	22.8971329692112
protein_coding	CAPNS2	ENSG00000256812.1	8.00725617272139	-4.80373978672098	1.58591520189623	8.15455786482407e-05	0.0017100324786955	20.4744807924555	0	4.51277225203064	10.9787027364481	8.73660002938257	4.95776621882864	1.0950031806034	16.3650500273116	5.87884817830272	15.176145929327	32.3165807870061	24.5043908397998	0	1.05355553665073	27.772909524529	3.28390432519434	3.70212120126043	6.53359917068767	5.28385028590203	0	10.3023730257637	11.0585313155366	12.2562803493466	0.879216462806501	2.16757786396391	2.07338946414875	1.05919876794539	5.47349498557298	3.95576597931707	1.72469292601946	0.986760860011415	0.819428238420629	18.8564624452328
protein_coding	HSD11B2	ENSG00000176387.6	14.1885252697284	-1.36242663305377	0.696289280696117	0.00210171334139911	0.0249229723670337	21.2934600241537	3.42112519438345	9.02554450406129	31.716252349739	3.88293334639225	9.91553243765728	5.47501590301702	11.9018545653175	13.7173124160397	37.0972456050215	9.04864262036172	16.6629857710638	12.2378347246259	9.4819998298566	11.3148890655488	9.85171297558303	7.40424240252085	11.2004557211789	23.7773262865591	10.4477631884169	38.6338988466141	19.1010995450177	30.6407008733665	4.3960823140325	6.50273359189174	12.4403367848925	4.23679507178155	10.946989971146	6.92259046380487	15.5222363341752	12.8278911801484	19.6662777220951	17.5095722705733
protein_coding	KRT13	ENSG00000171401.14	449.73450757128	-1.23422706033369	0.355084684034141	2.77672718868253e-05	0.000674060585658441	985.232015732957	532.555155259023	277.535493499885	496.481334859377	365.96646789747	320.27169773633	250.75572835818	663.528392016451	544.773264522719	1216.62103200105	1215.10343759143	991.937741195095	586.474694880151	384.547770877518	280.814974081349	140.386909902058	233.233635679407	161.473236646995	200.786310864277	293.582145594514	465.323848330329	730.868387854098	1166.09753038069	218.045682776012	208.087474940536	328.632230067577	92.1502928112487	130.451630489489	130.540277317463	250.942820735832	180.577237382089	261.397608056181	536.062289514475
protein_coding	KRT15	ENSG00000171346.15	4068.34105716169	-1.63083645493229	0.14013262718828	1.65828722192238e-32	6.17251354826665e-30	9976.8050005477	3035.67842248291	1539.98353100546	3959.65212027896	1693.92967236362	6013.77042343914	3216.0243414322	6098.21273290456	1457.95434821907	4326.04470907649	9152.05567888014	8112.91371924091	2684.79266420255	1616.15419322222	2944.95703587876	1893.99181955584	3479.06839888449	2850.51598104002	4928.51135417512	1135.67185858092	3802.4341775923	8087.80767577196	7914.05531129238	2520.71359886624	1463.11505817564	3522.68869958873	1376.958398329	3556.85949145818	2644.42955717346	6609.88563896959	1459.41931195688	3298.19865964303	7882.0013021073
protein_coding	SOST	ENSG00000167941.2	5.95469236977256	-6.13212412500543	2.7738841071688	5.65231395960984e-05	0.0012375981545551	17.1985638656626	0	1.12819306300766	2.4397117192107	0	17.8479583877831	1.0950031806034	10.4141227446528	0	1.68623843659189	31.0239175555259	20.5836883054318	0	4.21422214660293	1.02862627868626	0	13.8829545047266	0	3.96288771442652	0	11.1609041112441	11.0585313155366	6.1281401746733	0	0	0	1.05919876794539	5.47349498557298	0	16.3845827971849	0	10.6525670994682	8.08134104795691
protein_coding	MAP2K6	ENSG00000108984.14	32.4937909634196	-1.35846603619985	0.514689439015378	0.000399762871225983	0.0064695923604205	76.9840477796325	29.6497516846566	10.1537375670689	18.2978378940802	7.76586669278451	28.7550440692061	15.3300445284477	43.8880887096083	7.83846423773696	27.8229342037662	80.1451203517752	75.4735237865833	16.9446942340975	17.9104441230625	40.1164248687641	4.92585648779151	37.0212120126043	9.33371310098238	29.0611765724612	14.6268684637836	30.9071190772912	118.627881384847	72.6622334996977	24.618060958582	7.5865225238737	13.4770315169669	14.8287827512354	20.0694816137676	26.7014203603902	46.5667090025255	1.97352172002283	29.4994165831427	72.7320694316122
protein_coding	DSC2	ENSG00000134755.15	247.387561529691	-1.0678123154098	0.193908041314098	2.96799589303836e-09	1.62996495765222e-07	397.204927373636	209.829011922185	129.742202245881	222.013766448173	340.72740114592	345.060528830473	190.530553424992	274.486520912635	309.61933739061	357.48254855748	343.848419573745	303.854446413517	131.792066265203	190.693552133783	195.438992950389	210.169876812438	294.318635500204	151.206152235915	206.070161150179	253.88064547853	272.154354097259	319.692087121875	304.656111540901	123.969521255717	185.327907368915	221.852672663916	186.418983158388	323.848453313068	170.097937110634	245.768741957773	197.352172002283	236.814760903562	317.866081219638
protein_coding	TSHZ1	ENSG00000179981.10	23.7933587123909	-1.23032003962495	0.707997704902142	0.00316713051742799	0.0341589953310855	32.7591692679287	10.2633755831503	27.0766335121839	28.056684770923	12.6195333757748	16.8564051440174	18.6150540702579	21.572111399638	27.4346248320794	30.352291858654	60.7551718795715	35.2863228093117	15.0619504303089	8.42844429320586	15.4293941802939	14.7775694633745	12.0318939040964	12.1338270312771	42.2708022872162	26.1194079710422	30.0485879918109	38.2021990900354	48.1496728010045	9.67138109087151	16.2568339797293	21.7705893735619	39.1903544139793	31.9287207491757	16.8120054120975	18.1092757232044	12.8278911801484	7.37485414578566	26.9378034931897
protein_coding	S1PR5	ENSG00000180739.13	48.1058516092205	-1.30043278854615	0.368967745897406	2.60764858648394e-05	0.000645887080570884	108.924237815863	23.9478763606841	25.9484404491762	69.5317839975048	11.6488000391768	74.3664932824296	33.9450985987055	65.4602001092463	33.3134730103821	55.6458684075323	49.1212027962493	86.2554557560952	42.3617355852437	16.8568885864117	72.0038395080381	32.8390432519434	44.4254544151251	27.0677679928489	42.2708022872162	42.8358290725092	73.8336733513069	69.3671509792748	72.6622334996977	29.893359735421	14.0892561157654	61.1649891923881	36.0127581101432	54.7349498557298	43.5134257724878	44.842016076506	35.5233909604109	49.9851225436584	43.1004855891035
protein_coding	FBXO27	ENSG00000161243.8	228.040478917902	-1.1468200596712	0.195364914239242	3.40111270033797e-10	2.10022627578474e-08	274.358042618903	145.968008293694	217.741261160479	287.885982866862	169.878333904661	350.018295049302	225.570655204301	223.903639010036	200.86064609201	273.170626727886	254.654656601608	364.625335696221	96.019933993219	214.92532947675	222.183276196232	144.491790308551	260.99954468886	210.941916082202	229.847487436738	161.940329420462	219.78395788296	252.33557819997	266.136373300098	155.621313916751	158.233184069366	274.724103999709	187.478181926334	272.762500114387	271.958911078048	272.501482311075	202.28597630234	201.579346651475	259.949803709281
protein_coding	QPCTL	ENSG00000011478.11	14.3627300802555	-1.34990863064659	1.06861531970742	0.0053207048796551	0.0493407926556251	10.6467300120768	5.70187532397241	42.8713363942911	39.0353875073711	13.5902667123729	11.8986389251887	14.2350413478443	14.8773182066469	3.91923211886848	13.4899074927351	18.0972852407234	29.4052690077597	3.76548760757722	11.5891109031581	15.4293941802939	9.85171297558303	6.47871210220575	15.86731227167	9.24673800032855	24.0298553333588	10.3023730257637	12.0638523442217	15.7580747348742	3.516865851226	17.3406229117113	4.1467789282975	19.065577823017	19.1572324495054	9.88941494829267	6.89877170407785	6.90732602007991	10.6525670994682	24.2440231438707
protein_coding	DBP	ENSG00000105516.10	27.6652029819914	-1.59529998364117	0.553675867863038	0.000174623768912484	0.00324994236587124	60.6044631456682	11.4037506479448	27.0766335121839	37.8155316477658	35.9171334541283	32.721257044269	18.6150540702579	31.9862341442908	8.81827226745408	28.6660534220621	84.0231100462159	75.4735237865833	20.7101818416747	17.9104441230625	23.6584044097839	8.20976081298585	24.0637878081928	9.33371310098238	43.5917648586917	6.26865791305013	11.1609041112441	61.3245827497936	55.1532615720597	17.58432925613	6.50273359189174	26.9540630339338	15.8879815191808	18.2449832852433	23.7345958759024	24.1457009642725	11.841130320137	10.6525670994682	22.8971329692112
protein_coding	SLC4A11	ENSG00000088836.13	29.6267596344031	-1.5703902989675	0.564592786497391	0.000282426122062999	0.00486440878617505	22.9314184875501	3.42112519438345	20.3074751341379	28.056684770923	23.2976000783535	28.7550440692061	35.0401017793089	40.9126250682789	18.6163525646253	33.7247687318378	42.6578866388481	61.7510649162954	22.5929256454633	11.5891109031581	48.3454350982541	36.9439236584363	32.3935605110287	16.8006835817683	29.0611765724612	34.4776185217757	16.3120906241259	44.2341252621462	44.6478784154769	8.79216462806501	21.6757786396391	45.6145682112725	22.2431741268531	38.3144648990109	22.7456543810731	27.5950868163114	28.616064940331	40.9714119210315	24.2440231438707
protein_coding	THBD	ENSG00000178726.6	133.886646771919	-2.26483705381627	0.314111805609517	2.66908429657742e-14	2.44970750507791e-12	159.700950181153	41.0535023326014	106.05014792272	206.155640273304	77.6586669278451	199.302201996911	40.515117682326	84.8007137778873	80.3442584368038	175.368797405556	215.874759657201	191.134248550438	13.1792066265203	88.4986650786616	254.070690835506	128.072268682579	187.882650963967	40.1349663342242	96.430267717712	57.4626975362929	236.096048507086	202.069526765713	168.086130505325	49.2361219171641	78.0328031027009	177.274799184718	122.867057081665	263.640008471765	46.4802502569755	136.250741155538	116.437781481347	167.982788876229	210.11486724688
processed_pseudogene	AL035458.1	ENSG00000236456.1	13.8819979284304	-1.68214534908615	0.971553744613117	0.00214378786636288	0.0253769941777938	9.00877154868041	10.2633755831503	18.0510890081226	17.0779820344749	15.531733385569	3.96621297506291	9.85502862543064	13.3895863859822	23.5153927132109	4.21559609147972	21.9752749351642	28.4250933741677	0	13.6962219764595	8.22901022949007	5.7468325690901	8.32977270283596	17.7340548918665	23.7773262865591	18.8059737391504	12.8779662822047	17.0904574876474	29.7652522769846	3.516865851226	6.50273359189174	15.5504209811156	8.4735901435631	3.64899665704866	24.7235373707317	11.2105040191265	7.89408688009132	19.6662777220951	25.5909133185302
protein_coding	ADAMTS1	ENSG00000154734.14	219.632490012158	-1.22928967394883	0.244295428714907	3.25639191847969e-08	1.50988414213245e-06	184.270327132099	130.002757386571	93.6400242296359	259.829298095939	103.868467015993	243.922097966369	117.165340324564	301.265693684599	146.971204457568	243.661454087528	266.288625684931	415.594468643004	99.7854216007962	145.390664057801	266.414206179741	83.7395602924557	240.637878081928	162.406607957093	389.683958585275	200.597053217604	281.598196037542	288.527135232636	280.143550842208	116.935789553265	113.797837858105	221.852672663916	139.814237368791	282.797240921271	208.666655408975	446.695467839041	259.518106183002	256.481038625657	255.909133185302
protein_coding	ADAMTS5	ENSG00000154736.5	13.8494468365573	-1.31770341536947	1.04674679198506	0.00498698704654521	0.0474613824032002	54.0526292920824	10.2633755831503	2.25638612601532	6.09927929802674	18.4439333953632	22.8057246066117	10.950031806034	8.18252501365579	11.7576963566054	20.2348612391027	38.7798969444074	38.2268497100876	7.53097521515443	0	15.4293941802939	6.56780865038868	8.32977270283596	9.33371310098238	9.24673800032855	3.13432895652507	9.44384194028344	33.1755939466097	29.7652522769846	9.67138109087151	9.75410038783761	7.25686312452063	11.6511864473993	10.0347408068838	0	0	7.89408688009132	6.55542590736503	20.2033526198923
protein_coding	KIAA1671	ENSG00000197077.13	194.288187228785	-1.24543991712835	0.232207590882136	6.87828665492242e-09	3.54944377754215e-07	249.788665667957	120.879756868215	185.023662333256	230.552757465411	163.083200548475	270.694035548044	144.540419839649	190.42967304508	117.576963566054	226.799069721609	199.070137647958	324.438134718949	104.492281110268	159.086886034261	337.389419409093	206.885972487244	191.584772165227	127.871869483459	191.539572863949	152.537342550887	197.462149660472	266.410072601562	264.385476107334	110.781274313619	178.825173777023	172.091325524346	136.636641064955	238.097031872425	170.097937110634	224.21008038253	144.067085561667	147.497082915713	266.684254582578
protein_coding	TTC28	ENSG00000100154.14	15.4196990781629	-1.22753246903557	0.867699119618095	0.00499272245083377	0.0474822433223368	38.4920238898163	10.2633755831503	19.1792820711302	17.0779820344749	14.561000048971	10.907085681423	6.57001908362043	14.8773182066469	5.87884817830272	23.6073381122864	46.5358763332888	25.4845664733918	3.76548760757722	10.5355553665073	3.08587883605878	3.28390432519434	8.32977270283596	7.46697048078591	25.0982888580346	3.13432895652507	31.7656501627716	26.1383467458137	24.5125606986932	10.550597553678	11.9216782518015	9.33025258866938	10.5919876794539	29.1919732563892	8.9004734534634	12.0728504821362	10.8543694601256	7.37485414578566	17.5095722705733
lincRNA	LINC01521	ENSG00000213888.3	10.6465500869325	-1.35891194891223	1.09409506098671	0.0052523961357906	0.0489444424336538	30.3022315728341	4.56150025917793	12.4101236930843	24.397117192107	5.82440001958838	3.96621297506291	3.28500954181021	16.3650500273116	6.85865620801984	16.0192651476229	6.46331615740123	16.6629857710638	4.70685950947152	5.26777768325366	25.7156569671565	0	6.47871210220575	9.33371310098238	2.64192514295101	8.35821055073351	6.00971759836219	5.02660514342571	24.5125606986932	6.15451523964551	9.75410038783761	8.293557856595	4.23679507178155	13.6837374639325	13.8451809276097	2.58703938902919	11.841130320137	15.569136529992	20.2033526198923
lincRNA	Z83851.2	ENSG00000273366.1	10.0395204779823	-1.35344105561429	0.889019604451324	0.00471611992773537	0.0455454285650111	6.55183385358575	1.14037506479448	5.64096531503831	12.1985585960535	7.76586669278451	2.97465973129718	5.47501590301702	8.18252501365579	9.7980802971712	7.5880729646635	5.17065292592098	30.3854446413517	3.76548760757722	11.5891109031581	13.3721416229214	7.38878473168727	8.32977270283596	4.66685655049119	22.4563637150836	17.7611974203087	20.6047460515275	6.03192617211085	11.3808317529647	6.15451523964551	9.75410038783761	11.4036420528181	6.35519260767233	10.946989971146	16.8120054120975	11.2105040191265	6.90732602007991	18.8468494836745	2.69378034931897
