# Supplementary material for: Melissa officinalis extract selectively suppresses STAT1 signaling in oral epithelial cells
Source: Front Immunol. 2026 Jul 17;17:1892750. doi: 10.3389/fimmu.2026.1892750 (PMC13425913; doi:10.3389/fimmu.2026.1892750)
Supplement: Supplementary file 1 [file DataSheet1.zip › R1_Supplementary Files/RNAseq data/filtered/Panahipour_33samples_M5_vs_wo_paired_lfcShrink_apeglm_DESeq2results_GeneSymbols_GeneTypes_padj005_gt1_up.tsv]

GeneType	GeneSymbol	ENSG	baseMean	log2FoldChange	lfcSE	pvalue	padj	LP11001	LP11002	LP11003	LP11004	LP11005	LP11006	LP11007	LP11008	LP11009	LP11010	LP11011	LP11012	LP11013	LP11014	LP11015	LP11016	LP11017	LP11018	LP11019	LP11020	LP11021	LP11022	LP11023	LP11024	LP11025	LP11026	LP11027	LP11028	LP11029	LP11030	LP11031	LP11032	LP11033
protein_coding	GPR153	ENSG00000158292.6	352.599472638421	1.23051431108944	0.216170661540074	6.01752294616513e-10	2.63714818853552e-07	235.047039497389	157.371758941639	248.202473861685	234.212325044227	261.127267544879	409.511489675246	655.906905181439	647.907207899472	339.993386311841	318.699064515867	236.557371360885	226.42057135975	305.004496213754	356.101771387948	320.931398950113	449.073916470326	472.020453160704	554.422558198353	571.976793448895	243.432882290113	337.402716593763	203.074847794399	281.01899943859	228.59628032969	343.56109143828	295.457998641197	340.00280451047	410.512123917974	444.034731178341	603.642524106812	282.213605963265	416.26954511768	206.074196722901
protein_coding	JUN	ENSG00000177606.6	397.18063981766	1.22963795156227	0.169228714118937	1.67465402988573e-14	1.35039914334911e-11	213.753579473235	501.765028509572	592.301358079022	302.524253182126	541.669201821719	407.528383187714	659.19191472325	381.603212000493	479.126126531672	283.288057347437	274.044605073812	120.561602931815	375.607388855827	451.975325223164	310.64513616325	438.401227413445	324.861135410602	610.424836804248	468.941712873805	501.492633044011	264.427574327936	204.080168823084	182.968756643817	398.285057651345	509.38079803152	457.1823768448	512.652203685568	363.987416540603	588.420189423414	390.642947743408	499.300995165776	273.68903163249	222.236878818815
protein_coding	AK4	ENSG00000162433.14	150.307708985633	1.11213292280297	0.259859908467615	8.31968037808052e-07	0.000181933078369483	101.553424730579	55.8783781749297	69.947969906475	76.8509191551369	49.5074001665012	140.800560614733	254.04073789999	276.718118643632	171.466405200496	252.092646270487	133.144312842465	113.700373496671	122.37834724626	88.4986650786616	116.234769491547	82.0976081298585	109.212575437183	260.410595517408	262.871551723626	134.776145130578	147.667346702614	149.792833274086	145.324466999395	94.0761615202956	75.865225238737	144.100567758338	97.4462866509757	156.906856253092	251.191139686634	292.335450960299	191.431606842215	195.02392074411	146.811029037884
protein_coding	F3	ENSG00000117525.13	3440.08490650312	1.24436757072295	0.173668776492408	3.42698225157614e-14	2.60087794175502e-11	773.935373954817	2928.48316639223	4240.8777238458	2628.78937744953	3473.28387834787	1355.45328422775	5206.74012376919	2723.29309772671	5759.31159867723	2095.15125746542	650.209605434563	990.957565561503	4895.13388985038	6385.60010764009	3643.39427910673	4437.37571941885	1935.28385795889	6041.7124902659	2203.36556922115	5299.10548916504	2209.00048294084	1152.09789887317	1352.56808141004	4106.82009776917	6821.36753789443	3919.74278197321	4643.52739867258	2212.20422333575	5597.40886073365	2393.87378131501	6832.33219471904	3417.01575421402	1197.38536527228
protein_coding	PTGS2	ENSG00000073756.11	2294.46611618344	1.18553434429136	0.217465527470817	2.05377922346262e-09	7.16158365976074e-07	183.451347900401	2342.33038308787	6858.28563002357	1195.45874241324	5095.37928380324	1117.48050572398	3496.34515566667	699.977821622736	3288.23574773065	531.165107526445	231.386718434964	263.667245436245	2157.62439914174	6951.35943082154	1351.61493019374	5695.11107596829	1067.13643626332	2913.0518588166	595.754119735454	3050.74685101773	437.850853594959	344.825112839004	377.318345040599	2382.67661420562	7194.19093049623	1333.18942544765	5255.74428654501	2290.65765146229	2534.65705124741	652.796272498366	3072.77331807555	454.782672323449	300.356508949065
protein_coding	TGFA	ENSG00000163235.15	368.657967108943	1.2860129978754	0.209833791838831	4.87864008158932e-11	2.73670497098545e-08	81.8979231698219	297.63789191136	418.559626375842	196.396793396461	379.556734609843	131.876581420842	489.466421729722	270.767191360973	730.936790168971	238.602738777752	77.5597938888147	114.680549130263	468.803207143363	684.811098822976	274.643216409231	608.343276242252	206.393256970269	571.223241780122	198.144385721326	734.477752145707	317.656501627716	132.702375786439	116.434663318793	384.217594246441	693.624916468452	337.962482656246	578.322527298182	276.411496771436	500.404396383609	303.545954979425	786.448405429098	405.616978018212	157.58615043516
protein_coding	HK2	ENSG00000159399.9	177.720432846974	1.32886418614908	0.263191049896809	1.84894465815903e-08	5.67978189989709e-06	122.846884754733	165.3543843952	162.459801073103	75.6310632955316	237.829667466526	118.986389251887	347.116008251279	320.60620735324	231.23469501324	143.330267110311	112.461701138781	109.779670962303	101.668165404585	155.926219424308	121.377900884978	175.688881397897	117.542348140019	267.877565998194	210.033048864606	141.044803043628	164.83796841222	73.3884350940153	69.1604391141701	197.823704131463	195.082007756752	133.733620437594	169.471802871262	166.941597059976	400.521305405853	298.371876201367	207.219780602397	237.634189141982	111.791884496737
protein_coding	IL1A	ENSG00000115008.5	488.297557798063	1.20537960166544	0.246307904847109	4.50719270860811e-08	1.26416957231439e-05	35.2161069630234	543.958905906968	1459.88182353191	256.169730517123	1171.67513727386	104.113090595401	804.827337743502	92.983238791543	960.211869122777	65.7632990270836	40.0725601758876	50.9691329467835	569.530000646054	1457.06730718796	203.668003179879	1147.72456165542	151.786969251678	554.422558198353	84.5416045744325	744.925515334124	65.2483624965037	41.2181621760908	36.7688410480398	705.131603170814	1472.86915856348	312.045114354387	874.89818232289	204.343812794725	781.263780915121	125.040237136411	864.40251337	70.4708285041741	60.6100578596768
protein_coding	PTX3	ENSG00000163661.3	189.047686979126	2.51743671219312	0.642987731010832	4.83206464723053e-06	0.000789155671880612	4.91387539018931	449.307775529026	459.174576644118	34.1559640689497	401.883601351598	9.91553243765728	338.355982806452	17.8527818479763	439.933805342987	20.2348612391027	45.2432131018086	3.92070253436796	303.121752409966	377.172882120962	8.22901022949007	388.321686454231	9.25530300315107	348.147498666643	34.3450268583632	468.059790841077	8.58531085480312	11.0585313155366	0	311.242627833501	431.347994928819	11.4036420528181	313.522835311835	27.3674749278649	392.609773447219	11.2105040191265	531.864103546153	10.6525670994682	16.1626820959138
protein_coding	TFRC	ENSG00000072274.12	881.038200285047	2.21081901241634	0.241460441472841	2.09520309736373e-21	5.40646207243738e-18	380.825342739672	302.199392170538	128.614009182873	70.7516398571102	1221.18253744036	1585.4936367814	1841.79534977493	2050.09444887594	997.444574252028	532.851345963037	491.212027962493	394.03060470398	249.463554001991	107.462664738375	59.660324163803	1250.34657181775	1336.46575365501	1686.60195734752	1907.46995321063	1234.92560887088	1210.52883052724	362.920891355336	432.471606612659	311.242627833501	56.3570244630617	116.10980999233	988.232450493047	1311.81429820899	2029.30794738966	1843.69673791481	1073.59581569242	940.703617706882	568.387653706302
protein_coding	SPRY1	ENSG00000164056.10	30.842125093152	2.09309152826994	0.456523114275868	1.86910013321352e-07	4.6375249843694e-05	15.5606054022662	31.9305018142455	38.3585641422605	28.056684770923	37.8586001273245	14.8732986564859	77.7452258228417	81.8252501365579	16.656736505191	14.3330267110311	16.8046220092432	21.5638639390238	13.1792066265203	16.8568885864117	13.3721416229214	27.0922106828533	15.7340151053568	49.4686794352066	87.1835297173835	20.8955263768338	21.4632771370078	29.1543098318691	15.7580747348742	33.410225586647	29.2623011635128	29.0274524980825	9.53278891150849	10.0347408068838	64.2811971639023	86.2346463009731	14.8014129001712	13.9302800531507	21.5502427945517
protein_coding	FST	ENSG00000134363.11	698.021122347253	1.32185989759926	0.214092866808523	2.40428728185314e-11	1.41000520502133e-08	151.51115786417	247.461389060403	746.863807711072	346.439064127919	252.390667515497	192.361329290551	698.612029224972	450.782741661401	2434.82295384704	938.391689963386	151.241598083189	235.242152062078	552.585306411956	1157.85753477916	444.366552392464	426.907562275264	290.616514298944	1002.44078704551	632.741071736768	1946.41828200207	823.331310975619	225.191910425472	264.385476107334	392.130542411699	1243.1059049833	619.943449780476	311.404437775944	384.056898154371	1024.54338864312	603.642524106812	2301.12632554662	1260.28063069093	281.500046503832
protein_coding	HBEGF	ENSG00000113070.7	994.827068421832	1.56041252142617	0.208409562443301	3.18507741570005e-15	3.16106683210477e-12	56.5095669871771	988.705181176816	3571.85923748225	866.097660319797	2240.45254086833	352.001401536833	1677.54487268442	256.633739064659	1124.81961811525	142.487147892015	81.4377835832555	82.3347532217272	710.735785930199	2561.19350959793	929.878155932378	2141.10562002671	421.116286643374	1581.13099930642	266.834439438052	1229.70172727667	142.516160189732	64.3405458358491	130.441840860903	915.264337781568	3326.14823225262	874.970353870773	2369.42764389383	656.819398268758	1434.95410899727	293.197797423309	1139.70879331318	126.191948716777	72.7320694316122
protein_coding	STC2	ENSG00000113739.10	1242.79599629932	1.98469975300486	0.166749951091025	4.27755685678169e-34	2.75945192830987e-30	239.14193565588	424.219524103548	1589.62402577779	1430.89092331707	2083.19374033944	1578.55276407504	1773.90515257752	1368.71327501151	668.229076267076	458.656854752994	227.508728740523	291.112163176821	417.027752539177	1964.88107585362	1745.57879493058	2143.56854827061	2038.01772129386	1402.85707907765	1081.86834603844	630.000120261538	583.801138126612	322.70805020793	458.735064504116	647.103316625585	1992.00405698284	1958.3163488885	2704.13445456458	3357.07692448476	1891.84507960839	1403.03769531683	996.628468611529	732.568845148043	406.760832747164
protein_coding	VEGFA	ENSG00000112715.21	666.939348859635	1.27977528396079	0.121573056368296	3.15130754829846e-27	1.35527233293822e-23	212.934600241537	494.922778120806	1227.47405255234	825.842416952821	1151.2897372053	652.442034397849	1010.68793569694	552.692371376932	516.358831660922	279.072461255958	257.239983064569	201.91618051995	392.552083089925	1325.37286510662	846.559427358791	973.677632420122	672.860528329083	1082.71071971396	537.631766590531	519.253830464319	279.881133866582	231.223836597583	227.616635059294	523.133795369868	1273.4519950788	838.68603824817	1314.46567102023	860.25096189922	1119.48177214673	492.399830378556	556.533125046438	329.410151845093	228.971329692112
protein_coding	PRR15	ENSG00000176532.3	103.421195291523	1.11489443831194	0.266745254268241	1.27838887497301e-06	0.000253750357921566	122.846884754733	77.5455044060248	67.6915837804597	104.90760392606	81.5416002742373	168.564051440174	173.010502535338	229.854566292694	43.1115533075533	74.1944912100431	122.803006990623	59.7907136491114	61.1891736231298	77.9631097121542	83.3187285735869	100.980057999726	134.20189354569	111.07118590169	224.563637150836	60.5970264928179	75.5507355222675	81.4310033234965	80.5412708671348	68.5788840989071	49.85429087117	124.403367848925	73.0847149882318	122.24138801113	166.142171131317	158.671749193791	63.1526950407306	63.0959743583885	106.404323798099
transcribed_unprocessed_pseudogene	FKBP9P1	ENSG00000176826.15	91.6144024189999	2.25706256432954	0.320859322191902	1.00474660710533e-13	7.20180040270721e-11	45.8628369751002	49.0361277861628	63.178811528429	125.645153539351	63.0976668788741	157.656965758751	160.9654675487	250.682811782	20.5759686240595	34.5678879501337	72.3891409628937	36.2664984429037	46.1272231928209	70.5882209555991	168.694709704546	59.9312539347967	165.669923756404	79.3365613583502	158.515508577061	35.5223948406174	66.9654246674644	49.2607304055719	31.5161494697484	30.7725761982275	112.714048926123	151.357430882859	62.4927273087779	180.625334523908	155.263814688195	168.157560286898	31.5763475203653	58.9988331662853	59.2631676850173
misc_RNA	RNY4	ENSG00000252316.1	147.698347527914	1.14030418264664	0.376565161670753	8.75395312933286e-05	0.00868796179035789	86.8117985600112	85.5281298595862	160.203414947088	193.95708167725	203.854000685593	99.1553243765728	340.545989167659	175.552354838433	75.4452182882182	83.4688026112985	149.948934851708	93.1166851912391	74.36838024965	81.1237763221064	146.064931573449	256.965513446457	167.520984357034	369.615038798902	254.945776294773	174.477645246562	170.847686010582	114.606597270106	85.7939624454262	78.2502651897786	125.719516109907	93.3025258866938	91.0910940433034	94.873913083265	205.699830924488	240.594663179715	132.22595524153	98.3313886104755	70.0382890822932
protein_coding	STC1	ENSG00000159167.11	36.2444720708611	1.95262317590352	0.385154194656415	1.81266040662328e-08	5.67978189989709e-06	22.9314184875501	39.9131272678069	31.5894057642145	3.65956757881604	25.2390667515497	28.7550440692061	163.155473909907	113.811484280849	49.9702095155731	22.7642188939905	28.4385910925654	16.6629857710638	14.1205785284146	28.4459994895698	4.11450511474503	27.9131867641519	23.1382575078777	74.669704807859	67.3690911452509	37.6119474783008	9.44384194028344	22.1170626310731	17.508971927638	29.0141432726145	21.6757786396391	12.4403367848925	16.9471802871262	10.0347408068838	95.9273249984389	66.4006776517493	37.4969126804338	13.9302800531507	18.8564624452328
protein_coding	SDR16C5	ENSG00000170786.12	52.85760021187	1.3121626670222	0.546774233823339	0.000544181151796713	0.0354597233357636	5.73285462188753	59.2995033693131	72.2043560324903	39.0353875073711	210.64913404178	18.8395116315488	109.50031806034	31.2423682339585	107.778883268883	33.7247687318378	10.341305851842	2.94052690077597	59.3064298193411	94.819998298566	16.4580204589801	113.294699219205	24.9893181085079	112.937928521887	22.4563637150836	90.8955397392269	33.4827123337322	4.02128411474057	10.5053831565828	53.6322042311966	85.6193256265746	15.5504209811156	109.097473098375	21.8939799422919	80.1042610811706	10.3481575561168	47.3645212805479	29.4994165831427	6.73445087329742
protein_coding	TRIB1	ENSG00000173334.3	108.528016881635	1.20011267136739	0.35544366521342	2.75560785774381e-05	0.0034855737824128	18.836522329059	66.14175375808	238.048736294616	56.113369541846	153.375867182494	94.1975581577442	55.8451622107736	63.2286023782493	134.233700071245	65.7632990270836	73.681804194374	39.2070253436796	128.96795055952	249.692662186224	106.977132983371	165.016192341016	66.6381816226877	132.53872603395	122.849519147222	176.567197884245	57.5215827271809	63.3352248071639	36.7688410480398	107.264408462393	208.087474940536	103.669473207438	169.471802871262	114.943394697033	161.197463657171	60.3642524106812	159.855259321849	66.373687312071	64.6507283836552
protein_coding	NDRG1	ENSG00000104419.14	1966.89158268996	1.19491702087867	0.158555226441439	2.54498821442431e-15	2.73628649520853e-12	1182.60601057223	1469.94345852009	1420.39506632665	971.005264245857	3196.62487741742	2315.27682419297	3848.93617982097	3545.26492864395	2138.92092887247	1119.66232189701	1348.2477504339	1117.40022229487	1709.53137384006	1470.76352916442	969.994580801142	4020.31987011917	2593.33590148293	2862.6498080713	2015.78888407162	1786.56750521929	1084.32476096163	1365.22595695442	1111.81971740501	1543.90410868822	1573.6615292378	1160.06140519123	3308.93695106139	2921.02182396745	2667.17521155453	2493.04362456113	2146.20487052483	1238.15606825357	1190.65091439898
protein_coding	KLF4	ENSG00000136826.14	49.7273665998438	1.13433092468749	0.424239781835665	0.000261854430734374	0.0203520835261138	36.8540654264198	75.2647542764359	82.3580935995593	53.6736578226353	90.2782003036199	50.5692154320521	85.4102480870655	60.9970046472522	45.0711693669875	20.2348612391027	41.3652234073679	12.7422832366959	45.1858512909266	42.1422214660293	59.660324163803	45.9746605527208	53.6807574182762	63.4692490866802	54.1594654304958	24.0298553333588	30.9071190772912	21.111741602388	18.3844205240199	33.410225586647	94.2896370824302	68.4218523169088	78.3807088279587	66.594188991138	41.5355427828292	56.9148665586423	34.5366301003995	23.7634189141983	29.6315838425087
protein_coding	DDIT4	ENSG00000168209.4	2512.28880332817	1.21201419725752	0.132996590328225	5.97440914935728e-21	1.28469711408346e-17	2136.71681550065	2015.04273949185	2390.64110051323	2466.54854812201	3226.71761085196	3501.17450373679	3962.81651060372	4338.22598905823	1309.02352770207	872.628390936302	2320.33050050704	1595.72593148776	1590.91851420137	2560.13995406128	2820.49325615772	2139.46366786411	2423.03832622495	3417.07236626965	4065.92279500161	1222.38829304478	988.169279387839	2134.29654389856	1993.39645396159	1850.75065420768	2484.04423210264	3273.88196389088	2641.6417272558	3079.75317854907	4531.3299293077	5035.24099751382	1494.94270291729	827.622520804836	2195.43098469496
protein_coding	FUT11	ENSG00000196968.10	309.265799451934	1.20292921629787	0.192930683419882	2.12233800201889e-11	1.30392404295466e-08	226.857247180407	346.674019697523	247.074280798678	213.474775430936	291.220000979419	282.592674473232	709.562061031006	560.874896390588	217.517382597201	202.348612391027	236.557371360885	280.330231207309	230.636115964104	182.265107840577	246.870306884702	243.008920064381	227.680453877516	616.958435974935	533.668878876105	281.044829768414	236.954579592566	291.543098318691	175.965167872762	267.281804693176	198.333374552698	193.861914897908	323.055624223343	226.237792737017	525.127933754341	538.966539381082	296.028258003425	254.842182148816	300.356508949065
protein_coding	BNIP3	ENSG00000176171.11	247.479830776166	1.62347866450369	0.244415220475541	1.43060265392706e-12	9.71454496892999e-10	132.674635535111	141.406508034516	139.89593981295	101.248036347244	264.039467554673	251.854523916495	810.302353646519	517.730673591312	216.537574567483	122.252286652912	131.851649610985	160.748803909086	207.101818416747	228.621551453209	225.269155032291	292.267484942296	250.818711385394	544.155473787273	404.214546871505	205.820934811813	224.076613310361	232.229157626268	129.566392264521	134.520118809395	158.233184069366	133.733620437594	167.353405335371	177.888587031122	560.729827568194	421.687420411759	171.696389641986	158.149650015181	148.157919212543
protein_coding	AMIGO2	ENSG00000139211.6	854.526156149653	1.12259939654576	0.130587035023907	6.7712090077863e-20	1.24803055169227e-16	433.240013568358	663.698287710389	967.989648060573	1018.57964277047	1041.59687016972	760.521337968313	1207.78850820555	999.755783486671	905.342619458619	476.362358337208	299.897869703417	363.645160062629	748.390662005972	942.932205302406	1172.63395770233	1032.78791027362	905.168633708174	1092.04443281494	912.785136889575	923.582265856053	589.810855724975	414.192263818278	555.034410106125	877.458029880888	1232.26801566348	1377.76729892684	1097.32992359142	937.792140861504	1101.6808252398	1124.49978776469	877.230404550148	695.694574419114	449.861318336268
protein_coding	PHLDA1	ENSG00000139289.13	3280.08600476281	1.14253374131475	0.113071086511613	2.4742159101425e-25	7.98058341816464e-22	1035.18974886655	2226.01212647883	4589.48938031516	3232.61802795417	4051.84094696032	2652.40492707332	3442.6899998171	2951.65993219874	3716.41185671704	2315.20537344066	1406.41759585051	1324.21728098278	2720.56479647454	5851.44745055817	3872.77793925376	4952.94869847437	2994.09052151937	3863.22385249661	2688.15883295266	3363.1349703514	1992.6506493998	1485.86448039664	1555.67215577064	3135.28590636798	6409.52774374129	4677.56663111958	5189.01476416445	4213.67888972693	4345.4089282798	2994.9292660328	4300.30382792975	3019.59305858002	1672.83759692708
protein_coding	DUSP6	ENSG00000139318.7	1038.13782318601	2.39157739304334	0.158069084161117	3.22723017082521e-53	4.16377236639868e-49	192.460119449081	799.402920420932	1243.26875543444	696.537695834654	1098.87013702901	536.430304877259	1862.60041020639	1486.98795475436	1333.518728445	705.690785713705	310.239175555259	258.766367268286	786.045538081744	1359.08664227945	851.702558752222	1539.33015243485	907.94522460912	2088.88499199986	1351.34471061944	1383.2838461464	711.722269863179	304.612271691598	343.175849781705	1006.70284991344	1473.95294749546	931.988564134864	1612.10052481288	968.808612446418	1916.56861697912	1282.30919049547	1568.94976741815	1015.27158740316	329.988092791574
protein_coding	OTUB2	ENSG00000089723.9	29.6225201813297	1.16390835681826	0.517340065526124	0.000712662378417547	0.043853454497054	16.3795846339644	18.2460010367117	32.7175988272222	30.4963964901337	33.0049334443342	16.8564051440174	36.1351049599123	80.3375183158932	22.5355846834938	16.8623843659189	25.8532646296049	13.7224588702879	23.5342975473576	31.606666099522	33.9446671966465	38.5858758210335	20.3616666069323	43.8684515746172	36.9869520013142	10.4477631884169	24.8974014789291	5.02660514342571	30.6407008733665	35.16865851226	53.1056576671159	54.9448207999419	23.3023728947985	24.6307274350784	44.502367267317	50.0160948545644	13.8146520401598	18.8468494836745	16.1626820959138
protein_coding	HAS3	ENSG00000103044.10	80.1692752988178	2.76005430375281	0.376984179829684	1.11404782622075e-14	1.02667464670715e-11	8.18979231698219	55.8783781749297	97.0246034186588	57.3332254014514	52.4196001762954	68.4171738198352	171.915499354734	119.018545653175	81.3240664665209	62.3908221538999	25.8532646296049	16.6629857710638	87.5475868761703	112.730442421628	36.001919754019	98.5171297558303	57.3828786195366	146.539295685423	180.971872292144	76.2686712754433	70.3995490093856	16.0851364589623	38.5197382408036	94.0761615202956	96.4572149463941	39.3943998188263	77.3215100600133	90.3126672619542	137.462867781268	141.424819933596	98.6760860011415	77.8456826499598	55.2224971610389
protein_coding	MOB3A	ENSG00000172081.13	62.0720802247467	1.48708940371444	0.35925159774851	1.43868121797486e-06	0.000281240379913814	57.3285462188753	28.5093766198621	48.5123017093294	23.1772613325016	54.3610668494916	47.5945557007549	118.260343505168	134.639729770154	55.8490576938758	59.0183452807161	64.6331615740123	32.3457959085357	58.3650579174468	38.9815548560771	66.8607081146068	57.468325690901	27.7659090094532	95.2038736300203	142.663957719355	49.1044869855594	54.0874583852597	46.2447673195165	32.3915980661303	36.927091437873	44.4353462112602	67.3851575848344	54.0191371652148	51.9982023629433	119.661920874341	104.343922024177	73.0203036408447	42.6102683978727	60.6100578596768
protein_coding	PLAUR	ENSG00000011422.11	857.439908229479	1.0880634088862	0.19003406874306	3.97259394961689e-10	1.83051454064132e-07	152.330137095869	1201.95531829338	1103.37281562149	337.900073110681	1698.78333904661	337.128102880348	1314.00381672409	530.376394066962	1874.37276084885	410.599059310125	175.802199481313	234.261976428486	1372.5202329619	1129.41153528959	482.425724703855	1710.91415342625	403.531210937387	1474.72666995522	402.89358430003	1559.85104403064	415.529045372471	291.543098318691	261.759130318188	1150.0151333509	1505.38282652294	410.531113901453	1707.42841392797	521.806521957958	1141.23848503297	483.776365748459	1862.01774284154	428.560968693989	208.76797707222
protein_coding	ISM1	ENSG00000101230.5	42.9193479086137	1.04058790292917	0.43251501007241	0.000504799463583975	0.0340612906071277	27.0263146460412	29.6497516846566	36.1021780162451	19.5176937536856	19.4146667319613	10.907085681423	67.8901971974111	50.5828819025994	48.990401485856	46.3715570062769	16.8046220092432	11.7621076031039	45.1858512909266	58.999110052441	38.0591723113916	37.7648997397349	21.2871969072475	73.7363334977608	55.4804280019713	66.8656844058681	48.9362718723778	26.1383467458137	24.5125606986932	62.4243688592616	59.6083912590076	34.2109261584544	72.0255162202864	33.7532190777001	61.3143726794146	53.4654807066033	86.8349556810045	49.1656943052378	21.5502427945517
lincRNA	C20orf197	ENSG00000176659.8	83.8150429519871	1.28044763360678	0.271018900320749	1.06613105315165e-07	2.75104456955252e-05	31.1212108045323	53.5976280453407	47.3841086463218	56.113369541846	66.9806002252664	59.4931946259437	121.545353046978	95.2148365225401	107.778883268883	143.330267110311	31.0239175555259	48.0286060460075	86.606214974276	99.0342204451689	69.9465869506656	105.084938406219	61.084999820797	115.738042452182	93.788342574761	151.492566232045	110.75051002696	49.2607304055719	36.7688410480398	59.7867194708421	94.2896370824302	61.1649891923881	68.8479199164502	71.1554348124488	131.529218812292	107.793307876216	136.172998681575	158.969078253602	35.0191445411466
protein_coding	MAFF	ENSG00000185022.11	239.208278544909	1.42384000330138	0.510822180502469	0.000163246143650713	0.0147286835341364	16.3795846339644	207.548261792596	578.76304132293	209.81520785212	451.3910015181	75.3580465261953	352.591024154296	116.043082011846	254.750087726451	82.6256833930025	169.338883323912	92.1365095576471	268.290992039877	584.723322841157	294.18711570427	458.104653364611	81.4466664277294	407.88326251293	287.969840581661	337.462750985865	66.1068935819841	38.2021990900354	39.3951868371855	177.601725486913	503.96185337161	240.513177841255	466.047457895971	176.97633786686	406.454954374829	82.7852604489342	264.451910483059	42.6102683978727	61.9569480343363
