# Supplementary material for: Melissa officinalis extract selectively suppresses STAT1 signaling in oral epithelial cells
Source: Front Immunol. 2026 Jul 17;17:1892750. doi: 10.3389/fimmu.2026.1892750 (PMC13425913; doi:10.3389/fimmu.2026.1892750)
Supplement: Supplementary file 1 [file DataSheet1.zip › R1_Supplementary Files/RNAseq data/filtered/Panahipour_33samples_M5_vs_wo_paired_lfcShrink_apeglm_DESeq2results_GeneSymbols_GeneTypes_padj005_lt-1_down.tsv]

GeneType	GeneSymbol	ENSG	baseMean	log2FoldChange	lfcSE	pvalue	padj	LP11001	LP11002	LP11003	LP11004	LP11005	LP11006	LP11007	LP11008	LP11009	LP11010	LP11011	LP11012	LP11013	LP11014	LP11015	LP11016	LP11017	LP11018	LP11019	LP11020	LP11021	LP11022	LP11023	LP11024	LP11025	LP11026	LP11027	LP11028	LP11029	LP11030	LP11031	LP11032	LP11033
protein_coding	CASZ1	ENSG00000130940.14	95.7088429912049	-1.36113700017727	0.278461018237427	3.87190583978892e-08	1.11011842544348e-05	181.813389437005	143.687258164105	66.563390717452	68.3119281378995	181.527133943838	116.01172952059	85.4102480870655	49.8390159922671	113.657731447186	98.6449485406255	144.778281925787	119.581427298223	141.205785284146	42.1422214660293	40.1164248687641	114.115675300503	107.361514836552	78.403190048252	76.6158291455794	54.3283685797678	71.2580800948659	126.670449614328	171.587924890852	94.0761615202956	60.6921801909896	63.2383786565369	100.623882954812	98.5229097403137	70.214846132878	46.5667090025255	72.0335427808333	48.3462660668171	110.444994322078
protein_coding	ID3	ENSG00000117318.8	954.004863872386	-2.48736806572513	0.447314007818889	8.60518021642601e-10	3.58142048878479e-07	2627.28537528789	2403.91063658677	486.251210156302	283.006559428441	1543.46600519092	408.51993643148	134.685391214219	196.380600327739	1575.53131178513	1339.71643787226	2225.96608460898	1982.8953067566	2251.76158933117	71.6417764922498	201.610750622507	573.862280827711	339.669620215644	226.809228353872	520.45925316135	1400.00026724786	880.8528937028	1420.5186135321	1486.51171665647	1929.88013586027	107.295104266214	152.394125614933	712.840770827246	322.936204148806	118.672979379512	212.137229900394	1178.19246685363	695.694574419114	1470.80407072816
protein_coding	IFI44L	ENSG00000137959.15	481.517345935462	-2.25966055050766	0.27980973288335	3.07927294555947e-17	3.97287795436083e-14	388.196155824956	2102.85161948103	161.331608010096	93.9289011896118	2241.42327420493	218.14171362846	81.0302353646519	80.3375183158932	1510.8639818238	288.346772657213	339.970429879305	253.865489100326	915.954860543158	96.9271093718674	54.5171927703717	1183.02653315126	118.467878440334	24.2676540625542	63.4062034308243	851.492699855976	174.281810352503	212.122737052565	294.150728384318	1549.17940746505	104.043737470268	64.2750733886113	1095.21152605553	80.2779264550704	53.4028407207804	47.4290554655352	928.541969270742	63.9154025968091	154.892370085841
protein_coding	NECTIN4	ENSG00000143217.8	28.76313740637	-1.96237911524722	0.589316477802696	3.06126552479702e-05	0.00376156645723153	71.251193157745	14.8248758423283	9.02554450406129	24.397117192107	31.063466771138	72.3833867948981	18.6150540702579	14.1334522963145	32.3336649806649	69.9788951185634	71.0964777314135	38.2268497100876	32.0066446644063	14.7497775131103	12.3435153442351	9.85171297558303	25.914848408823	4.66685655049119	9.24673800032855	12.5373158261003	32.6241812482519	50.2660514342571	53.4023643792959	30.7725761982275	9.75410038783761	18.6605051773388	12.7103852153447	12.7714882996703	20.7677713914146	10.3481575561168	24.6690215002854	20.4857059605157	63.3038382089958
protein_coding	PBX1	ENSG00000185630.18	155.81696053909	-1.01415190021192	0.291347126612908	1.91765217888315e-05	0.00266315733252856	344.79025654495	126.581632192188	115.075692426781	220.793910588568	192.205200646417	268.710929060512	93.0752703512894	143.566120694142	67.6067540504813	235.230261904568	431.749519314402	257.786191634694	121.436975344365	58.999110052441	189.267235278272	92.7702971867402	150.861438951362	56.0022786058943	151.910695719683	60.5970264928179	189.735369891149	205.085489851769	323.040532064921	104.626759073974	59.6083912590076	86.0456627621732	102.742280490703	154.170108760306	41.5355427828292	123.315544210392	26.6425432203082	95.8731038952136	250.521572486664
protein_coding	RSAD2	ENSG00000134321.11	435.071436913769	-1.04416552239939	0.381426781801457	0.000212923129171575	0.0177234465327204	217.848475631726	2670.75840174868	152.306063506034	103.687748066455	2531.67254184775	123.944155470716	159.870464368097	113.811484280849	1585.3293920823	231.014665813089	157.70491424059	167.61003334423	879.24135636928	139.069330837897	82.2901022949007	620.657917461731	86.0743179293049	139.072325204637	54.1594654304958	689.552370435514	84.1360463770706	169.899253847789	175.08971927638	1287.17290154872	126.803305041889	66.34846285276	550.783359331602	73.8921823052353	144.385458245073	75.0241422818466	492.393669145696	54.9016919741822	150.851699561862
protein_coding	BCL11A	ENSG00000119866.21	81.7815451747762	-1.055771889858	0.362707214516285	0.000121536231486594	0.0113627569466669	162.976867107946	101.493380766709	50.7686878353447	91.4891894704011	87.3660002938257	60.4847478697094	72.2702099198247	60.9970046472522	97.0009949419949	86.8412794844823	177.094862712794	178.391965313742	52.716826506081	43.1957770026801	52.4599402129992	36.9439236584363	58.3084089198517	56.0022786058943	70.0110162882019	39.7015001159842	111.609041112441	216.144021167305	101.5520371803	77.3710487269721	39.0164015513504	63.2383786565369	19.065577823017	56.5594481842542	59.336489689756	52.6031342435936	58.2188907406735	68.8319720273329	138.729687989927
protein_coding	DLX2	ENSG00000115844.10	66.954776048031	-1.9074336720249	0.453378334627393	1.00369298149769e-06	0.000208865271730374	77.8030270113308	215.530887246157	47.3841086463218	25.6169730517123	183.468600617034	22.8057246066117	35.0401017793089	17.8527818479763	110.718307358035	26.9798149854702	52.9991924906901	55.8700111147435	228.753372160316	31.606666099522	36.001919754019	91.128345024143	55.5318180189064	40.1349663342242	22.4563637150836	134.776145130578	55.8045205562203	31.1649518892394	75.2885792888434	109.902057850813	31.4298790274767	15.5504209811156	102.742280490703	37.4022157347487	26.7014203603902	10.3481575561168	79.9276296609246	46.7074095899759	74.0789596062716
protein_coding	PARP9	ENSG00000138496.16	396.252317937462	-1.11919033652189	0.214325708108139	8.84824181963684e-09	2.92717989633217e-06	371.816571190991	1448.27633228899	174.869924766187	150.042270731458	1244.48013751872	229.048799309883	201.480585231026	170.345293466107	930.817628231264	294.248607185285	402.018264990356	273.469001772165	862.296662135182	238.103551283066	110.06301181943	599.312539347967	174.925226759555	107.337700661297	109.639893432467	757.462831160224	197.462149660472	284.505851117895	270.513616282007	1002.30676759941	190.746852028824	137.880399365892	719.195963434918	129.539381325227	175.04264458478	121.590851284372	588.109472566803	150.774795869396	258.602913534621
protein_coding	TNFSF10	ENSG00000121858.10	529.908249087987	-1.65236920342057	0.273443203534798	6.36095353139018e-11	3.41954260258317e-08	1325.92737611942	2374.26088490211	209.843909719425	304.963964901337	1175.55807062025	477.928663495081	271.560788789644	314.655280070582	874.968570537388	486.47978895676	1085.83711444341	721.409266323705	498.927108003981	188.586441060481	205.725255737252	463.851485933701	236.010226580352	239.876426695247	194.1814980069	505.671738319377	385.48045738066	768.065265915448	644.330166937079	807.120712856368	156.065606205402	221.852672663916	384.489152764176	187.923327838006	217.567128862439	257.84159243991	477.592256245525	235.175904426721	587.244116151535
protein_coding	LAMP3	ENSG00000078081.7	58.1699524342059	-1.82283901748991	0.670507353434857	0.000217124354860834	0.0178729781081016	57.3285462188753	264.56701503232	27.0766335121839	28.056684770923	266.951667564467	29.7465973129718	29.5650858762919	14.1334522963145	195.961605943424	24.4504573305824	27.1459278610852	18.6233370382478	190.157124182649	9.4819998298566	15.4293941802939	88.6654167802472	25.914848408823	28.0011393029471	9.24673800032855	83.5821055073351	26.6144636498897	13.0691733729068	33.2670466625122	160.017396230783	43.3515572792783	20.7338946414875	74.1439137561771	12.7714882996703	14.834122422439	1.72469292601946	63.1526950407306	1.63885647684126	20.2033526198923
protein_coding	RHOBTB3	ENSG00000164292.12	1728.46644300586	-1.18666723253323	0.136012827851478	1.31309377898619e-19	2.11769199205998e-16	3715.70877421482	3178.22530558222	892.40071283906	1648.02526632683	1531.81720515174	1528.97510188675	981.12284982065	1353.09209089453	1983.13145214745	1999.87878579798	2037.23725281287	2522.97208086578	2186.80692810047	1060.93042540729	1466.8210734066	1251.16754789904	1304.9977234443	905.370170795291	1229.8161540437	1806.41825527728	1876.74895285996	2414.78111090171	2720.01878895856	2948.892016253	1016.59401819908	1269.95104679111	1348.36003159448	1139.39920616344	784.230605399609	1244.36594612304	1731.76530932003	1528.23366465447	2431.13676526037
protein_coding	EGR1	ENSG00000120738.7	144.124554100448	-1.11030176314542	0.300644869094127	8.57996565277436e-06	0.00134998435185482	226.857247180407	130.002757386571	233.535964042586	100.028180487639	331.990801116538	277.634908254404	94.1702735318928	68.4356637505757	63.6875219316128	148.388982420086	195.192147953517	143.105642504431	78.1338678572272	147.497775131103	67.8893343932931	247.934776552173	257.2974234876	89.6036457694309	87.1835297173835	119.104500347953	133.072318249448	161.856685618308	132.192738053667	94.9553779831021	173.406229117113	123.366673116851	170.531001639207	203.431563630463	70.214846132878	54.3278271696131	83.8746731009703	72.1096849810154	175.095722705733
protein_coding	SLC2A12	ENSG00000146411.5	70.294994077117	-1.44702534199839	0.451728551462386	4.56384035079169e-05	0.00525738108981379	135.131573230206	266.847765161909	58.6660392763984	86.6097660319797	165.024667221671	66.4340673323038	59.1301717525838	55.7899432749258	76.4250263179353	51.4302723160526	161.582903935031	104.878792794343	74.36838024965	83.2308873954079	59.660324163803	48.4375887966165	29.6169696100834	32.6679958534383	19.8144385721326	41.7910527536675	39.4924299320944	107.56935006931	90.1712054273357	131.882469420975	28.1785122315309	27.9907577660081	29.6575655024709	27.3674749278649	36.5908353086829	31.0444726683503	23.682260640274	10.6525670994682	57.9162775103578
protein_coding	SAMD9L	ENSG00000177409.11	190.538010825446	-2.11769973830836	0.439799513413989	7.13556358208059e-08	1.87883757828579e-05	81.8979231698219	1326.25620035598	56.4096531503831	23.1772613325016	1182.35320397644	66.4340673323038	28.4700826956885	23.803709130635	592.783857978857	53.1165107526445	86.6084365091764	48.0286060460075	261.701388726616	62.1597766623932	20.5725255737252	383.395829966439	35.1701514119741	15.86731227167	6.60481285737754	364.626935275749	21.4632771370078	60.3192617211085	91.9221026200995	587.316597154743	75.865225238737	7.25686312452063	305.049245168272	24.6307274350784	16.8120054120975	17.2469292601946	296.028258003425	21.3051341989364	43.1004855891035
protein_coding	TRIM22	ENSG00000132274.15	126.087774522295	-1.48270661126926	0.433352121068982	2.60246515238184e-05	0.00339161670666974	114.657092437751	628.34666070176	51.8968808983524	52.45380196303	499.927668348003	46.6030024569892	60.2251749331872	45.375820530273	342.932810400992	92.7431140125539	118.925017296183	47.0484304124156	367.135041738779	57.9455545157903	27.772909524529	162.55326409712	18.5106060063021	23.334282752456	10.5677005718041	210.000040087179	74.6922044367872	28.148988803184	91.9221026200995	334.10225586647	52.0218687351339	27.9907577660081	213.958151124968	29.1919732563892	35.6018938138536	25.0080474272822	205.246258882374	15.569136529992	48.4880462877414
protein_coding	MPPED2	ENSG00000066382.16	52.2291115488579	-1.15090225682527	0.506596406742592	0.000612587808937372	0.0397166226678893	145.778303242283	61.5802534989021	40.6149502682758	70.7516398571102	33.9756667809322	54.535428407115	30.6600890568953	44.6319546199407	46.0509773967046	63.2339413721958	168.046220092432	100.958090259975	54.5995703098696	23.1782218063161	52.4599402129992	22.1663541950618	19.4361363066172	29.8678819231436	56.8013905734468	40.7462764348259	93.579888317354	63.3352248071639	89.2957568309538	25.4972774213885	45.5191351432422	30.0641472301569	15.8879815191808	18.2449832852433	47.4691917518048	22.421008038253	14.8014129001712	28.679988344722	68.6913989076337
protein_coding	SESN3	ENSG00000149212.11	525.599505639914	-1.27328145583641	0.223732989686143	6.13195207379208e-10	2.63714818853552e-07	1403.73040313075	441.325150075465	252.715246113716	628.225767696754	431.976334786138	1026.25760729753	219.000636120681	615.177107844849	293.942408915136	732.670600699176	1137.54364370262	1171.30988214243	167.564198537186	309.745327775316	410.421885195817	283.236748048012	671.934998028767	190.407747260041	397.609734014128	171.343316290037	623.293568058707	949.023051078774	975.249736369437	271.677887007209	176.657595913059	462.365850505171	273.27328212991	616.680435041223	195.810415976195	399.266412373505	165.775824481918	294.994165831427	984.576717676083
protein_coding	KRT1	ENSG00000167768.4	130.667410863346	-2.08135187553485	0.46521800879734	2.39798464670127e-07	5.52478534138211e-05	383.282280434766	137.985382840132	74.4607421585056	112.226739083692	181.527133943838	318.288591248799	75.5552194616349	185.222611672754	155.789476725022	295.09172640358	257.239983064569	263.667245436245	157.209107616349	72.6953320289006	142.97905273739	110.01079489401	171.223105558295	36.4014810938313	27.7402140009856	74.1791186377599	87.5701707189918	196.037600593603	293.275279787937	41.3231737519055	32.5136679594587	63.2383786565369	20.1247765909624	61.120694005565	27.6903618552195	39.6679372984476	55.2586081606392	44.249124874714	117.179445195375
protein_coding	RFXAP	ENSG00000133111.3	31.3938813107295	-1.17170875963152	0.417364831728041	0.000171889754141189	0.0150865415505417	51.5956915969878	26.2286264902731	24.8202473861685	24.397117192107	11.6488000391768	48.5861089445207	26.2800763344817	24.5475750409674	26.4548168023622	56.4889876258283	40.0725601758876	73.5131725193993	19.7688099397804	24.2317773429669	18.5152730163527	21.3453781137632	47.2020453160704	33.6013671635366	18.4934760006571	15.6716447826253	36.9168366756534	37.1968780613502	48.1496728010045	26.376493884195	23.843356503603	31.1008419622313	12.7103852153447	25.5429765993406	29.668244844878	21.5586615752433	35.5233909604109	29.4994165831427	44.447375763763
protein_coding	EPSTI1	ENSG00000133106.14	277.576852565665	-1.2360856743868	0.363747656785934	2.47450598606296e-05	0.00325776288083514	160.519929412851	1270.37782218105	86.8708658515899	96.3686129088225	1418.24140476977	176.4964773903	70.0802035586179	72.1549933022374	779.927191654827	179.584393497036	218.460086120161	135.264237435695	706.970298322622	130.640886544691	64.8034555572343	398.994375511113	58.3084089198517	73.7363334977608	39.6288771442652	526.567264696211	100.448137001197	133.707696815124	170.712476294471	739.421045220267	52.0218687351339	68.4218523169088	459.692265288298	44.700209048846	53.4028407207804	66.4006776517493	388.783778844498	87.6788215110073	130.64834694197
protein_coding	DIO2	ENSG00000211448.11	18.0071131824533	-2.84140849967584	0.671537001750724	1.17604513530023e-06	0.00023708334899443	45.8628369751002	9.12300051835586	11.2819306300766	24.397117192107	7.76586669278451	8.92397919389155	10.950031806034	9.67025683432048	18.6163525646253	46.3715570062769	32.3165807870061	24.5043908397998	16.0033223322032	28.4459994895698	25.7156569671565	4.10488040649293	18.5106060063021	8.40034179088414	5.28385028590203	8.35821055073351	36.0583055901731	29.1543098318691	47.2742242046226	2.6376493884195	19.5082007756752	21.7705893735619	6.35519260767233	4.56124582131082	5.9336489689756	0	6.90732602007991	31.9577012984045	17.5095722705733
protein_coding	BMF	ENSG00000104081.13	24.3667485874029	-1.62549767105216	0.645901629731149	0.000302657466973971	0.0230161468076645	62.2424216090646	45.6150025917793	27.0766335121839	14.6382703152642	36.8878667907264	48.5861089445207	14.2350413478443	11.1579886549852	4.8990401485856	16.8623843659189	60.7551718795715	50.9691329467835	33.8893884681949	15.803333049761	17.4866467376664	15.5985455446731	17.585075705987	7.46697048078591	23.7773262865591	17.7611974203087	11.1609041112441	34.1809149752948	42.8969812227131	10.550597553678	10.8378893198196	18.6605051773388	19.065577823017	28.2797240921271	7.91153195863414	5.17407877805839	25.6557823602968	7.37485414578566	39.0598150651251
protein_coding	RHOV	ENSG00000104140.6	154.044624673692	-1.56432515536396	0.284872375929701	1.64994003746301e-09	6.29447112555351e-07	200.649911766064	295.357141781771	216.613068097471	60.9927929802674	423.239734756756	153.690752783688	190.530553424992	80.3375183158932	262.588551964188	286.660534220621	155.119587777629	156.828101374718	218.398281239479	101.14133151847	57.6030716064305	235.620135332694	118.467878440334	94.270502319922	44.9127274301672	180.746303159612	103.023730257637	172.915216933844	182.093308047435	152.983664528331	113.797837858105	52.8714313357931	197.010970837842	108.557650547197	63.2922556690731	50.8784413175741	168.736107061952	85.2205367957454	98.3229827501424
protein_coding	SOCS1	ENSG00000185338.5	70.9369331028246	-1.27782726028036	0.449670585747505	0.000171751910742281	0.0150865415505417	42.5869200483074	112.897131414654	213.228488908448	40.2552433669765	154.346600519092	62.4678543572409	79.9352321840485	17.1089159376439	90.142338733975	11.8036690561432	20.6826117036839	24.5043908397998	120.495603442471	209.657551793496	58.6316978851167	180.614737885689	33.3190908113438	87.7369031492344	6.60481285737754	119.104500347953	15.4535595386456	30.1596308605542	38.5197382408036	70.3373170245201	180.992751640987	14.5137262490413	128.163050921392	19.1572324495054	39.5576597931707	12.0728504821362	79.9276296609246	5.7359976689444	20.2033526198923
protein_coding	XAF1	ENSG00000132530.16	121.055993471386	-3.84694356274459	0.763202969962865	1.69321832440368e-08	5.46147570536407e-06	52.414670828686	850.719798336684	68.8197768434673	8.53899101723744	821.240402761962	23.7972778503775	16.4250477090511	5.95092728265876	468.348238204783	89.3706371393701	81.4377835832555	15.6828101374719	179.802033261812	35.8208882461249	5.14313139343129	183.077666129585	8.32977270283596	10.2670844110806	3.96288771442652	237.164224377063	26.6144636498897	16.0851364589623	63.0322989394968	286.624566874919	24.927145435585	4.1467789282975	153.583821352081	8.21024247835947	4.94470747414633	0	207.219780602397	0.819428238420629	32.3253641918276
protein_coding	KRT13	ENSG00000171401.14	449.73450757128	-1.59293827040993	0.35242911765176	2.01068103328341e-07	4.80403827618936e-05	985.232015732957	532.555155259023	277.535493499885	496.481334859377	365.96646789747	320.27169773633	250.75572835818	663.528392016451	544.773264522719	1216.62103200105	1215.10343759143	991.937741195095	586.474694880151	384.547770877518	280.814974081349	140.386909902058	233.233635679407	161.473236646995	200.786310864277	293.582145594514	465.323848330329	730.868387854098	1166.09753038069	218.045682776012	208.087474940536	328.632230067577	92.1502928112487	130.451630489489	130.540277317463	250.942820735832	180.577237382089	261.397608056181	536.062289514475
protein_coding	SERPINB3	ENSG00000057149.15	159.898652861377	-1.18706730341905	0.300860958105487	3.26139938481828e-06	0.000546474998219811	225.21928871701	319.305018142455	229.023191790555	103.687748066455	300.9273343454	96.1806646452756	290.175842859902	139.846791142481	397.802060065151	239.445857996048	199.070137647958	170.550560245006	132.733438167097	164.354663717514	53.4885664916854	149.417646796343	89.7764391305654	165.206721887388	44.9127274301672	249.701540203164	152.818533215496	108.574671097995	189.972345414872	148.587582214299	147.395294749546	73.6053259772807	91.0910940433034	50.173704034419	151.308048708878	67.263024114759	111.50397718129	94.2342474183724	129.30145676731
protein_coding	ID1	ENSG00000125968.8	4360.07864370483	-1.45986486522279	0.180871898900238	3.78739180238395e-17	4.4422662758507e-14	6356.09781720987	9117.29864303189	2566.63921834243	2727.59770207756	9008.40536363003	3051.00933106715	1969.91072190552	1788.25364843896	7592.53242227796	4952.48228827038	5299.91924906901	4484.30352368336	12219.94865849	2021.77307483276	2315.43775332277	4512.08454281703	2322.1555234906	1695.9356704485	1619.50011262897	5864.3294776584	4640.36051702109	4287.69418734213	4640.75300942045	7432.89597656616	2170.82923075986	2355.37043127298	5006.83257607785	2649.17157301732	2386.31582702302	1991.15798308947	6560.9729582159	3489.12543919504	4785.50079056515
protein_coding	MAFB	ENSG00000204103.3	182.225864807147	-1.57493668383403	0.323889972355181	4.64554821778525e-08	1.27525240650777e-05	248.969686436258	474.396026954505	147.793291254004	84.170054312769	696.015802340812	171.538711171471	96.3602798930996	88.520043329549	321.377033747215	204.034850827618	311.531838786739	300.913919512741	404.789917814551	69.5346654189484	92.5763650817633	217.558661544125	121.244469341279	88.6702744593326	85.862567145908	276.865724493047	115.901696539842	210.112094995195	157.580747348742	181.118591338139	69.3624916468452	61.1649891923881	195.951772069897	111.294398039984	53.4028407207804	48.2914019285449	111.50397718129	40.1519836826108	154.892370085841
protein_coding	MX1	ENSG00000157601.13	1108.86199969831	-2.15779414381257	0.24862200898575	1.62553405142155e-19	2.33029337016009e-16	594.578922212907	6305.13373324869	328.304181335229	141.50327971422	5262.3454176981	391.663531287463	190.530553424992	136.127461590819	3671.34068735005	548.87061111066	641.160962814202	397.951307238348	3130.06157379856	245.478440039621	132.692789950527	2245.36958235163	219.35068117468	131.605354723852	103.03508057509	2149.10488785735	306.495597516471	414.192263818278	443.852438365623	3525.65801585407	202.668530280626	83.9722732980244	2127.93032480228	174.239590374073	129.551335822634	79.3358745968953	1792.94448264074	101.609101564158	243.787121613367
