# Supplementary material for: Melissa officinalis extract selectively suppresses STAT1 signaling in oral epithelial cells
Source: Front Immunol. 2026 Jul 17;17:1892750. doi: 10.3389/fimmu.2026.1892750 (PMC13425913; doi:10.3389/fimmu.2026.1892750)
Supplement: Supplementary file 1 [file DataSheet1.zip › R1_Supplementary Files/RNAseq data/full/IT_vs_wo_paired_lfcShrink_apeglm_DESeq2results_GeneSymbols_GeneTypes.tsv]

GeneType	GeneSymbol	ENSG	baseMean	log2FoldChange	lfcSE	pvalue	padj	LP11001	LP11002	LP11003	LP11004	LP11005	LP11006	LP11007	LP11008	LP11009	LP11010	LP11011	LP11012	LP11013	LP11014	LP11015	LP11016	LP11017	LP11018	LP11019	LP11020	LP11021	LP11022	LP11023	LP11024	LP11025	LP11026	LP11027	LP11028	LP11029	LP11030	LP11031	LP11032	LP11033
transcribed_unprocessed_pseudogene	DDX11L1	ENSG00000223972.5	0	NA	NA	NA	NA	0	0	0	0	0	0	0	0	0	0	0	0	0	0	0	0	0	0	0	0	0	0	0	0	0	0	0	0	0	0	0	0	0
unprocessed_pseudogene	WASH7P	ENSG00000227232.5	0.111343761227087	0.00855715261260158	0.314915122489643	0.774215376661146	NA	0	0	0	0	0	0	0	0	0	0	0	0	0	0	0	0	0	0	0	0	0	0	0	2.6376493884195	0	1.03669473207438	0	0	0	0	0	0	0
miRNA	MIR6859-1	ENSG00000278267.1	0	NA	NA	NA	NA	0	0	0	0	0	0	0	0	0	0	0	0	0	0	0	0	0	0	0	0	0	0	0	0	0	0	0	0	0	0	0	0	0
lincRNA	MIR1302-2HG	ENSG00000243485.5	0	NA	NA	NA	NA	0	0	0	0	0	0	0	0	0	0	0	0	0	0	0	0	0	0	0	0	0	0	0	0	0	0	0	0	0	0	0	0	0
miRNA	MIR1302-2	ENSG00000284332.1	0	NA	NA	NA	NA	0	0	0	0	0	0	0	0	0	0	0	0	0	0	0	0	0	0	0	0	0	0	0	0	0	0	0	0	0	0	0	0	0
lincRNA	FAM138A	ENSG00000237613.2	0	NA	NA	NA	NA	0	0	0	0	0	0	0	0	0	0	0	0	0	0	0	0	0	0	0	0	0	0	0	0	0	0	0	0	0	0	0	0	0
unprocessed_pseudogene	OR4G4P	ENSG00000268020.3	0	NA	NA	NA	NA	0	0	0	0	0	0	0	0	0	0	0	0	0	0	0	0	0	0	0	0	0	0	0	0	0	0	0	0	0	0	0	0	0
transcribed_unprocessed_pseudogene	OR4G11P	ENSG00000240361.2	0	NA	NA	NA	NA	0	0	0	0	0	0	0	0	0	0	0	0	0	0	0	0	0	0	0	0	0	0	0	0	0	0	0	0	0	0	0	0	0
protein_coding	OR4F5	ENSG00000186092.6	0	NA	NA	NA	NA	0	0	0	0	0	0	0	0	0	0	0	0	0	0	0	0	0	0	0	0	0	0	0	0	0	0	0	0	0	0	0	0	0
lincRNA	AL627309.1	ENSG00000238009.6	0.124395827064337	-0.000837201535935101	0.314906028821913	0.983779333043393	NA	0	0	0	0	0.970733336598063	0	0	0	0	0	0	0	0	0	0	0	0	0	0	3.13432895652507	0	0	0	0	0	0	0	0	0	0	0	0	0
lincRNA	AL627309.3	ENSG00000239945.1	0	NA	NA	NA	NA	0	0	0	0	0	0	0	0	0	0	0	0	0	0	0	0	0	0	0	0	0	0	0	0	0	0	0	0	0	0	0	0	0
processed_pseudogene	CICP27	ENSG00000233750.3	0	NA	NA	NA	NA	0	0	0	0	0	0	0	0	0	0	0	0	0	0	0	0	0	0	0	0	0	0	0	0	0	0	0	0	0	0	0	0	0
processed_pseudogene	AL627309.6	ENSG00000268903.1	0.347518801940584	0.0113347327562498	0.314998808874233	0.714508540338749	NA	0	0	0	1.21985585960535	0	0	0	0	0	0	0	0	2.82411570568291	1.05355553665073	2.05725255737252	0	0	0	0	0	3.43412434192125	0	0	0.879216462806501	0	0	0	0	0	0	0	0	0
processed_pseudogene	AL627309.7	ENSG00000269981.1	0	NA	NA	NA	NA	0	0	0	0	0	0	0	0	0	0	0	0	0	0	0	0	0	0	0	0	0	0	0	0	0	0	0	0	0	0	0	0	0
antisense	AL627309.2	ENSG00000239906.1	0	NA	NA	NA	NA	0	0	0	0	0	0	0	0	0	0	0	0	0	0	0	0	0	0	0	0	0	0	0	0	0	0	0	0	0	0	0	0	0
processed_transcript	AL627309.5	ENSG00000241860.6	0.0829317422056512	-0.000645049500932292	0.314920043934621	0.98377706962304	NA	0	0	0	0	0	0	0	0	0	0	0	0	0	0	0	0	0	0	0	0	0	0	0	0	0	0	0	2.73674749278649	0	0	0	0	0
snRNA	RNU6-1100P	ENSG00000222623.1	0	NA	NA	NA	NA	0	0	0	0	0	0	0	0	0	0	0	0	0	0	0	0	0	0	0	0	0	0	0	0	0	0	0	0	0	0	0	0	0
lincRNA	AL627309.4	ENSG00000241599.1	0	NA	NA	NA	NA	0	0	0	0	0	0	0	0	0	0	0	0	0	0	0	0	0	0	0	0	0	0	0	0	0	0	0	0	0	0	0	0	0
unprocessed_pseudogene	FO538757.2	ENSG00000279928.2	0	NA	NA	NA	NA	0	0	0	0	0	0	0	0	0	0	0	0	0	0	0	0	0	0	0	0	0	0	0	0	0	0	0	0	0	0	0	0	0
unprocessed_pseudogene	FO538757.1	ENSG00000279457.4	0.387207464292504	-0.00267997181693065	0.314908333145171	0.91199808539781	NA	0.818979231698219	0	0	0	0	0	0	0	2.93942408915136	0	1.29266323148025	0	0	0	0	0	0	0	0	0	7.72677976932281	0	0	0	0	0	0	0	0	0	0	0	0
miRNA	MIR6859-2	ENSG00000273874.1	0	NA	NA	NA	NA	0	0	0	0	0	0	0	0	0	0	0	0	0	0	0	0	0	0	0	0	0	0	0	0	0	0	0	0	0	0	0	0	0
transcribed_processed_pseudogene	AP006222.1	ENSG00000228463.10	0.066160879832886	-0.000568410463303763	0.314919792732519	0.983776146436562	NA	0	0	0	0	0	0	0	0	0	0	0	0	0	0	0	0	0	0	1.32096257147551	0	0	0	0	0	0	0	0	0	0	0.862346463009731	0	0	0
processed_pseudogene	RPL23AP24	ENSG00000236679.2	0	NA	NA	NA	NA	0	0	0	0	0	0	0	0	0	0	0	0	0	0	0	0	0	0	0	0	0	0	0	0	0	0	0	0	0	0	0	0	0
lincRNA	AL732372.1	ENSG00000236601.2	0	NA	NA	NA	NA	0	0	0	0	0	0	0	0	0	0	0	0	0	0	0	0	0	0	0	0	0	0	0	0	0	0	0	0	0	0	0	0	0
transcribed_unprocessed_pseudogene	AL732372.2	ENSG00000237094.12	0.11820315762303	-0.00308346004150292	0.314893705176267	0.906332894800729	NA	0	0	0	0	1.94146667319613	0	0	0	0	0	0	0	0	0	0	0	0	0	0	0	0	0	0.8754485963819	0	1.08378893198196	0	0	0	0	0	0	0	0
processed_pseudogene	WBP1LP7	ENSG00000269732.1	0	NA	NA	NA	NA	0	0	0	0	0	0	0	0	0	0	0	0	0	0	0	0	0	0	0	0	0	0	0	0	0	0	0	0	0	0	0	0	0
protein_coding	OR4F29	ENSG00000284733.1	0	NA	NA	NA	NA	0	0	0	0	0	0	0	0	0	0	0	0	0	0	0	0	0	0	0	0	0	0	0	0	0	0	0	0	0	0	0	0	0
processed_pseudogene	CICP7	ENSG00000233653.3	0	NA	NA	NA	NA	0	0	0	0	0	0	0	0	0	0	0	0	0	0	0	0	0	0	0	0	0	0	0	0	0	0	0	0	0	0	0	0	0
unprocessed_pseudogene	AL732372.3	ENSG00000250575.1	0.115308555229268	-0.000819643743627106	0.314914910639923	0.983778441963333	NA	0	0	0	1.21985585960535	0	0	0	0	0	0	2.58532646296049	0	0	0	0	0	0	0	0	0	0	0	0	0	0	0	0	0	0	0	0	0	0
snRNA	RF00026	ENSG00000278757.1	0	NA	NA	NA	NA	0	0	0	0	0	0	0	0	0	0	0	0	0	0	0	0	0	0	0	0	0	0	0	0	0	0	0	0	0	0	0	0	0
transcribed_processed_pseudogene	AL669831.3	ENSG00000230021.10	0	NA	NA	NA	NA	0	0	0	0	0	0	0	0	0	0	0	0	0	0	0	0	0	0	0	0	0	0	0	0	0	0	0	0	0	0	0	0	0
lincRNA	AC114498.1	ENSG00000235146.2	0	NA	NA	NA	NA	0	0	0	0	0	0	0	0	0	0	0	0	0	0	0	0	0	0	0	0	0	0	0	0	0	0	0	0	0	0	0	0	0
unprocessed_pseudogene	MTND1P23	ENSG00000225972.1	3.63160733717735	-0.0463789926800182	0.312068642387971	0.477112110484232	NA	0	2.28075012958897	6.76915837804597	6.09927929802674	0.970733336598063	4.95776621882864	6.57001908362043	8.18252501365579	3.91923211886848	1.68623843659189	3.87798969444074	12.7422832366959	0.941371901894304	7.37488875655513	2.05725255737252	6.56780865038868	6.47871210220575	0.933371310098238	6.60481285737754	6.26865791305013	5.15118651288187	1.00532102868514	0.8754485963819	1.758432925613	1.08378893198196	0	5.29599383972694	0.912249164262164	5.9336489689756	1.72469292601946	0	0.819428238420629	0
unprocessed_pseudogene	MTND2P28	ENSG00000225630.1	50.643493765807	-0.0676394125646202	0.281788056089742	0.611620410987883	0.828100788848907	61.4234423773664	59.2995033693131	53.0250739613601	50.0140902438193	38.8293334639225	24.7888310941432	24.0900699732749	41.6564909786113	51.9298255750073	26.9798149854702	59.4625086480913	41.1673766108636	53.6581984079753	30.5531105628713	32.9160409179603	238.08306357659	69.414772523633	41.0683376443225	70.0110162882019	58.5074738551346	78.9848598641887	16.0851364589623	52.526915782914	21.9804115701625	48.770501939188	30.0641472301569	67.7887211485048	55.647199019992	41.5355427828292	31.0444726683503	35.5233909604109	21.3051341989364	43.1004855891035
unprocessed_pseudogene	MTCO1P12	ENSG00000237973.1	6.546967107801	0.015396407102779	0.303709165140021	0.848279229788415	0.947028021423104	5.73285462188753	6.8422503887669	11.2819306300766	3.65956757881604	6.79513335618644	2.97465973129718	7.66502226422383	2.23159773099703	7.83846423773696	6.74495374636755	21.9752749351642	3.92070253436796	0	6.3213332199044	16.4580204589801	2.46292824389576	2.77659090094532	4.66685655049119	17.1725134291816	6.26865791305013	2.57559325644094	0	2.6263457891457	7.91294816525851	0	12.4403367848925	10.5919876794539	3.64899665704866	2.9668244844878	6.03642524106812	8.88084774010274	2.45828471526189	12.1220115719354
miRNA	MIR6723	ENSG00000278791.1	0	NA	NA	NA	NA	0	0	0	0	0	0	0	0	0	0	0	0	0	0	0	0	0	0	0	0	0	0	0	0	0	0	0	0	0	0	0	0	0
unprocessed_pseudogene	MTCO2P12	ENSG00000229344.1	32.218455112752	0.0059951671040603	0.272096954664286	0.966466985731951	0.98853076993342	17.1985638656626	53.5976280453407	38.3585641422605	54.8935136822407	49.5074001665012	35.6959167755662	41.6101208629294	47.60741826127	22.5355846834938	7.5880729646635	60.7551718795715	60.7708892827034	19.7688099397804	16.8568885864117	45.2595562621954	45.1536844714222	49.9786362170158	28.9345106130454	56.8013905734468	60.5970264928179	23.1803393079684	19.1010995450177	14.0071775421104	16.7051127933235	8.67031145585565	24.880673569785	30.7167642704162	17.3327341209811	21.7567128862439	27.5950868163114	12.8278911801484	7.37485414578566	25.5909133185302
unprocessed_pseudogene	MTATP8P1	ENSG00000240409.1	0.638584527561109	-0.00551249469266222	0.314090585072595	0.830293531145833	NA	0	1.14037506479448	0	3.65956757881604	0.970733336598063	0.991553243765728	0	0	0	1.68623843659189	1.29266323148025	1.96035126718398	0	0	0	0	0	0.933371310098238	0	1.04477631884169	0.858531085480312	2.01064205737028	0	0	0	0	3.17759630383616	0	0	0	0	0	1.34689017465948
unprocessed_pseudogene	MTATP6P1	ENSG00000248527.1	641.301072637979	-0.0370486559229372	0.247718596139015	0.806901646613293	0.928184346815458	298.92741956985	561.064531878886	920.605539414251	680.679569659784	955.201603212494	655.416694129146	596.776733428855	473.098718971371	321.377033747215	549.713730328956	1321.10182257281	884.118421499976	530.933752668387	557.330878888238	771.469709014694	972.856656338824	621.030831511437	756.964132489671	1248.30963004435	824.328515566092	544.308708194518	473.506204510702	433.347055209041	383.338377783634	420.510105608999	466.512629433469	766.859907992461	651.345903283185	584.464423444097	423.412113337778	482.526060545582	316.299300030363	715.198682744186
unprocessed_pseudogene	MTCO3P12	ENSG00000198744.5	0.600903593415629	-0.00529017327032127	0.313731341190892	0.657080820108249	NA	1.63795846339644	0	1.12819306300766	0	0	0	1.0950031806034	0.743865910332344	0.97980802971712	0.843119218295944	0	4.90087816795995	0	0	1.02862627868626	0.820976081298585	0	0.933371310098238	0	0	0	2.01064205737028	0	1.758432925613	0	1.03669473207438	0	0.912249164262164	0	0	0	0	0
processed_pseudogene	WBP1LP6	ENSG00000268663.1	0	NA	NA	NA	NA	0	0	0	0	0	0	0	0	0	0	0	0	0	0	0	0	0	0	0	0	0	0	0	0	0	0	0	0	0	0	0	0	0
protein_coding	OR4F16	ENSG00000284662.1	0	NA	NA	NA	NA	0	0	0	0	0	0	0	0	0	0	0	0	0	0	0	0	0	0	0	0	0	0	0	0	0	0	0	0	0	0	0	0	0
processed_pseudogene	CICP3	ENSG00000229376.3	0	NA	NA	NA	NA	0	0	0	0	0	0	0	0	0	0	0	0	0	0	0	0	0	0	0	0	0	0	0	0	0	0	0	0	0	0	0	0	0
transcribed_unprocessed_pseudogene	AL669831.1	ENSG00000228327.3	0.684550869809481	-0.00878562988113326	0.315086212040286	0.531718412528741	NA	0	0	2.25638612601532	0	0	0	0	2.23159773099703	0	0	3.87798969444074	1.96035126718398	0	4.21422214660293	0	0	0	0	0	2.08955263768338	0	0	3.5017943855276	0	0	0	0	0	0	0	0	2.45828471526189	0
snRNA	RNU6-1199P	ENSG00000223181.1	0	NA	NA	NA	NA	0	0	0	0	0	0	0	0	0	0	0	0	0	0	0	0	0	0	0	0	0	0	0	0	0	0	0	0	0	0	0	0	0
antisense	AL669831.2	ENSG00000229905.1	0	NA	NA	NA	NA	0	0	0	0	0	0	0	0	0	0	0	0	0	0	0	0	0	0	0	0	0	0	0	0	0	0	0	0	0	0	0	0	0
lincRNA	AL669831.5	ENSG00000237491.8	0.33820301346023	-0.00538932385363157	0.31495831326729	0.779201361402232	NA	0	0	3.38457918902298	0	0.970733336598063	0	0	0	1.95961605943424	0	0	0	0	0	0	0	0	0	0	2.08955263768338	0	1.00532102868514	1.7508971927638	0	0	0	0	0	0	0	0	0	0
transcribed_processed_pseudogene	AL669831.7	ENSG00000285268.1	0	NA	NA	NA	NA	0	0	0	0	0	0	0	0	0	0	0	0	0	0	0	0	0	0	0	0	0	0	0	0	0	0	0	0	0	0	0	0	0
transcribed_unprocessed_pseudogene	AL669831.4	ENSG00000230092.7	6.27589083752844	-0.0711779557096671	0.309637615830908	0.468204574284575	0.736032531137178	5.73285462188753	6.8422503887669	16.9228959451149	10.9787027364481	5.82440001958838	7.93242595012582	10.950031806034	5.20706137232641	11.7576963566054	1.68623843659189	2.58532646296049	1.96035126718398	0	4.21422214660293	9.25763650817633	1.64195216259717	4.62765150157553	10.2670844110806	5.28385028590203	4.17910527536676	4.29265542740156	11.0585313155366	12.2562803493466	6.15451523964551	5.41894465990978	2.07338946414875	6.35519260767233	8.21024247835947	1.97788298965853	4.31173231504866	7.89408688009132	6.55542590736503	2.69378034931897
lincRNA	FAM87B	ENSG00000177757.2	0	NA	NA	NA	NA	0	0	0	0	0	0	0	0	0	0	0	0	0	0	0	0	0	0	0	0	0	0	0	0	0	0	0	0	0	0	0	0	0
processed_transcript	LINC01128	ENSG00000228794.8	39.0895828571821	-0.0658811089144298	0.256157117131267	0.652232904725432	0.849294321016022	31.9401900362305	30.790126749451	36.1021780162451	32.9361082093444	72.8050002448548	54.535428407115	54.7501590301702	33.4739659649555	36.2528970995334	34.5678879501337	46.5358763332888	38.2268497100876	27.2997851549348	36.8744437827756	28.8015358032152	38.5858758210335	44.4254544151251	56.0022786058943	36.9869520013142	15.6716447826253	21.4632771370078	24.1277046884434	28.8898036806027	29.893359735421	41.1839794153143	55.9815155320163	29.6575655024709	41.0512123917974	36.5908353086829	46.5667090025255	56.2453690206507	55.7211202126028	35.0191445411466
lincRNA	LINC00115	ENSG00000225880.5	2.19303601069456	-0.00515784054241016	0.312179430132901	0.92082359368524	NA	4.09489615849109	3.42112519438345	4.51277225203064	0	0	0	0	1.48773182066469	2.93942408915136	1.68623843659189	3.87798969444074	0	0	0	6.17175767211755	0	0	3.73348524039295	3.96288771442652	0	2.57559325644094	0	0.8754485963819	0.879216462806501	13.0054671837835	0	3.17759630383616	3.64899665704866	4.94470747414633	0	0	7.37485414578566	0
lincRNA	FAM41C	ENSG00000230368.2	0	NA	NA	NA	NA	0	0	0	0	0	0	0	0	0	0	0	0	0	0	0	0	0	0	0	0	0	0	0	0	0	0	0	0	0	0	0	0	0
unprocessed_pseudogene	TUBB8P11	ENSG00000234711.1	0	NA	NA	NA	NA	0	0	0	0	0	0	0	0	0	0	0	0	0	0	0	0	0	0	0	0	0	0	0	0	0	0	0	0	0	0	0	0	0
transcribed_unprocessed_pseudogene	AL669831.6	ENSG00000283040.1	0	NA	NA	NA	NA	0	0	0	0	0	0	0	0	0	0	0	0	0	0	0	0	0	0	0	0	0	0	0	0	0	0	0	0	0	0	0	0	0
lincRNA	AL645608.6	ENSG00000272438.1	0	NA	NA	NA	NA	0	0	0	0	0	0	0	0	0	0	0	0	0	0	0	0	0	0	0	0	0	0	0	0	0	0	0	0	0	0	0	0	0
lincRNA	AL645608.2	ENSG00000230699.2	0	NA	NA	NA	NA	0	0	0	0	0	0	0	0	0	0	0	0	0	0	0	0	0	0	0	0	0	0	0	0	0	0	0	0	0	0	0	0	0
lincRNA	AL645608.4	ENSG00000241180.1	0	NA	NA	NA	NA	0	0	0	0	0	0	0	0	0	0	0	0	0	0	0	0	0	0	0	0	0	0	0	0	0	0	0	0	0	0	0	0	0
lincRNA	LINC02593	ENSG00000223764.2	0.769316237167177	-0.0179866162548021	0.315633654807386	0.259720883517514	NA	4.09489615849109	0	0	0	0	2.97465973129718	1.0950031806034	0	0.97980802971712	0.843119218295944	0	2.94052690077597	0	0	1.02862627868626	0	0	0	0	0	0	0	6.1281401746733	0	0	0	0	0	3.95576597931707	0	0	0	1.34689017465948
protein_coding	SAMD11	ENSG00000187634.11	11.6427875287188	0.0810412268444499	0.304359139830247	0.479168585736698	0.744148598346087	23.7503977192483	61.5802534989021	9.02554450406129	9.75884687684278	18.4439333953632	1.98310648753146	2.19000636120681	10.4141227446528	16.656736505191	21.9210996756945	27.1459278610852	27.4449177405757	14.1205785284146	4.21422214660293	6.17175767211755	1.64195216259717	7.40424240252085	13.0671983413753	11.8886631432796	14.6268684637836	6.00971759836219	17.0904574876474	5.2526915782914	10.550597553678	0	2.07338946414875	4.23679507178155	1.82449832852433	0	8.62346463009731	8.88084774010274	4.09714119210315	12.1220115719354
protein_coding	NOC2L	ENSG00000188976.10	436.856186714698	0.234335886278581	0.135281919645777	0.0593007948050751	0.246397100895506	321.8588380574	384.306396835741	319.278636831168	459.885659071216	350.434734511901	415.46080913784	397.486154559036	419.540373427442	387.024171738262	504.185292540975	377.457663592232	432.257454414068	624.129570955923	492.010435615892	578.087968621677	447.431964307729	366.509998924782	436.817773125975	462.336900016427	493.134422493277	545.167239279998	431.282721305926	465.738653275171	465.984725287445	332.723202118461	446.815429524056	363.305177405268	429.669356367479	468.758268549073	443.246081987002	449.962952165205	522.795216112361	381.169919428634
protein_coding	KLHL17	ENSG00000187961.13	26.992040013658	-0.0717946976693278	0.277466505236772	0.613459232811991	0.828581163157008	23.7503977192483	7.98262545356138	39.4867572052681	35.3758199285551	26.2098000881477	22.8057246066117	37.2301081405158	23.803709130635	11.7576963566054	19.3917420208067	23.2679381666444	13.7224588702879	25.4170413511462	33.7137771728235	54.5171927703717	11.4936651381802	23.1382575078777	25.2010253726524	34.3450268583632	50.1492633044011	18.0291527950866	28.148988803184	29.7652522769846	23.7388444957755	44.4353462112602	31.1008419622313	18.0063790550716	44.700209048846	26.7014203603902	31.0444726683503	10.8543694601256	17.2079930068332	24.2440231438707
protein_coding	PLEKHN1	ENSG00000187583.10	41.1043571825207	0.493375792454695	0.525255848533493	0.0351655130798596	0.180129157213348	36.8540654264198	61.5802534989021	32.7175988272222	37.8155316477658	33.9756667809322	13.8817454127202	32.8500954181021	52.0706137232641	85.2432985853894	69.1357759002674	21.9752749351642	46.0682547788236	96.019933993219	46.3564436126322	44.2309299835091	22.1663541950618	34.2446211116589	32.6679958534383	33.0240642868877	65.8209080870264	12.0194351967244	19.1010995450177	21.8862149095475	55.3906371568096	23.843356503603	30.0641472301569	26.4799691986347	31.0164715849136	40.5466012879999	53.4654807066033	36.5101518204224	73.7485414578566	33.6722543664871
protein_coding	PERM1	ENSG00000187642.9	0.428288177081137	-0.00215493063943905	0.314878871739874	0.981696477941806	NA	0	0	0	2.4397117192107	0	0	2.19000636120681	2.97546364132938	0	0.843119218295944	1.29266323148025	0	0	0	0	0	0	0	1.32096257147551	0	0	0	0	0	0	0	0	0	0	1.72469292601946	0	0	1.34689017465948
lincRNA	AL645608.7	ENSG00000272512.1	0.88817844597602	0.00636850990644224	0.314123987113385	0.722501524669125	NA	1.63795846339644	0	0	0	0	0	0	0	0.97980802971712	4.21559609147972	0	0	3.76548760757722	0	4.11450511474503	0.820976081298585	0	0.933371310098238	1.32096257147551	4.17910527536676	0	0	0	1.758432925613	0	0	4.23679507178155	0	0	0	0	0	1.34689017465948
protein_coding	HES4	ENSG00000188290.10	28.3965671209598	-0.00737293796707858	0.276451918129155	0.955564460790836	0.984525379577025	39.3110031215145	38.7727522030124	10.1537375670689	13.4184144556588	31.063466771138	39.6621297506291	17.5200508896545	24.5475750409674	45.0711693669875	48.9009146611648	21.9752749351642	23.5242152062078	29.1825289587234	58.999110052441	34.9732934753328	18.0614737885689	13.8829545047266	37.3348524039295	22.4563637150836	25.0746316522005	39.4924299320944	51.2713724629422	34.1424952588941	29.0141432726145	13.0054671837835	29.0274524980825	9.53278891150849	13.6837374639325	9.88941494829267	10.3481575561168	21.7087389202511	33.5965577752458	48.4880462877414
protein_coding	ISG15	ENSG00000187608.9	1858.09075061359	1.85453045675976	0.234135933589329	1.55419162846665e-16	1.8594792697726e-14	1470.88670013	5837.57995668296	1229.73043867835	940.508867755723	6112.70782055801	1082.77614219218	1283.34372766719	1174.56427241477	4372.88323662751	1842.21549197664	1790.33857560014	1065.45091371449	5461.83977479075	1403.33597481878	1024.51177357151	2505.61900012328	854.264467190843	1055.64295172111	894.291660888918	2548.20944165488	1258.60657131414	1266.70449614328	1225.62803493466	3144.07807099605	900.628602477006	771.300880663335	1867.36742788772	706.080853138915	1332.10419353502	984.799660757113	2040.62145850361	798.942532460114	1069.43079867963
processed_pseudogene	AL645608.3	ENSG00000231702.2	0	NA	NA	NA	NA	0	0	0	0	0	0	0	0	0	0	0	0	0	0	0	0	0	0	0	0	0	0	0	0	0	0	0	0	0	0	0	0	0
antisense	AL645608.1	ENSG00000224969.1	0.0255490672210892	-0.000500354600044232	0.314924722440787	0.983773667451078	NA	0	0	0	0	0	0	0	0	0	0.843119218295944	0	0	0	0	0	0	0	0	0	0	0	0	0	0	0	0	0	0	0	0	0	0	0
protein_coding	AGRN	ENSG00000188157.14	12.5882527154299	0.0924644303157536	0.30234553022095	0.44892036527616	0.724004019874511	2.45693769509466	7.98262545356138	7.89735144105363	4.87942343842139	28.1512667613438	6.9408727063601	8.76002544482724	9.67025683432048	5.87884817830272	13.4899074927351	23.2679381666444	14.7026345038799	30.1239008606177	6.3213332199044	5.14313139343129	14.7775694633745	4.62765150157553	12.1338270312771	14.5305882862306	16.716421101467	12.0194351967244	9.04788925816627	15.7580747348742	6.15451523964551	8.67031145585565	9.33025258866938	13.76958398329	20.9817307780298	11.8672979379512	18.1092757232044	10.8543694601256	18.8468494836745	21.5502427945517
sense_intronic	AL645608.5	ENSG00000242590.1	0	NA	NA	NA	NA	0	0	0	0	0	0	0	0	0	0	0	0	0	0	0	0	0	0	0	0	0	0	0	0	0	0	0	0	0	0	0	0	0
transcribed_unprocessed_pseudogene	AL390719.1	ENSG00000217801.9	19.8616618153185	0.206363807142224	0.359826908800957	0.150413801250516	0.421942519167899	13.1036677071715	11.4037506479448	12.4101236930843	0	33.0049334443342	21.814171362846	30.6600890568953	14.8773182066469	38.2125131589677	4.21559609147972	3.87798969444074	17.6431614046558	32.9480165663006	15.803333049761	21.6011518524114	28.7341628454505	26.8403787091381	18.6674262019648	9.24673800032855	20.8955263768338	20.6047460515275	11.0585313155366	5.2526915782914	28.134926809808	14.0892561157654	8.293557856595	36.0127581101432	32.8409699134379	36.5908353086829	29.3197797423309	24.6690215002854	20.4857059605157	12.1220115719354
lincRNA	AL645608.8	ENSG00000273443.1	0.0560927454736428	-0.000482158638070009	0.314927867706546	0.983774360263342	NA	0	0	0	0	0	0	0	0	0	0	0	0	0	0	0	0	1.85106060063021	0	0	0	0	0	0	0	0	0	0	0	0	0	0	0	0
protein_coding	RNF223	ENSG00000237330.2	23.3882529690194	-0.0693269774282775	0.272108125579042	0.626660972269705	0.836130342369217	30.3022315728341	42.1938773973959	21.4356681971456	47.5743785246086	33.9756667809322	53.5438751633493	8.76002544482724	25.2914409512997	21.5557766537766	18.5486228025108	16.8046220092432	25.4845664733918	18.8274380378861	15.803333049761	15.4293941802939	36.1229475771378	28.6914393097683	14.0005696514736	23.7773262865591	10.4477631884169	12.0194351967244	6.03192617211085	40.2706354335674	24.618060958582	23.843356503603	23.8439788377106	37.0719568780886	30.1042224206514	5.9336489689756	15.5222363341752	5.92056516006849	5.7359976689444	32.3253641918276
protein_coding	C1orf159	ENSG00000131591.17	57.2628398091957	0.575956217916865	0.35084576402471	0.0140169507830691	0.0980820576987606	33.578148499627	72.9840041468469	63.178811528429	43.9148109457925	79.6001336010412	56.5185348946465	66.7951940168077	38.6810273372819	62.7077139018957	94.4293524491458	52.9991924906901	55.8700111147435	95.0785620913247	53.7313323691874	30.8587883605878	37.7648997397349	54.6062877185913	49.4686794352066	67.3690911452509	52.2388159420844	90.1457639754328	48.2554093768868	35.017943855276	50.9945548427771	69.3624916468452	51.8347366037188	58.2559322369963	46.5247073773704	69.2259046380487	35.356204983399	71.0467819208219	58.1794049278647	43.1004855891035
antisense	AL390719.3	ENSG00000285812.1	0.084851937281658	-0.000493654103049042	0.314927285617246	0.983775627041421	NA	0	0	0	0	0	0	0	0	0	0	0	0	0	0	0	0	0	2.80011393029471	0	0	0	0	0	0	0	0	0	0	0	0	0	0	0
lincRNA	LINC01342	ENSG00000223823.1	0	NA	NA	NA	NA	0	0	0	0	0	0	0	0	0	0	0	0	0	0	0	0	0	0	0	0	0	0	0	0	0	0	0	0	0	0	0	0	0
miRNA	MIR200B	ENSG00000207730.3	0	NA	NA	NA	NA	0	0	0	0	0	0	0	0	0	0	0	0	0	0	0	0	0	0	0	0	0	0	0	0	0	0	0	0	0	0	0	0	0
miRNA	MIR200A	ENSG00000207607.3	0	NA	NA	NA	NA	0	0	0	0	0	0	0	0	0	0	0	0	0	0	0	0	0	0	0	0	0	0	0	0	0	0	0	0	0	0	0	0	0
miRNA	MIR429	ENSG00000198976.1	0.0331819145637395	-0.00050392627687727	0.314924325303102	0.983773667451078	NA	0	0	0	0	0	0	1.0950031806034	0	0	0	0	0	0	0	0	0	0	0	0	0	0	0	0	0	0	0	0	0	0	0	0	0	0
lincRNA	AL390719.2	ENSG00000272141.1	0.629683229590989	0.0228966294620566	0.315747486208927	0.365764675728354	NA	0	0	1.12819306300766	0	1.94146667319613	0.991553243765728	0	0	0	0	1.29266323148025	0	4.70685950947152	0	1.02862627868626	1.64195216259717	2.77659090094532	0	0	0	0	0	0	1.758432925613	0	0	0	0	0	0	0	0.819428238420629	2.69378034931897
antisense	TTLL10-AS1	ENSG00000205231.1	0	NA	NA	NA	NA	0	0	0	0	0	0	0	0	0	0	0	0	0	0	0	0	0	0	0	0	0	0	0	0	0	0	0	0	0	0	0	0	0
protein_coding	TTLL10	ENSG00000162571.13	0.322498709073604	-0.000763950069935511	0.31461768142597	0.779440204806015	NA	0	0	0	0	0	0	0	1.48773182066469	0	0	0	3.92070253436796	0	0	0	0	0	0	0	0	0	0	1.7508971927638	1.758432925613	0	0	0	0	0	1.72469292601946	0	0	0
protein_coding	TNFRSF18	ENSG00000186891.13	0	NA	NA	NA	NA	0	0	0	0	0	0	0	0	0	0	0	0	0	0	0	0	0	0	0	0	0	0	0	0	0	0	0	0	0	0	0	0	0
protein_coding	TNFRSF4	ENSG00000186827.10	0.106571692461394	0.0102634350522903	0.314991398393736	0.711125726109435	NA	0	0	0	0	0	0	0	0	0	0	0	0	0	0	0	0	0	0	0	0	0	0	0	3.516865851226	0	0	0	0	0	0	0	0	0
protein_coding	SDF4	ENSG00000078808.16	1832.33576346351	0.535007278674087	0.177574669318438	0.000560625389295004	0.00854650764112975	1272.69372605903	1707.14147199734	1950.64580594025	1787.08883432183	1896.81293971262	1532.94131486182	1985.24076643397	1826.19080986591	1715.64386003468	1609.51458772696	1827.82580931307	1625.13120049552	3655.34709505558	2040.73707449247	2066.51019388069	1981.83626025479	1386.44438987203	1732.33715154233	1731.78193120439	1868.06005808894	1668.12589908825	1624.59878235519	1744.76905258913	1754.03684329897	1851.11149582518	1841.16984416409	2140.64071001763	1781.62261780401	1973.92722367922	1849.73316315587	1804.78561296088	1531.51137760816	1701.12229059493
protein_coding	B3GALT6	ENSG00000176022.5	294.736002809263	0.235332182320467	0.193952783893833	0.135571782800144	0.398478150805423	165.43380480304	249.742139189992	332.81695358726	251.290307078702	251.419934178898	186.412009827957	295.650858762919	251.426677692332	310.599145420327	263.053196108335	321.873144638581	284.250933741677	337.952512780055	342.405549411488	377.505844277857	294.730413186192	266.552726490751	294.945333991043	339.487380869205	404.328435391734	283.315258208503	189.000353392807	261.759130318188	290.141432726145	275.282388723417	325.522145871354	340.00280451047	310.164715849136	386.676124478243	306.132994368455	357.207431324132	374.478704958228	204.727306548242
protein_coding	C1QTNF12	ENSG00000184163.3	0.0939515203875832	-0.00120209657976579	0.314885228752168	0.983778770501043	NA	0	0	0	0	0	0	0	0	0	0	1.29266323148025	0	0	0	0	0.820976081298585	0	0	0	0	0	0	0	0	0	0	0	0	0	0	0.986760860011415	0	0
lincRNA	AL162741.1	ENSG00000260179.1	0.661624336482193	-0.00242463947261554	0.314852616772552	0.98250318402485	NA	0	0	0	0	0	1.98310648753146	4.38001272241362	0	0	0	0	0	0	0	0	6.56780865038868	0	2.80011393029471	0	0	0	2.01064205737028	0	0	0	0	2.11839753589078	0	0	0	1.97352172002283	0	0
protein_coding	UBE2J2	ENSG00000160087.20	823.786896676539	0.37843702506634	0.129829913540013	0.00143930524124969	0.0182040613670852	671.562969992539	854.140923531068	626.147149969252	733.133371622814	899.869803026405	822.989192325554	747.887172352125	723.781530753371	777.967575595393	849.021052824016	688.989502378971	686.122943514393	1183.30448068114	929.235983325946	962.794196850338	855.457076713126	728.392346347989	823.233495506646	785.972730027927	783.582239131267	931.506227746139	925.900667419015	860.565970243408	937.24474935173	792.24970927881	822.09892253498	834.648629140966	907.687918440853	858.401217511804	849.411266064585	771.646992528927	863.677363295343	696.342220298953
lincRNA	LINC01786	ENSG00000230415.1	0	NA	NA	NA	NA	0	0	0	0	0	0	0	0	0	0	0	0	0	0	0	0	0	0	0	0	0	0	0	0	0	0	0	0	0	0	0	0	0
protein_coding	SCNN1D	ENSG00000162572.20	1.64437727880286	0.0505129995206035	0.320162504024332	0.101590010741	NA	0	1.14037506479448	0	0	10.6780667025787	0	3.28500954181021	0	11.7576963566054	0	0	0	8.47234711704873	4.21422214660293	0	4.10488040649293	0	2.80011393029471	0	1.04477631884169	0	0	0	1.758432925613	0	0	2.11839753589078	0.912249164262164	1.97788298965853	0	0	0	0
protein_coding	ACAP3	ENSG00000131584.18	25.0674158749553	-0.517226594022884	0.450436661537413	0.030076293768593	0.163763647500669	30.3022315728341	27.3690015550676	22.5638612601532	15.8581261748695	33.9756667809322	30.7381505567376	39.4201145017226	33.4739659649555	16.656736505191	26.9798149854702	31.0239175555259	36.2664984429037	15.0619504303089	14.7497775131103	14.4007679016076	37.7648997397349	22.2127272075626	28.0011393029471	25.0982888580346	15.6716447826253	22.3218082224881	14.074494401592	42.0215326263312	16.7051127933235	17.3406229117113	29.0274524980825	25.4207704306893	31.0164715849136	18.7898884017561	35.356204983399	19.7352172002283	8.19428238420629	29.6315838425087
miRNA	MIR6726	ENSG00000278073.1	0	NA	NA	NA	NA	0	0	0	0	0	0	0	0	0	0	0	0	0	0	0	0	0	0	0	0	0	0	0	0	0	0	0	0	0	0	0	0	0
protein_coding	PUSL1	ENSG00000169972.11	86.0791435659491	-0.126222693682166	0.245683972733825	0.433335566513182	0.713018926158394	114.657092437751	47.8957527213683	56.4096531503831	89.0494777511904	52.4196001762954	43.628342725692	147.82542938146	75.8743228538991	102.879843120298	86.8412794844823	90.4864262036172	95.0770364584231	128.026578657625	70.5882209555991	129.606911114469	64.8571104225882	93.4785603318258	106.404329351199	83.220642002957	58.5074738551346	136.50644259137	53.2820145203125	79.6658222707529	69.4581005617136	65.0273359189174	89.1557469583963	64.6111248446687	76.6289297980218	73.1816706173658	78.4735281338855	95.7158034211073	137.663944054666	83.507190828888
protein_coding	INTS11	ENSG00000127054.20	138.532432944504	0.304063629072555	0.195149192144926	0.0558313051922924	0.23932805168801	117.114030132845	134.564257645749	142.152325938965	112.226739083692	126.195333757748	107.087750326699	145.635423020253	156.211841169792	150.890436576436	125.624763526096	135.729639305426	127.422832366959	212.750049828113	161.193997107562	153.265315524252	111.652747056608	136.052954146321	142.80581044503	166.441284005914	127.462710898686	117.618758710803	122.649165499587	127.815495071757	142.433066974653	135.473616497745	136.843704633818	124.985454617556	116.767893025557	147.352282729561	139.700127007576	144.067085561667	204.857059605157	118.526335370035
miRNA	MIR6727	ENSG00000283712.1	0	NA	NA	NA	NA	0	0	0	0	0	0	0	0	0	0	0	0	0	0	0	0	0	0	0	0	0	0	0	0	0	0	0	0	0	0	0	0	0
sense_intronic	AL139287.1	ENSG00000240731.1	0.129226479202846	-0.000955281820367378	0.314913995659181	0.983780676891823	NA	0	0	0	0	0	0	0	0	0	0	0	0	0	0	0	0	0	0	0	0	0	0	0	0	0	0	0	0	0	0	0.986760860011415	3.27771295368252	0
protein_coding	CPTP	ENSG00000224051.6	277.047984827155	0.394150276376028	0.211107177401247	0.0209617683898429	0.128411332286195	214.572558704933	214.390512181363	242.561508546647	174.439387923565	339.756667809322	212.192394165866	295.650858762919	289.363839119282	246.911623488714	272.32750750959	250.776666907168	258.766367268286	576.119603959314	267.603106309286	244.813054327329	371.081188746961	299.871817302095	294.011962680945	274.760214866905	282.089606087256	224.935144395842	282.495209060525	286.271691016881	302.450463205436	263.360710471615	257.100293554445	272.214083361965	282.797240921271	264.047379119414	298.371876201367	259.518106183002	277.786172824593	249.174682312005
protein_coding	TAS1R3	ENSG00000169962.4	0.143009526360942	-0.00087014586037682	0.314904218057596	0.983780863369291	NA	0	0	2.25638612601532	0	0	0	0	0	0	0	0	0	0	0	0	2.46292824389576	0	0	0	0	0	0	0	0	0	0	0	0	0	0	0	0	0
protein_coding	DVL1	ENSG00000107404.19	343.670755194396	0.122320242316501	0.153533302002115	0.363966121437858	0.658147114385221	238.322956424182	271.409265421087	277.535493499885	269.588144972782	262.098000881477	341.09431585541	433.621259518948	363.006564242184	333.134730103821	319.542183734163	257.239983064569	382.268497100876	422.675983950542	363.476660144503	353.847439868073	336.60019333242	345.222802017535	450.818342777449	338.16641829773	354.179172087332	372.602491098456	301.596308605542	335.296812414268	366.633264990311	279.617544451345	415.714587561825	368.601171244995	362.162918212079	315.472336850536	350.112663981951	425.29393066492	439.213535793457	294.968948250427
miRNA	MIR6808	ENSG00000284372.1	0	NA	NA	NA	NA	0	0	0	0	0	0	0	0	0	0	0	0	0	0	0	0	0	0	0	0	0	0	0	0	0	0	0	0	0	0	0	0	0
protein_coding	MXRA8	ENSG00000162576.16	6.53507974096396	0.0282277512345535	0.311030610653786	0.619244269279795	0.83120036144939	0	2.28075012958897	2.25638612601532	4.87942343842139	0	3.96621297506291	10.950031806034	0.743865910332344	0.97980802971712	47.2146762245729	14.2192955462827	14.7026345038799	11.2964628227316	8.42844429320586	4.11450511474503	9.03073689428444	6.47871210220575	0	15.8515508577061	3.13432895652507	10.3023730257637	0	0	3.516865851226	1.08378893198196	3.11008419622313	18.0063790550716	6.38574414983515	5.9336489689756	0	0	4.09714119210315	2.69378034931897
protein_coding	AURKAIP1	ENSG00000175756.13	878.096459238899	0.136504855359859	0.140173139947073	0.277838781995306	0.578681919540318	990.145891123146	759.489793153125	933.015663107336	881.955786494667	734.845135804734	766.470657430908	920.897674887463	992.317124383347	1012.14169469778	786.630230670116	888.059640026929	832.1691129196	1393.23041480357	837.576651637333	816.729265276889	879.265383070785	897.764391305653	889.502858523621	919.389949746953	873.433002551652	944.384194028343	820.341959407075	822.046232002604	831.73877381495	782.495608890973	838.68603824817	714.959168363137	805.516012043491	977.074196891316	807.156289377108	860.455469929954	912.02362936216	855.275260908773
processed_pseudogene	NDUFB4P8	ENSG00000223663.2	0	NA	NA	NA	NA	0	0	0	0	0	0	0	0	0	0	0	0	0	0	0	0	0	0	0	0	0	0	0	0	0	0	0	0	0	0	0	0	0
protein_coding	CCNL2	ENSG00000221978.11	97.2304491218262	-0.171926541075335	0.211952785280036	0.270516069430018	0.570578086505253	90.0877154868041	90.0896301187641	131.998588371896	89.0494777511904	75.717200254649	55.5269816508808	122.640356227581	75.8743228538991	91.1221467636921	109.605498378473	118.925017296183	110.759846595895	82.8407273666987	114.83755349493	70.9752132293518	84.5605363737543	84.2232573286747	82.136675288645	110.960856003943	121.194052985636	121.052883052724	74.3937561227005	101.5520371803	76.4918322641656	105.12752640225	99.52269427914	106.979075562484	110.382148875722	95.9273249984389	73.2994493558272	104.59665116121	127.830805193618	98.3229827501424
processed_transcript	AL391244.1	ENSG00000224870.6	104.517815088083	-0.12450476519764	0.200533814857915	0.424499070268003	0.706444056332742	98.2775078037862	92.3703802483531	55.2814600873754	71.9714957167155	108.722133698983	100.146877620339	72.2702099198247	133.15199794949	84.2634905556723	126.467882744392	96.9497423610184	144.085818138023	110.140512521634	86.3915540053601	89.4904862457045	110.01079489401	123.095529941909	80.2699326684485	134.738182290502	80.44777655081	164.83796841222	149.792833274086	97.1747941983909	92.3177285946826	88.8706924225204	109.889641599884	88.9726965074126	99.4351589045759	84.0600270604877	85.3722998379634	123.345107501427	180.274212452538	86.200971178207
protein_coding	MRPL20	ENSG00000242485.5	955.146383530253	0.0942196274996092	0.123419478902083	0.416235844638158	0.699380604156905	896.782258709549	899.755926122847	811.170812302508	746.551786078473	802.796469366599	850.752683150995	925.277687609877	1030.2542858103	1052.31382391619	948.509120582937	907.449588499132	885.098597133568	1266.14520804784	974.538871401928	937.078539883181	905.53661767234	845.009164187692	935.238052718435	1034.31369346532	890.149423653119	1098.06125832932	984.209287082753	1004.13954005004	840.530938443015	868.114934517547	1006.63058484422	809.227858710276	859.338712734958	1033.44386209658	1007.22066879537	997.615229471541	1359.43144753982	1107.1437235701
misc_RNA	RN7SL657P	ENSG00000264293.2	0	NA	NA	NA	NA	0	0	0	0	0	0	0	0	0	0	0	0	0	0	0	0	0	0	0	0	0	0	0	0	0	0	0	0	0	0	0	0	0
lincRNA	AL391244.3	ENSG00000272455.1	5.8628209053844	-0.0715429149542755	0.314411768678062	0.379440029298773	0.66977317145051	10.6467300120768	2.28075012958897	4.51277225203064	4.87942343842139	1.94146667319613	2.97465973129718	0	8.18252501365579	2.93942408915136	0	14.2192955462827	5.88105380155194	3.76548760757722	2.10711107330147	0	0.820976081298585	3.70212120126043	1.86674262019648	11.8886631432796	14.6268684637836	1.71706217096062	11.0585313155366	0	4.3960823140325	6.50273359189174	5.18347366037188	3.17759630383616	12.7714882996703	11.8672979379512	11.2105040191265	11.841130320137	5.7359976689444	10.7751213972759
protein_coding	ANKRD65	ENSG00000235098.8	42.6430790257995	-0.381270241536219	0.3998254804182	0.0635430067427843	0.256083094843101	102.372403962277	37.6323771382179	21.4356681971456	45.1346668053979	21.3561334051574	43.628342725692	32.8500954181021	37.9371614269496	37.2327051292505	66.6064182453796	58.169845416611	53.9096598475595	61.1891736231298	13.6962219764595	47.3168088195679	41.0488040649293	74.0424240252085	15.86731227167	43.5917648586917	28.2089606087256	30.0485879918109	108.574671097995	48.1496728010045	21.101195107356	13.0054671837835	35.2476208905288	9.53278891150849	38.3144648990109	22.7456543810731	43.1173231504866	33.5498692403881	53.2628354973409	67.3445087329742
antisense	AL391244.2	ENSG00000225905.1	0	NA	NA	NA	NA	0	0	0	0	0	0	0	0	0	0	0	0	0	0	0	0	0	0	0	0	0	0	0	0	0	0	0	0	0	0	0	0	0
protein_coding	TMEM88B	ENSG00000205116.3	0	NA	NA	NA	NA	0	0	0	0	0	0	0	0	0	0	0	0	0	0	0	0	0	0	0	0	0	0	0	0	0	0	0	0	0	0	0	0	0
lincRNA	LINC01770	ENSG00000225285.1	0	NA	NA	NA	NA	0	0	0	0	0	0	0	0	0	0	0	0	0	0	0	0	0	0	0	0	0	0	0	0	0	0	0	0	0	0	0	0	0
protein_coding	VWA1	ENSG00000179403.11	33.2010032695125	-0.0854684790957183	0.265337766262772	0.571627951455424	0.802074821937454	30.3022315728341	10.2633755831503	33.8457918902298	28.056684770923	37.8586001273245	44.6198959694578	35.0401017793089	32.7301000546232	30.3740489212307	33.7247687318378	24.5606013981247	25.4845664733918	40.4789917814551	22.1246662696654	58.6316978851167	29.5551389267491	51.829696817646	33.6013671635366	44.9127274301672	27.1641842898839	37.7753677611337	70.3724720079599	36.7688410480398	29.893359735421	21.6757786396391	21.7705893735619	38.131155646034	32.8409699134379	31.6461278345365	34.4938585203892	19.7352172002283	27.8605601063014	17.5095722705733
protein_coding	ATAD3C	ENSG00000215915.9	38.7147446819727	-0.160674814398182	0.285696899942894	0.321850916020866	0.621351718005993	43.4058992800056	39.9131272678069	10.1537375670689	59.772937120662	46.5952001567071	45.6114492132235	54.7501590301702	49.8390159922671	32.3336649806649	23.6073381122864	37.4872337129271	38.2268497100876	16.0033223322032	21.0711107330147	34.9732934753328	31.1970910893462	50.9041665173309	32.6679958534383	50.1965777160693	42.8358290725092	41.209492103055	57.3032986350531	48.1496728010045	41.3231737519055	42.2677683472963	51.8347366037188	33.8943605742524	30.1042224206514	24.7235373707317	39.6679372984476	26.6425432203082	38.5131272057696	40.4067052397845
protein_coding	ATAD3B	ENSG00000160072.19	61.6165009877129	0.230066761323137	0.281018357008372	0.197092215534494	0.483972088723149	34.3971277313252	50.1765028509572	45.1277225203064	35.3758199285551	33.0049334443342	56.5185348946465	56.940165391377	47.60741826127	82.3038744962381	54.8027491892364	60.7551718795715	42.1475522444556	91.3130744837475	58.999110052441	58.6316978851167	53.3634452844081	34.2446211116589	67.2027343270731	83.220642002957	76.2686712754433	97.0140126592753	49.2607304055719	69.1604391141701	56.2698536196161	52.0218687351339	33.17423142638	43.4271494857609	59.2961956770407	150.319107214049	77.6111816708758	103.609890301199	71.2902567425947	48.4880462877414
transcribed_unprocessed_pseudogene	AL645728.2	ENSG00000284740.1	0.251732172384207	-0.00378766611450793	0.314905752061381	0.740281797544646	NA	0	0	0	1.21985585960535	0	0	0	0	0	0	0	2.94052690077597	0	0	0	0	0	0	0	0	0	0	0	0	0	4.1467789282975	0	0	0	0	0	0	0
protein_coding	ATAD3A	ENSG00000197785.13	358.587391974156	0.125181479231148	0.136153433672323	0.313282715236176	0.613609344523489	366.902695800802	287.37451632821	320.406829894176	317.162523497391	219.385734071162	322.254804223862	371.206078224554	333.995793739223	306.679913301458	407.226582436941	311.531838786739	335.220066688461	515.871802238079	424.582881270245	413.507764031876	316.896767381254	371.137650426358	378.948751899885	364.58566972724	433.582172319301	412.95345211603	343.819791810318	327.417775046831	358.720316825052	325.136679594587	366.989935154329	280.687673505528	369.460911526176	343.162698705756	400.991105299525	359.180953044155	465.435239422917	360.966566808742
protein_coding	TMEM240	ENSG00000205090.8	2.82644195077275	-0.0598676088896951	0.31922010983517	0.266013711378245	NA	5.73285462188753	1.14037506479448	12.4101236930843	2.4397117192107	0	0	3.28500954181021	1.48773182066469	4.8990401485856	0.843119218295944	3.87798969444074	0	0	0	0	1.64195216259717	2.77659090094532	1.86674262019648	1.32096257147551	5.22388159420844	0	0	0	0	5.41894465990978	4.1467789282975	3.17759630383616	1.82449832852433	0.988941494829267	8.62346463009731	12.8278911801484	3.27771295368252	4.04067052397845
protein_coding	SSU72	ENSG00000160075.11	593.867360109369	0.305118083549183	0.172216948193984	0.0370669635560315	0.186028955674465	517.594874433274	500.624653444778	630.659922221282	544.055713383985	430.034868112942	515.607686758179	630.721832027561	665.759989747448	653.531955821319	573.321068441242	645.038952508643	542.037125376371	991.264612694702	508.867324202304	471.110835638306	603.41741975446	534.956513582132	526.421418895406	731.813264597431	630.000120261538	572.640234015368	560.969134006309	562.03799887718	612.813874576131	649.189570257192	543.228039606973	616.453682944216	577.45372097795	568.641359526829	622.614146293026	527.917060106107	676.84772493544	659.976185583147
processed_transcript	AL645728.1	ENSG00000215014.5	8.97071686635052	-0.0538242069276841	0.314549564131304	0.394826312243928	0.682403274096304	4.91387539018931	13.6845007775338	27.0766335121839	17.0779820344749	3.88293334639225	0.991553243765728	2.19000636120681	0	7.83846423773696	15.176145929327	19.3899484722037	19.6035126718398	2.82411570568291	11.5891109031581	0	7.38878473168727	10.1808333034662	0	22.4563637150836	12.5373158261003	2.57559325644094	5.02660514342571	10.5053831565828	3.516865851226	10.8378893198196	3.11008419622313	22.2431741268531	17.3327341209811	0	0	5.92056516006849	0	16.1626820959138
processed_pseudogene	AL691432.3	ENSG00000274481.1	0	NA	NA	NA	NA	0	0	0	0	0	0	0	0	0	0	0	0	0	0	0	0	0	0	0	0	0	0	0	0	0	0	0	0	0	0	0	0	0
protein_coding	FNDC10	ENSG00000228594.3	51.2697830729337	-0.170924286766153	0.360585846558929	0.110197225443661	0.353094887839564	12.2846884754733	36.4920020734234	102.665568733697	75.6310632955316	7.76586669278451	22.8057246066117	51.46514948836	21.572111399638	17.6365445349082	39.6266032599094	157.70491424059	101.938265893567	19.7688099397804	25.2853328796176	89.4904862457045	5.7468325690901	19.4361363066172	50.4020507453049	132.096257147551	105.522408203011	24.8974014789291	61.3245827497936	86.6694110418081	20.2219786445495	10.8378893198196	45.6145682112725	67.7887211485048	72.9799331409731	31.6461278345365	32.7691655943698	47.3645212805479	12.2914235763094	82.1603006542285
antisense	AL691432.2	ENSG00000272106.1	13.9256561851316	-0.0840248472248761	0.288503278872712	0.532151987974776	0.779363318275516	13.1036677071715	13.6845007775338	29.3330196381992	13.4184144556588	19.4146667319613	10.907085681423	3.28500954181021	15.6211841169792	9.7980802971712	14.3330267110311	20.6826117036839	22.5440395726158	7.53097521515443	17.9104441230625	7.20038395080381	11.4936651381802	9.25530300315107	13.0671983413753	7.92577542885304	26.1194079710422	9.44384194028344	12.0638523442217	17.508971927638	20.2219786445495	16.2568339797293	15.5504209811156	7.41439137561771	17.3327341209811	3.95576597931707	8.62346463009731	14.8014129001712	8.19428238420629	21.5502427945517
protein_coding	MIB2	ENSG00000197530.12	53.9205415664813	0.0973538143011688	0.259479144483196	0.534520151783242	0.780831792640951	45.043857743402	58.1591283045186	69.947969906475	58.5530812610567	36.8878667907264	72.3833867948981	48.1801399465498	46.1196864406054	46.0509773967046	32.8816495135418	74.9744674258542	45.0880791452316	93.1958182875361	64.2668877356947	85.3759811309594	50.0795409592137	20.3616666069323	48.5353081251084	56.8013905734468	54.3283685797678	52.370396214299	42.2234832047759	66.5340933250244	36.927091437873	41.1839794153143	63.2383786565369	54.0191371652148	63.8574414983515	46.4802502569755	71.5747564298077	64.139455900742	27.8605601063014	41.753595414444
protein_coding	MMP23B	ENSG00000189409.13	0	NA	NA	NA	NA	0	0	0	0	0	0	0	0	0	0	0	0	0	0	0	0	0	0	0	0	0	0	0	0	0	0	0	0	0	0	0	0	0
protein_coding	CDK11B	ENSG00000248333.8	110.00287086276	-0.022417017197899	0.214951381198566	0.88426579726337	0.960402969963097	153.968095559265	130.002757386571	109.434727111743	113.446594943297	111.634333708777	100.146877620339	110.595321240944	136.127461590819	115.61734750662	81.7825641747066	111.169037907301	96.0572120920151	61.1891736231298	86.3915540053601	58.6316978851167	110.831770975309	111.989166338128	111.07118590169	77.9367917170549	117.014947710269	107.316385685039	109.57999212668	86.6694110418081	143.31228343746	159.316973001348	121.293283652702	134.518243529064	112.206647204246	98.8941494829267	100.032189709129	120.384824921393	146.677654677293	84.8540810035475
antisense	FO704657.1	ENSG00000272004.1	0.33073993727669	-0.00176761254981196	0.314879990215595	0.983793275575193	NA	0	0	0	0	2.91220000979419	0	0	2.97546364132938	0	0	0	0	0	0	4.11450511474503	0	0	0	0	0	0	0	0	0	0	0	0	0.912249164262164	0	0	0	0	0
protein_coding	SLC35E2B	ENSG00000189339.11	101.13331147087	0.155378763812323	0.218516855887487	0.344117760274952	0.641867759978335	102.372403962277	100.353005701914	90.2554450406129	98.8083246280332	75.717200254649	102.12998410787	127.020368949995	82.5691160468902	78.3846423773696	97.8018293223295	143.485618694307	81.3545775881352	139.323041480357	122.212442251485	96.6908701965083	114.115675300503	104.584923935607	70.0028482573679	88.504492288859	92.9850923769103	54.0874583852597	86.4576084669222	99.8011399875366	94.9553779831021	101.876159606304	131.660230973446	134.518243529064	123.153637175392	100.872032472585	85.3722998379634	108.543694601256	98.3313886104755	109.098104147418
transcribed_processed_pseudogene	AL691432.1	ENSG00000269737.2	0	NA	NA	NA	NA	0	0	0	0	0	0	0	0	0	0	0	0	0	0	0	0	0	0	0	0	0	0	0	0	0	0	0	0	0	0	0	0	0
unprocessed_pseudogene	MMP23A	ENSG00000215914.4	0	NA	NA	NA	NA	0	0	0	0	0	0	0	0	0	0	0	0	0	0	0	0	0	0	0	0	0	0	0	0	0	0	0	0	0	0	0	0	0
protein_coding	CDK11A	ENSG00000008128.22	1.28441883918594	-0.00646920008690761	0.314112790592173	0.838389999540749	NA	1.63795846339644	0	1.12819306300766	0	0	0	0	0	0	0	0	7.84140506873593	3.76548760757722	0	0	2.46292824389576	0	0	0	1.04477631884169	0	0	0	3.516865851226	0	5.18347366037188	0	0	0.988941494829267	0	0	0	14.8157919212543
processed_transcript	AL031282.2	ENSG00000268575.1	0.388822014256316	-0.00142316133718965	0.314877541111844	0.983791585740462	NA	0	0	0	4.87942343842139	0	0	0	0	0	0	0	0	0	0	0	0	0	0	6.60481285737754	0	0	0	0	0	0	0	0	0	0	0	0	0	1.34689017465948
transcribed_processed_pseudogene	AL031282.1	ENSG00000227775.3	0.0766472016632676	-0.000545168594487521	0.314922574677142	0.983777111534057	NA	0	0	0	0	0	0	0	0	0	2.52935765488783	0	0	0	0	0	0	0	0	0	0	0	0	0	0	0	0	0	0	0	0	0	0	0
protein_coding	SLC35E2A	ENSG00000215790.7	132.015644401516	0.0693439113940006	0.216366804739863	0.665722462937504	0.855993151898701	173.623597120022	166.494759459994	142.152325938965	96.3686129088225	99.0148003330025	111.053963301762	96.3602798930996	159.187304811122	115.61734750662	134.899074927351	196.484811184997	131.343534901327	184.508892771284	112.730442421628	134.7500425079	83.7395602924557	121.244469341279	90.5370170795291	149.268770576732	109.701513478377	68.682486838425	174.925858991215	154.078952963214	145.070716363073	127.887093973871	170.017936060198	139.814237368791	179.713085359646	151.308048708878	86.2346463009731	142.093563841644	91.7759627031105	115.832555020716
protein_coding	NADK	ENSG00000008130.15	91.1891324423144	-0.0671822345391357	0.216425504976436	0.664004080681955	0.855050421020392	99.0964870354845	57.0187532397241	90.2554450406129	98.8083246280332	123.283133747954	63.4594076010066	101.835295796117	72.1549933022374	65.647137991047	79.2532065198188	91.7790894350974	94.0968608248311	112.964628227316	90.605776151963	141.950426458704	72.2458951542755	86.0743179293049	102.670844110806	118.886631432796	115.970171391427	114.184634368882	64.3405458358491	84.9185138490443	87.9216462806501	79.1165920346828	71.5319365131319	101.683081722757	103.084155561625	90.9826175242926	71.5747564298077	77.9541079409018	90.9565344646899	92.9354220515044
protein_coding	GNB1	ENSG00000078369.17	1879.33796873281	0.122645486207998	0.0810043961406	0.111332583107822	0.355034891395719	1861.53979365005	1829.16160393035	2001.41449377559	1699.25921243025	1945.34960654252	1690.59828062057	1986.33576961458	1786.02205070796	2128.14304054558	1836.31365744857	1842.04510485935	1802.54299017567	2239.52375460655	1844.77574467543	1879.30021115979	1901.38060428752	1784.42241900753	2043.14979780504	1976.16000692736	2312.08999359666	1774.58375368781	1919.15784375994	1753.52353855295	1879.7647974803	1967.07691154725	1562.29896123608	1868.42662665566	1767.02663117581	1956.12627677229	1771.25963502199	1801.82533038084	1957.61406158688	1649.94046395787
antisense	AL109917.1	ENSG00000231050.1	1.04263712954335	-0.0237575897641224	0.315802848367628	0.408628461717793	NA	1.63795846339644	0	0	0	0	0	0	2.23159773099703	0.97980802971712	0	1.29266323148025	0	0.941371901894304	3.1606666099522	7.20038395080381	0	0	0	6.60481285737754	4.17910527536676	0.858531085480312	0	2.6263457891457	0	0	0	0	0	0	0	0	0	2.69378034931897
protein_coding	CALML6	ENSG00000169885.9	0	NA	NA	NA	NA	0	0	0	0	0	0	0	0	0	0	0	0	0	0	0	0	0	0	0	0	0	0	0	0	0	0	0	0	0	0	0	0	0
protein_coding	TMEM52	ENSG00000178821.12	2.2793888767313	-0.0692511065210938	0.325020176235383	0.0544120930504197	NA	6.55183385358575	0	5.64096531503831	1.21985585960535	0	1.98310648753146	3.28500954181021	3.71932955166172	0	0	0	0	0	0	14.4007679016076	0	2.77659090094532	0	1.32096257147551	0	0.858531085480312	4.02128411474057	5.2526915782914	0	1.08378893198196	0	1.05919876794539	1.82449832852433	2.9668244844878	1.72469292601946	4.93380430005708	6.55542590736503	4.04067052397845
protein_coding	CFAP74	ENSG00000142609.18	0.569173084193509	0.0146439332480745	0.3151998775767	0.579058598448468	NA	0	2.28075012958897	0	0	0	0.991553243765728	0	0	0	0	0	0	0	0	2.05725255737252	0.820976081298585	1.85106060063021	0	0	0	0	0	0	1.758432925613	0	0	0	7.29799331409731	0	1.72469292601946	0	0	0
antisense	AL391845.2	ENSG00000233542.1	0.0520321869988068	-0.000478036287731763	0.314928079610772	0.983774467349601	NA	0	0	0	0	0	0	0	0	0	0	0	0	0	0	0	0	0	0	0	0	1.71706217096062	0	0	0	0	0	0	0	0	0	0	0	0
protein_coding	GABRD	ENSG00000187730.8	0	NA	NA	NA	NA	0	0	0	0	0	0	0	0	0	0	0	0	0	0	0	0	0	0	0	0	0	0	0	0	0	0	0	0	0	0	0	0	0
antisense	AL391845.1	ENSG00000226969.1	0.0314149918810417	-0.000583094226019311	0.31492173709534	0.983773667451078	NA	0	0	0	0	0	0	0	0	0	0	0	0	0	0	0	0	0	0	0	0	0	0	0	0	0	1.03669473207438	0	0	0	0	0	0	0
protein_coding	PRKCZ	ENSG00000067606.16	161.345609497559	0.366233146715627	0.230168856305917	0.038631169958118	0.191370675578108	145.778303242283	177.898510107939	134.254974497912	165.900396906327	184.439333953632	233.015012284946	243.090706093956	177.040086659098	197.921222002858	151.76145929327	96.9497423610184	99.9779146263831	238.167091179259	142.229997447849	161.494325753743	213.453781137632	169.372044957665	144.672553065227	146.626845433781	152.537342550887	115.043165454362	137.728980929864	149.701709981305	138.036984660621	185.327907368915	165.8711571319	155.702218887972	193.396822823579	181.965235048585	139.700127007576	122.358346641415	122.914235763094	140.076578164586
antisense	AL590822.2	ENSG00000271806.1	0	NA	NA	NA	NA	0	0	0	0	0	0	0	0	0	0	0	0	0	0	0	0	0	0	0	0	0	0	0	0	0	0	0	0	0	0	0	0	0
antisense	PRKCZ-AS1	ENSG00000182873.5	3.0557123097791	0.0146130084420009	0.308876050795729	0.822779890932087	NA	0.818979231698219	0	1.12819306300766	1.21985585960535	0	1.98310648753146	5.47501590301702	6.6947931929911	6.85865620801984	0	3.87798969444074	7.84140506873593	4.70685950947152	1.05355553665073	4.11450511474503	0	9.25530300315107	2.80011393029471	2.64192514295101	0	2.57559325644094	2.01064205737028	0	6.15451523964551	3.25136679594587	8.293557856595	0	2.73674749278649	3.95576597931707	0	2.96028258003425	5.7359976689444	2.69378034931897
protein_coding	FAAP20	ENSG00000162585.16	124.749171661568	-0.0272044891731609	0.184257402392061	0.855360757367484	0.94969211605968	129.398718608319	95.7915054427366	133.126781434904	103.687748066455	100.956267006199	103.121537351636	105.120305337927	111.579886549852	102.879843120298	135.742194145647	139.607628999867	130.363359267735	147.795388597406	146.444219594452	180.009598770095	141.207885983357	107.361514836552	123.205012932967	169.083209148865	118.059724029111	136.50644259137	108.574671097995	99.8011399875366	109.022841388006	102.959948538286	98.4859995470657	141.932634904682	140.486371296373	122.628745358829	144.011859322625	139.13328126161	136.844515816245	111.791884496737
lincRNA	AL590822.1	ENSG00000234396.3	0.0597408464305319	-0.000867655573215351	0.314914023659351	0.983776583479548	NA	0	0	0	0	0	0	0	0	0	0	0	0	0	0	0	0	0	0	0	0	0	0	0	0	0	0	1.05919876794539	0.912249164262164	0	0	0	0	0
protein_coding	SKI	ENSG00000157933.9	318.312852431249	0.131424032890752	0.123589853654481	0.237919208811509	0.533499989307397	271.901104923809	330.7087687904	363.278166288467	312.283100058969	361.11280121448	321.263250980096	331.785963722832	325.813268725567	272.386632261359	322.914660607347	303.775859397858	273.469001772165	349.248975602787	347.673327094742	330.189035458289	400.63632767371	339.669620215644	321.079730673794	404.214546871505	311.343343014823	294.476162319747	301.596308605542	312.535148908338	281.34926809808	265.528288335579	269.540630339338	408.85072442692	326.585200805855	255.146905665951	319.93053777661	317.736996923676	276.147316347752	280.153156329173
protein_coding	MORN1	ENSG00000116151.13	21.9179677502889	-0.239851798566759	0.391013198251487	0.108478460783797	0.350521189897004	29.4832523411359	14.8248758423283	12.4101236930843	6.09927929802674	10.6780667025787	26.7719375816747	20.8050604314647	23.803709130635	33.3134730103821	26.1366957671743	24.5606013981247	15.6828101374719	6.58960331326013	23.1782218063161	18.5152730163527	13.956593382076	31.4680302107136	32.6679958534383	39.6288771442652	17.7611974203087	16.3120906241259	21.111741602388	28.0143550842208	14.067463404904	30.3460900954948	22.8072841056363	43.4271494857609	42.8757107203217	3.95576597931707	29.3197797423309	22.6954997802625	6.55542590736503	13.4689017465948
sense_intronic	AL589739.1	ENSG00000272161.1	0.255592462745005	-0.000813931238874793	0.314918033880469	0.983781592457831	NA	0	0	0	0	0	0	0	0	0	0	0	0	0	0	0	6.56780865038868	0	1.86674262019648	0	0	0	0	0	0	0	0	0	0	0	0	0	0	0
transcribed_processed_pseudogene	AL513477.1	ENSG00000269896.2	4.27227280838241	-0.00330512072906505	0.303339036980343	0.958800307439759	NA	5.73285462188753	6.8422503887669	2.25638612601532	1.21985585960535	6.79513335618644	0.991553243765728	0	2.23159773099703	4.8990401485856	6.74495374636755	2.58532646296049	2.94052690077597	1.88274380378861	3.1606666099522	0	12.3146412194788	3.70212120126043	3.73348524039295	7.92577542885304	0	0.858531085480312	20.1064205737028	9.6299345602009	8.79216462806501	2.16757786396391	3.11008419622313	3.17759630383616	0	4.94470747414633	2.58703938902919	0.986760860011415	3.27771295368252	5.38756069863794
sense_intronic	AL513477.2	ENSG00000272420.1	3.53304816000604	-0.0705094062574518	0.317865255565203	0.31501720407485	NA	9.00877154868041	0	4.51277225203064	12.1985585960535	0	3.96621297506291	2.19000636120681	2.23159773099703	0	0.843119218295944	9.04864262036172	2.94052690077597	1.88274380378861	5.26777768325366	3.08587883605878	0	6.47871210220575	0	1.32096257147551	2.08955263768338	0.858531085480312	1.00532102868514	0.8754485963819	3.516865851226	3.25136679594587	11.4036420528181	5.29599383972694	6.38574414983515	0	2.58703938902919	0	4.91656943052378	9.42823122261639
protein_coding	RER1	ENSG00000157916.19	790.238637354286	0.165064190467753	0.169506901643481	0.253541077407829	0.551265688344136	859.109214051431	822.210421716822	969.117841123581	975.884687684278	907.635669719189	968.747519159116	893.522595372378	1023.55949261731	669.208884296793	623.908221538999	668.306890675287	719.448915056521	1131.52902607695	832.308873954079	660.378070916578	797.988751022225	584.935149799147	738.296706287706	700.110162882019	671.791173015206	744.346451111431	665.522520989564	720.494194822304	689.305706840297	780.328031027009	691.475386293608	972.344468973866	662.292893254331	838.622387615218	680.391359314678	698.626688888082	893.176779878486	822.949896716945
protein_coding	PEX10	ENSG00000157911.10	196.324350505214	0.0246325269034737	0.158163009349708	0.868919936596757	0.954554380483956	187.546244058892	161.933259200817	164.716187199119	159.801117608301	182.497867280436	181.454243609128	205.86059795344	247.707348140671	142.072164308982	192.231181771475	232.679381666444	145.065993771615	200.512215103487	175.943774620672	209.839760851997	166.658144503613	177.7018176605	161.473236646995	248.340963437395	180.746303159612	256.700794558613	216.144021167305	230.24298084844	211.891167536367	150.646661545492	262.283767214817	181.122989318661	187.923327838006	197.788298965853	223.34773391952	207.219780602397	217.148483181467	211.461757421539
protein_coding	PLCH2	ENSG00000149527.17	110.994111662021	0.237902048625307	0.24952912597833	0.177216038427687	0.4590775202338	58.9665046822717	67.2821288228745	92.5118311666282	63.4325046994781	137.844133796925	118.986389251887	134.685391214219	120.50627747384	79.3644504070867	121.409167434616	60.7551718795715	86.2554557560952	144.029900989828	155.926219424308	131.664163671841	143.670814227252	127.723181443485	117.604785072378	106.997968289516	104.477631884169	133.930849334929	137.728980929864	96.299345602009	109.902057850813	100.792370674322	121.293283652702	119.689460777829	109.46989971146	116.695096389854	70.7124099667979	152.947933301769	115.539381617309	103.71054344878
antisense	AL139246.1	ENSG00000224387.1	0	NA	NA	NA	NA	0	0	0	0	0	0	0	0	0	0	0	0	0	0	0	0	0	0	0	0	0	0	0	0	0	0	0	0	0	0	0	0	0
antisense	AL139246.4	ENSG00000229393.1	0	NA	NA	NA	NA	0	0	0	0	0	0	0	0	0	0	0	0	0	0	0	0	0	0	0	0	0	0	0	0	0	0	0	0	0	0	0	0	0
protein_coding	PANK4	ENSG00000157881.13	2.87098250175962	0.0420463021899684	0.314462788204747	0.438034976100783	NA	0.818979231698219	0	3.38457918902298	4.87942343842139	0	1.98310648753146	6.57001908362043	5.95092728265876	6.85865620801984	0	3.87798969444074	1.96035126718398	7.53097521515443	0	0	0	0	0	0	6.26865791305013	1.71706217096062	0	7.0035887710552	8.79216462806501	1.08378893198196	2.07338946414875	4.23679507178155	2.73674749278649	9.88941494829267	0.862346463009731	0	4.91656943052378	1.34689017465948
protein_coding	HES5	ENSG00000197921.5	0	NA	NA	NA	NA	0	0	0	0	0	0	0	0	0	0	0	0	0	0	0	0	0	0	0	0	0	0	0	0	0	0	0	0	0	0	0	0	0
lincRNA	AL139246.5	ENSG00000272449.2	29.7096688245312	-0.0580875277248486	0.312876423158862	0.416767405320372	0.699663171712015	5.73285462188753	36.4920020734234	97.0246034186588	50.0140902438193	6.79513335618644	2.97465973129718	47.0851367659464	3.71932955166172	8.81827226745408	34.5678879501337	104.7057217499	34.3061471757197	12.2378347246259	22.1246662696654	49.3740613769404	9.03073689428444	6.47871210220575	31.7346245433401	109.639893432467	40.7462764348259	13.736497367685	27.1436677744988	39.3951868371855	4.3960823140325	11.9216782518015	21.7705893735619	49.7823420934332	39.226714063273	7.91153195863414	4.31173231504866	10.8543694601256	0	36.3660347158061
antisense	TNFRSF14-AS1	ENSG00000238164.6	1.21802143017092	-0.013154343835985	0.315136149641614	0.582356883718041	NA	0	0	0	0	0	0	0	0	0	4.21559609147972	5.17065292592098	2.94052690077597	0	0	0	0	2.77659090094532	0	1.32096257147551	0	3.43412434192125	0	0	0	0	9.33025258866938	4.23679507178155	1.82449832852433	4.94470747414633	0	0	0	0
protein_coding	TNFRSF14	ENSG00000157873.17	99.8574194065769	-0.0636191768958559	0.320349988454975	0.195367481306437	0.481501609252575	14.7416261705679	72.9840041468469	348.611656469367	207.375496132909	25.2390667515497	5.94931946259437	67.8901971974111	1.48773182066469	23.5153927132109	85.1550410478904	486.041375036572	233.281800794894	34.8307603700892	13.6962219764595	88.4618599670182	2.46292824389576	14.8084848050417	98.003987560315	318.351979725597	238.209000695905	19.7462149660472	41.2181621760908	111.181971740501	5.27529877683901	8.67031145585565	86.0456627621732	238.319722787712	124.065886339654	13.8451809276097	4.31173231504866	74.0070645008561	1.63885647684126	185.870844103009
TEC	AL139246.2	ENSG00000225931.3	0	NA	NA	NA	NA	0	0	0	0	0	0	0	0	0	0	0	0	0	0	0	0	0	0	0	0	0	0	0	0	0	0	0	0	0	0	0	0	0
lincRNA	AL139246.3	ENSG00000228037.1	0	NA	NA	NA	NA	0	0	0	0	0	0	0	0	0	0	0	0	0	0	0	0	0	0	0	0	0	0	0	0	0	0	0	0	0	0	0	0	0
protein_coding	PRXL2B	ENSG00000157870.15	133.956114814462	-0.0538335067663781	0.263417650918365	0.723335554325358	0.88883048399448	86.8117985600112	125.441257127393	265.1253698068	154.921694169879	68.9220668984625	129.89347493331	143.445416659046	104.141227446528	65.647137991047	138.271551800535	250.776666907168	152.907398840351	125.202462951942	96.9271093718674	176.923719934036	82.9185842111571	83.2977270283596	125.071755553164	244.378075722969	178.656750521929	95.2969504883147	116.617239327476	141.822672613868	92.3177285946826	71.5300695108091	109.889641599884	173.708597943044	185.186580345219	96.9162664932682	99.1698432461191	122.358346641415	103.247958040999	212.808647596199
protein_coding	MMEL1	ENSG00000142606.15	0.329354612149498	-0.00381376700946449	0.314944697504526	0.803222173885753	NA	0	0	0	0	0	0	0	0	0	0	0	0	0	0	3.08587883605878	0	0	0	0	0	0	6.03192617211085	1.7508971927638	0	0	0	0	0	0	0	0	0	0
antisense	AL831784.1	ENSG00000237058.1	0	NA	NA	NA	NA	0	0	0	0	0	0	0	0	0	0	0	0	0	0	0	0	0	0	0	0	0	0	0	0	0	0	0	0	0	0	0	0	0
protein_coding	TTC34	ENSG00000215912.12	1.61600651038385	0.0403243628393447	0.31753785691805	0.247786153423536	NA	0	5.70187532397241	0	0	0	0	0	1.48773182066469	0	0	2.58532646296049	5.88105380155194	0	6.3213332199044	5.14313139343129	4.10488040649293	0	1.86674262019648	1.32096257147551	0	5.15118651288187	0	0	4.3960823140325	0	1.03669473207438	1.05919876794539	0	0	4.31173231504866	2.96028258003425	0	0
lincRNA	AC242022.2	ENSG00000285945.1	0	NA	NA	NA	NA	0	0	0	0	0	0	0	0	0	0	0	0	0	0	0	0	0	0	0	0	0	0	0	0	0	0	0	0	0	0	0	0	0
antisense	AC242022.1	ENSG00000283259.1	0	NA	NA	NA	NA	0	0	0	0	0	0	0	0	0	0	0	0	0	0	0	0	0	0	0	0	0	0	0	0	0	0	0	0	0	0	0	0	0
lincRNA	AL592464.2	ENSG00000233234.1	0	NA	NA	NA	NA	0	0	0	0	0	0	0	0	0	0	0	0	0	0	0	0	0	0	0	0	0	0	0	0	0	0	0	0	0	0	0	0	0
lincRNA	AL592464.1	ENSG00000231630.1	0	NA	NA	NA	NA	0	0	0	0	0	0	0	0	0	0	0	0	0	0	0	0	0	0	0	0	0	0	0	0	0	0	0	0	0	0	0	0	0
lincRNA	AL589702.1	ENSG00000284745.1	0	NA	NA	NA	NA	0	0	0	0	0	0	0	0	0	0	0	0	0	0	0	0	0	0	0	0	0	0	0	0	0	0	0	0	0	0	0	0	0
protein_coding	ACTRT2	ENSG00000169717.6	0	NA	NA	NA	NA	0	0	0	0	0	0	0	0	0	0	0	0	0	0	0	0	0	0	0	0	0	0	0	0	0	0	0	0	0	0	0	0	0
antisense	LINC00982	ENSG00000177133.10	0.128387729447926	-0.000719556057092865	0.314919690195834	0.983778789445522	NA	0	0	0	0	0	0	0	0	0	0	0	0	0	0	0	0	0	0	0	0	0	0	0	0	0	0	4.23679507178155	0	0	0	0	0	0
protein_coding	PRDM16	ENSG00000142611.16	0.511556944823672	-8.55966828718632e-05	0.314619074633551	0.887778392526961	NA	0	0	0	0	0	0	0	2.97546364132938	0	0	1.29266323148025	4.90087816795995	1.88274380378861	0	0	0	0	1.86674262019648	3.96288771442652	0	0	0	0	0	0	0	0	0	0	0	0	0	0
miRNA	MIR4251	ENSG00000283572.1	0	NA	NA	NA	NA	0	0	0	0	0	0	0	0	0	0	0	0	0	0	0	0	0	0	0	0	0	0	0	0	0	0	0	0	0	0	0	0	0
antisense	AL008733.1	ENSG00000226286.1	0	NA	NA	NA	NA	0	0	0	0	0	0	0	0	0	0	0	0	0	0	0	0	0	0	0	0	0	0	0	0	0	0	0	0	0	0	0	0	0
TEC	AL512383.1	ENSG00000279839.1	0	NA	NA	NA	NA	0	0	0	0	0	0	0	0	0	0	0	0	0	0	0	0	0	0	0	0	0	0	0	0	0	0	0	0	0	0	0	0	0
lincRNA	AL590438.1	ENSG00000272235.1	0	NA	NA	NA	NA	0	0	0	0	0	0	0	0	0	0	0	0	0	0	0	0	0	0	0	0	0	0	0	0	0	0	0	0	0	0	0	0	0
protein_coding	ARHGEF16	ENSG00000130762.14	107.936505528042	0.0921670502386878	0.206440066260793	0.559745212930992	0.794721959448536	112.200154742656	110.616381285065	58.6660392763984	85.3899101723744	127.166067094346	156.665412514985	132.495384853012	124.225607025502	89.1625307042579	64.9201798087877	134.436976073946	89.1959826568712	136.498925774674	91.6593316886138	74.0610920654106	155.985455446731	143.457196548842	111.07118590169	68.6900537167264	65.8209080870264	65.2483624965037	72.3831140653302	105.92928016221	89.6800792062631	102.959948538286	115.073115260256	174.767796710989	131.363879653752	181.965235048585	118.141465432333	82.8879122409589	59.8182614047059	129.30145676731
lincRNA	AL512413.1	ENSG00000272088.1	0.261676590040408	-0.00199359514931238	0.314655162254753	0.82472420764703	NA	0	0	0	2.4397117192107	0	0	0	0	0	0	2.58532646296049	0.980175633591991	0	0	0	0	0	0	0	0	0	0	1.7508971927638	0.879216462806501	0	0	0	0	0	0	0	0	0
protein_coding	MEGF6	ENSG00000162591.15	18.5721233722806	0.0634000038399699	0.290377076838841	0.612030028369222	0.82814857008548	19.6555015607572	19.3863761015062	12.4101236930843	18.2978378940802	33.9756667809322	41.6452362381606	39.4201145017226	30.4985023236261	19.5961605943424	11.8036690561432	15.5119587777629	16.6629857710638	30.1239008606177	15.803333049761	27.772909524529	17.2404977072703	18.5106060063021	12.1338270312771	21.1354011436081	25.0746316522005	11.1609041112441	5.02660514342571	11.3808317529647	10.550597553678	16.2568339797293	5.18347366037188	26.4799691986347	20.0694816137676	6.92259046380487	9.48581109310704	3.94704344004566	11.4719953378888	28.2846936678492
miRNA	MIR551A	ENSG00000207776.1	0	NA	NA	NA	NA	0	0	0	0	0	0	0	0	0	0	0	0	0	0	0	0	0	0	0	0	0	0	0	0	0	0	0	0	0	0	0	0	0
antisense	AL513320.1	ENSG00000238260.1	0	NA	NA	NA	NA	0	0	0	0	0	0	0	0	0	0	0	0	0	0	0	0	0	0	0	0	0	0	0	0	0	0	0	0	0	0	0	0	0
protein_coding	TPRG1L	ENSG00000158109.14	835.441106086665	0.12800247143801	0.160920893016988	0.352156315692969	0.649806476216716	885.316549465774	737.82266692203	591.173165016014	706.296542711496	774.645202605255	842.820257200869	832.202417258587	979.671403907698	727.017558050103	776.512800050565	902.278935573211	901.761582904631	1375.34434866758	804.91643000116	726.210152752498	1002.41179526557	1005.12590614221	677.627571131321	789.935617742353	634.179225536905	705.712552264817	897.751678615831	772.145662008836	779.865002509366	785.746975686919	880.153827531145	914.08853673687	1079.19076132214	924.660297665365	858.897077157692	761.779383928813	764.526546446447	771.768070079885
protein_coding	WRAP73	ENSG00000116213.15	163.694613792599	0.149995716267353	0.177932189930997	0.303734051839326	0.605660162893894	168.709721729833	182.460010367117	155.690642695057	147.602559012247	151.434400509298	197.31909550938	160.9654675487	163.650500273116	111.698115387752	145.859624765198	173.216873018353	153.887574473943	235.342975473576	119.051775641533	147.093557852135	192.108403023869	131.425302644745	176.407177608567	130.775294576075	151.492566232045	174.281810352503	180.957785163325	191.723242607636	175.8432925613	127.887093973871	116.10980999233	150.406225048245	159.643603745879	231.412309790048	172.469292601946	120.384824921393	195.84334898253	208.76797707222
protein_coding	TP73	ENSG00000078900.14	128.092276956123	-1.51930508576878	0.252530572135649	1.12437204283661e-10	7.14056178863058e-09	302.203336496643	68.422503887669	49.6404947723371	121.985585960535	38.8293334639225	159.640072246282	62.4151812943941	151.004779797466	37.2327051292505	123.938525089504	249.484003675687	256.806016001102	121.436975344365	48.4635546859337	147.093557852135	73.0668712355741	155.489090452938	82.136675288645	114.923743718369	53.2835922609261	125.345538480126	337.787865638208	252.129195757987	82.6463475038111	23.843356503603	96.4126100829169	61.4335285408325	123.153637175392	78.1263780915121	176.781024916995	61.1791733207077	125.372520478356	265.337364407918
antisense	AL136528.1	ENSG00000227589.1	0	NA	NA	NA	NA	0	0	0	0	0	0	0	0	0	0	0	0	0	0	0	0	0	0	0	0	0	0	0	0	0	0	0	0	0	0	0	0	0
antisense	AL136528.2	ENSG00000235131.1	0	NA	NA	NA	NA	0	0	0	0	0	0	0	0	0	0	0	0	0	0	0	0	0	0	0	0	0	0	0	0	0	0	0	0	0	0	0	0	0
transcribed_unitary_pseudogene	TP73-AS1	ENSG00000227372.12	3.12869465954308	0.0212793433327264	0.314580944902337	0.378909193252935	NA	0	13.6845007775338	11.2819306300766	6.09927929802674	0	0	4.38001272241362	0	0	0	5.17065292592098	0.980175633591991	0	0	0	0	0	1.86674262019648	17.1725134291816	0	0	4.02128411474057	1.7508971927638	0	3.25136679594587	11.4036420528181	11.6511864473993	4.56124582131082	0	0	0	3.27771295368252	2.69378034931897
misc_RNA	RF02197	ENSG00000276189.1	0	NA	NA	NA	NA	0	0	0	0	0	0	0	0	0	0	0	0	0	0	0	0	0	0	0	0	0	0	0	0	0	0	0	0	0	0	0	0	0
protein_coding	CCDC27	ENSG00000162592.9	0	NA	NA	NA	NA	0	0	0	0	0	0	0	0	0	0	0	0	0	0	0	0	0	0	0	0	0	0	0	0	0	0	0	0	0	0	0	0	0
protein_coding	SMIM1	ENSG00000235169.8	17.8450891763354	0.0165595006480725	0.293431952951076	0.890124277990134	0.962684852709265	33.578148499627	25.0882514254786	15.7947028821073	12.1985585960535	13.5902667123729	35.6959167755662	13.1400381672409	23.803709130635	11.7576963566054	21.0779804573986	28.4385910925654	5.88105380155194	4.70685950947152	6.3213332199044	20.5725255737252	12.3146412194788	29.6169696100834	30.8012532332419	2.64192514295101	0	20.6047460515275	19.1010995450177	14.8826261384923	28.134926809808	5.41894465990978	14.5137262490413	31.7759630383616	14.5959866281946	33.6240108241951	17.2469292601946	21.7087389202511	4.09714119210315	16.1626820959138
protein_coding	LRRC47	ENSG00000130764.9	880.221093005611	0.361825624732947	0.153761902171755	0.00803327677994045	0.0661387744164632	665.830115370652	740.103417051619	664.505714111512	648.963317310045	623.210802095957	745.648039311827	728.177115101264	950.660633404736	909.261851577487	1069.91828801755	669.599553906767	698.865226751089	1245.43502620616	899.736428299726	891.818983620986	1036.89279068011	994.94507283874	727.096250566527	782.0098423135	955.970331740145	1019.07639846513	863.570763640536	851.811484279589	988.239304194507	972.158671987815	1022.18100582533	940.568505935504	1022.63131313789	743.684004111609	841.650147897498	987.747620871427	1329.11260271826	816.215445843648
misc_RNA	RN7SL574P	ENSG00000266075.2	0.273349909176473	-0.00413307386738872	0.314929139839161	0.890239620170121	NA	0	0	0	0	3.88293334639225	0	0	0.743865910332344	0	2.52935765488783	0	0	0	0	0	0	0	0	0	0	0	0	0.8754485963819	0	0	0	0	0	0.988941494829267	0	0	0	0
antisense	AL365330.1	ENSG00000272153.1	0.151848160421352	-0.000854639919756707	0.314904383569032	0.98378083879495	NA	0	0	0	0	0	3.96621297506291	0	0	0	0	0	0	0	0	0	0	0	0	0	1.04477631884169	0	0	0	0	0	0	0	0	0	0	0	0	0
protein_coding	CEP104	ENSG00000116198.12	284.901487117333	-0.00755192210647139	0.182482280528107	0.960351508218623	0.985925034853506	232.590101802294	342.112519438345	179.382697018218	253.730018797912	338.785934472724	269.702482304278	374.491087766364	300.521827774267	266.507784083057	269.798149854702	244.313350749766	266.607772337021	145.912644793617	289.727772578952	253.04206455682	270.922106828533	329.488786912178	307.07916102232	268.155402009528	262.238856029264	246.39842153285	323.713371236616	253.004644354369	265.523371767563	345.728669302244	259.173683018594	347.417195886087	387.70589481142	288.770916490146	304.408301442435	329.578127243813	302.369019977212	282.846936678492
protein_coding	DFFB	ENSG00000169598.15	62.7824629688607	-0.0742282610978861	0.219265118872396	0.639693028341713	0.842445855506532	64.6993593041593	26.2286264902731	75.5889352215133	48.7942343842139	57.2732668592857	45.6114492132235	31.7550922374987	74.3865910332344	49.9702095155731	77.5669680832269	95.6570791295382	45.0880791452316	66.8374050344956	77.9631097121542	51.4313139343129	50.9005170405123	64.7871210220575	58.802392536189	79.2577542885304	66.8656844058681	70.3995490093856	104.553386983255	55.1532615720597	58.9075030080356	62.8597580549535	37.3210103546775	42.3679507178155	51.0859531986812	61.3143726794146	68.1253705777688	62.1659341807192	103.247958040999	84.8540810035475
protein_coding	C1orf174	ENSG00000198912.10	226.013821361295	0.0365471470355522	0.168586111595865	0.802623648808537	0.926607547160656	235.866018729087	173.337009848761	181.639083144233	209.81520785212	221.327200744358	208.226181190803	231.045671107318	252.170543602665	206.739494270312	206.564208482506	184.850842101675	240.143030230038	335.128397074372	234.942884673113	227.326407589663	209.348900731139	220.276211474995	214.675401322595	169.083209148865	231.940342782855	239.530172849007	213.12805808125	231.993878041204	228.59628032969	236.265987172067	222.889367395991	182.182188086607	192.484573659317	285.804092005658	302.683608516416	224.981476082603	293.355309354585	210.11486724688
lincRNA	LINC01134	ENSG00000236423.5	0.633755389550944	-0.0106386717079563	0.31473446643154	0.526744652681079	NA	0	1.14037506479448	3.38457918902298	0	0	0	0	0	0	1.68623843659189	1.29266323148025	0	0	0	1.02862627868626	0	1.85106060063021	0.933371310098238	0	0	2.57559325644094	1.00532102868514	4.3772429819095	0	0	0	0	0	0	0	0	1.63885647684126	0
lincRNA	LINC01346	ENSG00000233304.6	0	NA	NA	NA	NA	0	0	0	0	0	0	0	0	0	0	0	0	0	0	0	0	0	0	0	0	0	0	0	0	0	0	0	0	0	0	0	0	0
lincRNA	LINC01345	ENSG00000226374.2	0	NA	NA	NA	NA	0	0	0	0	0	0	0	0	0	0	0	0	0	0	0	0	0	0	0	0	0	0	0	0	0	0	0	0	0	0	0	0	0
lincRNA	AL805961.1	ENSG00000284668.1	0	NA	NA	NA	NA	0	0	0	0	0	0	0	0	0	0	0	0	0	0	0	0	0	0	0	0	0	0	0	0	0	0	0	0	0	0	0	0	0
lincRNA	AL805961.2	ENSG00000284703.1	0	NA	NA	NA	NA	0	0	0	0	0	0	0	0	0	0	0	0	0	0	0	0	0	0	0	0	0	0	0	0	0	0	0	0	0	0	0	0	0
processed_pseudogene	EEF1DP6	ENSG00000229280.1	0.063851850706105	-0.000507236924127617	0.314927686372632	0.983774322847239	NA	0	0	0	0	0	0	0	0	0	0	0	0	0	2.10711107330147	0	0	0	0	0	0	0	0	0	0	0	0	0	0	0	0	0	0	0
lincRNA	LINC01777	ENSG00000235054.3	0	NA	NA	NA	NA	0	0	0	0	0	0	0	0	0	0	0	0	0	0	0	0	0	0	0	0	0	0	0	0	0	0	0	0	0	0	0	0	0
lincRNA	AL355602.1	ENSG00000284694.1	0	NA	NA	NA	NA	0	0	0	0	0	0	0	0	0	0	0	0	0	0	0	0	0	0	0	0	0	0	0	0	0	0	0	0	0	0	0	0	0
lincRNA	Z98747.1	ENSG00000227169.2	0	NA	NA	NA	NA	0	0	0	0	0	0	0	0	0	0	0	0	0	0	0	0	0	0	0	0	0	0	0	0	0	0	0	0	0	0	0	0	0
lincRNA	LINC01646	ENSG00000232596.2	0	NA	NA	NA	NA	0	0	0	0	0	0	0	0	0	0	0	0	0	0	0	0	0	0	0	0	0	0	0	0	0	0	0	0	0	0	0	0	0
protein_coding	AJAP1	ENSG00000196581.10	0.891175687559331	-0.00529467829424955	0.314957929884264	0.638450141176581	NA	0	0	0	0	0	0	0	0	0	0	0	7.84140506873593	0	0	0	0	2.77659090094532	1.86674262019648	3.96288771442652	6.26865791305013	0	0	0	0	0	0	0	2.73674749278649	3.95576597931707	0	0	0	0
lincRNA	BX005132.2	ENSG00000284739.1	0	NA	NA	NA	NA	0	0	0	0	0	0	0	0	0	0	0	0	0	0	0	0	0	0	0	0	0	0	0	0	0	0	0	0	0	0	0	0	0
lincRNA	BX005132.1	ENSG00000284674.1	0	NA	NA	NA	NA	0	0	0	0	0	0	0	0	0	0	0	0	0	0	0	0	0	0	0	0	0	0	0	0	0	0	0	0	0	0	0	0	0
lincRNA	AL691497.1	ENSG00000231510.1	0	NA	NA	NA	NA	0	0	0	0	0	0	0	0	0	0	0	0	0	0	0	0	0	0	0	0	0	0	0	0	0	0	0	0	0	0	0	0	0
lincRNA	AL139823.1	ENSG00000284616.1	0	NA	NA	NA	NA	0	0	0	0	0	0	0	0	0	0	0	0	0	0	0	0	0	0	0	0	0	0	0	0	0	0	0	0	0	0	0	0	0
lincRNA	Z98259.3	ENSG00000284692.2	0	NA	NA	NA	NA	0	0	0	0	0	0	0	0	0	0	0	0	0	0	0	0	0	0	0	0	0	0	0	0	0	0	0	0	0	0	0	0	0
lincRNA	Z98259.2	ENSG00000284666.1	0	NA	NA	NA	NA	0	0	0	0	0	0	0	0	0	0	0	0	0	0	0	0	0	0	0	0	0	0	0	0	0	0	0	0	0	0	0	0	0
lincRNA	Z98259.1	ENSG00000260972.1	0	NA	NA	NA	NA	0	0	0	0	0	0	0	0	0	0	0	0	0	0	0	0	0	0	0	0	0	0	0	0	0	0	0	0	0	0	0	0	0
unprocessed_pseudogene	Z97988.1	ENSG00000283356.1	0	NA	NA	NA	NA	0	0	0	0	0	0	0	0	0	0	0	0	0	0	0	0	0	0	0	0	0	0	0	0	0	0	0	0	0	0	0	0	0
lincRNA	AL365255.1	ENSG00000236948.2	0	NA	NA	NA	NA	0	0	0	0	0	0	0	0	0	0	0	0	0	0	0	0	0	0	0	0	0	0	0	0	0	0	0	0	0	0	0	0	0
miRNA	MIR4417	ENSG00000264341.1	0	NA	NA	NA	NA	0	0	0	0	0	0	0	0	0	0	0	0	0	0	0	0	0	0	0	0	0	0	0	0	0	0	0	0	0	0	0	0	0
miRNA	MIR4689	ENSG00000264101.1	0	NA	NA	NA	NA	0	0	0	0	0	0	0	0	0	0	0	0	0	0	0	0	0	0	0	0	0	0	0	0	0	0	0	0	0	0	0	0	0
protein_coding	NPHP4	ENSG00000131697.17	37.1592916469475	-0.0794802255776964	0.253708287892424	0.596700979672095	0.818737776736235	44.2248785117038	34.2112519438345	29.3330196381992	25.6169730517123	33.9756667809322	64.4509608447723	42.7051240435328	31.2423682339585	21.5557766537766	45.528437787981	29.7312543240456	67.6321187178474	58.3650579174468	32.6602216361727	42.1736774261366	39.4068519023321	25.914848408823	32.6679958534383	40.9498397157407	30.298513246409	40.3509610175747	44.2341252621462	25.3880092950751	25.4972774213885	36.8488236873865	26.9540630339338	33.8943605742524	41.0512123917974	29.668244844878	60.3642524106812	31.5763475203653	29.4994165831427	28.2846936678492
protein_coding	KCNAB2	ENSG00000069424.14	116.534790109132	-0.0801539083227385	0.321934967921817	0.23328574905792	0.528164047795167	29.4832523411359	92.3703802483531	356.509007910421	185.418090660013	25.2390667515497	12.8901921689545	53.6551558495668	15.6211841169792	42.1317452778362	127.311001962688	456.310120712527	260.72671853547	39.5376198795608	29.4995550262205	135.778668786586	30.3761150080477	23.1382575078777	116.67141376228	409.498397157407	226.716461188646	47.2192097014172	68.3618299505896	94.5484484092452	11.4298140164845	45.5191351432422	88.1190522263219	279.628474737582	193.396822823579	33.6240108241951	16.3845827971849	85.8481948209931	10.6525670994682	202.033526198923
protein_coding	CHD5	ENSG00000116254.17	0.166595224375856	-0.00135009955056647	0.314895510888441	0.983785378114389	NA	0	0	0	0	1.94146667319613	0	0	0	0	0	0	0	0	0	0	0	0	0	0	0	0	0	0	0	0	0	0	2.73674749278649	0	0	0	0.819428238420629	0
protein_coding	AL031847.2	ENSG00000285629.1	0.0560927454736428	-0.000482158638070009	0.314927867706546	0.983774360263342	NA	0	0	0	0	0	0	0	0	0	0	0	0	0	0	0	0	1.85106060063021	0	0	0	0	0	0	0	0	0	0	0	0	0	0	0	0
protein_coding	RPL22	ENSG00000116251.10	994.253347647307	-0.119664392186259	0.130325622782641	0.306946502034182	0.608354256361194	1253.85720372997	959.05542949216	878.862396082968	968.565552526646	892.10393633362	1102.60720706749	1123.47326329909	1194.64865199375	1166.95136339309	803.492615036035	841.52376369364	929.206500645207	979.026777970076	856.540651297046	1003.93924799779	994.202034452587	1120.81719368159	966.972677261775	974.870377748924	985.224068667712	945.242725113824	933.943235648496	1108.31792301949	1036.59620964886	1076.20240945808	1119.63031064033	916.20693427276	842.918227778239	910.815116737755	935.645912365558	939.396338730867	1021.82701331052	1027.67720326519
antisense	AL031847.1	ENSG00000226944.1	2.55857236377645	-0.0379200296505005	0.316373378479263	0.307585343499867	NA	0	0	0	0	0	0.991553243765728	3.28500954181021	0	0	4.21559609147972	2.58532646296049	0	1.88274380378861	5.26777768325366	5.14313139343129	0	1.85106060063021	3.73348524039295	14.5305882862306	12.5373158261003	0	2.01064205737028	7.0035887710552	0	1.08378893198196	0	2.11839753589078	0.912249164262164	0	0	6.90732602007991	1.63885647684126	6.73445087329742
protein_coding	RNF207	ENSG00000158286.12	4.69831547388675	0.116647545330203	0.331963341535131	0.198757837182488	NA	0.818979231698219	7.98262545356138	13.5383167560919	4.87942343842139	4.85366668299032	0	7.66502226422383	0	2.93942408915136	1.68623843659189	5.17065292592098	4.90087816795995	6.58960331326013	4.21422214660293	5.14313139343129	5.7468325690901	0	1.86674262019648	2.64192514295101	19.8507500579921	0.858531085480312	4.02128411474057	4.3772429819095	10.550597553678	5.41894465990978	1.03669473207438	6.35519260767233	1.82449832852433	5.9336489689756	4.31173231504866	9.86760860011415	0	0
protein_coding	ICMT	ENSG00000116237.15	741.339508635556	-0.198383404165614	0.120416808708968	0.070687602367942	0.272562050508816	836.177795563881	675.102038358334	670.146679426551	816.083570075978	499.927668348003	786.301722306222	640.576860652992	859.90899234419	770.129111357656	806.021972690923	704.501461156734	857.653679392992	715.442645439671	697.453765262785	787.927729473674	651.855008551077	750.605073555551	769.097959520948	844.095083172849	514.029948870111	843.077525941667	768.065265915448	792.28097972562	733.266529980622	576.575711814401	754.713764950145	650.348043518468	680.537876539574	760.496009523706	865.79584886177	732.17655812847	868.593932725867	785.236971826479
lincRNA	LINC00337	ENSG00000225077.3	6.87793189477472	0.0275934488132744	0.298264775978143	0.785806281690364	0.917789956824795	7.37081308528397	4.56150025917793	12.4101236930843	6.09927929802674	1.94146667319613	0	8.76002544482724	8.92639092398813	9.7980802971712	5.05871530977566	12.9266323148025	9.80175633591991	11.2964628227316	5.26777768325366	6.17175767211755	13.1356173007774	7.40424240252085	3.73348524039295	5.28385028590203	9.4029868695752	4.29265542740156	12.0638523442217	5.2526915782914	9.67138109087151	4.33515572792783	6.22016839244625	6.35519260767233	1.82449832852433	4.94470747414633	6.03642524106812	0	13.9302800531507	2.69378034931897
protein_coding	HES3	ENSG00000173673.7	0	NA	NA	NA	NA	0	0	0	0	0	0	0	0	0	0	0	0	0	0	0	0	0	0	0	0	0	0	0	0	0	0	0	0	0	0	0	0	0
protein_coding	GPR153	ENSG00000158292.6	352.599472638421	-0.0852228654631445	0.180246754310813	0.589066407703226	0.813065404719688	235.047039497389	157.371758941639	248.202473861685	234.212325044227	261.127267544879	409.511489675246	655.906905181439	647.907207899472	339.993386311841	318.699064515867	236.557371360885	226.42057135975	305.004496213754	356.101771387948	320.931398950113	449.073916470326	472.020453160704	554.422558198353	571.976793448895	243.432882290113	337.402716593763	203.074847794399	281.01899943859	228.59628032969	343.56109143828	295.457998641197	340.00280451047	410.512123917974	444.034731178341	603.642524106812	282.213605963265	416.26954511768	206.074196722901
protein_coding	ACOT7	ENSG00000097021.19	645.213187294625	0.040702777468468	0.120207842824234	0.719482335635463	0.886453043169842	507.767123652896	541.678155777379	562.968338440823	530.637298928326	701.8402023604	619.72077735358	658.096911542646	610.713912382855	742.694486525577	618.006387010927	745.866684564102	702.785929285457	757.804381024915	602.633766964219	711.809384850891	774.180444664566	645.094619319629	674.827457201026	745.022890312186	727.164317913815	637.030065426392	717.799214481191	551.532615720597	522.254578907062	548.39719958287	548.411513267345	579.381726066127	643.135660804826	773.352248956487	732.132147095262	585.149189986769	616.210035292313	655.935515059169
antisense	AL031848.2	ENSG00000271746.1	2.13120352085505	0.0326282687226359	0.314689525173712	0.483840050078546	NA	0	4.56150025917793	0	3.65956757881604	0	2.97465973129718	0	2.23159773099703	0.97980802971712	0	12.9266323148025	0	1.88274380378861	2.10711107330147	5.14313139343129	0	0	0	0	0	0	1.00532102868514	6.1281401746733	0	3.25136679594587	4.1467789282975	5.29599383972694	6.38574414983515	1.97788298965853	1.72469292601946	3.94704344004566	0	0
protein_coding	HES2	ENSG00000069812.11	66.3042671493297	-0.796332521315216	0.298979639243649	0.00075879564393852	0.0109331845470711	112.200154742656	93.5107553131476	36.1021780162451	58.5530812610567	88.3367336304238	100.146877620339	44.8951304047396	65.4602001092463	66.6269460207641	94.4293524491458	118.925017296183	128.403008000551	45.1858512909266	60.0526655890918	61.7175767211755	72.2458951542755	96.2551512327711	33.6013671635366	43.5917648586917	54.3283685797678	96.155481573795	99.526781839829	89.2957568309538	38.685524363486	26.010934367567	42.5044840150494	38.131155646034	61.120694005565	36.5908353086829	50.0160948545644	32.5631083803767	36.8742707289283	65.9976185583147
protein_coding	ESPN	ENSG00000187017.16	2.84563957577824	-0.189638505242778	0.395637611169015	0.018636096623759	NA	5.73285462188753	1.14037506479448	3.38457918902298	3.65956757881604	0.970733336598063	4.95776621882864	7.66502226422383	2.97546364132938	1.95961605943424	2.52935765488783	5.17065292592098	7.84140506873593	0	4.21422214660293	10.2862627868626	0.820976081298585	3.70212120126043	2.80011393029471	0	4.17910527536676	3.43412434192125	6.03192617211085	1.7508971927638	0	0	0	1.05919876794539	2.73674749278649	0	0.862346463009731	0	0	4.04067052397845
miRNA	MIR4252	ENSG00000265392.1	0	NA	NA	NA	NA	0	0	0	0	0	0	0	0	0	0	0	0	0	0	0	0	0	0	0	0	0	0	0	0	0	0	0	0	0	0	0	0	0
antisense	AL031848.1	ENSG00000231868.1	0	NA	NA	NA	NA	0	0	0	0	0	0	0	0	0	0	0	0	0	0	0	0	0	0	0	0	0	0	0	0	0	0	0	0	0	0	0	0	0
protein_coding	TNFRSF25	ENSG00000215788.10	16.8321752334164	0.062663317694835	0.292523126013765	0.609939373423676	0.827078284140585	8.18979231698219	18.2460010367117	12.4101236930843	10.9787027364481	19.4146667319613	11.8986389251887	12.0450349866374	31.9862341442908	15.6769284754739	17.7055035842148	16.8046220092432	10.7819319695119	10.3550909208373	6.3213332199044	23.6584044097839	13.1356173007774	24.9893181085079	18.6674262019648	19.8144385721326	8.35821055073351	35.1997745046928	22.1170626310731	21.0107663131656	21.9804115701625	2.16757786396391	11.4036420528181	16.9471802871262	35.5777174062244	24.7235373707317	6.03642524106812	24.6690215002854	7.37485414578566	14.8157919212543
protein_coding	PLEKHG5	ENSG00000171680.21	160.709035799121	0.321980507672471	0.200168900259731	0.0467064627755026	0.214852935527544	149.873199400774	171.056259719172	157.947028821073	150.042270731458	263.068734218075	178.479583877831	201.480585231026	194.149002596742	140.112548249548	162.722009131117	122.803006990623	123.502129832591	231.577487865999	145.390664057801	134.7500425079	192.929379105168	168.446514657349	182.007405469156	126.812406861649	146.268684637836	133.072318249448	203.074847794399	147.950812788541	160.89661269359	148.479083681528	131.660230973446	215.017349892914	189.74782616653	146.363341234732	146.598898711654	121.371585781404	95.8731038952136	119.873225544694
protein_coding	NOL9	ENSG00000162408.10	481.532472299703	-0.140894107407089	0.141083608125065	0.25812513597911	0.556626459948515	407.851657385713	393.429397354097	345.227077280344	447.687100475163	445.566601498511	417.443915625372	499.321450355152	447.807278020071	443.853037461855	531.165107526445	359.360378351508	585.164853254418	417.027752539177	420.368659123642	533.857038638168	517.214931218109	363.733408023837	519.887819724719	475.546525731183	593.432949102079	493.65537415118	575.043628407901	527.895503618286	534.563609386353	488.788808323862	482.063050414585	460.751464056244	555.559741035658	453.924146126634	535.517153529043	571.334537946609	585.89119047075	460.636439733544
snRNA	RNU6-731P	ENSG00000253022.1	0	NA	NA	NA	NA	0	0	0	0	0	0	0	0	0	0	0	0	0	0	0	0	0	0	0	0	0	0	0	0	0	0	0	0	0	0	0	0	0
processed_pseudogene	AL591866.1	ENSG00000229519.2	0.0320969323619814	-0.000628554763857028	0.314921874416184	0.983773667451078	NA	0	0	0	0	0	0	0	0	0	0	0	0	0	0	0	0	0	0	0	0	0	0	0	0	0	0	1.05919876794539	0	0	0	0	0	0
protein_coding	TAS1R1	ENSG00000173662.20	0	NA	NA	NA	NA	0	0	0	0	0	0	0	0	0	0	0	0	0	0	0	0	0	0	0	0	0	0	0	0	0	0	0	0	0	0	0	0	0
protein_coding	ZBTB48	ENSG00000204859.12	14.381357127029	-0.0132951061071839	0.291750102547439	0.900471002135563	0.967177589038184	5.73285462188753	11.4037506479448	34.9739849532375	12.1985585960535	12.6195333757748	14.8732986564859	9.85502862543064	5.95092728265876	20.5759686240595	12.6467882744392	16.8046220092432	28.4250933741677	8.47234711704873	9.4819998298566	9.25763650817633	12.3146412194788	16.6595454056719	14.0005696514736	25.0982888580346	28.2089606087256	12.0194351967244	6.03192617211085	1.7508971927638	10.550597553678	28.1785122315309	8.293557856595	9.53278891150849	13.6837374639325	19.7788298965853	12.935196945146	6.90732602007991	5.7359976689444	29.6315838425087
protein_coding	KLHL21	ENSG00000162413.16	470.084188034008	0.847398702548631	0.211986876699646	6.76558098932875e-06	0.000197944945975994	222.762351021915	412.815773455603	487.37940321931	357.417766864367	627.093735442349	389.680424799931	430.336249977138	266.303995898979	454.630925788744	404.697224782053	412.359570842198	415.594468643004	936.665042384832	526.777768325366	500.940997720208	796.346798859628	381.318483729824	571.223241780122	470.262675445281	623.731462348488	338.261247679243	420.224189990389	307.282457330047	472.139240527091	477.950919004043	424.00814541842	728.728752346427	534.578010257628	493.481805919804	342.351545814863	610.804972347066	320.396441222466	354.232115935444
protein_coding	PHF13	ENSG00000116273.5	138.858727899294	0.245519416999359	0.193151905737708	0.117262415395925	0.364743817619638	116.295050901147	128.862382321777	135.383167560919	131.744432837378	160.17100053868	124.935708714482	134.685391214219	138.359059321816	105.819267209449	144.173386328606	215.874759657201	101.938265893567	182.626148967495	124.319553324786	140.921800180017	105.084938406219	156.414620753253	138.138953894539	190.218610292473	115.970171391427	145.091753446173	127.675770643013	135.694532439195	132.761685883782	130.054671837835	152.394125614933	119.689460777829	144.135367953422	153.285931698536	151.772977489713	119.398064061381	130.28908990888	148.157919212543
protein_coding	THAP3	ENSG00000041988.15	113.423356992738	0.357668461250163	0.291056308755485	0.0664446678744716	0.262952908894837	73.7081308528397	79.8262545356138	74.4607421585056	95.1487570492171	77.6586669278451	98.1637711328071	123.735359408185	115.299216101513	69.5663701099155	102.017425413809	153.826924546149	117.621076031039	228.753372160316	112.730442421628	78.1755971801556	105.084938406219	118.467878440334	110.137814591592	121.528556575747	108.656737159536	109.89197894148	101.537423897199	95.4238970056271	119.573438941684	101.876159606304	158.614294007379	130.281448457283	174.239590374073	85.048968555317	130.214315914469	122.358346641415	129.469661670459	119.873225544694
protein_coding	DNAJC11	ENSG00000007923.15	238.449053643979	-0.0311429758815861	0.16234058138238	0.825225360796081	0.936485419602599	207.201745619649	221.23276257013	207.58752359341	163.460685187117	199.000334002603	193.352882534317	272.655791970248	226.879102651365	209.678918359464	186.329347243404	297.312543240456	266.607772337021	267.349620137982	225.460884843257	275.671842687917	261.891369934249	179.552878261131	238.943055385149	278.723102581332	214.179145362546	254.125201302172	282.495209060525	267.887270492861	229.475496792497	243.85250969594	208.375641146949	198.070169605788	222.588796079968	207.677713914146	257.84159243991	317.736996923676	312.20215883826	273.418705455875
lincRNA	LINC01672	ENSG00000228750.6	0.0957777760591575	-0.00050254444592168	0.314927200371851	0.983775808961331	NA	0	0	0	0	0	0	0	0	0	0	0	0	0	3.1606666099522	0	0	0	0	0	0	0	0	0	0	0	0	0	0	0	0	0	0	0
lincRNA	AL591163.1	ENSG00000284744.1	0	NA	NA	NA	NA	0	0	0	0	0	0	0	0	0	0	0	0	0	0	0	0	0	0	0	0	0	0	0	0	0	0	0	0	0	0	0	0	0
antisense	CAMTA1-DT	ENSG00000237436.1	4.59685706944047	-0.00284485486177647	0.310847867384866	0.931608211623239	NA	4.09489615849109	1.14037506479448	7.89735144105363	3.65956757881604	0	0	1.0950031806034	0.743865910332344	0	2.52935765488783	20.6826117036839	24.5043908397998	6.58960331326013	0	0	0	4.62765150157553	0	11.8886631432796	14.6268684637836	7.72677976932281	2.01064205737028	0	14.067463404904	0	8.293557856595	1.05919876794539	3.64899665704866	2.9668244844878	6.03642524106812	0.986760860011415	0.819428238420629	0
protein_coding	CAMTA1	ENSG00000171735.18	454.012589556055	-0.17267736387122	0.170667061443778	0.223031649018951	0.517003746484408	459.447348982701	420.798398909164	599.070516457068	472.08421766727	436.830001469129	358.942274243194	427.051240435328	413.589446144783	403.680908243453	478.891715992096	660.550911286405	409.713414841452	331.362909466795	374.01221551101	480.368472146483	472.882222827985	468.318331959444	484.419709940986	565.371980591517	447.164264464243	432.699667082077	368.952817527447	429.845260823513	356.961883899439	435.683150656747	439.558566399535	453.337072680626	395.003888125517	625.011024732097	428.586192115836	445.029147865148	429.38039693241	577.815884928919
processed_pseudogene	AL590128.1	ENSG00000227950.1	0	NA	NA	NA	NA	0	0	0	0	0	0	0	0	0	0	0	0	0	0	0	0	0	0	0	0	0	0	0	0	0	0	0	0	0	0	0	0	0
antisense	AL512330.1	ENSG00000237365.1	0	NA	NA	NA	NA	0	0	0	0	0	0	0	0	0	0	0	0	0	0	0	0	0	0	0	0	0	0	0	0	0	0	0	0	0	0	0	0	0
snRNA	RNU1-8P	ENSG00000207056.1	0	NA	NA	NA	NA	0	0	0	0	0	0	0	0	0	0	0	0	0	0	0	0	0	0	0	0	0	0	0	0	0	0	0	0	0	0	0	0	0
sense_intronic	CAMTA1-IT1	ENSG00000237402.1	1.36040183560368	-0.0343389849890319	0.31750893747068	0.110579621597983	NA	8.18979231698219	0	0	0	0	0	1.0950031806034	0.743865910332344	2.93942408915136	0	0	6.86122943514393	0	0	6.17175767211755	0	0.925530300315107	0.933371310098238	2.64192514295101	0	0	0	0	0	0	4.1467789282975	1.05919876794539	0	0	3.44938585203892	0	5.7359976689444	0
antisense	Z97987.1	ENSG00000237728.2	0	NA	NA	NA	NA	0	0	0	0	0	0	0	0	0	0	0	0	0	0	0	0	0	0	0	0	0	0	0	0	0	0	0	0	0	0	0	0	0
antisense	AL365194.1	ENSG00000225126.1	0	NA	NA	NA	NA	0	0	0	0	0	0	0	0	0	0	0	0	0	0	0	0	0	0	0	0	0	0	0	0	0	0	0	0	0	0	0	0	0
lincRNA	AL359881.3	ENSG00000270171.1	0	NA	NA	NA	NA	0	0	0	0	0	0	0	0	0	0	0	0	0	0	0	0	0	0	0	0	0	0	0	0	0	0	0	0	0	0	0	0	0
lincRNA	AL359881.2	ENSG00000270035.1	0	NA	NA	NA	NA	0	0	0	0	0	0	0	0	0	0	0	0	0	0	0	0	0	0	0	0	0	0	0	0	0	0	0	0	0	0	0	0	0
lincRNA	AL359881.1	ENSG00000269978.1	0	NA	NA	NA	NA	0	0	0	0	0	0	0	0	0	0	0	0	0	0	0	0	0	0	0	0	0	0	0	0	0	0	0	0	0	0	0	0	0
protein_coding	VAMP3	ENSG00000049245.12	440.066269295847	0.0673862882578277	0.123244207592427	0.548484633867395	0.788299238632378	524.965687518558	460.711526176971	463.687348896149	417.190703985029	479.542268279443	376.790232630977	458.806332672826	418.79650751711	439.933805342987	404.697224782053	394.262285601475	399.911658505532	538.464727883542	496.224657762495	521.513523293933	505.721266079929	452.584316854087	454.551828017842	375.153370299044	490.000093536752	419.821700799873	407.155016617482	414.087186088639	422.903118609927	461.694085024313	372.173408814701	419.442712106374	391.354891468468	441.067906693853	501.023295008654	416.413082924817	357.270711951394	424.270405017738
sense_intronic	Z98884.2	ENSG00000269925.1	4.15961046415456	0.0144375076556319	0.308067123123956	0.80837957991878	NA	0.818979231698219	4.56150025917793	0	3.65956757881604	2.91220000979419	2.97465973129718	3.28500954181021	2.23159773099703	3.91923211886848	5.90183452807161	5.17065292592098	0	1.88274380378861	12.6426664398088	9.25763650817633	6.56780865038868	0	4.66685655049119	5.28385028590203	8.35821055073351	0.858531085480312	4.02128411474057	4.3772429819095	0	1.08378893198196	1.03669473207438	1.05919876794539	5.47349498557298	2.9668244844878	10.3481575561168	7.89408688009132	3.27771295368252	10.7751213972759
protein_coding	PER3	ENSG00000049246.14	37.5987584546365	-0.981779997223221	0.81069240236893	0.00755005482925106	0.0637496753068457	57.3285462188753	30.790126749451	80.1017074735439	60.9927929802674	19.4146667319613	58.501641382178	32.8500954181021	29.0107705029614	4.8990401485856	26.1366957671743	62.0478351110518	55.8700111147435	2.82411570568291	22.1246662696654	46.2881825408816	23.808306357659	37.9467423129194	28.9345106130454	52.8385028590203	42.8358290725092	38.6338988466141	68.3618299505896	47.2742242046226	19.342762181743	24.927145435585	48.7246524074956	27.5391679665801	36.4899665704866	53.4028407207804	31.9068191313601	14.8014129001712	14.7497082915713	39.0598150651251
antisense	Z98884.1	ENSG00000236266.1	0	NA	NA	NA	NA	0	0	0	0	0	0	0	0	0	0	0	0	0	0	0	0	0	0	0	0	0	0	0	0	0	0	0	0	0	0	0	0	0
protein_coding	UTS2	ENSG00000049247.13	0	NA	NA	NA	NA	0	0	0	0	0	0	0	0	0	0	0	0	0	0	0	0	0	0	0	0	0	0	0	0	0	0	0	0	0	0	0	0	0
protein_coding	TNFRSF9	ENSG00000049249.8	47.5657868009769	7.90166773970981	1.26962463623756	1.5827990369221e-11	1.11628984709243e-09	0.818979231698219	93.5107553131476	181.639083144233	3.65956757881604	57.2732668592857	0	140.160407117236	3.71932955166172	52.9096336047245	0.843119218295944	0	0	133.674810068991	136.962219764595	4.11450511474503	96.0542015119345	0	137.205582584441	2.64192514295101	48.0597106667177	0	5.02660514342571	0	98.4722438343281	139.808772225672	6.22016839244625	46.6047457895971	0	105.816739946732	0	67.0997384807762	7.37485414578566	0
processed_pseudogene	AL009183.1	ENSG00000270330.1	0	NA	NA	NA	NA	0	0	0	0	0	0	0	0	0	0	0	0	0	0	0	0	0	0	0	0	0	0	0	0	0	0	0	0	0	0	0	0	0
protein_coding	PARK7	ENSG00000116288.12	1971.01416173042	-0.0101259808735067	0.093451625197844	0.925167946619592	0.974427302137019	2047.44807924555	1646.70159356323	1730.64815865375	1920.05312301882	1888.07633968323	2041.60812891363	2047.65594772837	1945.95322142941	2219.26518730928	1911.35126787691	1986.82338678514	1997.59794126048	2264.9407959577	2089.2006291784	2235.20490358524	2057.36605973426	1926.95408525605	1961.9464938265	1871.80396378079	1969.40336101658	1974.62149660472	2072.97196114876	1760.527127324	1865.6973340754	1789.33552670221	1972.83007513754	1751.91476218167	1831.79632183843	2177.64917161405	1990.29563662646	2077.13161032403	2099.37514683365	1919.31849888977
misc_RNA	RF00019	ENSG00000200344.1	0	NA	NA	NA	NA	0	0	0	0	0	0	0	0	0	0	0	0	0	0	0	0	0	0	0	0	0	0	0	0	0	0	0	0	0	0	0	0	0
antisense	AL034417.4	ENSG00000284747.1	1.56905466541612	-0.0279238649091265	0.316466111568239	0.19460903794549	NA	0	0	0	0	0	4.95776621882864	3.28500954181021	0	1.95961605943424	0	0	9.80175633591991	0	0	0	0	0	0.933371310098238	0	0	0.858531085480312	0	0	1.758432925613	2.16757786396391	5.18347366037188	2.11839753589078	0	0.988941494829267	11.2105040191265	0	6.55542590736503	0
lincRNA	AL034417.3	ENSG00000284716.1	0.192392229756209	-0.00217230733899957	0.31492417966505	0.906764162697721	NA	0	0	0	0	0	0	0	0	0	0	0	0	0	0	0	0	0	0	0	0	0	0	0.8754485963819	0	0	0	0	5.47349498557298	0	0	0	0	0
protein_coding	ERRFI1	ENSG00000116285.12	62.6847036190416	0.281023081580913	0.311520405830682	0.129753463062908	0.387928693673129	44.2248785117038	62.7206285636966	75.5889352215133	71.9714957167155	70.8635335716586	57.5100881384122	125.925365769392	75.1304569435668	55.8490576938758	28.6660534220621	19.3899484722037	23.5242152062078	36.7135041738779	76.9095541755035	76.1183446227831	82.9185842111571	67.5637119230028	54.1355359856978	81.8996794314814	64.7761317681847	26.6144636498897	72.3831140653302	35.017943855276	53.6322042311966	100.792370674322	83.9722732980244	118.630262009883	58.3839465127785	79.1153195863414	82.7852604489342	46.3777604205365	22.124562437357	36.3660347158061
lincRNA	AL034417.2	ENSG00000238290.1	0.102563005727969	-0.000551529908713595	0.314922354012109	0.983777228637214	NA	0	0	3.38457918902298	0	0	0	0	0	0	0	0	0	0	0	0	0	0	0	0	0	0	0	0	0	0	0	0	0	0	0	0	0	0
processed_pseudogene	AL034417.1	ENSG00000232848.1	0.0800583376651822	-0.000469690245726173	0.314927811811886	0.983775874223502	NA	0	0	0	0	0	0	0	0	0	0	0	0	0	0	0	0	0	0	2.64192514295101	0	0	0	0	0	0	0	0	0	0	0	0	0	0
processed_pseudogene	AL358876.1	ENSG00000229305.1	0	NA	NA	NA	NA	0	0	0	0	0	0	0	0	0	0	0	0	0	0	0	0	0	0	0	0	0	0	0	0	0	0	0	0	0	0	0	0	0
lincRNA	LINC01714	ENSG00000227634.2	0	NA	NA	NA	NA	0	0	0	0	0	0	0	0	0	0	0	0	0	0	0	0	0	0	0	0	0	0	0	0	0	0	0	0	0	0	0	0	0
snRNA	RNU1-7P	ENSG00000200975.1	0	NA	NA	NA	NA	0	0	0	0	0	0	0	0	0	0	0	0	0	0	0	0	0	0	0	0	0	0	0	0	0	0	0	0	0	0	0	0	0
lincRNA	AL358876.2	ENSG00000233645.1	0	NA	NA	NA	NA	0	0	0	0	0	0	0	0	0	0	0	0	0	0	0	0	0	0	0	0	0	0	0	0	0	0	0	0	0	0	0	0	0
snRNA	RNU6-991P	ENSG00000251977.1	0	NA	NA	NA	NA	0	0	0	0	0	0	0	0	0	0	0	0	0	0	0	0	0	0	0	0	0	0	0	0	0	0	0	0	0	0	0	0	0
protein_coding	SLC45A1	ENSG00000162426.14	0.134437877694503	-0.000995379363145094	0.314902408583388	0.983780822269682	NA	0	0	0	0	0	0	0	0	0	0	0	0	0	0	0	2.46292824389576	0	0	0	0	0	0	0	0	0	0	0	0	0	0	1.97352172002283	0	0
misc_RNA	RF00019	ENSG00000252254.1	0.0260160934994034	-0.000459871770794688	0.314929005636054	0.983772938443994	NA	0	0	0	0	0	0	0	0	0	0	0	0	0	0	0	0	0	0	0	0	0.858531085480312	0	0	0	0	0	0	0	0	0	0	0	0
protein_coding	RERE	ENSG00000142599.17	286.293007975744	0.33725731389046	0.15034692853659	0.0116359196175805	0.0852494930976375	249.788665667957	360.358520475057	348.611656469367	285.446271147651	385.381134629431	321.263250980096	318.645925555591	180.75941621076	332.154922074104	282.444938129141	264.99596245345	232.301625161302	295.590777194811	297.102661335507	214.982892245428	292.267484942296	229.531514478146	327.613329844482	262.871551723626	333.283645710499	291.900569063306	236.250441741008	230.24298084844	278.711618709661	286.120278043237	284.054356588379	350.594792189923	264.552257636027	340.195874221268	231.108852086608	320.69727950371	241.731330334086	276.112485805194
antisense	AL096855.1	ENSG00000232912.5	0.149839620428677	-0.000682784914604734	0.314919329016709	0.983779154895463	NA	0	0	0	0	0	0	0	0	0	0	0	0	0	0	0	0	0	0	0	0	0	0	0	0	0	0	0	0	4.94470747414633	0	0	0	0
snoRNA	RF00599	ENSG00000221083.1	1.20984450169689	-0.0219742468223885	0.31592894405923	0.237926227797955	NA	0	0	0	3.65956757881604	0	0	0	1.48773182066469	3.91923211886848	2.52935765488783	0	7.84140506873593	0	4.21422214660293	0	0	0	0	5.28385028590203	0	0	0	2.6263457891457	0	1.08378893198196	6.22016839244625	1.05919876794539	0	0	0	0	0	0
processed_pseudogene	AL096855.2	ENSG00000270282.1	0	NA	NA	NA	NA	0	0	0	0	0	0	0	0	0	0	0	0	0	0	0	0	0	0	0	0	0	0	0	0	0	0	0	0	0	0	0	0	0
processed_pseudogene	RPL7P11	ENSG00000234619.1	12.7310262527313	0.0223151399227334	0.311554946131096	0.661859670786898	0.853683664312681	5.73285462188753	14.8248758423283	37.2303710792528	19.5176937536856	1.94146667319613	0	6.57001908362043	0	25.4750087726451	13.4899074927351	40.0725601758876	6.86122943514393	8.47234711704873	0	5.14313139343129	1.64195216259717	43.49992411481	11.2004557211789	39.6288771442652	6.26865791305013	0	0	0	0	11.9216782518015	24.880673569785	10.5919876794539	21.8939799422919	0	0.862346463009731	15.7881737601826	0.819428238420629	45.7942659384225
processed_pseudogene	RPL7P7	ENSG00000224315.2	0.241413851939951	0.00960043765269675	0.31498447212842	0.676826091404601	NA	0	0	0	0	0	0	0	2.23159773099703	0	0	1.29266323148025	0	0	0	0	0	0.925530300315107	0	0	0	0	0	0	3.516865851226	0	0	0	0	0	0	0	0	0
misc_RNA	RF00019	ENSG00000222511.2	0	NA	NA	NA	NA	0	0	0	0	0	0	0	0	0	0	0	0	0	0	0	0	0	0	0	0	0	0	0	0	0	0	0	0	0	0	0	0	0
unprocessed_pseudogene	AL357552.1	ENSG00000226545.1	0.0400291688325911	-0.000466639155483594	0.314928739459555	0.983772938443994	NA	0	0	0	0	0	0	0	0	0	0	0	0	0	0	0	0	0	0	1.32096257147551	0	0	0	0	0	0	0	0	0	0	0	0	0	0
lincRNA	AL357552.2	ENSG00000228423.2	0.145737339192693	-0.000764715148358718	0.314914652765932	0.983780851870595	NA	0	0	0	0	0	3.96621297506291	0	0	0	0.843119218295944	0	0	0	0	0	0	0	0	0	0	0	0	0	0	0	0	0	0	0	0	0	0	0
processed_pseudogene	RPL23AP19	ENSG00000229716.2	0	NA	NA	NA	NA	0	0	0	0	0	0	0	0	0	0	0	0	0	0	0	0	0	0	0	0	0	0	0	0	0	0	0	0	0	0	0	0	0
protein_coding	ENO1	ENSG00000074800.15	14292.4392148221	0.271684223788991	0.082454290944056	0.000622630964360863	0.00931166844021826	11710.5840340528	13009.3987391755	14370.9232365916	12892.6565801689	13666.9546459641	13819.277558363	17412.7405779553	15287.9321891503	14674.5848610733	12629.9258900732	12386.2990840437	12310.0257822818	17736.3880035906	15731.6912732687	16046.5699475056	15798.0427324287	14217.0709431404	16337.7314119596	15500.1748136936	13436.868236623	13688.4196268981	14117.7232058254	12625.7196570198	14098.2359811022	13649.2378093808	14329.194586732	13431.6995763155	13127.2654737325	17151.212344824	16047.4053301481	14474.7950555074	13166.5729349427	12767.1719655973
miRNA	MIR6728	ENSG00000274258.1	0	NA	NA	NA	NA	0	0	0	0	0	0	0	0	0	0	0	0	0	0	0	0	0	0	0	0	0	0	0	0	0	0	0	0	0	0	0	0	0
antisense	ENO1-AS1	ENSG00000230679.1	3.02683012343856	-0.104938692730551	0.334334762324895	0.106829095925496	NA	3.27591692679287	0	0	3.65956757881604	1.94146667319613	1.98310648753146	0	0	3.91923211886848	0	6.46331615740123	1.96035126718398	3.76548760757722	6.3213332199044	10.2862627868626	0.820976081298585	3.70212120126043	3.73348524039295	0	3.13432895652507	3.43412434192125	14.074494401592	7.0035887710552	0	0	5.18347366037188	0	1.82449832852433	7.91153195863414	0	1.97352172002283	0.819428238420629	2.69378034931897
snRNA	RNU6-304P	ENSG00000201725.1	0	NA	NA	NA	NA	0	0	0	0	0	0	0	0	0	0	0	0	0	0	0	0	0	0	0	0	0	0	0	0	0	0	0	0	0	0	0	0	0
processed_pseudogene	HMGN2P17	ENSG00000238249.2	0	NA	NA	NA	NA	0	0	0	0	0	0	0	0	0	0	0	0	0	0	0	0	0	0	0	0	0	0	0	0	0	0	0	0	0	0	0	0	0
processed_pseudogene	AL139415.1	ENSG00000232208.2	0	NA	NA	NA	NA	0	0	0	0	0	0	0	0	0	0	0	0	0	0	0	0	0	0	0	0	0	0	0	0	0	0	0	0	0	0	0	0	0
processed_pseudogene	AL139415.2	ENSG00000232663.2	0	NA	NA	NA	NA	0	0	0	0	0	0	0	0	0	0	0	0	0	0	0	0	0	0	0	0	0	0	0	0	0	0	0	0	0	0	0	0	0
protein_coding	CA6	ENSG00000131686.14	0.120087506497773	-0.000504939837087793	0.31492732216136	0.983777489508513	NA	0	0	0	0	0	0	0	0	0	0	0	0	0	0	0	0	0	0	3.96288771442652	0	0	0	0	0	0	0	0	0	0	0	0	0	0
misc_RNA	RN7SL451P	ENSG00000265141.2	0	NA	NA	NA	NA	0	0	0	0	0	0	0	0	0	0	0	0	0	0	0	0	0	0	0	0	0	0	0	0	0	0	0	0	0	0	0	0	0
protein_coding	SLC2A7	ENSG00000197241.3	0	NA	NA	NA	NA	0	0	0	0	0	0	0	0	0	0	0	0	0	0	0	0	0	0	0	0	0	0	0	0	0	0	0	0	0	0	0	0	0
protein_coding	SLC2A5	ENSG00000142583.17	3.36269561247268	-0.0150542310975538	0.31107280435475	0.743394671468157	NA	6.55183385358575	7.98262545356138	2.25638612601532	0	0	5.94931946259437	1.0950031806034	2.23159773099703	3.91923211886848	1.68623843659189	18.0972852407234	0	3.76548760757722	8.42844429320586	8.22901022949007	0	5.55318180189064	0	0	0	1.71706217096062	1.00532102868514	8.754485963819	0	0	3.11008419622313	0	0	0.988941494829267	6.89877170407785	1.97352172002283	0	10.7751213972759
scaRNA	RF00424	ENSG00000252404.1	0.0299018442427702	-0.000577037323246463	0.314921797527877	0.983773667451078	NA	0	0	0	0	0	0	0	0	0	0	0	0	0	0	0	0	0	0	0	0	0	0	0	0	0	0	0	0	0	0	0.986760860011415	0	0
protein_coding	GPR157	ENSG00000180758.11	180.09054212791	0.0686394977592453	0.18604435175415	0.648839775799621	0.848156569672707	151.51115786417	188.16188569109	200.818365215364	253.730018797912	289.278534306223	189.386669559254	220.095639301284	162.162768452451	188.123141705687	145.859624765198	161.582903935031	112.720197863079	149.678132401194	249.692662186224	153.265315524252	208.527924649841	132.35083294506	190.407747260041	184.934760006571	202.686605855288	226.652206566802	184.979069278066	156.70529875236	121.331871867297	175.573806981077	133.733620437594	183.241386854552	148.696613774733	214.600304377951	158.671749193791	198.338932862294	157.330221776761	148.157919212543
lincRNA	MIR34AHG	ENSG00000228526.7	1.627377565905	0.00627402966884584	0.314215320303867	0.726092183292867	NA	0	4.56150025917793	3.38457918902298	0	2.91220000979419	0	0	0	0	5.90183452807161	6.46331615740123	0.980175633591991	0	0	0	0	0	2.80011393029471	2.64192514295101	11.4925395072586	0	0	0	0	0	1.03669473207438	1.05919876794539	9.12249164262164	0	0	0	0	1.34689017465948
miRNA	MIR34A	ENSG00000284357.1	0	NA	NA	NA	NA	0	0	0	0	0	0	0	0	0	0	0	0	0	0	0	0	0	0	0	0	0	0	0	0	0	0	0	0	0	0	0	0	0
lincRNA	LNCTAM34A	ENSG00000234546.3	1.50486911696891	-0.0246739434772597	0.315368947145003	0.473394554637578	NA	2.45693769509466	2.28075012958897	5.64096531503831	0	0	2.97465973129718	1.0950031806034	0	2.93942408915136	0	5.17065292592098	2.94052690077597	0	0	0	0	0.925530300315107	0	10.5677005718041	0	0	0	0	0	0	1.03669473207438	5.29599383972694	5.47349498557298	0	0.862346463009731	0	0	0
protein_coding	H6PD	ENSG00000049239.12	79.1509868209377	0.0340637468048995	0.242590463604718	0.829632147603511	0.938176749934028	76.9840477796325	51.3168779157517	92.5118311666282	79.2906308743476	72.8050002448548	96.1806646452756	99.6452894349098	98.9341660742018	75.4452182882182	58.1752260624202	113.754364370262	125.462481099775	110.140512521634	73.7488875655513	85.3759811309594	36.1229475771378	73.1168937248934	107.337700661297	116.244706289845	78.3582239131267	107.316385685039	59.3139406924233	47.2742242046226	90.5592956690696	72.6138584427911	91.229136422545	77.3215100600133	62.9451923340893	42.5244842776585	79.3358745968953	47.3645212805479	45.8879813515552	67.3445087329742
protein_coding	SPSB1	ENSG00000171621.13	83.4478360212813	-0.00251392510184378	0.219801055049618	0.988746398746544	0.995133073697138	82.7169024015201	92.3703802483531	126.357623056858	79.2906308743476	107.751400362385	91.222898426447	91.980267170686	69.179529660908	52.9096336047245	76.7238488649309	73.681804194374	75.4735237865833	54.5995703098696	65.3204432723454	109.034385540743	92.7702971867402	91.6274997311956	75.6030761179573	56.8013905734468	103.432855565327	69.5410179239053	53.2820145203125	82.2921680598986	94.9553779831021	84.5355366945926	104.706167939512	123.92625584961	118.592391354081	79.1153195863414	85.3722998379634	104.59665116121	36.8742707289283	47.141156113082
lincRNA	BX323043.1	ENSG00000284652.1	0.14259217456056	-0.000863209944810449	0.314904546005363	0.983779737313417	NA	0	0	3.38457918902298	0	0	0	0	0	0	0	0	0	0	0	0	0	0	0	1.32096257147551	0	0	0	0	0	0	0	0	0	0	0	0	0	0
lincRNA	AL928921.2	ENSG00000284693.1	1.58713951707636	-0.0120743207983134	0.313645559500326	0.678700119237103	NA	7.37081308528397	2.28075012958897	1.12819306300766	8.53899101723744	0	0	4.38001272241362	0	0	5.90183452807161	0	1.96035126718398	0	1.05355553665073	0	0	0.925530300315107	0	0	4.17910527536676	0	0	0	2.6376493884195	0	0	4.23679507178155	0	0	3.44938585203892	0	1.63885647684126	2.69378034931897
rRNA_pseudogene	RNA5SP40	ENSG00000252956.1	0	NA	NA	NA	NA	0	0	0	0	0	0	0	0	0	0	0	0	0	0	0	0	0	0	0	0	0	0	0	0	0	0	0	0	0	0	0	0	0
lincRNA	AL928921.1	ENSG00000235263.1	0	NA	NA	NA	NA	0	0	0	0	0	0	0	0	0	0	0	0	0	0	0	0	0	0	0	0	0	0	0	0	0	0	0	0	0	0	0	0	0
protein_coding	SLC25A33	ENSG00000171612.6	85.2375073550178	0.225269540498077	0.227706195099346	0.18291730270768	0.465982544617757	63.0614008407628	91.2300051835586	108.306534048735	104.90760392606	117.458733728366	117.003282764356	78.8402290034451	77.3620546745638	103.859651150015	87.6843987027782	69.8038144999333	54.8898354811515	95.0785620913247	124.319553324786	70.9752132293518	75.5297994794699	82.3721967280445	96.1372449401185	113.602781146894	76.2686712754433	96.155481573795	48.2554093768868	81.4167194635167	70.3373170245201	66.1111248508993	77.7521049055782	84.735901435631	103.084155561625	77.1374365966828	74.1617958188369	86.8349556810045	76.2068261731185	61.9569480343363
processed_pseudogene	AL954705.1	ENSG00000231181.1	0.169855276473189	-0.00132453475510688	0.314899201906767	0.983783221635784	NA	0	0	0	0	0	0	0	0.743865910332344	0	0	0	0	0	0	0	0	0	0	0	0	0	0	0	0	2.16757786396391	0	0	0	0	0	0	0	2.69378034931897
protein_coding	TMEM201	ENSG00000188807.12	174.822809294807	-0.185727118335898	0.163289046796843	0.186138199376606	0.469796723137043	144.959324010585	153.950633747255	134.254974497912	146.382703152642	113.575800381973	174.513370902768	155.490451645683	189.685807134748	187.14333367597	251.249527052191	127.973659916544	141.145291237247	138.381669578463	158.03333049761	173.837841097978	113.294699219205	175.85075705987	155.873008786406	183.613797435096	213.134369043704	245.539890447369	210.112094995195	216.235803306329	131.882469420975	137.641194361708	235.329704180883	137.6958398329	197.95806864489	158.230639172683	193.16560771418	223.00795436258	284.341598731958	165.667491483117
protein_coding	PIK3CD	ENSG00000171608.15	160.630228542981	1.482788713736	0.399426837356613	1.1438429878748e-05	0.000314009428838878	31.1212108045323	173.337009848761	318.15044376816	96.3686129088225	178.614933934044	42.6367894819263	222.285645662491	58.0215410059229	278.265480439662	71.6651335551553	173.216873018353	115.660724763855	316.300959036486	305.531105628713	133.721416229214	258.607465609054	52.7552271179611	270.677679928489	167.762246577389	294.626921913356	69.5410179239053	75.3990771513856	58.6550559575873	146.829149288686	325.136679594587	86.0456627621732	209.721356053187	101.2596572331	193.832532986536	72.4371028928174	244.716693282831	81.1233956036423	76.7727399555906
antisense	PIK3CD-AS1	ENSG00000179840.5	0	NA	NA	NA	NA	0	0	0	0	0	0	0	0	0	0	0	0	0	0	0	0	0	0	0	0	0	0	0	0	0	0	0	0	0	0	0	0	0
processed_pseudogene	AL691449.1	ENSG00000233268.3	0	NA	NA	NA	NA	0	0	0	0	0	0	0	0	0	0	0	0	0	0	0	0	0	0	0	0	0	0	0	0	0	0	0	0	0	0	0	0	0
antisense	PIK3CD-AS2	ENSG00000231789.2	8.76615814601672	-0.0173410407842301	0.308667287674078	0.795929163288392	0.923255781515275	2.45693769509466	5.70187532397241	18.0510890081226	3.65956757881604	0	1.98310648753146	8.76002544482724	5.20706137232641	0.97980802971712	16.8623843659189	34.9019072499666	2.94052690077597	1.88274380378861	0	39.0877985900778	0	2.77659090094532	2.80011393029471	21.1354011436081	6.26865791305013	2.57559325644094	8.04256822948113	5.2526915782914	0.879216462806501	1.08378893198196	12.4403367848925	13.76958398329	23.7184782708163	4.94470747414633	6.89877170407785	23.682260640274	2.45828471526189	8.08134104795691
protein_coding	CLSTN1	ENSG00000171603.17	1584.26454226874	0.0209080614740743	0.116070830768893	0.835706932943914	0.941206328916494	1452.05017780094	1912.40898366035	1576.0857090217	1909.07442028237	1674.51500563166	1810.57622311622	1673.164859962	1513.76712752632	1362.91296933651	1532.79073886203	1383.14965768386	1732.95052019064	1693.52805150785	1528.70908368021	1742.49291609452	1523.73160689017	1571.55044993505	1519.52849283993	1611.57433720012	1566.11970194369	1772.00816043136	1748.25326888346	1753.52353855295	1448.06951424231	1428.43381235222	1486.62024579465	1487.11507019532	1529.84184846765	1385.5070342558	1829.89919450665	1496.91622463732	1259.46120245251	1364.39974693006
processed_pseudogene	MZT1P1	ENSG00000271264.1	0	NA	NA	NA	NA	0	0	0	0	0	0	0	0	0	0	0	0	0	0	0	0	0	0	0	0	0	0	0	0	0	0	0	0	0	0	0	0	0
TEC	AL357140.3	ENSG00000280113.2	0.125659967524167	-0.000637139467457654	0.314919320690446	0.983778115218764	NA	0	0	0	0	0	0	0	0	0	0	0	0	0	0	0	0	0	0	0	0	0	0	0	0	0	4.1467789282975	0	0	0	0	0	0	0
protein_coding	CTNNBIP1	ENSG00000178585.14	439.830819576751	0.182221034536215	0.149404085514827	0.166290601542418	0.44468051500068	455.35245282421	493.782403056011	375.688289981551	392.793586792922	355.288401194891	423.393235087966	418.291214990501	611.457778293187	345.872234490143	402.167867127165	466.651426564369	410.693590475044	618.481339544558	443.546880929959	579.116594900363	453.178796876819	402.605680637071	463.885541118824	451.769199444623	392.835895884475	587.235262468534	493.612625084404	427.218915034367	415.869386907475	424.845261336927	336.925787924172	333.647611902797	417.810117232071	381.731417004097	488.950444526518	362.141235624189	506.406651343949	381.169919428634
antisense	AL357140.1	ENSG00000223989.1	0	NA	NA	NA	NA	0	0	0	0	0	0	0	0	0	0	0	0	0	0	0	0	0	0	0	0	0	0	0	0	0	0	0	0	0	0	0	0	0
antisense	AL357140.5	ENSG00000285701.1	0	NA	NA	NA	NA	0	0	0	0	0	0	0	0	0	0	0	0	0	0	0	0	0	0	0	0	0	0	0	0	0	0	0	0	0	0	0	0	0
protein_coding	LZIC	ENSG00000162441.11	205.381107342097	-0.218169139694717	0.23389594752019	0.191760616763086	0.477829244529205	187.546244058892	252.022889319581	285.432844940938	207.375496132909	269.863867574262	206.243074703271	145.635423020253	199.356063969068	212.618342448615	188.858704898292	245.606013981247	219.559341924606	90.3717025818532	182.265107840577	140.921800180017	184.719618292182	213.79749937279	229.609342284167	281.365027724283	188.059737391504	190.593900976629	186.989711335436	274.015410667535	202.219786445495	201.584741348644	199.04538855828	212.898952357023	260.903260978979	210.644538398634	189.716221862141	152.947933301769	199.121061936213	165.667491483117
sense_intronic	AL357140.2	ENSG00000228150.1	0.769034017605586	-0.00191156607374783	0.314232239424329	0.945220518243152	NA	0	2.28075012958897	2.25638612601532	0	1.94146667319613	0	2.19000636120681	2.23159773099703	0	0	0	1.96035126718398	0	3.1606666099522	0	0	0	0	2.64192514295101	0	0	1.00532102868514	0	0	3.25136679594587	0	0	0	0	0	0	2.45828471526189	0
protein_coding	NMNAT1	ENSG00000173614.13	40.676786050168	-0.0979921707214329	0.27268621548827	0.513126429128556	0.768428045409327	16.3795846339644	44.4746275269848	51.8968808983524	57.3332254014514	35.9171334541283	60.4847478697094	54.7501590301702	52.8144796335965	41.151937248119	23.6073381122864	32.3165807870061	43.1277278780476	22.5929256454633	14.7497775131103	37.0305460327053	32.0180671706448	51.829696817646	36.4014810938313	43.5917648586917	35.5223948406174	51.5118651288187	64.3405458358491	57.7796073612054	30.7725761982275	34.6812458234226	42.5044840150494	34.9535593421978	51.0859531986812	22.7456543810731	51.7407877805839	28.616064940331	27.0411318678808	56.5693873356983
misc_RNA	RN7SKP269	ENSG00000202415.1	0.0280463727368214	-0.000456332495369169	0.314928879255071	0.983772938443994	NA	0	0	0	0	0	0	0	0	0	0	0	0	0	0	0	0	0.925530300315107	0	0	0	0	0	0	0	0	0	0	0	0	0	0	0	0
unitary_pseudogene	AL357140.4	ENSG00000283611.2	0	NA	NA	NA	NA	0	0	0	0	0	0	0	0	0	0	0	0	0	0	0	0	0	0	0	0	0	0	0	0	0	0	0	0	0	0	0	0	0
miRNA	MIR5697	ENSG00000265521.1	0	NA	NA	NA	NA	0	0	0	0	0	0	0	0	0	0	0	0	0	0	0	0	0	0	0	0	0	0	0	0	0	0	0	0	0	0	0	0	0
sense_intronic	AL603962.1	ENSG00000241326.1	0	NA	NA	NA	NA	0	0	0	0	0	0	0	0	0	0	0	0	0	0	0	0	0	0	0	0	0	0	0	0	0	0	0	0	0	0	0	0	0
protein_coding	RBP7	ENSG00000162444.11	1.28579180400658	-0.0161631346536255	0.315083745198413	0.770378020560426	NA	0.818979231698219	0	0	0	3.88293334639225	0	2.19000636120681	0.743865910332344	0	0	0	0	0	0	0	0	8.32977270283596	0	7.92577542885304	4.17910527536676	0.858531085480312	6.03192617211085	0	0	2.16757786396391	0	0	0	3.95576597931707	0	0	0	1.34689017465948
protein_coding	UBE4B	ENSG00000130939.18	178.285317102643	-0.375267143970575	0.206752865742997	0.0253341248360375	0.146705822300303	155.606054022662	120.879756868215	186.151855396264	218.354198869357	133.961200450533	250.862970672729	169.725492993528	156.211841169792	131.294275982094	143.330267110311	227.508728740523	256.806016001102	134.616181970885	175.943774620672	221.154649917546	152.701551121537	211.946438772159	158.6731227167	228.526524865263	147.313460956678	155.394126471937	233.234478654953	177.716065065526	165.292695007622	156.065606205402	181.421578113016	218.19494619675	179.713085359646	179.987352058927	162.121135045829	150.974411581747	167.982788876229	173.748832531073
processed_pseudogene	AL590639.1	ENSG00000224340.1	0	NA	NA	NA	NA	0	0	0	0	0	0	0	0	0	0	0	0	0	0	0	0	0	0	0	0	0	0	0	0	0	0	0	0	0	0	0	0	0
processed_pseudogene	PGAM1P11	ENSG00000233623.2	0	NA	NA	NA	NA	0	0	0	0	0	0	0	0	0	0	0	0	0	0	0	0	0	0	0	0	0	0	0	0	0	0	0	0	0	0	0	0	0
snRNA	RNU6-828P	ENSG00000201746.1	0	NA	NA	NA	NA	0	0	0	0	0	0	0	0	0	0	0	0	0	0	0	0	0	0	0	0	0	0	0	0	0	0	0	0	0	0	0	0	0
protein_coding	KIF1B	ENSG00000054523.17	282.865476084123	-0.190629607850189	0.197109770259314	0.211981162651079	0.504672708163585	275.9960010823	291.936016587388	318.15044376816	317.162523497391	322.283467750557	343.077422342942	274.845798331454	185.222611672754	300.801065123156	304.366037804836	345.141082805226	282.290582474493	153.443620008772	319.227327605172	241.727175491271	240.545991820486	272.105908292641	300.545561851633	314.389092011171	306.119461420615	327.958874653479	259.372825400766	238.997466812259	217.166466313206	296.958167363056	334.852398460023	343.180400814306	320.199456656019	281.848326026341	260.428631828939	262.478388763036	182.7324971678	299.009618774406
miRNA	MIR1273D	ENSG00000264881.1	0	NA	NA	NA	NA	0	0	0	0	0	0	0	0	0	0	0	0	0	0	0	0	0	0	0	0	0	0	0	0	0	0	0	0	0	0	0	0	0
snRNA	RNU6-37P	ENSG00000199562.1	0.960244066457802	0.0237871249217204	0.315858469152341	0.311294674254385	NA	0	2.28075012958897	0	6.09927929802674	0	0	0	2.23159773099703	0	0	0	0	3.76548760757722	1.05355553665073	4.11450511474503	0.820976081298585	0	0	0	0	0	0	0	0	0	1.03669473207438	0	0	2.9668244844878	0	0	3.27771295368252	4.04067052397845
misc_RNA	RN7SL731P	ENSG00000264501.2	0	NA	NA	NA	NA	0	0	0	0	0	0	0	0	0	0	0	0	0	0	0	0	0	0	0	0	0	0	0	0	0	0	0	0	0	0	0	0	0
lincRNA	AL139424.3	ENSG00000284735.1	0	NA	NA	NA	NA	0	0	0	0	0	0	0	0	0	0	0	0	0	0	0	0	0	0	0	0	0	0	0	0	0	0	0	0	0	0	0	0	0
lincRNA	AL139424.2	ENSG00000284642.1	1.04242941151646	0.0189230538715679	0.314647670580942	0.55672870254255	NA	0	0	4.51277225203064	0	0	2.97465973129718	0	2.23159773099703	0	0	3.87798969444074	0	0	0	0	0.820976081298585	0	0.933371310098238	3.96288771442652	0	0	0	0.8754485963819	5.27529877683901	3.25136679594587	0	1.05919876794539	0	0	0	0	3.27771295368252	1.34689017465948
protein_coding	PGD	ENSG00000142657.20	540.353230930118	-0.204102272253872	0.125508660531747	0.0761192697707916	0.284280438943313	586.389129895925	447.027025399437	914.964574099213	674.580290361757	830.947736127942	822.989192325554	643.861870194802	551.204639556267	363.508779025051	308.581633896316	478.285395647691	457.74202088746	341.718000387632	751.185097631973	748.839930883596	688.798932209513	649.722270821205	583.357068811399	409.498397157407	322.835882522082	376.036615440377	400.117769416686	426.343466437985	452.796478345348	741.311629475658	710.135891470947	636.578459535178	558.296488528444	544.906763650926	425.136806263797	295.041497143413	321.215869460887	367.701017682039
antisense	AL139424.1	ENSG00000271989.1	0.479832364368455	-0.0021933050589794	0.314897652793886	0.983796118283231	NA	0	0	0	0	0	0	0	0	0	0	0	0	0	3.1606666099522	0	1.64195216259717	0	0.933371310098238	0	0	0	3.01596308605542	0	0	0	6.22016839244625	0	0	0	0.862346463009731	0	0	0
protein_coding	CENPS-CORT	ENSG00000251503.8	0.0846212409612439	-0.00336061583950274	0.314883031559217	0.906336002422725	NA	0.818979231698219	0	0	0	0	0	0	0	0	0	0	0	0	0	0	0	0	0	0	0	0	0	0	0	0	0	0	0	0	0	1.97352172002283	0	0
protein_coding	CENPS	ENSG00000175279.21	149.180299658048	-0.120369209713394	0.214403294185487	0.422818543835103	0.705108986602181	193.27909868078	109.47600622027	120.71665774182	132.964288696983	126.195333757748	123.944155470716	108.405314879737	205.306991251727	161.668324903325	128.997240399279	124.095670222104	126.442656733367	167.564198537186	128.533775471389	140.921800180017	133.819101251669	177.7018176605	129.738612103655	85.862567145908	99.2537502899604	133.930849334929	170.904574876474	188.221448222109	158.25896330517	171.238651253149	170.017936060198	122.867057081665	163.292600402927	187.898884017561	170.744599675927	160.842020181861	240.911902095665	158.933040609819
protein_coding	CORT	ENSG00000241563.3	0.13414791558424	-0.00125530416823803	0.314895446728073	0.983782441988161	NA	0	0	0	0	0	0	0	0	0	0	0	0	0	0	0	0	0	0	0	0	2.57559325644094	0	0	0	0	0	0	0	0.988941494829267	0.862346463009731	0	0	0
protein_coding	DFFA	ENSG00000160049.11	1201.13131984016	-0.275786773819351	0.218634377465535	0.0945113455927433	0.323671811069998	954.110804928425	1154.05956557202	967.989648060573	1293.04721118167	943.552803173318	1192.83855225017	1057.77307246289	1036.94907900329	657.451187940187	1413.067809864	1025.08194256383	1288.93095817347	455.624000516843	1224.23153358815	1575.85545894735	1068.91085785076	1257.79567812823	1276.85195221439	1434.5653526224	1092.83602950841	1539.3462362662	1423.53457661816	1518.9033147226	1191.33830710281	1152.06763469682	1408.86814088908	1204.30899915391	1347.39201561522	1152.1168414761	1511.69334965606	1379.49168229596	1052.14585813209	1384.60309954995
antisense	AL354956.1	ENSG00000203469.2	0	NA	NA	NA	NA	0	0	0	0	0	0	0	0	0	0	0	0	0	0	0	0	0	0	0	0	0	0	0	0	0	0	0	0	0	0	0	0	0
protein_coding	PEX14	ENSG00000142655.12	97.8075584383443	-0.0389678036447558	0.229329661226873	0.801650443750373	0.925999815948915	127.760760144922	96.931880507531	104.921954859712	96.3686129088225	52.4196001762954	178.479583877831	122.640356227581	82.5691160468902	68.5865620801984	115.507332906544	102.120395286939	88.2158070232792	129.909322461414	109.569775811676	90.5191125243907	86.2024885363515	66.6381816226877	84.0034179088414	85.862567145908	105.522408203011	79.843390949669	87.4629294956073	108.555625951356	76.4918322641656	135.473616497745	118.183199456479	97.4462866509757	65.6819398268758	65.2701386587316	90.5463786160218	101.636368581176	114.719953378888	91.5885318768449
misc_RNA	RN7SL614P	ENSG00000243267.3	0	NA	NA	NA	NA	0	0	0	0	0	0	0	0	0	0	0	0	0	0	0	0	0	0	0	0	0	0	0	0	0	0	0	0	0	0	0	0	0
protein_coding	CASZ1	ENSG00000130940.14	95.7088429912049	-0.211212278825834	0.220228922556706	0.200441748962198	0.488895786210787	181.813389437005	143.687258164105	66.563390717452	68.3119281378995	181.527133943838	116.01172952059	85.4102480870655	49.8390159922671	113.657731447186	98.6449485406255	144.778281925787	119.581427298223	141.205785284146	42.1422214660293	40.1164248687641	114.115675300503	107.361514836552	78.403190048252	76.6158291455794	54.3283685797678	71.2580800948659	126.670449614328	171.587924890852	94.0761615202956	60.6921801909896	63.2383786565369	100.623882954812	98.5229097403137	70.214846132878	46.5667090025255	72.0335427808333	48.3462660668171	110.444994322078
antisense	AL139423.1	ENSG00000272078.1	0.0276439140685504	-0.000613503207018115	0.31492201288551	0.983773667451078	NA	0	0	0	0	0	0	0	0	0	0	0	0	0	0	0	0	0	0	0	0	0	0	0	0	0	0	0	0.912249164262164	0	0	0	0	0
processed_pseudogene	HSPE1P24	ENSG00000225158.2	0	NA	NA	NA	NA	0	0	0	0	0	0	0	0	0	0	0	0	0	0	0	0	0	0	0	0	0	0	0	0	0	0	0	0	0	0	0	0	0
protein_coding	C1orf127	ENSG00000175262.14	0.65628471654744	-0.00238290722977247	0.314907276204278	0.983806998205372	NA	0	0	9.02554450406129	2.4397117192107	0	0.991553243765728	0	0	0	3.37247687318378	0	0	0	0	0	0	0	0	0	3.13432895652507	0	0	0	0	0	0	0	0	0	0	0	0	2.69378034931897
processed_pseudogene	CFL1P6	ENSG00000215785.2	0	NA	NA	NA	NA	0	0	0	0	0	0	0	0	0	0	0	0	0	0	0	0	0	0	0	0	0	0	0	0	0	0	0	0	0	0	0	0	0
protein_coding	TARDBP	ENSG00000120948.17	421.346780863036	0.197686669778157	0.139270147971229	0.114112601712174	0.359536530200594	368.540654264198	425.359899168342	280.920072688908	317.162523497391	364.025001224274	309.364612054907	323.025938278004	386.066407462487	534.975184225547	488.166027393352	416.237560536639	504.790451299875	552.585306411956	355.048215851297	330.189035458289	378.469973478648	385.946135231399	347.214127356545	286.648878010185	515.074725188952	491.079780894739	495.623267141775	392.200971179091	511.703981353384	434.599361724765	410.531113901453	413.087519498701	355.777174062244	482.603449476682	400.128758836515	599.95060288694	586.710618709171	460.636439733544
protein_coding	AL109811.4	ENSG00000277726.4	0	NA	NA	NA	NA	0	0	0	0	0	0	0	0	0	0	0	0	0	0	0	0	0	0	0	0	0	0	0	0	0	0	0	0	0	0	0	0	0
protein_coding	MASP2	ENSG00000009724.16	0	NA	NA	NA	NA	0	0	0	0	0	0	0	0	0	0	0	0	0	0	0	0	0	0	0	0	0	0	0	0	0	0	0	0	0	0	0	0	0
antisense	AL109811.3	ENSG00000271895.2	0.0683803209599916	-0.000614748700380126	0.314915224613759	0.983776226924906	NA	0	0	0	1.21985585960535	0	0	0	0	0	0	0	0	0	0	0	0	0	0	0	0	0	0	0	0	0	1.03669473207438	0	0	0	0	0	0	0
protein_coding	SRM	ENSG00000116649.9	861.295933295096	-0.0376619723657498	0.131696702729636	0.773403692330027	0.913511504947829	643.7176761148	678.523163552717	825.837322121608	830.721840391242	465.95200156707	706.977462804964	813.58736318833	812.30157408292	824.018552992098	1107.01553362257	894.52295618433	811.585424614168	791.69376949311	794.380874634653	919.591893145515	752.014090469504	664.530755626247	919.370740446765	1106.96663489647	929.850923769103	1019.07639846513	724.836461681987	973.498839176673	877.458029880888	916.885436456735	1002.48380591592	658.821633662031	873.022450198891	876.20216441873	870.107581176819	1158.4572496534	1350.4177369172	828.337457415583
protein_coding	EXOSC10	ENSG00000171824.13	377.795628267295	0.0121816431731173	0.111339792460263	0.901883561464588	0.967748216177568	416.041449702695	383.166021770946	340.714305028314	303.744109041732	379.556734609843	399.595957237588	462.091342214637	350.360843766534	337.053962222689	365.91374074044	376.165000360751	341.101120490013	363.369554131201	315.013105458569	344.589803359897	425.265610112667	397.978029135496	420.017089544207	379.116258013471	325.970211478607	397.499892577385	352.867681068485	365.937513287634	390.372109486086	360.901714349992	360.769766761883	361.186779869377	369.460911526176	416.344369323121	451.007200154089	351.286866164064	408.894690971894	453.901988860246
antisense	AL109811.1	ENSG00000226849.1	0.147262113808384	-0.00356171528564404	0.314887845816426	0.906333998636288	NA	0.818979231698219	0	0	0	0	0	0	0	0	0	0	0	0	0	0	0	0	0	0	0	0	0	0	0	0	0	0	0	0	0	0	0	4.04067052397845
antisense	AL109811.2	ENSG00000230337.1	10.6993250151687	-0.138156483142685	0.326954773561982	0.254081455493767	0.552082293435459	13.1036677071715	7.98262545356138	4.51277225203064	18.2978378940802	7.76586669278451	0.991553243765728	3.28500954181021	11.9018545653175	12.7375043863226	1.68623843659189	12.9266323148025	9.80175633591991	8.47234711704873	18.9639996597132	19.5438992950389	9.03073689428444	4.62765150157553	10.2670844110806	3.96288771442652	5.22388159420844	9.44384194028344	12.0638523442217	32.3915980661303	13.1882469420975	3.25136679594587	10.3669473207438	8.4735901435631	13.6837374639325	11.8672979379512	12.935196945146	14.8014129001712	14.7497082915713	10.7751213972759
protein_coding	MTOR	ENSG00000198793.12	149.062738332676	-0.13423611160366	0.189237227661775	0.378392405439644	0.669190739460371	146.597282473981	120.879756868215	188.408241522279	241.531460201859	104.839200352591	150.716093052391	122.640356227581	186.710343493418	176.365445349082	170.310082095781	165.460893629471	157.808277008311	107.316396815951	173.836663547371	121.377900884978	128.893244763878	125.872120842854	156.806380096504	161.157433720012	144.179132000153	135.647911505889	144.76622813066	153.203504366833	169.688777321655	156.065606205402	164.834462399826	149.3470262803	129.539381325227	113.728271905366	134.526048229518	122.358346641415	158.969078253602	134.689017465948
antisense	MTOR-AS1	ENSG00000225602.5	0	NA	NA	NA	NA	0	0	0	0	0	0	0	0	0	0	0	0	0	0	0	0	0	0	0	0	0	0	0	0	0	0	0	0	0	0	0	0	0
snRNA	RNU6-537P	ENSG00000253086.1	0	NA	NA	NA	NA	0	0	0	0	0	0	0	0	0	0	0	0	0	0	0	0	0	0	0	0	0	0	0	0	0	0	0	0	0	0	0	0	0
protein_coding	ANGPTL7	ENSG00000171819.4	0	NA	NA	NA	NA	0	0	0	0	0	0	0	0	0	0	0	0	0	0	0	0	0	0	0	0	0	0	0	0	0	0	0	0	0	0	0	0	0
snRNA	RNU6-291P	ENSG00000207451.1	0	NA	NA	NA	NA	0	0	0	0	0	0	0	0	0	0	0	0	0	0	0	0	0	0	0	0	0	0	0	0	0	0	0	0	0	0	0	0	0
processed_pseudogene	RPL39P6	ENSG00000238173.1	0	NA	NA	NA	NA	0	0	0	0	0	0	0	0	0	0	0	0	0	0	0	0	0	0	0	0	0	0	0	0	0	0	0	0	0	0	0	0	0
protein_coding	UBIAD1	ENSG00000120942.13	213.433881330747	-0.0380230418128369	0.150877410424232	0.77238945282044	0.91270005888835	198.192974070969	201.846386468623	180.510890081226	259.829298095939	179.585667270642	266.727822572981	154.39544846508	190.42967304508	242.012583340129	231.857785031385	175.802199481313	200.936004886358	224.046512650844	208.603996256845	232.469538983094	217.558661544125	248.042120484449	196.941346430728	227.205562293787	217.313474319071	291.042037977826	227.202552482842	198.726831378691	155.621313916751	157.149395137384	199.04538855828	160.998212727699	239.009281036687	228.445485305561	191.44091478816	258.531345322991	304.007876454053	177.789503055052
processed_pseudogene	UBE2V2P3	ENSG00000238199.1	0.031170493293523	-0.000466267028488658	0.314928743023125	0.983772938443994	NA	0	0	0	0	0	0	0	0	0	0	0	0	0	0	1.02862627868626	0	0	0	0	0	0	0	0	0	0	0	0	0	0	0	0	0	0
lincRNA	AL031291.1	ENSG00000284646.1	0.209775468600148	-0.000709160387008286	0.31491879946481	0.983780496076726	NA	0	0	0	0	0	0	0	0	0	0	0	0	0	0	0	0	0	0	0	0	0	0	0	0	0	0	0	0	6.92259046380487	0	0	0	0
processed_pseudogene	MTCYBP45	ENSG00000224338.2	0	NA	NA	NA	NA	0	0	0	0	0	0	0	0	0	0	0	0	0	0	0	0	0	0	0	0	0	0	0	0	0	0	0	0	0	0	0	0	0
protein_coding	DISP3	ENSG00000204624.7	0.525355487109086	0.0157875323082033	0.315244598411491	0.671598813324748	NA	0.818979231698219	0	5.64096531503831	0	0	1.98310648753146	3.28500954181021	0	0.97980802971712	0	0	0	2.82411570568291	0	0	0	0.925530300315107	0	0	0	0	0	0	0.879216462806501	0	0	0	0	0	0	0	0	0
antisense	AL590989.1	ENSG00000285833.1	0	NA	NA	NA	NA	0	0	0	0	0	0	0	0	0	0	0	0	0	0	0	0	0	0	0	0	0	0	0	0	0	0	0	0	0	0	0	0	0
lincRNA	LINC01647	ENSG00000235643.1	0.708986691867622	-0.00515076826445472	0.314963052478323	0.620984239481248	NA	3.27591692679287	0	0	0	0	0	2.19000636120681	0	0	0	0	3.92070253436796	0	6.3213332199044	0	0	0	0	6.60481285737754	0	0	0	0	0	1.08378893198196	0	0	0	0	0	0	0	0
antisense	AL031731.1	ENSG00000284708.1	0	NA	NA	NA	NA	0	0	0	0	0	0	0	0	0	0	0	0	0	0	0	0	0	0	0	0	0	0	0	0	0	0	0	0	0	0	0	0	0
protein_coding	FBXO2	ENSG00000116661.10	78.666977450504	-0.0850644257259324	0.220839770543017	0.586721064980087	0.811609607797375	103.191383193976	94.6511303779421	95.8964103556512	86.6097660319797	56.3025335226877	97.1722178890413	112.785327602151	95.9587024328724	86.2231066151065	90.213756357666	112.461701138781	82.3347532217272	67.7787769363899	56.8919989791396	103.891254147312	66.4990625851854	60.1594695204819	94.270502319922	97.7512302891875	48.0597106667177	68.682486838425	91.4842136103479	79.6658222707529	74.7333993385526	58.5246023270257	76.7154101735038	80.4991063638495	90.3126672619542	44.502367267317	54.3278271696131	53.2850864406164	36.0548424905077	78.1196301302501
protein_coding	FBXO44	ENSG00000132879.13	46.881086874226	-0.1590115227571	0.257778533116106	0.338442787754452	0.637323658587469	49.9577331335913	26.2286264902731	64.3070045914367	46.3545226650032	58.2440001958838	63.4594076010066	51.46514948836	52.0706137232641	58.7884817830272	46.3715570062769	47.8285395647691	60.7708892827034	57.4236860155525	41.0886659293786	49.3740613769404	27.9131867641519	42.5743938144949	42.0017089544207	52.8385028590203	55.3731448986095	31.7656501627716	60.3192617211085	50.7760185901502	42.202390214712	28.1785122315309	34.2109261584544	45.5455470216517	72.0676839767109	34.6129523190243	41.3926302244671	35.5233909604109	45.0685531131346	30.9784740171681
protein_coding	FBXO6	ENSG00000116663.10	10.5049981200448	0.274461597904084	0.492073327063465	0.0178668762552758	0.115527295970361	10.6467300120768	21.6671262310952	21.4356681971456	1.21985585960535	50.4781335030993	6.9408727063601	27.3750795150851	5.20706137232641	11.7576963566054	5.05871530977566	10.341305851842	0	17.8860661359918	3.1606666099522	12.3435153442351	14.7775694633745	0.925530300315107	10.2670844110806	0	16.716421101467	6.00971759836219	0	3.5017943855276	14.9466798677105	15.1730450477474	10.3669473207438	9.53278891150849	0	7.91153195863414	6.03642524106812	15.7881737601826	2.45828471526189	6.73445087329742
protein_coding	MAD2L2	ENSG00000116670.14	407.635520066337	0.114064959340887	0.163912217376149	0.408163978606077	0.693311459016633	267.806208765317	342.112519438345	420.816012501858	324.481658655023	398.971401341804	440.249640231983	497.131443993946	379.371614269496	363.508779025051	378.560529014879	444.676151629204	400.891834139124	484.806529475566	541.527545838477	493.740613769404	504.90028999863	376.690832228248	413.483490373519	435.917648586917	425.223961768567	511.684526946266	375.990064728243	440.350643980096	410.594088130636	320.801523866659	348.32942997699	343.180400814306	404.126379768139	441.067906693853	425.999152726807	340.432496703938	353.173570759291	401.373272048526
protein_coding	DRAXIN	ENSG00000162490.6	0.520964581722845	-0.00658350541502681	0.314942880701409	0.730001295082767	NA	1.63795846339644	0	0	0	3.88293334639225	0	0	1.48773182066469	0.97980802971712	0	0	0.980175633591991	0	0	0	0.820976081298585	0	0	5.28385028590203	0	0	0	0	0	0	0	2.11839753589078	0	0	0	0	0	0
protein_coding	AGTRAP	ENSG00000177674.15	119.554260323885	0.77278404404848	0.251166145375655	0.000244398388264881	0.00430325614764211	69.6132346943486	139.125757904927	139.89593981295	104.90760392606	128.136800430944	130.885028177076	158.775461187494	103.397361536196	149.910628546719	101.174306195513	94.3644158980579	90.1761582904631	166.622826635292	171.729552474069	99.7767490325671	152.701551121537	75.8934846258388	161.473236646995	117.56566886132	127.462710898686	92.7213572318737	135.718338872494	86.6694110418081	149.466798677105	104.043737470268	111.963031064033	129.222249689337	126.802633832441	118.672979379512	124.177890673401	87.8217165410159	112.261668663626	82.1603006542285
protein_coding	C1orf167	ENSG00000215910.7	0.0560927454736428	-0.000482158638070009	0.314927867706546	0.983774360263342	NA	0	0	0	0	0	0	0	0	0	0	0	0	0	0	0	0	1.85106060063021	0	0	0	0	0	0	0	0	0	0	0	0	0	0	0	0
antisense	AL953897.1	ENSG00000177553.6	0	NA	NA	NA	NA	0	0	0	0	0	0	0	0	0	0	0	0	0	0	0	0	0	0	0	0	0	0	0	0	0	0	0	0	0	0	0	0	0
protein_coding	MTHFR	ENSG00000177000.12	132.082379039617	0.0857911247973955	0.168081731025958	0.550921066246548	0.78947088949885	140.045448620395	163.073634265611	145.536905127988	141.50327971422	189.293000636622	164.597838465111	160.9654675487	113.811484280849	123.455811744357	90.213756357666	116.339690833222	134.284061802103	101.668165404585	136.962219764595	127.549658557096	203.602068162049	123.095529941909	168.006835817683	143.98492029083	121.194052985636	112.467572197921	107.56935006931	103.302934373064	142.433066974653	109.462682130178	127.513452045148	177.945393014825	140.486371296373	150.319107214049	102.619229098158	87.8217165410159	66.373687312071	121.220115719354
protein_coding	CLCN6	ENSG00000011021.22	33.9286496027432	0.128273829846425	0.259129190955265	0.431316739314493	0.710990811516079	33.578148499627	41.0535023326014	32.7175988272222	28.056684770923	14.561000048971	45.6114492132235	33.9450985987055	29.0107705029614	24.495200742928	27.8229342037662	20.6826117036839	28.4250933741677	45.1858512909266	29.4995550262205	47.3168088195679	39.4068519023321	31.4680302107136	34.5347384736348	38.3079145727897	41.7910527536675	25.7559325644094	35.1862360039799	32.3915980661303	30.7725761982275	47.6867130072061	35.2476208905288	46.6047457895971	39.226714063273	40.5466012879999	28.4574332793211	37.4969126804338	39.3325554441902	13.4689017465948
misc_RNA	RF02156	ENSG00000276470.1	0	NA	NA	NA	NA	0	0	0	0	0	0	0	0	0	0	0	0	0	0	0	0	0	0	0	0	0	0	0	0	0	0	0	0	0	0	0	0	0
misc_RNA	RF02157	ENSG00000278852.1	0	NA	NA	NA	NA	0	0	0	0	0	0	0	0	0	0	0	0	0	0	0	0	0	0	0	0	0	0	0	0	0	0	0	0	0	0	0	0	0
protein_coding	NPPA	ENSG00000175206.10	8.20928908605262	-0.00127193525148414	0.311604619298625	0.984925449017419	0.994183592974317	9.82775078037862	5.70187532397241	34.9739849532375	6.09927929802674	0.970733336598063	0	0	0	26.4548168023622	3.37247687318378	50.4138660277296	0.980175633591991	2.82411570568291	0	0	0	17.585075705987	5.60022786058943	55.4804280019713	7.31343423189182	0	0	0	0	4.33515572792783	4.1467789282975	6.35519260767233	6.38574414983515	0.988941494829267	0	4.93380430005708	0	16.1626820959138
misc_RNA	RF02158	ENSG00000275915.1	0	NA	NA	NA	NA	0	0	0	0	0	0	0	0	0	0	0	0	0	0	0	0	0	0	0	0	0	0	0	0	0	0	0	0	0	0	0	0	0
protein_coding	NPPB	ENSG00000120937.8	0	NA	NA	NA	NA	0	0	0	0	0	0	0	0	0	0	0	0	0	0	0	0	0	0	0	0	0	0	0	0	0	0	0	0	0	0	0	0	0
processed_pseudogene	AL021155.1	ENSG00000224904.1	0	NA	NA	NA	NA	0	0	0	0	0	0	0	0	0	0	0	0	0	0	0	0	0	0	0	0	0	0	0	0	0	0	0	0	0	0	0	0	0
lincRNA	AL021155.2	ENSG00000285646.1	0.412009638429657	0.00416507927235716	0.314695364095355	0.855010120279763	NA	0	0	1.12819306300766	0	0	0	0	0	0	0.843119218295944	0	0	0.941371901894304	3.1606666099522	0	3.28390432519434	0.925530300315107	0.933371310098238	1.32096257147551	0	0	0	0	0	0	0	1.05919876794539	0	0	0	0	0	0
snRNA	RNU5E-1	ENSG00000199347.1	0	NA	NA	NA	NA	0	0	0	0	0	0	0	0	0	0	0	0	0	0	0	0	0	0	0	0	0	0	0	0	0	0	0	0	0	0	0	0	0
snRNA	RNU5E-4P	ENSG00000201801.1	0.603547498325755	-0.00290575930045264	0.314758666298948	0.724494949752998	NA	0	0	0	0	0	0	0	0	0.97980802971712	3.37247687318378	0	3.92070253436796	0	0	0	0	0	0	0	0	0	0	0.8754485963819	0.879216462806501	0	0	0	0	9.88941494829267	0	0	0	0
protein_coding	KIAA2013	ENSG00000116685.15	581.098576673698	0.337296184293966	0.162119430808052	0.0169722950957459	0.111459177340039	394.747989678541	540.537780712585	513.327843668486	500.140902438193	441.683668152119	443.22429996328	505.891469438773	612.945510113852	613.359826602917	667.750420890388	741.988694869661	527.334490872491	749.332033907866	518.349324032161	513.284513064443	586.17692204719	513.669316674884	459.218684568333	597.075082306929	729.253870551499	671.371308845604	643.40545835849	548.03082133507	639.190368460326	490.956386187826	560.851850052237	654.58483859025	599.347700920242	620.06631725795	519.994917194868	667.050341367717	896.454492832169	495.65558427469
protein_coding	PLOD1	ENSG00000083444.16	411.074146585472	0.111831784945951	0.149555317580023	0.394802222745431	0.682403274096304	390.65309352005	420.798398909164	459.174576644118	518.438740332273	345.581067828911	451.156725913406	470.851367659464	388.298005193484	355.670314787314	366.756859958736	568.771821851308	384.22884836806	436.796562478957	370.851548901058	486.5402298186	457.283677283312	413.712044240853	501.220393522754	476.867488302658	366.716487913433	304.778535345511	311.649518892394	379.944690829745	414.990170444668	427.012839200891	498.650166127775	444.863482537063	361.250669047817	357.007879633365	358.736128612048	346.353061864007	339.243290706141	390.59815065125
protein_coding	MFN2	ENSG00000116688.16	710.747797620986	-0.272756763349807	0.120703768102111	0.0141219399729374	0.0986107324842944	945.921012611443	558.783781749297	619.377991591206	790.466597024266	602.825402027397	742.67337958053	701.897038766782	903.797081053798	777.967575595393	748.689865846798	688.989502378971	751.794710965057	732.387339673768	571.027100864697	595.574615359344	555.800807039142	762.636967459648	762.56436035026	788.614655170878	661.343409826789	710.005207692218	837.432416894723	733.625923768032	668.204511732941	637.26789200539	720.502838791691	564.552943314892	660.468394925807	756.540243544389	780.423549023807	617.712298367146	727.652275717519	777.155630778523
processed_pseudogene	AL096840.1	ENSG00000270914.1	0	NA	NA	NA	NA	0	0	0	0	0	0	0	0	0	0	0	0	0	0	0	0	0	0	0	0	0	0	0	0	0	0	0	0	0	0	0	0	0
protein_coding	MIIP	ENSG00000116691.10	40.8364061367016	-0.0299176733253124	0.251951428563857	0.8386724776509	0.942666316073335	45.043857743402	42.1938773973959	30.4612127012068	26.8368289113177	22.3268667417555	31.7297038005033	39.4201145017226	46.8635523509377	29.3942408915136	49.7440338794607	49.1212027962493	21.5638639390238	58.3650579174468	27.3924439529191	20.5725255737252	38.5858758210335	45.3509847154402	27.0677679928489	40.9498397157407	54.3283685797678	71.2580800948659	45.2394462908314	77.9149250779891	34.2894420494535	34.6812458234226	50.7980418716444	26.4799691986347	22.8062291065541	47.4691917518048	31.0444726683503	47.3645212805479	55.7211202126028	55.2224971610389
misc_RNA	RF00019	ENSG00000202461.1	0	NA	NA	NA	NA	0	0	0	0	0	0	0	0	0	0	0	0	0	0	0	0	0	0	0	0	0	0	0	0	0	0	0	0	0	0	0	0	0
miRNA	MIR6729	ENSG00000276869.1	0	NA	NA	NA	NA	0	0	0	0	0	0	0	0	0	0	0	0	0	0	0	0	0	0	0	0	0	0	0	0	0	0	0	0	0	0	0	0	0
misc_RNA	RN7SL649P	ENSG00000243539.3	0	NA	NA	NA	NA	0	0	0	0	0	0	0	0	0	0	0	0	0	0	0	0	0	0	0	0	0	0	0	0	0	0	0	0	0	0	0	0	0
protein_coding	TNFRSF8	ENSG00000120949.14	0.206184816301539	-0.00112048733494328	0.314913321353019	0.983783268129733	NA	0	0	3.38457918902298	2.4397117192107	0	0	0	0	0.97980802971712	0	0	0	0	0	0	0	0	0	0	0	0	0	0	0	0	0	0	0	0	0	0	0	0
snRNA	RNU6-777P	ENSG00000201135.1	0	NA	NA	NA	NA	0	0	0	0	0	0	0	0	0	0	0	0	0	0	0	0	0	0	0	0	0	0	0	0	0	0	0	0	0	0	0	0	0
processed_pseudogene	RPL23AP89	ENSG00000227875.2	0.0496351049514072	-0.00267738572069074	0.314908730629708	0.841453214814987	NA	1.63795846339644	0	0	0	0	0	0	0	0	0	0	0	0	0	0	0	0	0	0	0	0	0	0	0	0	0	0	0	0	0	0	0	0
antisense	AL357835.1	ENSG00000285604.1	0	NA	NA	NA	NA	0	0	0	0	0	0	0	0	0	0	0	0	0	0	0	0	0	0	0	0	0	0	0	0	0	0	0	0	0	0	0	0	0
miRNA	MIR7846	ENSG00000283789.1	0	NA	NA	NA	NA	0	0	0	0	0	0	0	0	0	0	0	0	0	0	0	0	0	0	0	0	0	0	0	0	0	0	0	0	0	0	0	0	0
protein_coding	TNFRSF1B	ENSG00000028137.18	0.860283734972479	0.0136976047854902	0.315102900387981	0.558429313199314	NA	0	2.28075012958897	0	0	0	0	1.0950031806034	0	0.97980802971712	11.8036690561432	0	0	2.82411570568291	0	0	2.46292824389576	0	0.933371310098238	0	0	6.00971759836219	0	0	0	0	0	0	0	0	0	0	0	0
miRNA	MIR4632	ENSG00000263676.1	0	NA	NA	NA	NA	0	0	0	0	0	0	0	0	0	0	0	0	0	0	0	0	0	0	0	0	0	0	0	0	0	0	0	0	0	0	0	0	0
processed_pseudogene	RPL10P17	ENSG00000225196.2	0	NA	NA	NA	NA	0	0	0	0	0	0	0	0	0	0	0	0	0	0	0	0	0	0	0	0	0	0	0	0	0	0	0	0	0	0	0	0	0
snoRNA	RF00156	ENSG00000252969.1	0	NA	NA	NA	NA	0	0	0	0	0	0	0	0	0	0	0	0	0	0	0	0	0	0	0	0	0	0	0	0	0	0	0	0	0	0	0	0	0
protein_coding	VPS13D	ENSG00000048707.15	151.598243600574	-0.598836234525086	0.24768003767705	0.00245444619932126	0.0280388568379411	171.985638656626	167.635134524789	150.049677380019	150.042270731458	154.346600519092	163.606285221345	165.345480271114	122.737875204837	142.072164308982	139.957790237127	153.826924546149	234.261976428486	103.550909208373	128.533775471389	165.608830868488	123.146412194788	101.808333034662	116.67141376228	170.40417172034	184.925408434979	163.120906241259	176.936501048585	227.616635059294	115.177356627652	93.2058481504483	166.907851863974	138.755038600846	180.625334523908	101.860973967414	169.019906749907	149.987650721735	139.302800531507	169.708162007095
snoRNA	SNORA59A	ENSG00000239149.1	0.0766472016632676	-0.000545168594487521	0.314922574677142	0.983777111534057	NA	0	0	0	0	0	0	0	0	0	2.52935765488783	0	0	0	0	0	0	0	0	0	0	0	0	0	0	0	0	0	0	0	0	0	0	0
lincRNA	AC243836.1	ENSG00000229484.1	0	NA	NA	NA	NA	0	0	0	0	0	0	0	0	0	0	0	0	0	0	0	0	0	0	0	0	0	0	0	0	0	0	0	0	0	0	0	0	0
protein_coding	DHRS3	ENSG00000162496.8	1154.24450332832	0.246204324041794	0.146946529965404	0.0587337880640979	0.245410901172096	1704.29578116399	1443.71483202982	947.682172926435	1224.73528304377	912.48933640218	816.048319619194	1217.64353683099	1247.46313162734	1199.28502837375	1033.66416163083	1495.61135882264	1161.50812580651	1903.45398563028	1001.93131535485	1131.48890655488	912.104426322728	702.477497939166	812.033039785467	887.686848031541	853.58225249366	968.423064421792	1159.13514607397	1211.62085739255	1564.12608733277	980.828983443671	1373.62051999855	1002.00203447634	829.234490314307	1329.13736905053	1261.61287538324	999.588751191564	1234.05892706147	1567.78016330364
snRNA	RNU6ATAC18P	ENSG00000221340.1	0.178334446668322	-0.00464333445518415	0.314940456201536	0.710088433564453	NA	0.818979231698219	0	0	2.4397117192107	0	0	0	0	0	0	0	0	0	0	0	0	0	0	0	0	0	0	2.6263457891457	0	0	0	0	0	0	0	0	0	0
miRNA	MIR6730	ENSG00000276830.1	0	NA	NA	NA	NA	0	0	0	0	0	0	0	0	0	0	0	0	0	0	0	0	0	0	0	0	0	0	0	0	0	0	0	0	0	0	0	0	0
lincRNA	AC254633.1	ENSG00000272482.1	1.40363431014618	-0.0220318382297663	0.315349003017463	0.348623168732276	NA	7.37081308528397	2.28075012958897	0	0	0	0.991553243765728	3.28500954181021	0.743865910332344	0.97980802971712	0.843119218295944	0	0	0	0	0	0	0	0	0	0	0	6.03192617211085	8.754485963819	0	0	1.03669473207438	0	0	0	0	5.92056516006849	0	8.08134104795691
protein_coding	AADACL4	ENSG00000204518.2	0	NA	NA	NA	NA	0	0	0	0	0	0	0	0	0	0	0	0	0	0	0	0	0	0	0	0	0	0	0	0	0	0	0	0	0	0	0	0	0
processed_pseudogene	AC244670.1	ENSG00000226166.2	0	NA	NA	NA	NA	0	0	0	0	0	0	0	0	0	0	0	0	0	0	0	0	0	0	0	0	0	0	0	0	0	0	0	0	0	0	0	0	0
protein_coding	AADACL3	ENSG00000188984.11	0	NA	NA	NA	NA	0	0	0	0	0	0	0	0	0	0	0	0	0	0	0	0	0	0	0	0	0	0	0	0	0	0	0	0	0	0	0	0	0
protein_coding	C1orf158	ENSG00000157330.9	0	NA	NA	NA	NA	0	0	0	0	0	0	0	0	0	0	0	0	0	0	0	0	0	0	0	0	0	0	0	0	0	0	0	0	0	0	0	0	0
protein_coding	PRAMEF12	ENSG00000116726.4	0	NA	NA	NA	NA	0	0	0	0	0	0	0	0	0	0	0	0	0	0	0	0	0	0	0	0	0	0	0	0	0	0	0	0	0	0	0	0	0
protein_coding	PRAMEF1	ENSG00000116721.9	0	NA	NA	NA	NA	0	0	0	0	0	0	0	0	0	0	0	0	0	0	0	0	0	0	0	0	0	0	0	0	0	0	0	0	0	0	0	0	0
lincRNA	LINC01784	ENSG00000228338.1	0	NA	NA	NA	NA	0	0	0	0	0	0	0	0	0	0	0	0	0	0	0	0	0	0	0	0	0	0	0	0	0	0	0	0	0	0	0	0	0
protein_coding	PRAMEF11	ENSG00000239810.3	0	NA	NA	NA	NA	0	0	0	0	0	0	0	0	0	0	0	0	0	0	0	0	0	0	0	0	0	0	0	0	0	0	0	0	0	0	0	0	0
unprocessed_pseudogene	PRAMEF30P	ENSG00000231103.2	0	NA	NA	NA	NA	0	0	0	0	0	0	0	0	0	0	0	0	0	0	0	0	0	0	0	0	0	0	0	0	0	0	0	0	0	0	0	0	0
protein_coding	HNRNPCL1	ENSG00000179172.9	1.13509207690677	-0.00411228464277325	0.313814437159256	0.876749301701319	NA	0	2.28075012958897	4.51277225203064	1.21985585960535	0	0	0	0	0	0.843119218295944	6.46331615740123	0	0	1.05355553665073	0	0	0	0.933371310098238	10.5677005718041	0	0	0	2.6263457891457	0	2.16757786396391	1.03669473207438	1.05919876794539	0	0	0	0	0	2.69378034931897
protein_coding	PRAMEF2	ENSG00000120952.4	0	NA	NA	NA	NA	0	0	0	0	0	0	0	0	0	0	0	0	0	0	0	0	0	0	0	0	0	0	0	0	0	0	0	0	0	0	0	0	0
protein_coding	PRAMEF4	ENSG00000243073.3	0	NA	NA	NA	NA	0	0	0	0	0	0	0	0	0	0	0	0	0	0	0	0	0	0	0	0	0	0	0	0	0	0	0	0	0	0	0	0	0
protein_coding	PRAMEF10	ENSG00000187545.5	0	NA	NA	NA	NA	0	0	0	0	0	0	0	0	0	0	0	0	0	0	0	0	0	0	0	0	0	0	0	0	0	0	0	0	0	0	0	0	0
protein_coding	PRAMEF7	ENSG00000204510.5	0	NA	NA	NA	NA	0	0	0	0	0	0	0	0	0	0	0	0	0	0	0	0	0	0	0	0	0	0	0	0	0	0	0	0	0	0	0	0	0
snRNA	RNU6-1072P	ENSG00000207434.1	0	NA	NA	NA	NA	0	0	0	0	0	0	0	0	0	0	0	0	0	0	0	0	0	0	0	0	0	0	0	0	0	0	0	0	0	0	0	0	0
unprocessed_pseudogene	PRAMEF29P	ENSG00000234064.1	0	NA	NA	NA	NA	0	0	0	0	0	0	0	0	0	0	0	0	0	0	0	0	0	0	0	0	0	0	0	0	0	0	0	0	0	0	0	0	0
protein_coding	PRAMEF6	ENSG00000232423.6	0	NA	NA	NA	NA	0	0	0	0	0	0	0	0	0	0	0	0	0	0	0	0	0	0	0	0	0	0	0	0	0	0	0	0	0	0	0	0	0
unprocessed_pseudogene	PRAMEF28P	ENSG00000274178.2	0	NA	NA	NA	NA	0	0	0	0	0	0	0	0	0	0	0	0	0	0	0	0	0	0	0	0	0	0	0	0	0	0	0	0	0	0	0	0	0
protein_coding	PRAMEF27	ENSG00000274764.5	0	NA	NA	NA	NA	0	0	0	0	0	0	0	0	0	0	0	0	0	0	0	0	0	0	0	0	0	0	0	0	0	0	0	0	0	0	0	0	0
protein_coding	HNRNPCL3	ENSG00000277058.2	0	NA	NA	NA	NA	0	0	0	0	0	0	0	0	0	0	0	0	0	0	0	0	0	0	0	0	0	0	0	0	0	0	0	0	0	0	0	0	0
protein_coding	PRAMEF25	ENSG00000229571.7	0	NA	NA	NA	NA	0	0	0	0	0	0	0	0	0	0	0	0	0	0	0	0	0	0	0	0	0	0	0	0	0	0	0	0	0	0	0	0	0
unprocessed_pseudogene	PRAMEF34P	ENSG00000277862.1	0	NA	NA	NA	NA	0	0	0	0	0	0	0	0	0	0	0	0	0	0	0	0	0	0	0	0	0	0	0	0	0	0	0	0	0	0	0	0	0
unprocessed_pseudogene	PRAMEF35P	ENSG00000236179.1	0	NA	NA	NA	NA	0	0	0	0	0	0	0	0	0	0	0	0	0	0	0	0	0	0	0	0	0	0	0	0	0	0	0	0	0	0	0	0	0
protein_coding	HNRNPCL2	ENSG00000275774.2	0	NA	NA	NA	NA	0	0	0	0	0	0	0	0	0	0	0	0	0	0	0	0	0	0	0	0	0	0	0	0	0	0	0	0	0	0	0	0	0
transcribed_unprocessed_pseudogene	PRAMEF36P	ENSG00000229978.1	0	NA	NA	NA	NA	0	0	0	0	0	0	0	0	0	0	0	0	0	0	0	0	0	0	0	0	0	0	0	0	0	0	0	0	0	0	0	0	0
lincRNA	AC245056.1	ENSG00000233336.1	0	NA	NA	NA	NA	0	0	0	0	0	0	0	0	0	0	0	0	0	0	0	0	0	0	0	0	0	0	0	0	0	0	0	0	0	0	0	0	0
protein_coding	PRAMEF26	ENSG00000280267.4	0	NA	NA	NA	NA	0	0	0	0	0	0	0	0	0	0	0	0	0	0	0	0	0	0	0	0	0	0	0	0	0	0	0	0	0	0	0	0	0
protein_coding	HNRNPCL4	ENSG00000179412.10	0	NA	NA	NA	NA	0	0	0	0	0	0	0	0	0	0	0	0	0	0	0	0	0	0	0	0	0	0	0	0	0	0	0	0	0	0	0	0	0
protein_coding	PRAMEF9	ENSG00000204505.4	0	NA	NA	NA	NA	0	0	0	0	0	0	0	0	0	0	0	0	0	0	0	0	0	0	0	0	0	0	0	0	0	0	0	0	0	0	0	0	0
protein_coding	PRAMEF13	ENSG00000279169.2	0	NA	NA	NA	NA	0	0	0	0	0	0	0	0	0	0	0	0	0	0	0	0	0	0	0	0	0	0	0	0	0	0	0	0	0	0	0	0	0
protein_coding	PRAMEF18	ENSG00000279804.2	0	NA	NA	NA	NA	0	0	0	0	0	0	0	0	0	0	0	0	0	0	0	0	0	0	0	0	0	0	0	0	0	0	0	0	0	0	0	0	0
unprocessed_pseudogene	PRAMEF31P	ENSG00000250894.1	0	NA	NA	NA	NA	0	0	0	0	0	0	0	0	0	0	0	0	0	0	0	0	0	0	0	0	0	0	0	0	0	0	0	0	0	0	0	0	0
protein_coding	PRAMEF5	ENSG00000270601.4	0	NA	NA	NA	NA	0	0	0	0	0	0	0	0	0	0	0	0	0	0	0	0	0	0	0	0	0	0	0	0	0	0	0	0	0	0	0	0	0
unprocessed_pseudogene	PRAMEF32P	ENSG00000231219.1	0	NA	NA	NA	NA	0	0	0	0	0	0	0	0	0	0	0	0	0	0	0	0	0	0	0	0	0	0	0	0	0	0	0	0	0	0	0	0	0
snRNA	RNU6-771P	ENSG00000207511.1	0	NA	NA	NA	NA	0	0	0	0	0	0	0	0	0	0	0	0	0	0	0	0	0	0	0	0	0	0	0	0	0	0	0	0	0	0	0	0	0
protein_coding	PRAMEF8	ENSG00000182330.10	0	NA	NA	NA	NA	0	0	0	0	0	0	0	0	0	0	0	0	0	0	0	0	0	0	0	0	0	0	0	0	0	0	0	0	0	0	0	0	0
protein_coding	PRAMEF33	ENSG00000237700.2	0	NA	NA	NA	NA	0	0	0	0	0	0	0	0	0	0	0	0	0	0	0	0	0	0	0	0	0	0	0	0	0	0	0	0	0	0	0	0	0
protein_coding	PRAMEF15	ENSG00000204501.7	0	NA	NA	NA	NA	0	0	0	0	0	0	0	0	0	0	0	0	0	0	0	0	0	0	0	0	0	0	0	0	0	0	0	0	0	0	0	0	0
lincRNA	AC243961.1	ENSG00000228229.2	0	NA	NA	NA	NA	0	0	0	0	0	0	0	0	0	0	0	0	0	0	0	0	0	0	0	0	0	0	0	0	0	0	0	0	0	0	0	0	0
protein_coding	PRAMEF14	ENSG00000204481.7	0	NA	NA	NA	NA	0	0	0	0	0	0	0	0	0	0	0	0	0	0	0	0	0	0	0	0	0	0	0	0	0	0	0	0	0	0	0	0	0
protein_coding	PRAMEF19	ENSG00000204480.8	0	NA	NA	NA	NA	0	0	0	0	0	0	0	0	0	0	0	0	0	0	0	0	0	0	0	0	0	0	0	0	0	0	0	0	0	0	0	0	0
protein_coding	PRAMEF17	ENSG00000204479.4	0	NA	NA	NA	NA	0	0	0	0	0	0	0	0	0	0	0	0	0	0	0	0	0	0	0	0	0	0	0	0	0	0	0	0	0	0	0	0	0
protein_coding	PRAMEF20	ENSG00000204478.9	0	NA	NA	NA	NA	0	0	0	0	0	0	0	0	0	0	0	0	0	0	0	0	0	0	0	0	0	0	0	0	0	0	0	0	0	0	0	0	0
protein_coding	LRRC38	ENSG00000162494.5	0	NA	NA	NA	NA	0	0	0	0	0	0	0	0	0	0	0	0	0	0	0	0	0	0	0	0	0	0	0	0	0	0	0	0	0	0	0	0	0
antisense	AL354712.1	ENSG00000259961.1	0	NA	NA	NA	NA	0	0	0	0	0	0	0	0	0	0	0	0	0	0	0	0	0	0	0	0	0	0	0	0	0	0	0	0	0	0	0	0	0
processed_pseudogene	BRWD1P1	ENSG00000215909.3	0	NA	NA	NA	NA	0	0	0	0	0	0	0	0	0	0	0	0	0	0	0	0	0	0	0	0	0	0	0	0	0	0	0	0	0	0	0	0	0
protein_coding	PDPN	ENSG00000162493.16	52.592085260317	-0.101445560252407	0.224635253909928	0.540468427502498	0.784595705459527	63.8803800724611	49.0361277861628	40.6149502682758	39.0353875073711	52.4196001762954	45.6114492132235	50.3701463077566	40.9126250682789	70.5461781396326	42.9990801330932	46.5358763332888	91.1563339240551	64.954661230707	48.4635546859337	38.0591723113916	51.7214931218109	30.5424999103985	39.201595024126	42.2708022872162	73.1343423189182	76.4092666077478	65.3458668645342	57.7796073612054	72.0957499501331	35.7650347554046	52.8714313357931	46.6047457895971	40.1389632275352	69.2259046380487	56.9148665586423	47.3645212805479	45.0685531131346	48.4880462877414
rRNA_pseudogene	RNA5SP41	ENSG00000222952.1	0	NA	NA	NA	NA	0	0	0	0	0	0	0	0	0	0	0	0	0	0	0	0	0	0	0	0	0	0	0	0	0	0	0	0	0	0	0	0	0
lincRNA	AL359771.1	ENSG00000237445.2	0.0285264212695244	0.00847444114948828	0.314899973323211	0.874163499920848	NA	0	0	0	0	0	0	0	0	0	0	0	0	0.941371901894304	0	0	0	0	0	0	0	0	0	0	0	0	0	0	0	0	0	0	0	0
scaRNA	RF00564	ENSG00000253085.1	0	NA	NA	NA	NA	0	0	0	0	0	0	0	0	0	0	0	0	0	0	0	0	0	0	0	0	0	0	0	0	0	0	0	0	0	0	0	0	0
protein_coding	PRDM2	ENSG00000116731.22	140.60160512017	-0.0231413268948423	0.225061371442427	0.8835256512616	0.960402969963097	132.674635535111	213.250137116568	190.664627648295	204.935784413698	157.258800528886	139.809007370968	156.585454826287	87.7761774192166	113.657731447186	100.331186977217	131.851649610985	150.947047573167	64.0132893288127	206.496885183544	132.692789950527	133.819101251669	136.052954146321	124.138384243066	117.56566886132	170.298539971195	143.374691275212	148.787512245401	139.196326824722	137.157768197814	128.970882905853	99.52269427914	197.010970837842	161.468102074403	119.661920874341	154.360016878742	124.331868361438	99.9702450873168	121.220115719354
protein_coding	KAZN	ENSG00000189337.16	97.5095426529393	-0.220517007882648	0.373573216707253	0.12448485525137	0.378071562608054	81.8979231698219	93.5107553131476	188.408241522279	140.283423854615	33.9756667809322	63.4594076010066	79.9352321840485	66.2040660195786	38.2125131589677	121.409167434616	250.776666907168	171.530735878598	48.9513388985038	48.4635546859337	125.492405999724	32.8390432519434	69.414772523633	100.80410149061	239.094225437067	176.567197884245	73.8336733513069	56.2979776063679	68.2849905177882	23.7388444957755	85.6193256265746	111.963031064033	133.459044761119	115.855643861295	77.1374365966828	82.7852604489342	64.139455900742	33.5965577752458	119.873225544694
snRNA	RNU6-1265P	ENSG00000252151.1	0	NA	NA	NA	NA	0	0	0	0	0	0	0	0	0	0	0	0	0	0	0	0	0	0	0	0	0	0	0	0	0	0	0	0	0	0	0	0	0
lincRNA	AL357873.1	ENSG00000231606.1	0	NA	NA	NA	NA	0	0	0	0	0	0	0	0	0	0	0	0	0	0	0	0	0	0	0	0	0	0	0	0	0	0	0	0	0	0	0	0	0
lincRNA	KAZN-AS1	ENSG00000234593.2	0	NA	NA	NA	NA	0	0	0	0	0	0	0	0	0	0	0	0	0	0	0	0	0	0	0	0	0	0	0	0	0	0	0	0	0	0	0	0	0
processed_pseudogene	TBCAP2	ENSG00000235829.1	0.220440090226613	-0.00115194775944369	0.314913606628039	0.983783873081155	NA	0	0	1.12819306300766	0	4.85366668299032	0	0	0	0	0	1.29266323148025	0	0	0	0	0	0	0	0	0	0	0	0	0	0	0	0	0	0	0	0	0	0
antisense	TMEM51-AS1	ENSG00000175147.12	0.740333907725916	-0.00375739840421075	0.314899252686147	0.906441346619966	NA	0.818979231698219	0	0	0	0	0	0	0.743865910332344	0	0	10.341305851842	0	0	0	0	0	0	0.933371310098238	0	4.17910527536676	0	0	0	0	0	0	7.41439137561771	0	0	0	0	0	0
protein_coding	TMEM51	ENSG00000171729.13	125.524247075988	0.651207754736249	0.352031618462971	0.00759152767802956	0.0639078728115601	68.7942554626504	119.739381803421	147.793291254004	102.467892206849	87.3660002938257	106.096197082933	177.390515257752	99.6780319845341	157.749092784456	142.487147892015	144.778281925787	99.9779146263831	192.039867986438	69.5346654189484	124.463779721037	132.177149089072	93.4785603318258	139.072325204637	187.576685149522	171.343316290037	146.808815617133	88.4682505242924	64.7831961322606	116.935789553265	109.462682130178	96.4126100829169	200.188567141678	155.082357924568	120.650862369171	104.343922024177	143.080324701655	108.164527471523	123.913896068673
lincRNA	C1orf195	ENSG00000204464.7	0	NA	NA	NA	NA	0	0	0	0	0	0	0	0	0	0	0	0	0	0	0	0	0	0	0	0	0	0	0	0	0	0	0	0	0	0	0	0	0
processed_pseudogene	AL035405.1	ENSG00000215720.4	0	NA	NA	NA	NA	0	0	0	0	0	0	0	0	0	0	0	0	0	0	0	0	0	0	0	0	0	0	0	0	0	0	0	0	0	0	0	0	0
processed_pseudogene	AL391094.1	ENSG00000278480.1	0	NA	NA	NA	NA	0	0	0	0	0	0	0	0	0	0	0	0	0	0	0	0	0	0	0	0	0	0	0	0	0	0	0	0	0	0	0	0	0
protein_coding	FHAD1	ENSG00000142621.19	5.90513443769339	-0.129929149918457	0.339685499477587	0.153061576647701	0.425259201136056	16.3795846339644	3.42112519438345	3.38457918902298	17.0779820344749	0.970733336598063	9.91553243765728	7.66502226422383	4.46319546199407	1.95961605943424	3.37247687318378	7.75597938888147	3.92070253436796	0	0	0	9.03073689428444	7.40424240252085	1.86674262019648	6.60481285737754	5.22388159420844	5.15118651288187	13.0691733729068	7.0035887710552	6.15451523964551	4.33515572792783	10.3669473207438	8.4735901435631	8.21024247835947	4.94470747414633	6.03642524106812	0.986760860011415	1.63885647684126	8.08134104795691
antisense	AL031283.2	ENSG00000233485.1	0	NA	NA	NA	NA	0	0	0	0	0	0	0	0	0	0	0	0	0	0	0	0	0	0	0	0	0	0	0	0	0	0	0	0	0	0	0	0	0
antisense	AL031283.3	ENSG00000236045.1	0	NA	NA	NA	NA	0	0	0	0	0	0	0	0	0	0	0	0	0	0	0	0	0	0	0	0	0	0	0	0	0	0	0	0	0	0	0	0	0
lincRNA	AL031283.1	ENSG00000228140.1	1.23677728852429	-0.0221036199047398	0.314548064715221	0.515164432192694	NA	4.09489615849109	0	3.38457918902298	0	0	0	0	0	6.85865620801984	0	0	2.94052690077597	0	1.05355553665073	2.05725255737252	0	0	0	2.64192514295101	0	0	0	1.7508971927638	4.3960823140325	1.08378893198196	0	2.11839753589078	0.912249164262164	0	2.58703938902919	4.93380430005708	0	0
protein_coding	EFHD2	ENSG00000142634.12	554.473378270682	1.20336164943169	0.155812673158804	9.19566405424927e-16	9.93724986507583e-14	264.530291838525	646.592661738472	527.994353487585	379.375172337263	462.069068220678	311.347718542439	718.322086475833	441.856350737413	714.28005366378	509.24400785075	315.40982848118	340.120944856421	1047.74692680836	730.113986898958	404.2501275237	771.71751642067	355.403635321001	908.170284725586	409.498397157407	829.552397160301	507.391871518865	457.421068051739	463.112307486025	832.617990277756	733.725106951785	397.054082384486	570.908135922564	325.672951641592	746.650828596097	441.521389060982	789.408688009132	535.086639688671	409.454613096483
protein_coding	CTRC	ENSG00000162438.11	0	NA	NA	NA	NA	0	0	0	0	0	0	0	0	0	0	0	0	0	0	0	0	0	0	0	0	0	0	0	0	0	0	0	0	0	0	0	0	0
protein_coding	CELA2A	ENSG00000142615.7	0	NA	NA	NA	NA	0	0	0	0	0	0	0	0	0	0	0	0	0	0	0	0	0	0	0	0	0	0	0	0	0	0	0	0	0	0	0	0	0
protein_coding	CELA2B	ENSG00000215704.9	0	NA	NA	NA	NA	0	0	0	0	0	0	0	0	0	0	0	0	0	0	0	0	0	0	0	0	0	0	0	0	0	0	0	0	0	0	0	0	0
protein_coding	CASP9	ENSG00000132906.17	64.1224313184889	-0.149111708115382	0.223376734500159	0.36309025789452	0.657636104946098	83.5358816332183	52.4572529805462	92.5118311666282	76.8509191551369	63.0976668788741	80.315812745024	61.3201781137906	66.2040660195786	48.990401485856	66.6064182453796	81.4377835832555	61.7510649162954	83.782099268593	58.999110052441	61.7175767211755	48.4375887966165	58.3084089198517	43.8684515746172	62.0852408593488	41.7910527536675	70.3995490093856	66.3511878932193	77.0394764816072	47.477688991551	37.9326126193685	54.9448207999419	67.7887211485048	79.3656772908083	48.4581332466341	79.3358745968953	50.3248038605822	81.9428238420629	60.6100578596768
protein_coding	DNAJC16	ENSG00000116138.12	148.241570957268	-0.0717980212471868	0.20588385712296	0.613114328479214	0.828287947858023	140.864427852094	126.581632192188	142.152325938965	232.992469184621	149.492933836102	158.648519002516	137.970400756029	96.7025683432048	137.173124160397	193.074300989771	102.120395286939	169.570384611414	156.267735714454	105.355553665073	139.893173901331	145.31276638985	133.276363245375	154.006266166209	143.98492029083	182.835855797296	200.896274002393	179.95246413464	140.071775421104	127.486387106943	161.484550865312	157.577599275305	130.281448457283	180.625334523908	187.898884017561	131.076662377479	110.517216321278	106.525670994682	129.30145676731
scaRNA	SCARNA21B	ENSG00000251866.1	1.78449096440338	0.0290942699308309	0.316005887962079	0.296754449614863	NA	0	6.8422503887669	4.51277225203064	0	0	11.8986389251887	0	1.48773182066469	0	3.37247687318378	1.29266323148025	0	0	0	7.20038395080381	0	1.85106060063021	0.933371310098238	0	6.26865791305013	2.57559325644094	4.02128411474057	0	0	0	1.03669473207438	0	0	3.95576597931707	0	0	1.63885647684126	0
antisense	AL121992.3	ENSG00000272510.1	1.26216731245777	-0.0404573160619247	0.3179539721435	0.173723558449218	NA	0	0	0	0	0	1.98310648753146	0	0	0.97980802971712	0	0	2.94052690077597	0	0	0	0	0	1.86674262019648	0	2.08955263768338	3.43412434192125	0	6.1281401746733	0	0	3.11008419622313	0	3.64899665704866	1.97788298965853	3.44938585203892	2.96028258003425	5.7359976689444	1.34689017465948
protein_coding	AGMAT	ENSG00000116771.5	36.8154853991263	-0.184144478238851	0.287891114736301	0.268735790637839	0.568528511927224	40.9489615849109	34.2112519438345	23.6920543231609	31.716252349739	13.5902667123729	24.7888310941432	28.4700826956885	40.9126250682789	28.4144328617965	48.9009146611648	19.3899484722037	49.0087816795995	20.7101818416747	46.3564436126322	43.2023037048229	36.9439236584363	19.4361363066172	37.3348524039295	31.7031017154122	36.5671711594591	66.1068935819841	44.2341252621462	44.6478784154769	43.0816066775185	40.1001904833324	72.5686312452063	12.7103852153447	41.0512123917974	32.6350693293658	31.9068191313601	52.298325580605	55.7211202126028	21.5502427945517
antisense	AL121992.1	ENSG00000237301.1	0.151716676705279	-0.00136986789337547	0.314895610737266	0.983784059987908	NA	0	0	0	0	0	0	0	0	0	1.68623843659189	0	0	0	0	0	0	0	0	0	0	0	0	0	0	0	0	0	0	0	0	1.97352172002283	0	1.34689017465948
processed_pseudogene	CHCHD2P6	ENSG00000235084.3	1.5601080510482	0.0619868718767958	0.319945744955086	0.174624345413657	NA	0	3.42112519438345	1.12819306300766	1.21985585960535	0	3.96621297506291	1.0950031806034	0	0.97980802971712	4.21559609147972	5.17065292592098	0	0.941371901894304	1.05355553665073	3.08587883605878	0	1.85106060063021	3.73348524039295	3.96288771442652	3.13432895652507	0	1.00532102868514	0.8754485963819	1.758432925613	0	1.03669473207438	1.05919876794539	0	2.9668244844878	0.862346463009731	2.96028258003425	0	0
snRNA	RNU7-179P	ENSG00000252417.1	0	NA	NA	NA	NA	0	0	0	0	0	0	0	0	0	0	0	0	0	0	0	0	0	0	0	0	0	0	0	0	0	0	0	0	0	0	0	0	0
processed_pseudogene	CD24P1	ENSG00000236500.1	0	NA	NA	NA	NA	0	0	0	0	0	0	0	0	0	0	0	0	0	0	0	0	0	0	0	0	0	0	0	0	0	0	0	0	0	0	0	0	0
protein_coding	DDI2	ENSG00000197312.11	288.610100638751	-0.217157209963181	0.156951948330426	0.112370186875123	0.357069125948932	260.435395680034	236.057638412458	284.304651877931	298.86468560331	216.473534061368	294.491313398421	286.890833318092	293.083168670944	383.104939619394	370.129336831919	258.532646296049	313.656202749437	160.974595223926	234.942884673113	285.95810547478	273.385035072429	284.137802196738	275.34453647898	309.105241725269	313.432895652507	347.705089619526	336.782544609522	266.136373300098	302.450463205436	265.528288335579	277.834188195933	256.326101842784	300.129975042252	260.091613140097	268.189749996026	319.710518643698	376.117561435069	313.82541069566
protein_coding	RSC1A1	ENSG00000215695.1	0	NA	NA	NA	NA	0	0	0	0	0	0	0	0	0	0	0	0	0	0	0	0	0	0	0	0	0	0	0	0	0	0	0	0	0	0	0	0	0
lincRNA	AL121992.2	ENSG00000271742.1	0.110575656274202	-0.000659738645715609	0.314919597830291	0.983778211592934	NA	0	0	0	0	0	0	0	0	0	0	0	0	0	0	0	0	0	0	0	0	0	0	0	0	0	0	0	3.64899665704866	0	0	0	0	0
protein_coding	PLEKHM2	ENSG00000116786.12	221.767016541398	-0.259155263965572	0.222577106284974	0.119364299768935	0.369139537711455	193.27909868078	204.127136598212	273.022721247854	219.574054728963	220.35646740776	204.25996821574	229.950667926715	153.980243438795	239.073159250977	188.858704898292	263.70329922197	352.863228093117	216.51553743569	238.103551283066	279.786347802662	165.837168422314	165.669923756404	154.006266166209	282.685990295759	290.447816637989	203.471867258834	268.420714658933	233.744775233967	173.205643172881	187.495485232878	204.228862218652	261.622095682511	215.290802765871	245.257490717658	214.724269289423	212.153584902454	137.663944054666	224.930659168134
antisense	AL450998.2	ENSG00000237938.5	0	NA	NA	NA	NA	0	0	0	0	0	0	0	0	0	0	0	0	0	0	0	0	0	0	0	0	0	0	0	0	0	0	0	0	0	0	0	0	0
protein_coding	SLC25A34	ENSG00000162461.7	0.164145031056507	-0.00167458518175874	0.314904441818165	0.983784141329928	NA	0	0	0	0	0	0	0	0	0	0.843119218295944	0	0	0	0	0	0	0	0	0	0	0	0	0	0	2.16757786396391	0	1.05919876794539	0	0	0	0	0	1.34689017465948
antisense	SLC25A34-AS1	ENSG00000224459.1	0	NA	NA	NA	NA	0	0	0	0	0	0	0	0	0	0	0	0	0	0	0	0	0	0	0	0	0	0	0	0	0	0	0	0	0	0	0	0	0
protein_coding	TMEM82	ENSG00000162460.6	0	NA	NA	NA	NA	0	0	0	0	0	0	0	0	0	0	0	0	0	0	0	0	0	0	0	0	0	0	0	0	0	0	0	0	0	0	0	0	0
protein_coding	FBLIM1	ENSG00000162458.12	171.625089737541	-0.0573981628068735	0.179498950894686	0.698917595632511	0.874299456821849	147.416261705679	149.389133488077	243.689701609655	235.432180903832	179.585667270642	166.580944952642	156.585454826287	160.675036631786	245.931815458997	161.035770694525	130.558986379505	125.462481099775	118.612859638682	189.639996597132	233.498165261781	238.904039657888	130.49977234443	215.608772632693	175.688022006242	160.89555310162	180.291527950866	129.686412700383	164.584336119797	145.949932825879	230.847042512157	173.128020256421	142.991833672627	119.504640518343	158.230639172683	196.614993566219	157.881737601826	158.149650015181	140.076578164586
processed_pseudogene	RPL12P14	ENSG00000224321.1	0.17935475508296	-0.00136429736620413	0.314892979668056	0.983783929808052	NA	0	0	0	3.65956757881604	0	0	0	0	0	0	0	0	0	0	0	0	0	0	0	0	0	0	0	0	0	0	0	0.912249164262164	0	0	0	0	1.34689017465948
protein_coding	UQCRHL	ENSG00000233954.6	11.4169931186787	0.161890226378428	0.345516757588435	0.169207416429412	0.448275875870725	6.55183385358575	25.0882514254786	18.0510890081226	10.9787027364481	11.6488000391768	8.92397919389155	6.57001908362043	8.92639092398813	9.7980802971712	5.90183452807161	21.9752749351642	7.84140506873593	1.88274380378861	17.9104441230625	4.11450511474503	9.85171297558303	9.25530300315107	4.66685655049119	19.8144385721326	21.9403026956755	8.58531085480312	21.111741602388	1.7508971927638	7.91294816525851	6.50273359189174	17.6238104452644	6.35519260767233	9.12249164262164	20.7677713914146	11.2105040191265	7.89408688009132	7.37485414578566	18.8564624452328
processed_pseudogene	AL450998.1	ENSG00000178715.8	0.494693257456696	0.0109773979691584	0.314563388028215	0.760048256023174	NA	0	0	0	0	0	0.991553243765728	0	0	0	4.21559609147972	0	0	0.941371901894304	0	0	0	0.925530300315107	0.933371310098238	1.32096257147551	1.04477631884169	0.858531085480312	1.00532102868514	0	0	0	0	1.05919876794539	0	0	0.862346463009731	0	0.819428238420629	1.34689017465948
antisense	FLJ37453	ENSG00000179743.4	52.3528358068288	-0.137136914938519	0.273251032924277	0.391247323364762	0.679988862916706	68.7942554626504	30.790126749451	62.0506184654214	47.5743785246086	37.8586001273245	60.4847478697094	18.6150540702579	52.8144796335965	41.151937248119	42.9990801330932	64.6331615740123	58.8105380155194	80.0166116610158	44.2493325393308	53.4885664916854	42.6907562275264	27.7659090094532	50.4020507453049	89.8254548603345	30.298513246409	48.9362718723778	83.4416453808667	69.1604391141701	45.719256065938	36.8488236873865	75.6787154414294	34.9535593421978	68.4186873196623	61.3143726794146	71.5747564298077	35.5233909604109	18.0274212452538	72.7320694316122
protein_coding	SPEN	ENSG00000065526.10	647.29037897208	-0.291528679522947	0.196073892802923	0.0649083735970095	0.259401194810596	674.019907687634	673.961663293539	777.325020412278	851.459390004533	827.06480278155	703.011249829901	642.766867014198	519.962271322309	607.480978424614	720.866931643032	732.940052249299	792.96208757592	307.828611919437	608.955100184124	536.942917474227	591.102778534981	481.275756163855	646.826317898079	545.557542019384	662.388186145631	631.02034782803	689.650225678007	641.703821147933	678.755109286619	608.005590841878	718.429449327542	625.986471855724	699.69510898908	638.856205659706	637.274036164191	759.80586220879	461.338098230814	665.363746281785
unprocessed_pseudogene	AL034555.1	ENSG00000270620.1	0	NA	NA	NA	NA	0	0	0	0	0	0	0	0	0	0	0	0	0	0	0	0	0	0	0	0	0	0	0	0	0	0	0	0	0	0	0	0	0
protein_coding	ZBTB17	ENSG00000116809.11	39.1630505894169	0.239539297024006	0.276962596038449	0.181527821348062	0.464367194630535	37.6730446581181	47.8957527213683	48.5123017093294	25.6169730517123	31.063466771138	20.8226181190803	41.6101208629294	40.1687591579466	37.2327051292505	23.6073381122864	51.7065292592098	44.1079035116396	83.782099268593	48.4635546859337	41.1450511474503	22.9873302763604	26.8403787091381	62.535877776582	44.9127274301672	43.8806053913509	38.6338988466141	42.2234832047759	41.1460840299493	40.443957289099	33.5974568914407	50.7980418716444	25.4207704306893	17.3327341209811	21.7567128862439	54.3278271696131	30.5895866603539	31.1382730599839	40.4067052397845
processed_pseudogene	AL355994.4	ENSG00000234607.2	0	NA	NA	NA	NA	0	0	0	0	0	0	0	0	0	0	0	0	0	0	0	0	0	0	0	0	0	0	0	0	0	0	0	0	0	0	0	0	0
unprocessed_pseudogene	AL355994.1	ENSG00000231353.1	0	NA	NA	NA	NA	0	0	0	0	0	0	0	0	0	0	0	0	0	0	0	0	0	0	0	0	0	0	0	0	0	0	0	0	0	0	0	0	0
processed_pseudogene	AL355994.5	ENSG00000275503.1	0	NA	NA	NA	NA	0	0	0	0	0	0	0	0	0	0	0	0	0	0	0	0	0	0	0	0	0	0	0	0	0	0	0	0	0	0	0	0	0
unprocessed_pseudogene	TBC1D3P6	ENSG00000224966.4	0	NA	NA	NA	NA	0	0	0	0	0	0	0	0	0	0	0	0	0	0	0	0	0	0	0	0	0	0	0	0	0	0	0	0	0	0	0	0	0
protein_coding	SRARP	ENSG00000183888.4	0	NA	NA	NA	NA	0	0	0	0	0	0	0	0	0	0	0	0	0	0	0	0	0	0	0	0	0	0	0	0	0	0	0	0	0	0	0	0	0
antisense	AL355994.3	ENSG00000233078.1	0	NA	NA	NA	NA	0	0	0	0	0	0	0	0	0	0	0	0	0	0	0	0	0	0	0	0	0	0	0	0	0	0	0	0	0	0	0	0	0
protein_coding	HSPB7	ENSG00000173641.17	0.875119015801454	-0.00256673189148703	0.31485183319222	0.981419410610794	NA	0	0	0	0	0	0	0	0	0	1.68623843659189	10.341305851842	0	0	5.26777768325366	0	0	0	3.73348524039295	0	0	0	0	0	0	0	0	1.05919876794539	0	0	0	0	4.09714119210315	2.69378034931897
protein_coding	CLCNKA	ENSG00000186510.11	0	NA	NA	NA	NA	0	0	0	0	0	0	0	0	0	0	0	0	0	0	0	0	0	0	0	0	0	0	0	0	0	0	0	0	0	0	0	0	0
unprocessed_pseudogene	AL355994.2	ENSG00000232456.1	0	NA	NA	NA	NA	0	0	0	0	0	0	0	0	0	0	0	0	0	0	0	0	0	0	0	0	0	0	0	0	0	0	0	0	0	0	0	0	0
protein_coding	CLCNKB	ENSG00000184908.17	0	NA	NA	NA	NA	0	0	0	0	0	0	0	0	0	0	0	0	0	0	0	0	0	0	0	0	0	0	0	0	0	0	0	0	0	0	0	0	0
protein_coding	FAM131C	ENSG00000185519.8	0.141225116762968	-0.000986492404994067	0.314913848727143	0.983780951226647	NA	0	0	0	0	0	0	0	0	0	0	0	0	0	0	0	0	0	0	0	0	0	0	0	0	0	2.07338946414875	0	0	0	2.58703938902919	0	0	0
protein_coding	EPHA2	ENSG00000142627.12	419.03405381059	1.20850498298102	0.268806879147216	4.93859042164932e-07	1.85256173023382e-05	107.286279352467	270.268890356292	524.609774298562	246.41088364028	508.664268377385	317.297038005033	374.491087766364	269.279459540309	460.509773967046	373.501813705103	174.509536249833	203.876531787134	706.028926420728	894.468650616472	561.629948162697	564.010567852128	304.49946880367	448.018228847154	297.216578581989	515.074725188952	342.553903106645	240.271725855749	259.132784529043	427.299200923959	637.26789200539	433.338398007089	493.586625862551	444.265342995674	714.015759266731	317.343498387581	684.812036847922	533.44778321183	179.136393229711
antisense	AL451042.2	ENSG00000227959.1	1.60347219647229	-0.00527031247886771	0.314690709578539	0.950959470919363	NA	0	0	0	0	6.79513335618644	2.97465973129718	0	0.743865910332344	0.97980802971712	0.843119218295944	0	0	0	2.10711107330147	3.08587883605878	4.10488040649293	0.925530300315107	2.80011393029471	2.64192514295101	0	0	0	0	0	1.08378893198196	3.11008419622313	2.11839753589078	6.38574414983515	3.95576597931707	4.31173231504866	3.94704344004566	0	0
antisense	AL451042.1	ENSG00000224621.1	0.262637889203419	0.00652312542174312	0.314862403858259	0.803703206470235	NA	0	0	0	0	0	0	0	0	0	0	0	0	0	0	0	0	0	0	0	1.04477631884169	1.71706217096062	0	0	1.758432925613	0	4.1467789282975	0	0	0	0	0	0	0
antisense	ARHGEF19-AS1	ENSG00000234166.1	0	NA	NA	NA	NA	0	0	0	0	0	0	0	0	0	0	0	0	0	0	0	0	0	0	0	0	0	0	0	0	0	0	0	0	0	0	0	0	0
protein_coding	ARHGEF19	ENSG00000142632.16	65.1037986657536	0.108970012288538	0.249993517544691	0.4990911054722	0.758858596769259	58.9665046822717	51.3168779157517	58.6660392763984	70.7516398571102	27.1805334247458	49.5776621882864	95.2652767124962	73.6427251229021	59.7682898127443	63.2339413721958	85.3157732776962	63.7114161834794	111.081884423528	67.4275543456469	41.1450511474503	77.9927277233656	60.1594695204819	81.2033039785467	30.3821391439367	56.4179212174512	50.6533340433384	55.2926565776828	66.5340933250244	59.7867194708421	99.70858174234	76.7154101735038	69.9071186843956	66.594188991138	88.0157930398048	61.2265988736909	53.2850864406164	62.2765461199678	55.2224971610389
transcribed_unprocessed_pseudogene	ANO7L1	ENSG00000237276.8	2.14713003333298	-0.00694922376387492	0.312336133703221	0.842329864934183	NA	3.27591692679287	0	3.38457918902298	2.4397117192107	0	0	6.57001908362043	2.23159773099703	2.93942408915136	2.52935765488783	0	2.94052690077597	0	0	5.14313139343129	8.20976081298585	2.77659090094532	0	0	8.35821055073351	0	0	0	4.3960823140325	2.16757786396391	3.11008419622313	3.17759630383616	3.64899665704866	0	0.862346463009731	0	0	2.69378034931897
protein_coding	CPLANE2	ENSG00000132881.11	7.62436898329481	-0.0664298389146694	0.30784701574839	0.480697497247552	0.745455642269824	7.37081308528397	2.28075012958897	1.12819306300766	4.87942343842139	15.531733385569	10.907085681423	0	6.6947931929911	2.93942408915136	8.43119218295944	20.6826117036839	8.82158070232792	7.53097521515443	0	4.11450511474503	1.64195216259717	5.55318180189064	11.2004557211789	13.2096257147551	4.17910527536676	12.8779662822047	24.1277046884434	13.1317289457285	8.79216462806501	4.33515572792783	7.25686312452063	3.17759630383616	10.0347408068838	1.97788298965853	2.58703938902919	1.97352172002283	18.8468494836745	5.38756069863794
processed_pseudogene	MT1XP1	ENSG00000233929.1	0.685621202818251	-0.00373610778562701	0.314829517220549	0.974369545955642	NA	0	0	0	0	1.94146667319613	0	1.0950031806034	0.743865910332344	0	0	0	0	0	0	0	0.820976081298585	0.925530300315107	0	0	0	0	0	0	0	0	0	0	0	8.9004734534634	1.72469292601946	2.96028258003425	0.819428238420629	2.69378034931897
protein_coding	FBXO42	ENSG00000037637.10	51.1330602830456	0.0126195263135611	0.242219909319506	0.937722839692682	0.978201518699823	41.7679408166092	63.861003628491	77.8453213475286	65.8722164186888	59.2147335324819	55.5269816508808	55.8451622107736	66.2040660195786	39.1923211886848	61.5477029356039	42.6578866388481	61.7510649162954	32.9480165663006	28.4459994895698	60.6889504424892	46.7956366340194	50.9041665173309	48.5353081251084	39.6288771442652	43.8806053913509	50.6533340433384	22.1170626310731	55.1532615720597	70.3373170245201	45.5191351432422	51.8347366037188	32.835161806307	34.6654682419622	62.3033141742438	68.1253705777688	44.4042387005137	33.5965577752458	72.7320694316122
protein_coding	SZRD1	ENSG00000055070.16	499.919421608258	0.137291553924557	0.129200219766619	0.239581732175808	0.535254682906931	530.698542140446	493.782403056011	458.04638358111	434.268686019504	478.571534942845	448.182066182109	536.551558495668	544.509846363276	551.631920730738	497.440338794607	488.626701499533	557.719935513843	554.468050215745	449.868214149863	399.106996130268	524.603715949796	485.903407665431	523.621304965112	521.780215732825	503.582185681694	497.948029578581	410.170979703538	407.083597317584	626.881337981035	525.637632011249	533.897787018303	549.724160563656	486.228804551733	489.526039940487	418.23803455972	510.155364625902	583.432905755488	475.452231654798
processed_pseudogene	RPL22P3	ENSG00000226457.1	1.24398711655999	-0.0162007717837296	0.315305883735811	0.453609678160621	NA	5.73285462188753	0	0	0	4.85366668299032	0	0	0.743865910332344	0	4.21559609147972	0	0	0	0	2.05725255737252	0	0.925530300315107	0	2.64192514295101	5.22388159420844	0	0	0	0	0	0	1.05919876794539	8.21024247835947	0	0	0	0	5.38756069863794
protein_coding	SPATA21	ENSG00000187144.11	0	NA	NA	NA	NA	0	0	0	0	0	0	0	0	0	0	0	0	0	0	0	0	0	0	0	0	0	0	0	0	0	0	0	0	0	0	0	0	0
protein_coding	NECAP2	ENSG00000157191.19	196.191898378542	0.471738356641947	0.19520801092029	0.00422793617353027	0.0418113245205207	155.606054022662	206.407886727801	197.433786026341	153.701838310274	277.629734267046	179.471137121597	256.230744261197	163.650500273116	285.124136647682	162.722009131117	188.728831796116	192.11442418403	292.766661489129	221.246662696654	192.35311411433	214.274757218931	169.372044957665	181.074034159058	178.329947149193	211.044816406021	148.525877788094	178.947143105955	142.69812121025	218.924899238819	151.730450477474	144.100567758338	234.082927715931	144.135367953422	248.224315202146	168.157560286898	266.425432203082	194.204492505689	154.892370085841
lincRNA	LINC01772	ENSG00000226029.1	6.76695198120544	0.061429416800171	0.306488707260635	0.52641147916937	0.776437309756445	9.00877154868041	4.56150025917793	4.51277225203064	0	3.88293334639225	8.92397919389155	1.0950031806034	11.1579886549852	2.93942408915136	3.37247687318378	3.87798969444074	0.980175633591991	9.41371901894304	18.9639996597132	7.20038395080381	9.03073689428444	2.77659090094532	0	13.2096257147551	18.8059737391504	1.71706217096062	6.03192617211085	7.0035887710552	14.9466798677105	9.75410038783761	3.11008419622313	3.17759630383616	5.47349498557298	2.9668244844878	3.44938585203892	13.8146520401598	7.37485414578566	10.7751213972759
transcribed_unprocessed_pseudogene	CROCCP3	ENSG00000080947.14	1.06541205531759	-0.0148081801664428	0.315069523623681	0.617404709157387	NA	0	0	0	2.4397117192107	0	0	2.19000636120681	0	0.97980802971712	2.52935765488783	2.58532646296049	0	0	0	0	0	0	0	0	2.08955263768338	4.29265542740156	0	2.6263457891457	0	0	0	0	0	4.94470747414633	2.58703938902919	7.89408688009132	0	0
snRNA	RNU1-1	ENSG00000206652.1	0.213941134073324	-0.00139384052349774	0.314899460043623	0.983785363195913	NA	0	0	0	0	0	0	0	0	0	0	1.29266323148025	0	0	0	0	0	0	0	0	0	0	0	0	0	0	0	2.11839753589078	3.64899665704866	0	0	0	0	0
lincRNA	AL137802.2	ENSG00000261135.1	0	NA	NA	NA	NA	0	0	0	0	0	0	0	0	0	0	0	0	0	0	0	0	0	0	0	0	0	0	0	0	0	0	0	0	0	0	0	0	0
lincRNA	AL137802.3	ENSG00000285853.1	0	NA	NA	NA	NA	0	0	0	0	0	0	0	0	0	0	0	0	0	0	0	0	0	0	0	0	0	0	0	0	0	0	0	0	0	0	0	0	0
lincRNA	AL137802.1	ENSG00000224174.2	0	NA	NA	NA	NA	0	0	0	0	0	0	0	0	0	0	0	0	0	0	0	0	0	0	0	0	0	0	0	0	0	0	0	0	0	0	0	0	0
lincRNA	LINC01783	ENSG00000233421.4	0.0609285471930389	-0.00049702209678054	0.314927609308847	0.983774152776685	NA	0	0	0	0	0	0	0	0	0	0	0	0	0	0	0	0	0	0	0	0	0	2.01064205737028	0	0	0	0	0	0	0	0	0	0	0
snRNA	RNU1-6P	ENSG00000277344.1	0	NA	NA	NA	NA	0	0	0	0	0	0	0	0	0	0	0	0	0	0	0	0	0	0	0	0	0	0	0	0	0	0	0	0	0	0	0	0	0
unprocessed_pseudogene	AL355149.1	ENSG00000225710.1	0	NA	NA	NA	NA	0	0	0	0	0	0	0	0	0	0	0	0	0	0	0	0	0	0	0	0	0	0	0	0	0	0	0	0	0	0	0	0	0
protein_coding	NBPF1	ENSG00000219481.10	44.5976866958031	0.0868550431661503	0.236014942447589	0.580922201260082	0.807129033115882	33.578148499627	36.4920020734234	21.4356681971456	34.1559640689497	26.2098000881477	62.4678543572409	48.1801399465498	48.3512841716024	33.3134730103821	42.9990801330932	32.3165807870061	37.2466740764956	40.4789917814551	46.3564436126322	38.0591723113916	30.3761150080477	55.5318180189064	54.1355359856978	52.8385028590203	70.0000133623931	48.0777407868975	61.3245827497936	28.0143550842208	36.0478749750665	42.2677683472963	51.8347366037188	48.7231433254878	50.173704034419	37.5797768035121	56.0525200956325	39.4704344004566	54.9016919741822	72.7320694316122
lincRNA	AL137798.1	ENSG00000271732.1	0.0304642735965194	-0.000465914477069925	0.31492847727874	0.983772938443994	NA	0	0	0	0	0	0	0	0	0	0	0	0	0	0	0	0	0	0	0	0	0	1.00532102868514	0	0	0	0	0	0	0	0	0	0	0
transcribed_unprocessed_pseudogene	CROCCP2	ENSG00000215908.10	42.0858304942732	-0.639178549757456	0.416311975815249	0.0128116419241824	0.0921502961803782	66.3373177675557	28.5093766198621	59.794232339406	45.1346668053979	51.4488668396974	49.5776621882864	45.990133585343	40.9126250682789	35.2730890698163	39.6266032599094	37.4872337129271	69.5924699850313	32.9480165663006	23.1782218063161	44.2309299835091	22.1663541950618	40.7233332138647	35.468109783733	46.2336900016427	20.8955263768338	36.9168366756534	59.3139406924233	46.3987756082407	32.5310091238405	29.2623011635128	34.2109261584544	28.5983667345255	38.3144648990109	45.4913087621463	87.0969927639828	39.4704344004566	39.3325554441902	36.3660347158061
transcribed_unprocessed_pseudogene	AL137798.3	ENSG00000283773.1	0	NA	NA	NA	NA	0	0	0	0	0	0	0	0	0	0	0	0	0	0	0	0	0	0	0	0	0	0	0	0	0	0	0	0	0	0	0	0	0
unprocessed_pseudogene	MST1P2	ENSG00000186301.8	0	NA	NA	NA	NA	0	0	0	0	0	0	0	0	0	0	0	0	0	0	0	0	0	0	0	0	0	0	0	0	0	0	0	0	0	0	0	0	0
lincRNA	AL137798.2	ENSG00000282143.1	0	NA	NA	NA	NA	0	0	0	0	0	0	0	0	0	0	0	0	0	0	0	0	0	0	0	0	0	0	0	0	0	0	0	0	0	0	0	0	0
snRNA	RNU1-3	ENSG00000207513.1	0	NA	NA	NA	NA	0	0	0	0	0	0	0	0	0	0	0	0	0	0	0	0	0	0	0	0	0	0	0	0	0	0	0	0	0	0	0	0	0
unprocessed_pseudogene	AL021920.2	ENSG00000280114.1	0	NA	NA	NA	NA	0	0	0	0	0	0	0	0	0	0	0	0	0	0	0	0	0	0	0	0	0	0	0	0	0	0	0	0	0	0	0	0	0
processed_pseudogene	EIF1AXP1	ENSG00000236698.1	4.95789343296282	-0.027583015405628	0.298969165030718	0.770001367615988	NA	9.82775078037862	3.42112519438345	12.4101236930843	2.4397117192107	4.85366668299032	0.991553243765728	7.66502226422383	0.743865910332344	5.87884817830272	3.37247687318378	6.46331615740123	10.7819319695119	12.2378347246259	2.10711107330147	4.11450511474503	4.92585648779151	0	4.66685655049119	1.32096257147551	5.22388159420844	12.0194351967244	3.01596308605542	1.7508971927638	2.6376493884195	2.16757786396391	1.03669473207438	5.29599383972694	2.73674749278649	9.88941494829267	1.72469292601946	2.96028258003425	8.19428238420629	6.73445087329742
transcribed_unprocessed_pseudogene	ESPNP	ENSG00000268869.5	0	NA	NA	NA	NA	0	0	0	0	0	0	0	0	0	0	0	0	0	0	0	0	0	0	0	0	0	0	0	0	0	0	0	0	0	0	0	0	0
lincRNA	AL021920.1	ENSG00000279151.1	0	NA	NA	NA	NA	0	0	0	0	0	0	0	0	0	0	0	0	0	0	0	0	0	0	0	0	0	0	0	0	0	0	0	0	0	0	0	0	0
lincRNA	AL021920.3	ENSG00000282740.1	0	NA	NA	NA	NA	0	0	0	0	0	0	0	0	0	0	0	0	0	0	0	0	0	0	0	0	0	0	0	0	0	0	0	0	0	0	0	0	0
protein_coding	CROCC	ENSG00000058453.16	31.6971595912877	-1.13791106133659	0.551691671675124	0.00190822416025728	0.0229448856960615	60.6044631456682	25.0882514254786	18.0510890081226	52.45380196303	19.4146667319613	57.5100881384122	8.76002544482724	43.144222799276	12.7375043863226	28.6660534220621	73.681804194374	61.7510649162954	11.2964628227316	0	26.7442832458427	15.5985455446731	37.9467423129194	16.8006835817683	40.9498397157407	13.582092144942	15.4535595386456	50.2660514342571	49.9005699937683	28.134926809808	19.5082007756752	19.6971999094131	24.3615716627439	33.7532190777001	27.6903618552195	38.8055908354379	26.6425432203082	19.6662777220951	67.3445087329742
transcribed_unprocessed_pseudogene	CROCCP4	ENSG00000227684.2	0	NA	NA	NA	NA	0	0	0	0	0	0	0	0	0	0	0	0	0	0	0	0	0	0	0	0	0	0	0	0	0	0	0	0	0	0	0	0	0
snRNA	RNU1-4	ENSG00000207389.1	0	NA	NA	NA	NA	0	0	0	0	0	0	0	0	0	0	0	0	0	0	0	0	0	0	0	0	0	0	0	0	0	0	0	0	0	0	0	0	0
transcribed_unprocessed_pseudogene	MST1L	ENSG00000186715.11	0.127076597711226	-0.000910854494844183	0.31490352754024	0.98377933251396	NA	0	0	0	0	0	0	0	0	0	0	0	0	0	0	0	0	0	0	0	3.13432895652507	0	0	0	0	0	0	1.05919876794539	0	0	0	0	0	0
lincRNA	BX284668.1	ENSG00000223643.6	0	NA	NA	NA	NA	0	0	0	0	0	0	0	0	0	0	0	0	0	0	0	0	0	0	0	0	0	0	0	0	0	0	0	0	0	0	0	0	0
unprocessed_pseudogene	BX284668.3	ENSG00000230239.1	0	NA	NA	NA	NA	0	0	0	0	0	0	0	0	0	0	0	0	0	0	0	0	0	0	0	0	0	0	0	0	0	0	0	0	0	0	0	0	0
miRNA	MIR3675	ENSG00000263811.1	0	NA	NA	NA	NA	0	0	0	0	0	0	0	0	0	0	0	0	0	0	0	0	0	0	0	0	0	0	0	0	0	0	0	0	0	0	0	0	0
lincRNA	BX284668.2	ENSG00000228549.3	0.289329099965429	-0.00331988784069924	0.314919608245143	0.906325385034475	NA	0	0	0	0	0	0	0	0	0	0	0	0	0	0	0	0	0	0	0	0	1.71706217096062	2.01064205737028	0.8754485963819	0	0	0	0	0	4.94470747414633	0	0	0	0
snRNA	RNU1-5P	ENSG00000277234.1	0	NA	NA	NA	NA	0	0	0	0	0	0	0	0	0	0	0	0	0	0	0	0	0	0	0	0	0	0	0	0	0	0	0	0	0	0	0	0	0
lincRNA	BX284668.5	ENSG00000238142.1	25.293339069328	-0.101890352483498	0.283715521766962	0.476196406097894	0.741377000315066	43.4058992800056	28.5093766198621	14.6665098190996	26.8368289113177	30.09273343454	17.8479583877831	24.0900699732749	22.3159773099703	11.7576963566054	15.176145929327	36.1945704814469	38.2268497100876	43.303107487138	14.7497775131103	44.2309299835091	27.0922106828533	13.8829545047266	15.86731227167	29.0611765724612	37.6119474783008	9.44384194028344	37.1968780613502	25.3880092950751	13.1882469420975	28.1785122315309	21.7705893735619	22.2431741268531	29.1919732563892	10.8783564431219	24.1457009642725	9.86760860011415	27.8605601063014	40.4067052397845
processed_pseudogene	BX284668.4	ENSG00000235241.1	0	NA	NA	NA	NA	0	0	0	0	0	0	0	0	0	0	0	0	0	0	0	0	0	0	0	0	0	0	0	0	0	0	0	0	0	0	0	0	0
snRNA	RNU1-2	ENSG00000207005.1	0.0331819145637395	-0.00050392627687727	0.314924325303102	0.983773667451078	NA	0	0	0	0	0	0	1.0950031806034	0	0	0	0	0	0	0	0	0	0	0	0	0	0	0	0	0	0	0	0	0	0	0	0	0	0
lincRNA	BX284668.6	ENSG00000272426.1	0.422152326898418	0.0107461742283012	0.31497455605137	0.672234820258942	NA	0	1.14037506479448	0	0	5.82440001958838	0	0	0	0	0	0	0	0	0	0	0	0	0	0	0	0	0	0	3.516865851226	0	0	0	0	0	3.44938585203892	0	0	0
protein_coding	MFAP2	ENSG00000117122.13	0.0901813871451079	-0.00129617164382649	0.314886068095875	0.983778770501043	NA	0	0	0	0	0	0	0	0	0	0	1.29266323148025	0	0	0	0	0.820976081298585	0	0	0	0	0	0	0	0	0	0	0	0	0	0.862346463009731	0	0	0
antisense	AL049569.1	ENSG00000226526.1	0	NA	NA	NA	NA	0	0	0	0	0	0	0	0	0	0	0	0	0	0	0	0	0	0	0	0	0	0	0	0	0	0	0	0	0	0	0	0	0
protein_coding	ATP13A2	ENSG00000159363.17	39.7981545721033	0.140473424660748	0.242531969462625	0.391743524638647	0.680235731626539	36.8540654264198	34.2112519438345	41.7431433312835	29.2765406305284	38.8293334639225	22.8057246066117	54.7501590301702	26.7791727719644	28.4144328617965	42.1559609147972	59.4625086480913	25.4845664733918	52.716826506081	48.4635546859337	43.2023037048229	50.0795409592137	37.0212120126043	41.0683376443225	33.0240642868877	58.5074738551346	40.3509610175747	34.1809149752948	42.0215326263312	41.3231737519055	43.3515572792783	31.1008419622313	55.0783359331602	27.3674749278649	43.5134257724878	24.1457009642725	40.457195260468	34.4159860136664	51.1818266370604
protein_coding	SDHB	ENSG00000117118.9	434.701330357685	-0.0867549784262791	0.161999827113603	0.541412596316672	0.785363148406026	605.225652224984	383.166021770946	532.507125739616	319.602235216601	453.332468191296	409.511489675246	510.271482161186	473.842584881703	590.824241919423	498.283458012903	438.212835471803	304.834622047109	397.258942599396	419.315103586992	411.450511474503	394.88949510462	484.977877365116	454.551828017842	439.880536301344	416.865751217834	444.719102278802	445.357215707518	391.325522582709	404.43957289099	430.264205996837	458.219071576874	353.77238849376	353.95267573372	399.532363911024	374.258364946223	391.744061424532	452.324387608187	506.430705671966
protein_coding	PADI2	ENSG00000117115.12	0.536657384093683	-0.00534976983946559	0.314962141832817	0.672185944313058	NA	1.63795846339644	0	0	0	0	0	0	0	0	0	0	0	0	0	0	0	0	0.933371310098238	0	0	0	0	3.5017943855276	0	6.50273359189174	1.03669473207438	0	0	0	0	0	4.09714119210315	0
lincRNA	AL590644.1	ENSG00000204362.6	0.0261317110002949	-0.00058202992444961	0.314922000510955	0.983773667451078	NA	0	0	0	0	0	0	0	0	0	0	0	0	0	0	0	0	0	0	0	0	0	0	0	0	0	0	0	0	0	0.862346463009731	0	0	0
lincRNA	AL590644.3	ENSG00000282843.1	0	NA	NA	NA	NA	0	0	0	0	0	0	0	0	0	0	0	0	0	0	0	0	0	0	0	0	0	0	0	0	0	0	0	0	0	0	0	0	0
protein_coding	PADI1	ENSG00000142623.10	24.6680259954884	-0.145828808681139	0.329685639093318	0.23561209026251	0.531479979424857	28.6642731094377	17.1056259719172	3.38457918902298	20.7375496132909	5.82440001958838	41.6452362381606	16.4250477090511	43.8880887096083	0	26.1366957671743	43.9505498703283	40.1872009772716	22.5929256454633	0	5.14313139343129	18.0614737885689	19.4361363066172	4.66685655049119	29.0611765724612	5.22388159420844	36.0583055901731	44.2341252621462	70.035887710552	36.0478749750665	21.6757786396391	35.2476208905288	3.17759630383616	20.9817307780298	26.7014203603902	61.2265988736909	4.93380430005708	31.9577012984045	29.6315838425087
protein_coding	PADI3	ENSG00000142619.4	725.471516443955	-0.623105765704024	0.23822950152896	0.00138250231693298	0.0176939169502406	846.00554634426	655.715662256828	456.918190518103	814.863714216373	414.503134727373	1049.06333190414	721.607096017643	913.467337888119	282.18471255853	771.454084740789	783.353918277029	894.900353469488	450.917141007372	516.242212958859	1074.91446122714	664.990625851854	650.64780112152	529.221532825701	783.330804884976	462.835909246868	829.341028573982	1087.75735303732	1176.60291353727	633.915069683487	490.956386187826	770.264185931261	508.415408613786	679.625627375312	770.385424471999	1198.66158358353	494.367190865719	620.307176484416	942.823122261639
miRNA	MIR3972	ENSG00000266634.1	0	NA	NA	NA	NA	0	0	0	0	0	0	0	0	0	0	0	0	0	0	0	0	0	0	0	0	0	0	0	0	0	0	0	0	0	0	0	0	0
protein_coding	PADI4	ENSG00000159339.13	0.498267576323085	-0.00363723752341928	0.314902174178345	0.814249266240653	NA	0	0	0	0	2.91220000979419	0	0	0	0	0	0	0	0	0	0	0	5.55318180189064	0	0	0	0	0	2.6263457891457	0	0	2.07338946414875	0	0	0	0	0	3.27771295368252	0
protein_coding	PADI6	ENSG00000276747.1	0	NA	NA	NA	NA	0	0	0	0	0	0	0	0	0	0	0	0	0	0	0	0	0	0	0	0	0	0	0	0	0	0	0	0	0	0	0	0	0
antisense	AC004824.1	ENSG00000227751.1	0	NA	NA	NA	NA	0	0	0	0	0	0	0	0	0	0	0	0	0	0	0	0	0	0	0	0	0	0	0	0	0	0	0	0	0	0	0	0	0
protein_coding	RCC2	ENSG00000179051.13	3087.77852914441	0.248460263352851	0.119413421077389	0.0233097983862083	0.138453088012272	2523.27501286221	2937.60616691059	2616.27971311477	2913.01579273757	2744.26314256273	3012.33875456028	2804.30314552532	3741.64552897169	2687.61342551406	3186.14752594037	3051.97788952486	2695.48299237797	4037.54408722467	2800.35061641765	2948.04291471482	2868.49042805726	3228.24968749909	2731.97782465754	2694.76364581003	2748.80649487248	2968.80049359092	2856.11704249449	3439.63753518449	3439.49480249903	3361.91326700803	3332.97356361912	3451.92878473402	3626.1904279421	2950.0124790757	2975.09529738357	3281.96662039797	4185.63944185257	3054.74691612771
protein_coding	ARHGEF10L	ENSG00000074964.16	35.2304376067938	-0.0832726802745813	0.296570105891706	0.49743098108647	0.757584597237848	18.836522329059	29.6497516846566	49.6404947723371	59.772937120662	14.561000048971	14.8732986564859	20.8050604314647	35.7055636959525	24.495200742928	63.2339413721958	41.3652234073679	91.1563339240551	39.5376198795608	21.0711107330147	20.5725255737252	13.1356173007774	22.2127272075626	29.8678819231436	47.5546525731183	71.0447896812348	26.6144636498897	28.148988803184	27.1389064878389	29.893359735421	16.2568339797293	44.5778734791981	72.0255162202864	42.8757107203217	28.6793033500487	19.8339686492238	28.616064940331	31.1382730599839	37.7129248904656
lincRNA	AL136529.1	ENSG00000236648.1	0	NA	NA	NA	NA	0	0	0	0	0	0	0	0	0	0	0	0	0	0	0	0	0	0	0	0	0	0	0	0	0	0	0	0	0	0	0	0	0
protein_coding	ACTL8	ENSG00000117148.7	1.10019451825883	0.00628915498480207	0.314276988810035	0.643473574499219	NA	0	1.14037506479448	7.89735144105363	0	0	0	0	0	0	0.843119218295944	7.75597938888147	0.980175633591991	0	0	0	0	0	0	2.64192514295101	0	0.858531085480312	0	0	2.6376493884195	0	0	0	3.64899665704866	0	0	0	6.55542590736503	1.34689017465948
lincRNA	AL357509.1	ENSG00000284653.1	0	NA	NA	NA	NA	0	0	0	0	0	0	0	0	0	0	0	0	0	0	0	0	0	0	0	0	0	0	0	0	0	0	0	0	0	0	0	0	0
lincRNA	LINC01654	ENSG00000261781.1	0	NA	NA	NA	NA	0	0	0	0	0	0	0	0	0	0	0	0	0	0	0	0	0	0	0	0	0	0	0	0	0	0	0	0	0	0	0	0	0
protein_coding	IGSF21	ENSG00000117154.11	0	NA	NA	NA	NA	0	0	0	0	0	0	0	0	0	0	0	0	0	0	0	0	0	0	0	0	0	0	0	0	0	0	0	0	0	0	0	0	0
TEC	AL365209.1	ENSG00000280222.1	0.0400291688325911	-0.000466639155483594	0.314928739459555	0.983772938443994	NA	0	0	0	0	0	0	0	0	0	0	0	0	0	0	0	0	0	0	1.32096257147551	0	0	0	0	0	0	0	0	0	0	0	0	0	0
antisense	IGSF21-AS1	ENSG00000230035.2	0	NA	NA	NA	NA	0	0	0	0	0	0	0	0	0	0	0	0	0	0	0	0	0	0	0	0	0	0	0	0	0	0	0	0	0	0	0	0	0
lincRNA	AL591896.1	ENSG00000225387.1	0	NA	NA	NA	NA	0	0	0	0	0	0	0	0	0	0	0	0	0	0	0	0	0	0	0	0	0	0	0	0	0	0	0	0	0	0	0	0	0
protein_coding	KLHDC7A	ENSG00000179023.8	0.031170493293523	-0.000466267028488658	0.314928743023125	0.983772938443994	NA	0	0	0	0	0	0	0	0	0	0	0	0	0	0	1.02862627868626	0	0	0	0	0	0	0	0	0	0	0	0	0	0	0	0	0	0
processed_pseudogene	DYNLL1P3	ENSG00000235282.3	0	NA	NA	NA	NA	0	0	0	0	0	0	0	0	0	0	0	0	0	0	0	0	0	0	0	0	0	0	0	0	0	0	0	0	0	0	0	0	0
processed_pseudogene	AL031737.1	ENSG00000225478.2	0	NA	NA	NA	NA	0	0	0	0	0	0	0	0	0	0	0	0	0	0	0	0	0	0	0	0	0	0	0	0	0	0	0	0	0	0	0	0	0
protein_coding	PAX7	ENSG00000009709.11	0	NA	NA	NA	NA	0	0	0	0	0	0	0	0	0	0	0	0	0	0	0	0	0	0	0	0	0	0	0	0	0	0	0	0	0	0	0	0	0
protein_coding	TAS1R2	ENSG00000179002.5	0	NA	NA	NA	NA	0	0	0	0	0	0	0	0	0	0	0	0	0	0	0	0	0	0	0	0	0	0	0	0	0	0	0	0	0	0	0	0	0
protein_coding	AL080251.1	ENSG00000255275.3	0	NA	NA	NA	NA	0	0	0	0	0	0	0	0	0	0	0	0	0	0	0	0	0	0	0	0	0	0	0	0	0	0	0	0	0	0	0	0	0
protein_coding	ALDH4A1	ENSG00000159423.16	117.261520531223	-0.103032590851005	0.235139277313317	0.522141555179386	0.773897659319693	90.9066947185023	82.1070046652028	152.306063506034	100.028180487639	68.9220668984625	89.2397919389155	118.260343505168	120.50627747384	112.677923417469	93.5862332308498	188.728831796116	133.303886168511	161.91596712582	107.462664738375	80.2328497375282	152.701551121537	119.393408740649	110.137814591592	146.626845433781	68.9552370435514	83.2775152915903	101.537423897199	166.335233312561	88.8008627434566	127.887093973871	112.999725796107	153.583821352081	162.380351238665	112.739330410536	145.736552248645	111.50397718129	106.525670994682	98.3229827501424
miRNA	MIR4695	ENSG00000265606.1	0	NA	NA	NA	NA	0	0	0	0	0	0	0	0	0	0	0	0	0	0	0	0	0	0	0	0	0	0	0	0	0	0	0	0	0	0	0	0	0
miRNA	MIR1290	ENSG00000221662.1	0	NA	NA	NA	NA	0	0	0	0	0	0	0	0	0	0	0	0	0	0	0	0	0	0	0	0	0	0	0	0	0	0	0	0	0	0	0	0	0
protein_coding	IFFO2	ENSG00000169991.10	122.186176432687	-0.502355582204884	0.275694308867093	0.0134797533180682	0.0957734329067414	104.829341657372	87.8088799891752	73.332549095498	128.084865258562	75.717200254649	90.2313451826813	122.640356227581	126.457204756499	119.536579625489	225.955950503313	74.9744674258542	135.264237435695	92.2544463856418	99.0342204451689	168.694709704546	79.6346798859628	131.425302644745	146.539295685423	171.725134291816	142.08957936247	163.120906241259	117.622560356162	162.833438927033	72.9749664129396	102.959948538286	104.706167939512	73.0847149882318	128.627132160965	69.2259046380487	143.149512859615	165.775824481918	172.899358306753	158.933040609819
3prime_overlapping_ncRNA	AL137127.1	ENSG00000272084.1	1.22650328083193	0.00690276329154007	0.314140122707986	0.967604541459748	NA	0.818979231698219	0	3.38457918902298	7.31913515763209	0	0	0	1.48773182066469	1.95961605943424	0	0	0	0.941371901894304	3.1606666099522	0	0	0	3.73348524039295	0	0	0	0	0	0	6.50273359189174	4.1467789282975	0	4.56124582131082	0	0	0	2.45828471526189	0
protein_coding	UBR4	ENSG00000127481.14	192.488503149344	-0.310178535035951	0.346212759575521	0.100994454930869	0.335646253986518	122.027905523035	164.214009330406	259.484404491762	235.432180903832	247.537000832506	229.048799309883	150.015435742666	105.628959267193	173.42602125993	218.36787753865	164.168230397991	202.896356153542	33.8893884681949	261.281773089382	189.267235278272	136.282029495565	140.680605647896	220.275629183184	274.760214866905	230.895566464013	214.632771370078	161.856685618308	188.221448222109	130.124036495362	169.071073389185	307.898335426089	302.930847632381	253.605267664882	179.987352058927	194.02795417719	187.484563402169	111.442240425206	191.258404801647
antisense	AL035413.1	ENSG00000230424.1	2.85553683428345	-0.0244190360509575	0.313204677527706	0.658940324937431	NA	0	0	0	0	0	7.93242595012582	0	3.71932955166172	0	5.05871530977566	1.29266323148025	2.94052690077597	0	7.37488875655513	6.17175767211755	8.20976081298585	9.25530300315107	4.66685655049119	2.64192514295101	0	5.15118651288187	0	1.7508971927638	1.758432925613	1.08378893198196	1.03669473207438	1.05919876794539	0	9.88941494829267	0	5.92056516006849	3.27771295368252	4.04067052397845
protein_coding	EMC1	ENSG00000127463.14	324.931733662018	-0.00617945288014196	0.147271025807836	0.95102444025342	0.982745684007452	226.857247180407	299.918642040949	300.099354760038	280.56684770923	299.956601008802	242.930544722603	295.650858762919	278.949716374629	289.04336876655	349.894475592817	387.798969444074	316.596729650213	296.532149096706	357.155326924598	357.961944982818	309.507982649567	308.20159000493	337.880414255562	334.203530583303	405.373211710575	385.48045738066	314.665481978449	355.432130131052	287.503783337726	287.204066975218	319.301977478908	276.450878433746	307.427968356349	473.702976023219	384.60652250234	361.154474764178	391.686697965061	303.050289298384
protein_coding	MRTO4	ENSG00000053372.4	723.518038748448	-0.0608105495806236	0.110225651823061	0.558534341141661	0.79392809709327	559.362815249883	610.100659665048	600.198709520076	681.89942551939	520.313068416562	583.033307334248	719.417089656437	774.364412655971	665.289652177924	950.195359019529	582.991117397591	629.272756766058	589.298810585834	687.971765432929	824.958275506379	512.289074730317	501.637422770788	744.830305458394	804.466206028584	818.059857653042	1010.49108761033	818.331317349705	862.316867436172	744.696343997106	719.635850836019	829.3557856595	539.132172884202	621.241680862534	746.650828596097	982.212621368084	851.574622189851	993.147024965803	797.358983398415
polymorphic_pseudogene	AKR7L	ENSG00000211454.13	0.564396257237842	-0.00769115595317395	0.315019929188372	0.617064255867423	NA	1.63795846339644	0	0	0	0	0	1.0950031806034	2.97546364132938	0	0	0	2.94052690077597	0	0	0	2.46292824389576	0	3.73348524039295	0	0	0	0	0	0	0	0	0	0	0	0	2.96028258003425	0.819428238420629	0
protein_coding	AKR7A3	ENSG00000162482.4	0.181637628720752	0.00634218182429005	0.314855377695033	0.874172056431665	NA	0	1.14037506479448	0	0	4.85366668299032	0	0	0	0	0	0	0	0	0	0	0	0	0	0	0	0	0	0	0	0	0	0	0	0	0	0	0	0
processed_pseudogene	AL035413.2	ENSG00000270728.1	0	NA	NA	NA	NA	0	0	0	0	0	0	0	0	0	0	0	0	0	0	0	0	0	0	0	0	0	0	0	0	0	0	0	0	0	0	0	0	0
protein_coding	AKR7A2	ENSG00000053371.12	396.629075241011	-0.140891605165151	0.171693463380782	0.329888425365171	0.629881005969407	404.57574045892	305.620517364921	505.430492227432	400.112721950554	318.400534404165	435.291874013155	348.211011431883	351.848575587199	335.094346163255	334.71832966349	496.382680888414	479.305884826483	505.516711317241	358.208882461249	558.544069326638	383.395829966439	367.435529225097	406.949891202832	435.917648586917	331.194093072815	377.753677611337	336.782544609522	465.738653275171	375.425429618376	329.471835322515	385.650440331668	416.265115802537	340.268938269787	427.222725766243	362.185514464087	404.57195260468	339.243290706141	466.024000432182
snRNA	RNU6-1099P	ENSG00000200403.1	1.03802566049742	-0.00654512169502869	0.314353154713122	0.859525117881877	NA	1.63795846339644	0	0	0	0	0	10.950031806034	3.71932955166172	0	0	0	0	0.941371901894304	2.10711107330147	0	1.64195216259717	0.925530300315107	4.66685655049119	0	0	0	2.01064205737028	0	0	0	0	0	0	0	0	2.96028258003425	0	2.69378034931897
protein_coding	PQLC2	ENSG00000040487.12	63.077593640133	-0.244020678166809	0.286803066414037	0.173366742689183	0.453600104590322	54.0526292920824	62.7206285636966	42.8713363942911	78.0707750147423	86.3952669572276	70.4002803073667	65.7001908362043	41.6564909786113	36.2528970995334	56.4889876258283	78.852457120295	97.0373877256071	24.4756694492519	68.4811098822976	61.7175767211755	88.6654167802472	76.8190149261539	88.6702744593326	46.2336900016427	85.6716581450185	73.8336733513069	76.4043981800707	38.5197382408036	43.0816066775185	54.1894465990978	54.9448207999419	79.4399075959041	88.4881689334299	36.5908353086829	45.7043625395157	57.2321298806621	49.1656943052378	72.7320694316122
protein_coding	CAPZB	ENSG00000077549.17	3034.6474300308	0.259175850379529	0.15076168653454	0.0481203524635275	0.219249480792679	1977.0158653195	2806.46303445922	3016.78825048249	2278.69074574279	3415.03987815199	2657.36269329215	3219.30935097401	2830.40978881457	2876.71637524946	2998.13194026038	3288.53526088574	2965.03129161577	3976.35491360154	3504.12571490034	2780.37683128896	3118.06715677203	2421.18726562432	2931.71928501857	2883.66129353103	3217.9110620324	3237.52072334626	3117.50050995262	2968.64619033102	2988.4567570793	3025.93869809362	3158.80884863062	3073.79482457752	3096.17366350578	4159.4879272519	3179.47140911688	3629.30644312199	3055.64790107053	2289.71329692112
misc_RNA	RN7SL277P	ENSG00000240490.3	0.0299018442427702	-0.000577037323246463	0.314921797527877	0.983773667451078	NA	0	0	0	0	0	0	0	0	0	0	0	0	0	0	0	0	0	0	0	0	0	0	0	0	0	0	0	0	0	0	0.986760860011415	0	0
protein_coding	MINOS1	ENSG00000173436.14	453.420268714569	-0.0465944538151502	0.172408587913683	0.743454887702758	0.898848282898044	680.57174154122	442.465525140259	428.713363942911	479.403352824902	408.678734707785	432.317214281857	560.641628468943	501.365623564	631.976179167542	458.656854752994	372.287010666311	343.061471757197	472.568694750941	422.475770196944	419.679521703993	480.271007559672	529.403331780241	471.35251159961	416.103210014785	398.059777478683	406.085203432188	430.277400277241	456.10871871497	477.41453930393	499.626697643682	539.081260678675	363.305177405268	339.356689105525	364.919411592	383.74417603933	431.214495824988	459.699241753973	461.983329908203
snRNA	RNU4-28P	ENSG00000201609.1	0	NA	NA	NA	NA	0	0	0	0	0	0	0	0	0	0	0	0	0	0	0	0	0	0	0	0	0	0	0	0	0	0	0	0	0	0	0	0	0
antisense	AL031727.2	ENSG00000235185.1	0	NA	NA	NA	NA	0	0	0	0	0	0	0	0	0	0	0	0	0	0	0	0	0	0	0	0	0	0	0	0	0	0	0	0	0	0	0	0	0
protein_coding	NBL1	ENSG00000158747.14	408.676646797761	0.0555684452224143	0.220391927016199	0.72704946410394	0.89045451229255	230.133164107199	394.569772418891	658.864748796474	372.056037179631	596.030268671211	299.44907961725	445.666294505586	319.862341442908	389.963595827414	442.637589605371	626.941667267919	428.3367518797	422.675983950542	502.5459909824	456.710067736699	363.692404015273	266.552726490751	405.083148582635	626.13625887939	522.388159420844	379.470739782298	283.50053008921	377.318345040599	311.242627833501	265.528288335579	353.512903637362	477.69864434337	352.128177405195	523.150050764682	350.112663981951	414.439561204794	254.842182148816	373.088578380677
protein_coding	MINOS1-NBL1	ENSG00000270136.6	0	NA	NA	NA	NA	0	0	0	0	0	0	0	0	0	0	0	0	0	0	0	0	0	0	0	0	0	0	0	0	0	0	0	0	0	0	0	0	0
processed_pseudogene	AL031727.1	ENSG00000226396.1	45.0852197193376	0.227051985649197	0.278464364750118	0.196550563385191	0.483173280014963	38.4920238898163	34.2112519438345	39.4867572052681	51.2339461034246	32.0342001077361	31.7297038005033	47.0851367659464	46.8635523509377	46.0509773967046	53.9596299709404	45.2432131018086	33.3259715421277	72.4856364458614	47.409999149283	47.3168088195679	55.0053974470052	61.084999820797	56.9356499159925	25.0982888580346	48.0597106667177	44.6436164449762	33.1755939466097	46.3987756082407	56.2698536196161	53.1056576671159	38.3577050867519	56.1375347011056	30.1042224206514	56.3696652052682	49.1537483915547	28.616064940331	54.0822637357615	28.2846936678492
protein_coding	HTR6	ENSG00000158748.3	0	NA	NA	NA	NA	0	0	0	0	0	0	0	0	0	0	0	0	0	0	0	0	0	0	0	0	0	0	0	0	0	0	0	0	0	0	0	0	0
protein_coding	TMCO4	ENSG00000162542.13	42.764826072115	-0.0480924011336374	0.254322040730537	0.757483984888347	0.905379397273576	37.6730446581181	38.7727522030124	27.0766335121839	46.3545226650032	50.4781335030993	54.535428407115	47.0851367659464	50.5828819025994	46.0509773967046	43.8421993513891	36.1945704814469	49.0087816795995	25.4170413511462	23.1782218063161	52.4599402129992	14.7775694633745	29.6169696100834	53.2021646755996	64.7271660022999	44.9253817101926	42.9265542740156	77.4097192087559	54.2778129756778	64.1828017848746	35.7650347554046	27.9907577660081	26.4799691986347	31.0164715849136	26.7014203603902	47.4290554655352	47.3645212805479	38.5131272057696	55.2224971610389
protein_coding	RNF186	ENSG00000178828.6	0	NA	NA	NA	NA	0	0	0	0	0	0	0	0	0	0	0	0	0	0	0	0	0	0	0	0	0	0	0	0	0	0	0	0	0	0	0	0	0
antisense	AL391883.1	ENSG00000235434.1	0	NA	NA	NA	NA	0	0	0	0	0	0	0	0	0	0	0	0	0	0	0	0	0	0	0	0	0	0	0	0	0	0	0	0	0	0	0	0	0
protein_coding	OTUD3	ENSG00000169914.5	19.9934796649937	-0.656191954874173	0.639352272965114	0.0185781489808975	0.118433490173181	32.7591692679287	4.56150025917793	27.0766335121839	35.3758199285551	15.531733385569	53.5438751633493	17.5200508896545	21.572111399638	10.7778883268883	18.5486228025108	19.3899484722037	25.4845664733918	21.651553743569	12.6426664398088	14.4007679016076	16.4195216259717	34.2446211116589	17.7340548918665	26.4192514295101	13.582092144942	22.3218082224881	21.111741602388	27.1389064878389	9.67138109087151	16.2568339797293	17.6238104452644	22.2431741268531	16.4204849567189	14.834122422439	10.3481575561168	18.7484563402169	9.01371062262692	14.8157919212543
protein_coding	PLA2G2E	ENSG00000188784.4	0	NA	NA	NA	NA	0	0	0	0	0	0	0	0	0	0	0	0	0	0	0	0	0	0	0	0	0	0	0	0	0	0	0	0	0	0	0	0	0
misc_RNA	RN7SL304P	ENSG00000242688.3	0	NA	NA	NA	NA	0	0	0	0	0	0	0	0	0	0	0	0	0	0	0	0	0	0	0	0	0	0	0	0	0	0	0	0	0	0	0	0	0
protein_coding	PLA2G2A	ENSG00000188257.11	0.163345058392681	-0.00129996668956228	0.314891076462353	0.983785473158715	NA	0	0	0	0	0	0	0	0.743865910332344	0	1.68623843659189	0	0	0	0	0	0	0	0	0	0	0	0	0	0	0	0	0	0	0	0	2.96028258003425	0	0
protein_coding	PLA2G5	ENSG00000127472.10	0.102196268884357	-0.000583005457473609	0.314922317514444	0.983778253980738	NA	0	0	0	0	0	0	0	0	0	3.37247687318378	0	0	0	0	0	0	0	0	0	0	0	0	0	0	0	0	0	0	0	0	0	0	0
protein_coding	PLA2G2D	ENSG00000117215.14	0.0255490672210892	-0.000500354600044232	0.314924722440787	0.983773667451078	NA	0	0	0	0	0	0	0	0	0	0.843119218295944	0	0	0	0	0	0	0	0	0	0	0	0	0	0	0	0	0	0	0	0	0	0	0
protein_coding	PLA2G2F	ENSG00000158786.4	0	NA	NA	NA	NA	0	0	0	0	0	0	0	0	0	0	0	0	0	0	0	0	0	0	0	0	0	0	0	0	0	0	0	0	0	0	0	0	0
lincRNA	Z98257.1	ENSG00000227066.1	0	NA	NA	NA	NA	0	0	0	0	0	0	0	0	0	0	0	0	0	0	0	0	0	0	0	0	0	0	0	0	0	0	0	0	0	0	0	0	0
protein_coding	PLA2G2C	ENSG00000187980.6	0	NA	NA	NA	NA	0	0	0	0	0	0	0	0	0	0	0	0	0	0	0	0	0	0	0	0	0	0	0	0	0	0	0	0	0	0	0	0	0
antisense	UBXN10-AS1	ENSG00000225986.1	0.039171613075159	-0.000507445231709093	0.314923973032412	0.983773667451078	NA	0	0	0	0	0	0	0	0	0	0	1.29266323148025	0	0	0	0	0	0	0	0	0	0	0	0	0	0	0	0	0	0	0	0	0	0
protein_coding	UBXN10	ENSG00000162543.5	0	NA	NA	NA	NA	0	0	0	0	0	0	0	0	0	0	0	0	0	0	0	0	0	0	0	0	0	0	0	0	0	0	0	0	0	0	0	0	0
lincRNA	LINC01757	ENSG00000228105.1	0	NA	NA	NA	NA	0	0	0	0	0	0	0	0	0	0	0	0	0	0	0	0	0	0	0	0	0	0	0	0	0	0	0	0	0	0	0	0	0
lincRNA	Z98257.2	ENSG00000284710.1	0	NA	NA	NA	NA	0	0	0	0	0	0	0	0	0	0	0	0	0	0	0	0	0	0	0	0	0	0	0	0	0	0	0	0	0	0	0	0	0
protein_coding	VWA5B1	ENSG00000158816.15	0	NA	NA	NA	NA	0	0	0	0	0	0	0	0	0	0	0	0	0	0	0	0	0	0	0	0	0	0	0	0	0	0	0	0	0	0	0	0	0
antisense	AL020998.1	ENSG00000226664.1	0	NA	NA	NA	NA	0	0	0	0	0	0	0	0	0	0	0	0	0	0	0	0	0	0	0	0	0	0	0	0	0	0	0	0	0	0	0	0	0
lincRNA	LINC01141	ENSG00000236963.6	0	NA	NA	NA	NA	0	0	0	0	0	0	0	0	0	0	0	0	0	0	0	0	0	0	0	0	0	0	0	0	0	0	0	0	0	0	0	0	0
lincRNA	AL139254.1	ENSG00000226487.1	0	NA	NA	NA	NA	0	0	0	0	0	0	0	0	0	0	0	0	0	0	0	0	0	0	0	0	0	0	0	0	0	0	0	0	0	0	0	0	0
lincRNA	AL139254.2	ENSG00000284641.1	0	NA	NA	NA	NA	0	0	0	0	0	0	0	0	0	0	0	0	0	0	0	0	0	0	0	0	0	0	0	0	0	0	0	0	0	0	0	0	0
lincRNA	AL139254.3	ENSG00000284743.1	0	NA	NA	NA	NA	0	0	0	0	0	0	0	0	0	0	0	0	0	0	0	0	0	0	0	0	0	0	0	0	0	0	0	0	0	0	0	0	0
protein_coding	CAMK2N1	ENSG00000162545.5	1046.36704468886	-0.439428273327879	0.175677462926688	0.00377651086865705	0.0386299585038203	966.395493403898	951.072804038599	722.043560324903	778.268038428212	652.332802193899	856.702002613589	1136.61330146633	1455.7455865204	1070.93017648081	1572.41734212194	1039.30123811012	1242.86270339464	591.181554389623	740.649542265465	751.925809719655	949.869326062463	994.019542538425	1162.9806523824	1147.91647461222	1392.68683301597	1688.73064513977	920.874062275589	1226.50348353104	867.786648790016	778.160453163045	759.897238610517	830.411834069184	800.042517057918	804.998376791023	1139.15967763585	1418.96211669642	1999.40490174634	1119.26573514203
protein_coding	MUL1	ENSG00000090432.6	193.495834665568	0.125216739329067	0.156660252347958	0.359140116472294	0.654499672390496	167.071763266437	161.933259200817	218.869454223486	213.474775430936	173.761267251053	234.998118772478	202.57558841163	218.696577637709	169.506789141062	156.820174603046	117.632354064702	166.629857710638	234.401603571682	234.942884673113	180.009598770095	218.379637625424	203.616666069323	222.142371803381	239.094225437067	236.119448058222	212.057178113637	191.010995450177	169.837027698089	171.447210247268	161.484550865312	206.302251682801	200.188567141678	205.256061958987	206.688772419317	173.331639064956	201.299215442329	181.093640690959	134.689017465948
processed_pseudogene	RPS4XP4	ENSG00000215520.3	0.361822400498229	0.00441756451813994	0.314678319417509	0.863842936650415	NA	0.818979231698219	3.42112519438345	0	0	0	0	0	0	1.95961605943424	0	2.58532646296049	0	0	0	0	0	0	0	0	0	0	0	0	0	0	1.03669473207438	2.11839753589078	0	0	0	0	0	0
protein_coding	FAM43B	ENSG00000183114.7	0	NA	NA	NA	NA	0	0	0	0	0	0	0	0	0	0	0	0	0	0	0	0	0	0	0	0	0	0	0	0	0	0	0	0	0	0	0	0	0
protein_coding	CDA	ENSG00000158825.5	168.545365191361	0.100414862853627	0.205486798301283	0.526827396512525	0.776643116269016	162.976867107946	202.986761533418	155.690642695057	137.843712135404	154.346600519092	187.403563071723	226.665658384905	207.538588982724	216.537574567483	175.368797405556	81.4377835832555	145.065993771615	170.388314242869	135.908664227945	217.040144802801	207.706948568542	178.627347960816	220.275629183184	138.701070004928	230.895566464013	177.715934694425	161.856685618308	189.09689681849	187.273106577785	199.41716348468	147.210651954561	119.689460777829	138.661872967849	139.440750770927	144.011859322625	214.127106622477	110.622812186785	79.4665203049096
protein_coding	PINK1	ENSG00000158828.7	556.633068457011	0.0510614363123753	0.158850218742307	0.712764666714337	0.882313767572482	639.622779956309	384.306396835741	497.533140786379	408.651712967792	511.576468387179	660.374460347975	607.72676523489	568.313555493911	780.906999684544	530.321988308149	491.212027962493	484.206762994443	733.328711575663	572.080656401348	605.860878146206	510.64712256772	645.094619319629	659.893516239454	603.679895164307	604.925488609338	493.65537415118	485.570056854923	456.10871871497	545.993423402837	586.329812202238	494.503387199477	478.757843111315	509.94728282255	526.11687524917	457.905971858167	715.401623508276	558.030630364449	560.306312658346
miRNA	MIR6084	ENSG00000284005.1	0	NA	NA	NA	NA	0	0	0	0	0	0	0	0	0	0	0	0	0	0	0	0	0	0	0	0	0	0	0	0	0	0	0	0	0	0	0	0	0
antisense	PINK1-AS	ENSG00000117242.7	18.2614656039398	0.0738367214364973	0.28947123196712	0.579351024769047	0.806074523092641	13.9226469388697	17.1056259719172	22.5638612601532	18.2978378940802	24.2683334149516	24.7888310941432	25.1850731538783	17.8527818479763	5.87884817830272	5.90183452807161	15.5119587777629	40.1872009772716	54.5995703098696	9.4819998298566	21.6011518524114	31.1970910893462	30.5424999103985	26.1343966827507	14.5305882862306	9.4029868695752	7.72677976932281	4.02128411474057	21.0107663131656	23.7388444957755	19.5082007756752	8.293557856595	9.53278891150849	13.6837374639325	9.88941494829267	7.76111816708758	16.7749346201941	15.569136529992	16.1626820959138
protein_coding	DDOST	ENSG00000244038.9	371.255125797718	0.613067564182227	0.17188052127415	6.46362479059759e-05	0.00139248508350495	224.400309485312	293.076391652182	301.227547823045	301.304397322521	401.883601351598	311.347718542439	326.310947819815	342.922184663211	317.457801628347	324.600899043939	332.214450490423	268.568123604205	580.826463468786	450.921769686514	335.33216685172	405.562184161501	335.041968714069	302.412304471829	347.413156298058	374.029922145325	359.724524816251	320.69740815056	343.175849781705	458.071777122187	408.588427357198	485.173134610808	578.322527298182	409.599874753712	396.565539426536	336.315120573795	447.002669585171	451.504959369767	379.823029253975
protein_coding	KIF17	ENSG00000117245.12	1.03078532280071	0.00684519915446158	0.314633775280562	0.77521019455285	NA	0	0	0	0	6.79513335618644	0	0	0	0.97980802971712	0	0	0	2.82411570568291	0	0	0	1.85106060063021	0	0	7.31343423189182	0	0	0.8754485963819	0	5.41894465990978	0	1.05919876794539	0	0	6.89877170407785	0	0	0
unprocessed_pseudogene	AL663074.2	ENSG00000235432.1	0	NA	NA	NA	NA	0	0	0	0	0	0	0	0	0	0	0	0	0	0	0	0	0	0	0	0	0	0	0	0	0	0	0	0	0	0	0	0	0
protein_coding	SH2D5	ENSG00000189410.11	35.1286930958302	0.219133342126869	0.346408748838883	0.172639131150371	0.452960370684332	11.4657092437751	15.9652509071228	2.25638612601532	7.31913515763209	17.4732000587651	12.8901921689545	44.8951304047396	40.1687591579466	77.4048343476525	33.7247687318378	15.5119587777629	23.5242152062078	49.8927108003981	47.409999149283	45.2595562621954	19.7034259511661	15.7340151053568	59.7357638462872	38.3079145727897	64.7761317681847	79.843390949669	21.111741602388	14.0071775421104	18.4635457189365	50.938079803152	41.467789282975	16.9471802871262	12.7714882996703	54.3917822156097	45.7043625395157	73.0203036408447	69.6514002657535	17.5095722705733
antisense	AL663074.1	ENSG00000233069.1	0	NA	NA	NA	NA	0	0	0	0	0	0	0	0	0	0	0	0	0	0	0	0	0	0	0	0	0	0	0	0	0	0	0	0	0	0	0	0	0
protein_coding	HP1BP3	ENSG00000127483.17	705.145541879755	-0.332221781621582	0.134310423217629	0.00645395187140787	0.0571221631947592	802.599647064254	710.453665366963	768.299475908217	805.10486733953	580.498535285642	662.357566835506	732.557127823678	650.882671540801	634.915603256694	644.986201996397	749.744674258542	797.86296574388	442.444793890323	726.953320289006	661.406697195264	661.70672152666	627.509543613642	744.830305458394	846.7370083158	640.447883449955	739.195264598549	823.357922493131	748.508549906525	666.446078807328	902.79618034097	713.24597566717	635.519260767233	652.258152447447	644.789854628682	700.225327963902	652.248928467545	690.778004988591	808.134104795691
protein_coding	EIF4G3	ENSG00000075151.20	498.477975253723	-0.25703138914874	0.211781848789673	0.111421849439481	0.355150519145824	542.983230615919	571.327907462036	549.430021684731	627.005911837149	483.425201625836	600.881265722031	510.271482161186	522.193869053306	417.398220659493	541.282538145996	563.601168925387	528.314666506083	187.333008476966	486.742657932639	420.70814798268	395.710471185918	531.254392380871	515.220963174227	541.594654304958	531.79114629042	476.484752441573	573.032986350531	421.966223456076	422.02390214712	627.513791617553	571.218797372981	530.658582740639	467.071572102228	358.985762623024	574.322744364481	476.605495385514	411.352975687156	470.06467095616
snRNA	RNU7-200P	ENSG00000251914.1	0	NA	NA	NA	NA	0	0	0	0	0	0	0	0	0	0	0	0	0	0	0	0	0	0	0	0	0	0	0	0	0	0	0	0	0	0	0	0	0
miRNA	MIR1256	ENSG00000221808.1	0	NA	NA	NA	NA	0	0	0	0	0	0	0	0	0	0	0	0	0	0	0	0	0	0	0	0	0	0	0	0	0	0	0	0	0	0	0	0	0
processed_pseudogene	RPS15AP6	ENSG00000233072.1	0.114388266827098	0.00588384142626785	0.314840525725358	0.874171420704813	NA	0	0	0	0	0	0	0	0	0	0	0	0	0	0	0	0	0.925530300315107	0.933371310098238	0	0	0	0	0	0.879216462806501	0	1.03669473207438	0	0	0	0	0	0	0
processed_pseudogene	AL627311.1	ENSG00000236073.2	0.0552878281371008	-0.000609271373104235	0.314920635415703	0.983775529334616	NA	0	0	0	0	0	0	0	0	0	0	0	0	0	0	0	0	0	0	0	0	0	0	0	0	0	0	0	1.82449832852433	0	0	0	0	0
processed_pseudogene	HSPE1P27	ENSG00000235112.1	0	NA	NA	NA	NA	0	0	0	0	0	0	0	0	0	0	0	0	0	0	0	0	0	0	0	0	0	0	0	0	0	0	0	0	0	0	0	0	0
protein_coding	ECE1	ENSG00000117298.15	958.487290265975	1.12697716299087	0.157348480668077	6.49618856204132e-14	5.80326178209025e-12	526.603645981955	1401.52095463242	1058.24509310119	708.736254430707	1124.10920378056	648.475821422786	1219.83354319219	798.168121786606	1185.56771595771	790.0027075433	713.550103777096	654.75732323945	1681.29021678323	1195.78553409858	921.649145702887	1338.19101251669	792.253937069731	1059.3764369615	682.937649452837	1002.98526608802	715.1563942051	761.028018714652	732.750475171651	1193.97595649123	1197.58676984006	787.887996376525	1367.4256094175	966.071864953631	1021.57656415863	778.698856097787	1156.48372793338	881.704784540597	565.693873356983
antisense	AL031005.1	ENSG00000236936.1	0	NA	NA	NA	NA	0	0	0	0	0	0	0	0	0	0	0	0	0	0	0	0	0	0	0	0	0	0	0	0	0	0	0	0	0	0	0	0	0
antisense	AL031728.1	ENSG00000231105.1	0	NA	NA	NA	NA	0	0	0	0	0	0	0	0	0	0	0	0	0	0	0	0	0	0	0	0	0	0	0	0	0	0	0	0	0	0	0	0	0
processed_pseudogene	PPP1R11P1	ENSG00000236216.5	0.0265287453449061	-0.0024805421974056	0.314904643421014	0.90634109386218	NA	0	0	0	0	0	0	0	0	0	0	0	0	0	0	0	0	0	0	0	0	0	0	0.8754485963819	0	0	0	0	0	0	0	0	0	0
unprocessed_pseudogene	AL592309.1	ENSG00000228823.1	0	NA	NA	NA	NA	0	0	0	0	0	0	0	0	0	0	0	0	0	0	0	0	0	0	0	0	0	0	0	0	0	0	0	0	0	0	0	0	0
lincRNA	AL592309.2	ENSG00000236009.1	0	NA	NA	NA	NA	0	0	0	0	0	0	0	0	0	0	0	0	0	0	0	0	0	0	0	0	0	0	0	0	0	0	0	0	0	0	0	0	0
unprocessed_pseudogene	NBPF2P	ENSG00000227001.3	1.28894259065934	0.00674549924127352	0.314594998362988	0.792385659994079	NA	0	1.14037506479448	1.12819306300766	7.31913515763209	0	0	2.19000636120681	0	4.8990401485856	0	0	0	0	5.26777768325366	6.17175767211755	0	0	0	0	0	0	9.04788925816627	0	0	0	0	1.05919876794539	0	0	4.31173231504866	0	0	0
processed_pseudogene	HS6ST1P1	ENSG00000187952.9	0	NA	NA	NA	NA	0	0	0	0	0	0	0	0	0	0	0	0	0	0	0	0	0	0	0	0	0	0	0	0	0	0	0	0	0	0	0	0	0
unprocessed_pseudogene	CROCCP5	ENSG00000186543.7	0	NA	NA	NA	NA	0	0	0	0	0	0	0	0	0	0	0	0	0	0	0	0	0	0	0	0	0	0	0	0	0	0	0	0	0	0	0	0	0
protein_coding	NBPF3	ENSG00000142794.18	50.2751026201939	0.0573028913155594	0.26354935977723	0.699474356312509	0.874669314537851	45.8628369751002	20.5267511663007	64.3070045914367	63.4325046994781	32.0342001077361	55.5269816508808	49.2751431271532	63.2286023782493	29.3942408915136	48.0577954428688	46.5358763332888	32.3457959085357	90.3717025818532	53.7313323691874	60.6889504424892	59.9312539347967	26.8403787091381	50.4020507453049	18.4934760006571	63.731355449343	49.7948029578581	84.4469664095519	49.0251213973864	36.927091437873	53.1056576671159	47.6879576754213	46.6047457895971	38.3144648990109	60.3254311845853	61.2265988736909	40.457195260468	63.9154025968091	52.5287168117199
processed_pseudogene	PFN1P10	ENSG00000176378.8	0	NA	NA	NA	NA	0	0	0	0	0	0	0	0	0	0	0	0	0	0	0	0	0	0	0	0	0	0	0	0	0	0	0	0	0	0	0	0	0
protein_coding	ALPL	ENSG00000162551.13	0.102563005727969	-0.000551529908713595	0.314922354012109	0.983777228637214	NA	0	0	3.38457918902298	0	0	0	0	0	0	0	0	0	0	0	0	0	0	0	0	0	0	0	0	0	0	0	0	0	0	0	0	0	0
antisense	LINC02596	ENSG00000233431.1	0.157358589974	-0.00104367084036636	0.314896498019424	0.983782806022112	NA	0	0	0	0	1.94146667319613	0	0	0	0	0	0	0	0	0	0	0	0	0	0	0	0	0	0	0	3.25136679594587	0	0	0	0	0	0	0	0
protein_coding	RAP1GAP	ENSG00000076864.19	48.2336586368944	0.102774924397397	0.265463973543245	0.511370744003814	0.7676222456215	31.9401900362305	62.7206285636966	66.563390717452	67.0920722782941	63.0976668788741	87.2566854513841	52.5601526689634	34.9616977856202	45.0711693669875	39.6266032599094	73.681804194374	44.1079035116396	52.716826506081	53.7313323691874	57.6030716064305	50.9005170405123	46.2765150157553	39.201595024126	55.4804280019713	73.1343423189182	22.3218082224881	34.1809149752948	42.0215326263312	34.2894420494535	45.5191351432422	41.467789282975	69.9071186843956	52.9104515272055	62.3033141742438	30.1821262053406	22.6954997802625	6.55542590736503	29.6315838425087
protein_coding	USP48	ENSG00000090686.15	509.55437017443	0.0146040948596527	0.147349812497499	0.920450091943494	0.973157525126891	551.173022932901	554.222281490119	461.430962770133	468.424650088454	336.844467799528	436.28342725692	510.271482161186	705.184882995062	507.540559393468	528.635749871557	436.920172240323	523.413788338123	488.572017083144	396.136881780676	372.362712884426	418.697801462279	559.94583169064	451.751714087547	538.952729162007	520.298606783161	459.314130731967	521.761613887588	507.760185901502	564.456969121774	584.162234338275	540.11795541075	418.383513338428	498.088043687141	487.548156950829	556.213468641277	585.149189986769	816.150525466947	509.124486021285
processed_pseudogene	AL590103.1	ENSG00000231978.2	0	NA	NA	NA	NA	0	0	0	0	0	0	0	0	0	0	0	0	0	0	0	0	0	0	0	0	0	0	0	0	0	0	0	0	0	0	0	0	0
protein_coding	LDLRAD2	ENSG00000187942.11	0	NA	NA	NA	NA	0	0	0	0	0	0	0	0	0	0	0	0	0	0	0	0	0	0	0	0	0	0	0	0	0	0	0	0	0	0	0	0	0
protein_coding	HSPG2	ENSG00000142798.19	190.727459008429	0.120670980916399	0.230725181393391	0.470209442057474	0.737670411765813	199.011953302667	225.794262829308	294.458389445	231.772613325016	206.766200695388	123.944155470716	217.905632940077	154.724109349128	182.244293527384	202.348612391027	277.922594768253	187.21354601607	247.580810198202	130.640886544691	191.324487835644	123.146412194788	100.882802734347	197.874717740826	276.081177438381	242.388105971272	133.072318249448	229.213194540212	163.708887523415	167.930344396042	202.668530280626	188.678441237536	233.023728947985	195.221321152103	107.79462293639	183.679796621073	163.802302761895	121.275379286253	189.911514626987
processed_pseudogene	AL590556.1	ENSG00000232037.3	0.177553208872254	-0.00164198407820853	0.31488187358774	0.983785178148665	NA	0	0	1.12819306300766	0	0	0	0	0	0	0	0	0	0	0	0	0	0	0	0	0	0.858531085480312	0	0	0	0	0	0	0.912249164262164	0	0	2.96028258003425	0	0
transcribed_unitary_pseudogene	AL590556.2	ENSG00000283234.1	0.0280463727368214	-0.000456332495369169	0.314928879255071	0.983772938443994	NA	0	0	0	0	0	0	0	0	0	0	0	0	0	0	0	0	0.925530300315107	0	0	0	0	0	0	0	0	0	0	0	0	0	0	0	0
protein_coding	CELA3B	ENSG00000219073.7	0	NA	NA	NA	NA	0	0	0	0	0	0	0	0	0	0	0	0	0	0	0	0	0	0	0	0	0	0	0	0	0	0	0	0	0	0	0	0	0
processed_transcript	AL590556.3	ENSG00000285959.1	0	NA	NA	NA	NA	0	0	0	0	0	0	0	0	0	0	0	0	0	0	0	0	0	0	0	0	0	0	0	0	0	0	0	0	0	0	0	0	0
misc_RNA	RN7SL386P	ENSG00000273610.1	0	NA	NA	NA	NA	0	0	0	0	0	0	0	0	0	0	0	0	0	0	0	0	0	0	0	0	0	0	0	0	0	0	0	0	0	0	0	0	0
snRNA	RNU6-1022P	ENSG00000201919.1	0	NA	NA	NA	NA	0	0	0	0	0	0	0	0	0	0	0	0	0	0	0	0	0	0	0	0	0	0	0	0	0	0	0	0	0	0	0	0	0
protein_coding	CELA3A	ENSG00000142789.19	0	NA	NA	NA	NA	0	0	0	0	0	0	0	0	0	0	0	0	0	0	0	0	0	0	0	0	0	0	0	0	0	0	0	0	0	0	0	0	0
misc_RNA	RN7SL186P	ENSG00000278124.1	0	NA	NA	NA	NA	0	0	0	0	0	0	0	0	0	0	0	0	0	0	0	0	0	0	0	0	0	0	0	0	0	0	0	0	0	0	0	0	0
snRNA	RNU6-776P	ENSG00000201273.1	0	NA	NA	NA	NA	0	0	0	0	0	0	0	0	0	0	0	0	0	0	0	0	0	0	0	0	0	0	0	0	0	0	0	0	0	0	0	0	0
lincRNA	LINC01635	ENSG00000228397.2	0.426410276905133	-0.00558071196300113	0.314985012891848	0.600173057155011	NA	0	0	0	0	0	0	6.57001908362043	0	0	0	0	2.94052690077597	0	0	0	0	0	0	0	0	0	0	3.5017943855276	0	0	0	1.05919876794539	0	0	0	0	0	0
processed_transcript	LINC00339	ENSG00000218510.8	5.70236443833758	-0.00234169315241792	0.307302729456295	0.981445395745651	0.99315573954023	13.1036677071715	1.14037506479448	9.02554450406129	1.21985585960535	0	20.8226181190803	0	10.4141227446528	4.8990401485856	4.21559609147972	6.46331615740123	0.980175633591991	11.2964628227316	0	12.3435153442351	4.10488040649293	2.77659090094532	0	7.92577542885304	3.13432895652507	18.0291527950866	5.02660514342571	0.8754485963819	1.758432925613	10.8378893198196	9.33025258866938	2.11839753589078	0.912249164262164	0.988941494829267	2.58703938902919	5.92056516006849	2.45828471526189	13.4689017465948
protein_coding	AL031281.2	ENSG00000285721.1	1.76108615050254	-0.0974813860382329	0.335849587101056	0.0181847122135482	NA	2.45693769509466	0	4.51277225203064	1.21985585960535	0	0	3.28500954181021	2.23159773099703	0	2.52935765488783	1.29266323148025	3.92070253436796	0	0	3.08587883605878	0	0.925530300315107	0.933371310098238	0	0	0	0	7.0035887710552	0	1.08378893198196	6.22016839244625	0	7.29799331409731	5.9336489689756	1.72469292601946	0	2.45828471526189	0
lincRNA	AL031281.3	ENSG00000285752.1	0.777634554502467	-0.0074991562072339	0.314924912710407	0.757490525688426	NA	2.45693769509466	0	4.51277225203064	0	2.91220000979419	0	0	0	2.93942408915136	0	0	0	0	0	0	0	0	0	1.32096257147551	6.26865791305013	0	0	0	0	0	2.07338946414875	3.17759630383616	0	0	0	0	0	0
transcribed_processed_pseudogene	AL031281.4	ENSG00000285794.1	0	NA	NA	NA	NA	0	0	0	0	0	0	0	0	0	0	0	0	0	0	0	0	0	0	0	0	0	0	0	0	0	0	0	0	0	0	0	0	0
protein_coding	CDC42	ENSG00000070831.15	16.1640741156605	0.141745034736081	0.33091813009967	0.235026102658339	0.530461474755221	12.2846884754733	23.9478763606841	39.4867572052681	4.87942343842139	10.6780667025787	12.8901921689545	5.47501590301702	11.9018545653175	30.3740489212307	16.0192651476229	25.8532646296049	4.90087816795995	15.0619504303089	27.3924439529191	12.3435153442351	22.9873302763604	8.32977270283596	41.0683376443225	30.3821391439367	9.4029868695752	2.57559325644094	12.0638523442217	6.1281401746733	6.15451523964551	17.3406229117113	18.6605051773388	22.2431741268531	4.56124582131082	15.8230639172683	17.2469292601946	7.89408688009132	11.4719953378888	25.5909133185302
sense_intronic	CDC42-IT1	ENSG00000230068.2	1.48693454109658	-0.0259574483981602	0.313979439345343	0.55428505237836	NA	2.45693769509466	0	2.25638612601532	0	0	0	0	0	5.87884817830272	0	0	1.96035126718398	0	0	0	0	0.925530300315107	4.66685655049119	2.64192514295101	1.04477631884169	0	2.01064205737028	1.7508971927638	4.3960823140325	3.25136679594587	0	2.11839753589078	7.29799331409731	0.988941494829267	3.44938585203892	1.97352172002283	0	0
processed_pseudogene	AL031281.1	ENSG00000271428.1	0.105195616486837	-0.0012298248097066	0.314894254880577	0.983779499508235	NA	0	0	0	0	0	0	1.0950031806034	0	0	0	1.29266323148025	0	0	0	0	0	0	0	0	0	0	0	0	0	1.08378893198196	0	0	0	0	0	0	0	0
protein_coding	WNT4	ENSG00000162552.14	14.0060652292345	2.48302375016346	0.84318537376365	8.78673923815053e-05	0.00182546210529019	1.63795846339644	92.3703802483531	36.1021780162451	3.65956757881604	8.73660002938257	0.991553243765728	26.2800763344817	3.71932955166172	22.5355846834938	4.21559609147972	9.04864262036172	7.84140506873593	32.9480165663006	17.9104441230625	7.20038395080381	13.1356173007774	0.925530300315107	31.7346245433401	0	27.1641842898839	1.71706217096062	1.00532102868514	7.0035887710552	21.101195107356	27.0947232995489	6.22016839244625	9.53278891150849	0	29.668244844878	2.58703938902919	2.96028258003425	2.45828471526189	2.69378034931897
bidirectional_promoter_lncRNA	AL445253.1	ENSG00000285873.1	0.412414400315212	0.0102898314042042	0.314995780493824	0.689981075755973	NA	0	1.14037506479448	0	0	2.91220000979419	0	1.0950031806034	0	3.91923211886848	0	0	0	0	0	0	0	1.85106060063021	0.933371310098238	0	0	0	0	0	1.758432925613	0	0	0	0	0	0	0	0	0
miRNA	MIR4418	ENSG00000266564.1	0	NA	NA	NA	NA	0	0	0	0	0	0	0	0	0	0	0	0	0	0	0	0	0	0	0	0	0	0	0	0	0	0	0	0	0	0	0	0	0
processed_pseudogene	PPIAP34	ENSG00000234397.3	0.0942409327168637	-0.00097639526586402	0.314899058716735	0.983779217669294	NA	0	0	0	0	0	0.991553243765728	0	0	0	0	0	0	0	0	0	0	0	0	0	0	0	0	0	0	0	0	2.11839753589078	0	0	0	0	0	0
TEC	AL591122.1	ENSG00000279625.1	0	NA	NA	NA	NA	0	0	0	0	0	0	0	0	0	0	0	0	0	0	0	0	0	0	0	0	0	0	0	0	0	0	0	0	0	0	0	0	0
protein_coding	ZBTB40	ENSG00000184677.17	111.624854926569	-0.32050502345625	0.253230605500197	0.076852058857635	0.285822256090011	101.553424730579	92.3703802483531	102.665568733697	82.9501984531637	126.195333757748	132.868134664608	107.310311699134	84.0568478675549	61.7279058721785	87.6843987027782	152.534261314669	144.085818138023	45.1858512909266	124.319553324786	100.805375311253	108.368842731413	118.467878440334	123.205012932967	89.8254548603345	99.2537502899604	123.628476309165	138.73430195855	120.811906300702	127.486387106943	99.70858174234	136.843704633818	144.051032440573	128.627132160965	144.385458245073	94.8581109310704	120.384824921393	112.261668663626	106.404323798099
sense_intronic	ZBTB40-IT1	ENSG00000237200.1	0	NA	NA	NA	NA	0	0	0	0	0	0	0	0	0	0	0	0	0	0	0	0	0	0	0	0	0	0	0	0	0	0	0	0	0	0	0	0	0
protein_coding	EPHA8	ENSG00000070886.11	0	NA	NA	NA	NA	0	0	0	0	0	0	0	0	0	0	0	0	0	0	0	0	0	0	0	0	0	0	0	0	0	0	0	0	0	0	0	0	0
miRNA	MIR6127	ENSG00000276835.2	0	NA	NA	NA	NA	0	0	0	0	0	0	0	0	0	0	0	0	0	0	0	0	0	0	0	0	0	0	0	0	0	0	0	0	0	0	0	0	0
protein_coding	C1QA	ENSG00000173372.16	0	NA	NA	NA	NA	0	0	0	0	0	0	0	0	0	0	0	0	0	0	0	0	0	0	0	0	0	0	0	0	0	0	0	0	0	0	0	0	0
protein_coding	C1QC	ENSG00000159189.11	0	NA	NA	NA	NA	0	0	0	0	0	0	0	0	0	0	0	0	0	0	0	0	0	0	0	0	0	0	0	0	0	0	0	0	0	0	0	0	0
protein_coding	C1QB	ENSG00000173369.15	0.0320969323619814	-0.000628554763857028	0.314921874416184	0.983773667451078	NA	0	0	0	0	0	0	0	0	0	0	0	0	0	0	0	0	0	0	0	0	0	0	0	0	0	0	1.05919876794539	0	0	0	0	0	0
protein_coding	EPHB2	ENSG00000133216.16	318.865578239315	0.287061803385407	0.2540857206471	0.109995189767785	0.353001320664153	238.322956424182	517.730279416695	204.202944404387	306.183820760942	409.649468044383	360.925380730725	214.620623398267	324.325536904902	204.779878210878	257.994480798559	227.508728740523	430.297103146884	595.888413899094	396.136881780676	459.795946572757	330.032384682031	247.116590184133	252.943625036623	149.268770576732	280.000053449573	335.685654422802	367.947496498762	466.614101871553	429.057633849572	301.293323090984	319.301977478908	247.852511699221	322.023954984544	274.925735562536	209.550190511365	310.829670903596	304.827304692474	224.930659168134
miRNA	MIR4684	ENSG00000265422.1	0	NA	NA	NA	NA	0	0	0	0	0	0	0	0	0	0	0	0	0	0	0	0	0	0	0	0	0	0	0	0	0	0	0	0	0	0	0	0	0
antisense	AL512444.1	ENSG00000225952.1	0	NA	NA	NA	NA	0	0	0	0	0	0	0	0	0	0	0	0	0	0	0	0	0	0	0	0	0	0	0	0	0	0	0	0	0	0	0	0	0
miRNA	MIR4253	ENSG00000264014.1	0	NA	NA	NA	NA	0	0	0	0	0	0	0	0	0	0	0	0	0	0	0	0	0	0	0	0	0	0	0	0	0	0	0	0	0	0	0	0	0
protein_coding	LACTBL1	ENSG00000215906.8	0	NA	NA	NA	NA	0	0	0	0	0	0	0	0	0	0	0	0	0	0	0	0	0	0	0	0	0	0	0	0	0	0	0	0	0	0	0	0	0
protein_coding	TEX46	ENSG00000227868.5	0.933602175171844	-0.00358658340119383	0.314841595299275	0.979285780304076	NA	0	0	2.25638612601532	8.53899101723744	0	0	0	0	0	1.68623843659189	7.75597938888147	0	0	0	0	2.46292824389576	0	0	3.96288771442652	0	0	0	0	0	2.16757786396391	0	0	0	1.97788298965853	0	0	0	0
protein_coding	KDM1A	ENSG00000004487.16	243.96189287339	-0.228144304247897	0.186467162532816	0.134998781786846	0.397404146736322	328.410671910986	312.462767753688	311.381285390114	264.708721534361	240.74186747632	258.795396622855	362.446052779727	272.254923181638	322.356841776932	199.819254736139	227.508728740523	299.933743879149	224.987884552739	181.211552303926	261.27107478631	167.479120584911	195.286893366488	278.144650409275	253.624813723297	207.910487449496	270.437291926298	257.362183343396	319.538737679394	239.146877883368	166.903495525221	185.568357041313	203.366163445514	170.590593717025	200.755123450341	286.299025719231	188.47132426218	167.982788876229	223.583768993474
antisense	AL031428.1	ENSG00000240553.1	0	NA	NA	NA	NA	0	0	0	0	0	0	0	0	0	0	0	0	0	0	0	0	0	0	0	0	0	0	0	0	0	0	0	0	0	0	0	0	0
miRNA	MIR3115	ENSG00000263793.1	0	NA	NA	NA	NA	0	0	0	0	0	0	0	0	0	0	0	0	0	0	0	0	0	0	0	0	0	0	0	0	0	0	0	0	0	0	0	0	0
miRNA	MIR4419A	ENSG00000266802.1	0.14522507662649	-0.00264997032644372	0.314900384113123	0.906536926959711	NA	0.818979231698219	0	2.25638612601532	0	0	0	0	0	0	0	0	0	0	0	0	0	0	0	0	0	1.71706217096062	0	0	0	0	0	0	0	0	0	0	0	0
protein_coding	LUZP1	ENSG00000169641.13	670.012902978532	-0.055681000343527	0.153297639055865	0.679126463481244	0.861674818595146	666.64909460235	785.718419643399	722.043560324903	659.942020046493	749.406135853705	594.931946259437	733.652131004281	566.825823673246	886.726266893993	685.455924474603	639.868299582722	645.935742537122	337.952512780055	626.865544307186	487.568856097286	834.111698599363	564.573483192215	779.365043932029	598.396044878405	843.134489305243	602.688822007179	627.320321899528	639.077475358787	759.643023864817	760.819830251334	554.631681659791	691.656795468338	622.153930026796	689.292221895999	554.488775715257	890.058295730296	685.861435558067	623.610150867341
processed_pseudogene	AL161672.1	ENSG00000229010.1	0	NA	NA	NA	NA	0	0	0	0	0	0	0	0	0	0	0	0	0	0	0	0	0	0	0	0	0	0	0	0	0	0	0	0	0	0	0	0	0
snRNA	RNU6-514P	ENSG00000206935.1	0	NA	NA	NA	NA	0	0	0	0	0	0	0	0	0	0	0	0	0	0	0	0	0	0	0	0	0	0	0	0	0	0	0	0	0	0	0	0	0
snRNA	RNU6-135P	ENSG00000252578.1	0	NA	NA	NA	NA	0	0	0	0	0	0	0	0	0	0	0	0	0	0	0	0	0	0	0	0	0	0	0	0	0	0	0	0	0	0	0	0	0
protein_coding	HTR1D	ENSG00000179546.4	1.00740325480015	-0.0168267653467285	0.315156226928474	0.65524520004676	NA	0.818979231698219	0	0	0	0	1.98310648753146	0	0.743865910332344	0	0	1.29266323148025	0	0	0	0	0	0.925530300315107	6.53359917068767	0	0	0.858531085480312	0	0.8754485963819	0	5.41894465990978	3.11008419622313	5.29599383972694	0	0	0	0	0	5.38756069863794
processed_pseudogene	AL109936.1	ENSG00000215381.3	0	NA	NA	NA	NA	0	0	0	0	0	0	0	0	0	0	0	0	0	0	0	0	0	0	0	0	0	0	0	0	0	0	0	0	0	0	0	0	0
lincRNA	LINC01355	ENSG00000261326.3	1.03919462416899	-0.0308452694200509	0.315914599341605	0.538049646354432	NA	0.818979231698219	0	4.51277225203064	0	0	0.991553243765728	1.0950031806034	0	0.97980802971712	0.843119218295944	1.29266323148025	0	0	0	0	0	0	0.933371310098238	1.32096257147551	2.08955263768338	0	0	0.8754485963819	0	2.16757786396391	2.07338946414875	1.05919876794539	1.82449832852433	0	0	0	7.37485414578566	4.04067052397845
lincRNA	AL109936.6	ENSG00000284726.1	0	NA	NA	NA	NA	0	0	0	0	0	0	0	0	0	0	0	0	0	0	0	0	0	0	0	0	0	0	0	0	0	0	0	0	0	0	0	0	0
protein_coding	HNRNPR	ENSG00000125944.19	1136.90786869165	-0.433924345375217	0.171890345572388	0.00352083716071311	0.0368299905960622	1352.13471153376	1181.42856712708	942.041207611397	1194.23888655364	971.704069934662	1156.15108223084	1134.42329510513	1101.6654132022	1148.33501082846	1418.12652517378	1229.32273313771	1257.56533789852	519.637289845656	1037.75220360097	1011.13963194859	932.628828355193	1109.71083007781	1001.50741573541	1216.60652832894	1242.23904310277	1477.53199811162	1372.26320415522	1384.95967947617	1141.22296872284	982.996561307635	1026.32778475363	923.621325648378	935.055393368718	1113.54812317775	1231.4307491779	1202.86148835392	1216.85093405463	1350.93084518346
protein_coding	ZNF436	ENSG00000125945.14	46.8368309222236	-0.0332752264779449	0.250151838940292	0.836076252154201	0.941283892885514	81.8979231698219	75.2647542764359	42.8713363942911	39.0353875073711	49.5074001665012	78.3327062574925	45.990133585343	60.2531387369199	62.7077139018957	37.9403648233175	60.7551718795715	51.9493085803755	38.5962479776665	32.6602216361727	29.8301620819015	29.5551389267491	44.4254544151251	42.0017089544207	38.3079145727897	26.1194079710422	58.3801138126612	25.1330257171285	33.2670466625122	44.8400396031316	23.843356503603	23.8439788377106	45.5455470216517	22.8062291065541	33.6240108241951	72.4371028928174	55.2586081606392	71.2902567425947	67.3445087329742
antisense	ZNF436-AS1	ENSG00000249087.6	2.36641233272884	-0.0316830141253174	0.315588820730111	0.284888636173792	NA	0	1.14037506479448	0	0	1.94146667319613	0	9.85502862543064	2.23159773099703	2.93942408915136	0	0	0	0.941371901894304	1.05355553665073	5.14313139343129	0	5.55318180189064	1.86674262019648	3.96288771442652	0	0	9.04788925816627	9.6299345602009	0	1.08378893198196	1.03669473207438	0	0	9.88941494829267	0	0	0	10.7751213972759
misc_RNA	RF00019	ENSG00000201405.1	0	NA	NA	NA	NA	0	0	0	0	0	0	0	0	0	0	0	0	0	0	0	0	0	0	0	0	0	0	0	0	0	0	0	0	0	0	0	0	0
lincRNA	AL109936.2	ENSG00000271420.1	0	NA	NA	NA	NA	0	0	0	0	0	0	0	0	0	0	0	0	0	0	0	0	0	0	0	0	0	0	0	0	0	0	0	0	0	0	0	0	0
protein_coding	TCEA3	ENSG00000204219.10	11.2274660498372	0.0391879160664443	0.308159549938728	0.610047376704834	0.827088512056377	10.6467300120768	23.9478763606841	50.7686878353447	12.1985585960535	3.88293334639225	3.96621297506291	5.47501590301702	2.23159773099703	15.6769284754739	10.9605498378473	40.0725601758876	5.88105380155194	20.7101818416747	6.3213332199044	2.05725255737252	3.28390432519434	12.9574242044115	8.40034179088414	38.3079145727897	5.22388159420844	6.8682486838425	1.00532102868514	9.6299345602009	3.516865851226	15.1730450477474	1.03669473207438	21.1839753589078	9.12249164262164	0	0	2.96028258003425	4.91656943052378	12.1220115719354
processed_pseudogene	AL357134.1	ENSG00000232482.2	0	NA	NA	NA	NA	0	0	0	0	0	0	0	0	0	0	0	0	0	0	0	0	0	0	0	0	0	0	0	0	0	0	0	0	0	0	0	0	0
protein_coding	ASAP3	ENSG00000088280.18	8.77065105086101	-0.157016594274914	0.355637485250523	0.104892080189542	0.343989354381066	9.00877154868041	10.2633755831503	15.7947028821073	6.09927929802674	6.79513335618644	3.96621297506291	8.76002544482724	11.9018545653175	1.95961605943424	20.2348612391027	16.8046220092432	11.7621076031039	0.941371901894304	2.10711107330147	6.17175767211755	0.820976081298585	4.62765150157553	15.86731227167	9.24673800032855	16.716421101467	6.8682486838425	5.02660514342571	11.3808317529647	1.758432925613	0	12.4403367848925	3.17759630383616	12.7714882996703	4.94470747414633	9.48581109310704	15.7881737601826	5.7359976689444	20.2033526198923
protein_coding	E2F2	ENSG00000007968.6	34.1600810943621	-0.673236294337308	0.503892056168187	0.0136464108448863	0.0964461525957154	46.6818162067985	21.6671262310952	1.12819306300766	12.1985585960535	3.88293334639225	29.7465973129718	19.7100572508613	49.0951500819347	20.5759686240595	61.5477029356039	47.8285395647691	31.3656202749437	34.8307603700892	12.6426664398088	32.9160409179603	10.6726890568816	44.4254544151251	19.600797512063	47.5546525731183	35.5223948406174	86.7116396335115	56.2979776063679	79.6658222707529	21.101195107356	6.50273359189174	32.1375366943056	11.6511864473993	34.6654682419622	6.92259046380487	55.1901736326228	14.8014129001712	86.8593932725867	51.1818266370604
lincRNA	AL021154.1	ENSG00000235052.1	1.63620138608712	-0.0428742693675395	0.318215516603338	0.192132558546254	NA	6.55183385358575	1.14037506479448	0	0	0	0	4.38001272241362	1.48773182066469	2.93942408915136	1.68623843659189	5.17065292592098	2.94052690077597	0	0	0	0	0	0	0	0	1.71706217096062	9.04788925816627	1.7508971927638	0	5.41894465990978	2.07338946414875	0	3.64899665704866	0	0	0	0	4.04067052397845
protein_coding	ID3	ENSG00000117318.8	954.004863872386	0.0573343009125284	0.257863616731703	0.716044382017556	0.884412823212762	2627.28537528789	2403.91063658677	486.251210156302	283.006559428441	1543.46600519092	408.51993643148	134.685391214219	196.380600327739	1575.53131178513	1339.71643787226	2225.96608460898	1982.8953067566	2251.76158933117	71.6417764922498	201.610750622507	573.862280827711	339.669620215644	226.809228353872	520.45925316135	1400.00026724786	880.8528937028	1420.5186135321	1486.51171665647	1929.88013586027	107.295104266214	152.394125614933	712.840770827246	322.936204148806	118.672979379512	212.137229900394	1178.19246685363	695.694574419114	1470.80407072816
lincRNA	AL450043.1	ENSG00000285802.1	5.6903315625722	-0.0125104471638603	0.304609656047864	0.864502732461328	0.953364876551872	12.2846884754733	14.8248758423283	12.4101236930843	1.21985585960535	0	2.97465973129718	3.28500954181021	5.20706137232641	0	11.8036690561432	3.87798969444074	0.980175633591991	1.88274380378861	0	4.11450511474503	5.7468325690901	4.62765150157553	6.53359917068767	3.96288771442652	1.04477631884169	3.43412434192125	3.01596308605542	18.3844205240199	8.79216462806501	2.16757786396391	12.4403367848925	5.29599383972694	5.47349498557298	0	13.7975434081557	7.89408688009132	4.91656943052378	5.38756069863794
lincRNA	MDS2	ENSG00000197880.8	0.0496623174800381	-0.000608078965063364	0.314920844576252	0.983775547580141	NA	0	0	0	0	0	0	0	0	0	0	0	0	0	0	0	0	0	0	0	0	0	0	0	0	0	0	0	0	0	0	0	1.63885647684126	0
unprocessed_pseudogene	AL451000.1	ENSG00000229239.2	0	NA	NA	NA	NA	0	0	0	0	0	0	0	0	0	0	0	0	0	0	0	0	0	0	0	0	0	0	0	0	0	0	0	0	0	0	0	0	0
protein_coding	RPL11	ENSG00000142676.14	6726.27171989998	0.198140149663179	0.115104960364945	0.0583027606180892	0.244745320779856	6949.03878095938	6602.77162516006	6166.70328239988	5723.56369326829	6938.80189000296	6298.3462043999	6296.26828846958	7231.86438025105	8006.9912188483	6478.52807338604	6451.6821883179	5935.9436370331	8210.64572832212	6811.23654444699	5941.34538569183	7374.00716222389	7089.56210041372	6722.14017532751	6014.34258792798	6040.89667554264	6165.11172483412	6401.88431066698	5944.2959694331	7213.09186086453	7733.91781862324	7338.7620083545	6282.10789268409	6642.99841415708	7103.56675735862	6500.36763816735	7100.73114864214	7873.88594298383	6381.56564753664
protein_coding	ELOA	ENSG00000011007.12	303.496708161281	0.0513415804782225	0.135707825438252	0.676716927820442	0.86105957974695	289.918648021169	264.56701503232	328.304181335229	209.81520785212	311.605401047978	282.592674473232	259.515753803007	267.791727719644	373.306859322223	365.070621522144	219.752749351642	266.607772337021	289.001173881551	299.209772408808	271.557337573172	284.878700210609	280.435680995477	336.013671635366	331.561605440352	409.552316985942	296.193224490708	282.495209060525	280.143550842208	322.672441849986	332.723202118461	290.274524980825	291.279661184982	278.23599509996	372.830943550634	244.044049031754	416.413082924817	413.811260402418	253.215352835983
antisense	ELOA-AS1	ENSG00000236810.5	21.896795242121	-0.0127325342753152	0.271151933908044	0.928439443066943	0.975394442119234	44.2248785117038	27.3690015550676	12.4101236930843	30.4963964901337	17.4732000587651	21.814171362846	16.4250477090511	26.7791727719644	10.7778883268883	13.4899074927351	24.5606013981247	11.7621076031039	23.5342975473576	5.26777768325366	24.6870306884702	18.0614737885689	19.4361363066172	22.4009114423577	23.7773262865591	15.6716447826253	41.209492103055	37.1968780613502	20.1353177167837	22.859628032969	23.843356503603	15.5504209811156	24.3615716627439	16.4204849567189	7.91153195863414	19.8339686492238	18.7484563402169	38.5131272057696	25.5909133185302
protein_coding	PITHD1	ENSG00000057757.9	186.653245952671	-0.152155554737585	0.202383553137349	0.33866338826468	0.637323658587469	209.658683314744	131.143132451366	250.458859987701	224.453478167384	144.639267153111	144.766773589796	182.865531160769	156.211841169792	128.354851892943	199.819254736139	217.167422888681	173.491087145782	188.274380378861	162.247552644213	210.868387130683	163.374240178418	184.180529762706	208.141802151907	248.340963437395	250.746316522005	193.16949423307	165.877969733048	193.4741398004	174.964076098494	186.411696300897	188.678441237536	242.556517859494	180.625334523908	153.285931698536	174.193985527966	166.762585341929	170.441073591491	189.911514626987
protein_coding	LYPLA2	ENSG00000011009.10	426.884605747742	0.457956652864476	0.226180618657793	0.0110998430915421	0.0828623383992555	346.428215008347	475.536402019299	556.199180062777	406.212001248581	294.132200989213	336.136549636582	433.621259518948	400.943725669134	512.439599542054	424.932086021156	621.771014341998	366.585686963404	714.501273537777	302.37043901876	438.194794720346	389.963638616828	351.701514119741	446.151486226958	498.002889446266	458.656803971501	411.23638994507	412.181621760908	351.930335745524	398.285057651345	361.985503281973	453.035597916502	506.297011077895	360.338419883555	373.819885045463	329.416348869717	482.526060545582	485.101517145013	386.557480127272
protein_coding	GALE	ENSG00000117308.14	224.858599646588	0.051626665052442	0.158235479369184	0.705904000489799	0.87836508557557	230.133164107199	248.601764125197	235.792350168601	235.432180903832	197.058867329407	236.981225260009	226.665658384905	319.862341442908	152.850052635871	220.054115975241	218.460086120161	170.550560245006	209.92593412243	238.103551283066	229.383660147036	279.131867641519	185.106060063021	211.8752873923	254.945776294773	175.522421565404	239.530172849007	215.13870013862	221.488494884621	195.186054743043	209.171263872518	230.146230520511	272.214083361965	213.466304437346	213.611362883122	225.93477330855	247.676975862865	251.564469195133	208.76797707222
protein_coding	HMGCL	ENSG00000117305.14	68.331468518173	-0.0502768573143687	0.218660060999332	0.738366756612526	0.896513605778721	51.5956915969878	74.1243792116414	67.6915837804597	91.4891894704011	72.8050002448548	49.5776621882864	48.1801399465498	53.5583455439288	31.3538569509478	56.4889876258283	91.7790894350974	103.898617160751	71.5442645439671	64.2668877356947	115.206143212861	81.27663204856	62.9360604214272	65.3359917068767	116.244706289845	71.0447896812348	48.9362718723778	77.4097192087559	56.9041587648235	48.3569054543576	71.5300695108091	81.8988838338757	78.3807088279587	76.6289297980218	59.336489689756	56.9148665586423	55.2586081606392	45.0685531131346	57.9162775103578
protein_coding	FUCA1	ENSG00000179163.11	67.1410581182289	-0.163664744648224	0.236743115062862	0.326620287543559	0.626132097008824	72.8891516211415	49.0361277861628	46.2559155833141	57.3332254014514	66.9806002252664	68.4171738198352	59.1301717525838	98.1903001638695	62.7077139018957	58.1752260624202	71.0964777314135	79.3942263209512	82.8407273666987	55.8384434424888	81.2614760162144	56.6473496096024	116.616817839703	78.403190048252	70.0110162882019	49.1044869855594	45.5021475304566	46.2447673195165	76.1640278852253	54.5114206940031	58.5246023270257	90.1924416904707	74.1439137561771	73.8921823052353	53.4028407207804	68.9877170407785	52.298325580605	41.7908401594521	99.6698729248019
protein_coding	CNR2	ENSG00000188822.7	0.0510981344421784	-0.000590102032650236	0.314923623113006	0.98377554361311	NA	0	0	0	0	0	0	0	0	0	1.68623843659189	0	0	0	0	0	0	0	0	0	0	0	0	0	0	0	0	0	0	0	0	0	0	0
processed_pseudogene	BTBD6P1	ENSG00000229106.1	0	NA	NA	NA	NA	0	0	0	0	0	0	0	0	0	0	0	0	0	0	0	0	0	0	0	0	0	0	0	0	0	0	0	0	0	0	0	0	0
antisense	AL590609.3	ENSG00000232557.3	0	NA	NA	NA	NA	0	0	0	0	0	0	0	0	0	0	0	0	0	0	0	0	0	0	0	0	0	0	0	0	0	0	0	0	0	0	0	0	0
miRNA	MIR378F	ENSG00000264926.1	0	NA	NA	NA	NA	0	0	0	0	0	0	0	0	0	0	0	0	0	0	0	0	0	0	0	0	0	0	0	0	0	0	0	0	0	0	0	0	0
processed_pseudogene	AL590609.2	ENSG00000230228.2	0.243841521642739	-0.00418684939619709	0.314907103246643	0.906325926520256	NA	0	0	0	1.21985585960535	0	0	0	0	0	0	0	0.980175633591991	0	0	1.02862627868626	0	0	0	0	0	0	0	0	0	0	0	0	0	3.95576597931707	0.862346463009731	0	0	0
protein_coding	PNRC2	ENSG00000189266.12	243.420628311443	0.18494835557668	0.15646514330928	0.182386640976007	0.465520188395903	317.763941898909	280.532265939443	213.228488908448	189.077658238829	234.917467456731	231.031905797415	293.460852401712	234.317761754688	315.498185568913	203.191731609323	228.801391972003	193.094599817622	266.408248236088	274.977995065841	205.725255737252	266.81722642204	212.871969072475	276.277907789078	183.613797435096	298.806027188723	236.954579592566	227.202552482842	202.228625764219	285.745350412113	198.333374552698	191.788525433759	259.50369814662	198.870317809152	309.538687881561	188.853875399131	284.187127683288	249.106184479871	280.153156329173
protein_coding	SRSF10	ENSG00000188529.14	571.084862175213	-0.200446379280887	0.101621767721177	0.0347978757493795	0.179342898092956	621.605236858948	531.414780194229	558.455566188792	594.069803627805	507.693535040787	481.894876470144	529.981539412048	615.920973755181	599.642514186877	634.868771376846	536.455241064302	593.986433956746	429.265587263803	564.705767644793	505.055502834953	471.240270665388	495.158710668582	550.68907295796	610.284708021684	586.119514870187	667.078653418203	647.426742473231	597.931391328838	599.625627634034	621.011058025661	605.429723531435	498.882619702278	544.612751064512	511.282752826731	666.593815906522	535.811146986198	689.139148511749	642.466613312574
processed_pseudogene	AL590609.1	ENSG00000215905.4	0	NA	NA	NA	NA	0	0	0	0	0	0	0	0	0	0	0	0	0	0	0	0	0	0	0	0	0	0	0	0	0	0	0	0	0	0	0	0	0
antisense	AL591178.1	ENSG00000225315.2	0	NA	NA	NA	NA	0	0	0	0	0	0	0	0	0	0	0	0	0	0	0	0	0	0	0	0	0	0	0	0	0	0	0	0	0	0	0	0	0
protein_coding	MYOM3	ENSG00000142661.18	0.317663032110699	-0.000840709255286434	0.314917836412824	0.983782981097518	NA	0	0	0	0	0	0	0	0	0	0	0	0	0	4.21422214660293	0	0	0	0	0	6.26865791305013	0	0	0	0	0	0	0	0	0	0	0	0	0
antisense	AL591178.2	ENSG00000230703.1	0	NA	NA	NA	NA	0	0	0	0	0	0	0	0	0	0	0	0	0	0	0	0	0	0	0	0	0	0	0	0	0	0	0	0	0	0	0	0	0
protein_coding	IL22RA1	ENSG00000142677.3	16.2010733463205	0.391275461640493	0.62228771884933	0.0304608394787771	0.164520455064737	20.4744807924555	44.4746275269848	6.76915837804597	13.4184144556588	27.1805334247458	8.92397919389155	5.47501590301702	8.92639092398813	10.7778883268883	26.1366957671743	7.75597938888147	3.92070253436796	22.5929256454633	2.10711107330147	11.3148890655488	40.2278279836307	11.1063636037813	13.0671983413753	19.8144385721326	20.8955263768338	9.44384194028344	37.1968780613502	8.754485963819	29.893359735421	14.0892561157654	22.8072841056363	10.5919876794539	7.29799331409731	19.7788298965853	11.2105040191265	8.88084774010274	17.2079930068332	12.1220115719354
protein_coding	IFNLR1	ENSG00000185436.11	51.0484594389582	-0.389249293679881	0.306189529858754	0.053260860626628	0.233437495804272	43.4058992800056	37.6323771382179	62.0506184654214	65.8722164186888	66.9806002252664	51.5607686758179	54.7501590301702	51.3267478129318	49.9702095155731	31.1954110769499	36.1945704814469	85.2752801225032	57.4236860155525	54.7848879058381	54.5171927703717	45.9746605527208	51.829696817646	73.7363334977608	46.2336900016427	29.2537369275673	42.9265542740156	27.1436677744988	71.7867849033158	35.16865851226	39.0164015513504	55.9815155320163	48.7231433254878	56.5594481842542	62.3033141742438	64.6759847257298	38.4836735404452	39.3325554441902	52.5287168117199
lincRNA	AL590683.1	ENSG00000230023.2	0.374197225944663	-0.00473789348034672	0.314929825692812	0.637094991154184	NA	0	0	0	0	0	0.991553243765728	0	3.71932955166172	0	0	0	4.90087816795995	0	0	0	0	0	0	0	0	0	0	0	0	0	0	0	2.73674749278649	0	0	0	0	0
antisense	AL138902.1	ENSG00000232298.2	0	NA	NA	NA	NA	0	0	0	0	0	0	0	0	0	0	0	0	0	0	0	0	0	0	0	0	0	0	0	0	0	0	0	0	0	0	0	0	0
protein_coding	GRHL3	ENSG00000158055.15	2.51365566837941	-0.05912861362846	0.322122985903775	0.0714101598818323	NA	0.818979231698219	0	2.25638612601532	0	15.531733385569	0	4.38001272241362	1.48773182066469	2.93942408915136	8.43119218295944	0	8.82158070232792	0	4.21422214660293	0	3.28390432519434	0	0	7.92577542885304	6.26865791305013	0	0	0.8754485963819	0	9.75410038783761	0	4.23679507178155	0	0	1.72469292601946	0	0	0
protein_coding	STPG1	ENSG00000001460.17	36.6949112203698	-0.17424694750765	0.264767613340675	0.299364503095779	0.601587742949498	26.207335414343	26.2286264902731	28.2048265751915	21.9574054728963	24.2683334149516	37.6790232630977	19.7100572508613	47.60741826127	44.0913613372704	36.2541263867256	34.9019072499666	45.0880791452316	40.4789917814551	52.6777768325366	48.3454350982541	15.5985455446731	28.6914393097683	35.468109783733	54.1594654304958	43.8806053913509	48.9362718723778	61.3245827497936	49.0251213973864	26.376493884195	36.8488236873865	40.4310945509006	30.7167642704162	35.5777174062244	26.7014203603902	33.6315120573795	36.5101518204224	45.0685531131346	28.2846936678492
protein_coding	NIPAL3	ENSG00000001461.16	215.257572849313	-0.526423022395711	0.158642469732762	0.000208532411027274	0.00376175917622149	223.581330253614	207.548261792596	260.61259755477	258.609442236334	148.522200499504	249.871417428963	212.43061703706	196.380600327739	189.102949735404	229.328427376497	317.99515494414	304.834622047109	166.622826635292	191.747107670433	211.897013409369	149.417646796343	223.978332676256	235.209570144756	216.637861721983	185.970184753821	187.159776634708	262.388788486822	270.513616282007	162.655045619203	201.584741348644	237.403093645032	153.583821352081	200.694816137676	183.943118038244	231.971198549618	184.524280822135	186.829638359903	259.949803709281
protein_coding	RCAN3	ENSG00000117602.11	182.809293998303	-0.0468386085629356	0.20177435495898	0.776660118391216	0.914279679033848	194.098077912478	245.180638930814	141.024132875958	240.311604342254	226.180867427349	243.922097966369	156.585454826287	142.82225478381	201.840454121727	135.742194145647	143.485618694307	225.440395726158	160.974595223926	200.175551963639	163.551578311115	210.169876812438	230.457044778462	210.941916082202	187.576685149522	263.283632348106	222.359551139401	156.830080474882	175.965167872762	158.25896330517	94.2896370824302	135.807009901743	174.767796710989	155.99460708883	206.688772419317	179.368064306024	119.398064061381	139.302800531507	189.911514626987
lincRNA	AL445686.2	ENSG00000264443.1	0	NA	NA	NA	NA	0	0	0	0	0	0	0	0	0	0	0	0	0	0	0	0	0	0	0	0	0	0	0	0	0	0	0	0	0	0	0	0	0
protein_coding	NCMAP	ENSG00000184454.6	0	NA	NA	NA	NA	0	0	0	0	0	0	0	0	0	0	0	0	0	0	0	0	0	0	0	0	0	0	0	0	0	0	0	0	0	0	0	0	0
processed_pseudogene	AL445686.1	ENSG00000227312.2	0	NA	NA	NA	NA	0	0	0	0	0	0	0	0	0	0	0	0	0	0	0	0	0	0	0	0	0	0	0	0	0	0	0	0	0	0	0	0	0
misc_RNA	RF00019	ENSG00000239106.1	0	NA	NA	NA	NA	0	0	0	0	0	0	0	0	0	0	0	0	0	0	0	0	0	0	0	0	0	0	0	0	0	0	0	0	0	0	0	0	0
protein_coding	SRRM1	ENSG00000133226.16	1248.51901967821	-0.165700456591566	0.169425585511261	0.258721537654703	0.55710175449416	1104.8029835609	1434.59183151146	1200.39741904015	1277.1890850068	1238.65573749913	1088.72546165477	1116.90324421547	1206.55050655906	1045.45516770817	1343.93203396373	1182.78685680442	1408.51238547169	617.539967642663	1420.19286340519	1382.47371855433	1188.77336572035	1156.91287539388	1232.05012932967	1150.55839975517	1445.9704252769	1504.14646176151	1397.39622987235	1446.2410812229	1350.47648687079	1400.25530012069	1167.31826831575	1121.69149525417	1301.77955740211	1113.54812317775	1184.86404017537	1419.94887755643	1369.26458640087	1181.22268317637
lincRNA	AL445648.1	ENSG00000284699.1	0	NA	NA	NA	NA	0	0	0	0	0	0	0	0	0	0	0	0	0	0	0	0	0	0	0	0	0	0	0	0	0	0	0	0	0	0	0	0	0
protein_coding	CLIC4	ENSG00000169504.14	557.502137876987	0.864922101531796	0.146774225342675	4.1029687536358e-10	2.49908096812362e-08	389.015135056654	790.279919902577	727.684525639941	463.545226650032	995.972403349613	645.501161691489	750.077178713332	394.992798386475	874.968570537388	344.835760283041	417.530223768119	422.455698078148	627.895058563501	816.505540904318	384.706228228661	802.914607510016	556.243710489379	589.890667982086	439.880536301344	622.686686029646	351.997745046928	336.782544609522	309.033354522811	677.875892823812	722.887217631965	411.567808633527	742.498336329717	540.963754407463	709.071051792584	346.663278129912	512.128886345924	270.411318678808	408.107722921824
snRNA	RNU6-1208P	ENSG00000238482.1	0	NA	NA	NA	NA	0	0	0	0	0	0	0	0	0	0	0	0	0	0	0	0	0	0	0	0	0	0	0	0	0	0	0	0	0	0	0	0	0
protein_coding	RUNX3	ENSG00000020633.18	142.803263800323	-0.194790429803437	0.336821409561147	0.203720356669017	0.493016343691082	98.2775078037862	133.423882580954	276.407300436877	193.95708167725	46.5952001567071	104.113090595401	127.020368949995	90.0077751502137	101.90003509058	138.271551800535	367.11635774039	248.964610932366	130.850694363308	63.213332199044	116.234769491547	64.8571104225882	110.138105737498	142.80581044503	294.574653439038	270.597066579997	115.901696539842	197.042921622288	142.69812121025	45.719256065938	70.4462805788272	100.559389011214	195.951772069897	166.941597059976	77.1374365966828	79.3358745968953	126.305390081461	66.373687312071	208.76797707222
miRNA	MIR6731	ENSG00000278034.1	0	NA	NA	NA	NA	0	0	0	0	0	0	0	0	0	0	0	0	0	0	0	0	0	0	0	0	0	0	0	0	0	0	0	0	0	0	0	0	0
antisense	AL445471.1	ENSG00000229162.1	0	NA	NA	NA	NA	0	0	0	0	0	0	0	0	0	0	0	0	0	0	0	0	0	0	0	0	0	0	0	0	0	0	0	0	0	0	0	0	0
lincRNA	AL445471.2	ENSG00000261025.1	0	NA	NA	NA	NA	0	0	0	0	0	0	0	0	0	0	0	0	0	0	0	0	0	0	0	0	0	0	0	0	0	0	0	0	0	0	0	0	0
miRNA	MIR4425	ENSG00000264371.1	0	NA	NA	NA	NA	0	0	0	0	0	0	0	0	0	0	0	0	0	0	0	0	0	0	0	0	0	0	0	0	0	0	0	0	0	0	0	0	0
lincRNA	AL050344.2	ENSG00000285823.1	0	NA	NA	NA	NA	0	0	0	0	0	0	0	0	0	0	0	0	0	0	0	0	0	0	0	0	0	0	0	0	0	0	0	0	0	0	0	0	0
lincRNA	AL050344.1	ENSG00000233755.1	0	NA	NA	NA	NA	0	0	0	0	0	0	0	0	0	0	0	0	0	0	0	0	0	0	0	0	0	0	0	0	0	0	0	0	0	0	0	0	0
processed_pseudogene	AL121994.1	ENSG00000233419.3	0	NA	NA	NA	NA	0	0	0	0	0	0	0	0	0	0	0	0	0	0	0	0	0	0	0	0	0	0	0	0	0	0	0	0	0	0	0	0	0
antisense	AL031432.1	ENSG00000231953.2	0	NA	NA	NA	NA	0	0	0	0	0	0	0	0	0	0	0	0	0	0	0	0	0	0	0	0	0	0	0	0	0	0	0	0	0	0	0	0	0
protein_coding	SYF2	ENSG00000117614.9	398.240306031175	0.062858389594087	0.13360584047205	0.602176862112613	0.821766499674678	415.222470470997	500.624653444778	452.405418266072	404.992145388976	510.605735050581	428.351001306795	400.771164100846	399.455993848469	379.185707500525	381.089886669767	312.824502018219	356.783930627485	299.356264802389	435.118436636753	310.64513616325	426.907562275264	435.924771448415	327.613329844482	342.129306012156	353.134395768491	397.499892577385	333.766581523467	376.442896444217	422.02390214712	474.699552208097	442.668650595758	464.988259128025	510.859531986812	331.295400767804	287.16137218224	447.989430445183	435.935822839775	343.456994538169
bidirectional_promoter_lncRNA	AL031432.4	ENSG00000284602.1	1.15101679744383	0.0154696956345509	0.31508999144968	0.420548394506027	NA	0	4.56150025917793	1.12819306300766	6.09927929802674	3.88293334639225	0	0	0	0	0	5.17065292592098	0	0	0	0	0	0	0	0	0	0	5.02660514342571	0	2.6376493884195	0	0	0	2.73674749278649	0	0	5.92056516006849	0.819428238420629	0
lincRNA	AL031432.5	ENSG00000284657.1	0.171716578845787	0.00744483654101544	0.314878058927136	0.780757387559666	NA	0	2.28075012958897	0	0	0	0	0	0	0.97980802971712	0	0	0	0	0	0	0	0	0	0	0	0	0	0	0	0	0	1.05919876794539	0	0	0	0	0	1.34689017465948
protein_coding	RSRP1	ENSG00000117616.17	94.5335866242713	0.103338802369996	0.214746882892163	0.517488741393916	0.771168720493603	64.6993593041593	100.353005701914	56.4096531503831	45.1346668053979	179.585667270642	129.89347493331	124.830362588788	76.6181887642315	98.9606110014291	80.9394449564106	87.9010997406567	76.4536994201753	57.4236860155525	108.516220275025	66.8607081146068	141.207885983357	89.7764391305654	107.337700661297	88.504492288859	125.373158261003	96.155481573795	55.2926565776828	84.9185138490443	98.4722438343281	74.781436306755	51.8347366037188	204.42536221346	108.557650547197	114.717213400195	96.5828038570899	94.7290425610959	85.2205367957454	47.141156113082
lincRNA	AL031432.3	ENSG00000272432.1	0.265343659503223	0.00689828118479341	0.314832968566988	0.964067946033264	NA	0.818979231698219	0	0	0	0	0.991553243765728	2.19000636120681	1.48773182066469	0.97980802971712	0	0	0	0.941371901894304	0	0	0	0	0	0	0	0	0	0	0	0	0	0	0	0	0	0	0	1.34689017465948
unprocessed_pseudogene	AL031432.2	ENSG00000261349.1	0	NA	NA	NA	NA	0	0	0	0	0	0	0	0	0	0	0	0	0	0	0	0	0	0	0	0	0	0	0	0	0	0	0	0	0	0	0	0	0
protein_coding	RHD	ENSG00000187010.20	0	NA	NA	NA	NA	0	0	0	0	0	0	0	0	0	0	0	0	0	0	0	0	0	0	0	0	0	0	0	0	0	0	0	0	0	0	0	0	0
processed_pseudogene	SDHDP6	ENSG00000224183.1	0	NA	NA	NA	NA	0	0	0	0	0	0	0	0	0	0	0	0	0	0	0	0	0	0	0	0	0	0	0	0	0	0	0	0	0	0	0	0	0
unprocessed_pseudogene	AL928711.1	ENSG00000259984.1	0	NA	NA	NA	NA	0	0	0	0	0	0	0	0	0	0	0	0	0	0	0	0	0	0	0	0	0	0	0	0	0	0	0	0	0	0	0	0	0
protein_coding	TMEM50A	ENSG00000183726.10	527.118656197455	0.00587734227005035	0.109574025126729	0.945396332002913	0.980595313014864	628.157070712534	640.890786414499	666.762100237528	503.800470017009	715.430469072773	481.894876470144	584.731698442218	497.646294012338	620.218482810937	479.734835210392	558.430515999466	545.957827910739	523.402777453233	617.383544477329	403.221501245013	650.21305638848	473.871513761335	523.621304965112	532.347916304629	640.447883449955	452.445882048125	477.527488625442	457.859615907734	477.41453930393	532.140365603141	472.732797825915	528.540185204748	489.877801208782	495.459688909463	356.149089223019	510.155364625902	456.421528800291	400.026381873867
protein_coding	RHCE	ENSG00000188672.18	0.179411065456621	-0.000645219689527656	0.314918777506313	0.983779916840965	NA	0	0	0	0	0	0	0	0	0	0	0	0	0	0	0	0	0	0	0	0	0	0	0	0	0	0	0	0	0	0	5.92056516006849	0	0
processed_pseudogene	AL031284.1	ENSG00000238084.4	0	NA	NA	NA	NA	0	0	0	0	0	0	0	0	0	0	0	0	0	0	0	0	0	0	0	0	0	0	0	0	0	0	0	0	0	0	0	0	0
protein_coding	MACO1	ENSG00000204178.10	291.230153949154	0.0356845203628635	0.181933638381915	0.807250828967327	0.928184346815458	368.540654264198	319.305018142455	333.945146650268	324.481658655023	293.161467652615	300.440632861016	366.82606550214	324.325536904902	310.599145420327	186.329347243404	274.044605073812	244.063732764406	208.984562220535	339.244882801536	258.185195950251	414.592921055786	351.701514119741	328.54670115458	213.995936579032	251.791092840847	269.578760840818	245.298330999175	182.968756643817	291.899865651758	408.588427357198	292.347914444974	329.410816831016	270.0257526216	308.549746386731	256.9792459769	281.226845103253	272.050175155649	188.564624452328
protein_coding	LDLRAP1	ENSG00000157978.11	421.905905087848	-0.0189801823379872	0.149015179139144	0.883694885179212	0.960402969963097	469.275099763079	309.041642559305	297.842968634022	363.517046162394	333.932267789734	497.759728370395	387.631125933605	569.057421404243	332.154922074104	428.30456289434	493.797354425454	452.8411427195	617.539967642663	369.797993364407	420.70814798268	364.513380096572	527.552271179611	372.415152729197	564.051018020042	320.746329884398	396.641361491904	493.612625084404	391.325522582709	376.304646081182	277.449966587381	492.429997735328	341.062003278415	530.929013600579	290.748799479805	633.824650312152	330.564888103824	374.478704958228	501.043144973328
lincRNA	AL606491.1	ENSG00000225643.1	3.09624833303258	-0.00354548189634467	0.31151393295198	0.886545123300768	NA	7.37081308528397	0	7.89735144105363	10.9787027364481	0	2.97465973129718	0	0.743865910332344	0	5.05871530977566	9.04864262036172	12.7422832366959	4.70685950947152	0	0	4.92585648779151	0	0.933371310098238	9.24673800032855	0	1.71706217096062	0	0	7.03373170245201	2.16757786396391	1.03669473207438	2.11839753589078	0.912249164262164	0	0.862346463009731	8.88084774010274	0.819428238420629	0
protein_coding	MAN1C1	ENSG00000117643.14	5.59018328710756	0.0298457785395135	0.308311470902928	0.675187445992214	0.860586752041152	12.2846884754733	0	11.2819306300766	7.31913515763209	8.73660002938257	5.94931946259437	7.66502226422383	3.71932955166172	8.81827226745408	16.0192651476229	18.0972852407234	5.88105380155194	14.1205785284146	0	9.25763650817633	9.03073689428444	0	1.86674262019648	5.28385028590203	0	2.57559325644094	2.01064205737028	0	1.758432925613	0	2.07338946414875	3.17759630383616	4.56124582131082	2.9668244844878	5.17407877805839	2.96028258003425	2.45828471526189	9.42823122261639
antisense	AL031280.1	ENSG00000233478.1	0	NA	NA	NA	NA	0	0	0	0	0	0	0	0	0	0	0	0	0	0	0	0	0	0	0	0	0	0	0	0	0	0	0	0	0	0	0	0	0
protein_coding	SELENON	ENSG00000162430.16	94.9423248573583	-0.105156473604964	0.226124194854993	0.510431694860913	0.767136015156599	95.8205701086916	104.914505961092	110.562920174751	92.7090453300064	71.8342669082567	85.2735789638526	122.640356227581	101.165763805199	74.4654102585011	81.7825641747066	91.7790894350974	134.284061802103	75.3097521515443	100.08777598182	133.721416229214	82.9185842111571	86.0743179293049	88.6702744593326	120.207594004271	122.238829304478	41.209492103055	106.564029040625	76.1640278852253	85.2839968922306	94.2896370824302	94.3392206187682	80.4991063638495	90.3126672619542	53.4028407207804	93.9957644680607	108.543694601256	85.2205367957454	146.811029037884
protein_coding	AL020996.2	ENSG00000255054.3	0	NA	NA	NA	NA	0	0	0	0	0	0	0	0	0	0	0	0	0	0	0	0	0	0	0	0	0	0	0	0	0	0	0	0	0	0	0	0	0
antisense	AL020996.1	ENSG00000228172.5	1.33602790498355	0.0254356234059677	0.315274363472319	0.50863593460294	NA	0	0	4.51277225203064	2.4397117192107	0	6.9408727063601	4.38001272241362	0.743865910332344	0.97980802971712	0	1.29266323148025	0	0	0	1.02862627868626	0	0	0	1.32096257147551	0	0	1.00532102868514	0	1.758432925613	0	0	2.11839753589078	7.29799331409731	6.92259046380487	0	0	0	1.34689017465948
protein_coding	MTFR1L	ENSG00000117640.17	36.7337156782006	-0.0182055163947223	0.241974401212137	0.906548575430737	0.969338566132451	38.4920238898163	23.9478763606841	43.9995294572988	40.2552433669765	41.7415334737167	48.5861089445207	45.990133585343	55.0460773645935	45.0711693669875	23.6073381122864	67.2184880369728	39.2070253436796	47.0685950947152	25.2853328796176	26.7442832458427	32.0180671706448	32.3935605110287	38.2682237140278	48.8756151445938	29.2537369275673	30.9071190772912	41.2181621760908	25.3880092950751	26.376493884195	28.1785122315309	40.4310945509006	46.6047457895971	31.9287207491757	33.6240108241951	28.4574332793211	30.5895866603539	35.2354142520871	20.2033526198923
antisense	AL020996.3	ENSG00000272478.1	0	NA	NA	NA	NA	0	0	0	0	0	0	0	0	0	0	0	0	0	0	0	0	0	0	0	0	0	0	0	0	0	0	0	0	0	0	0	0	0
protein_coding	AUNIP	ENSG00000127423.10	52.4420711971592	-0.0213698803386509	0.25551735984964	0.880525616075732	0.959349805302448	49.1387539018931	25.0882514254786	32.7175988272222	46.3545226650032	15.531733385569	41.6452362381606	59.1301717525838	53.5583455439288	79.3644504070867	75.880729646635	33.6092440184864	51.9493085803755	64.954661230707	46.3564436126322	43.2023037048229	47.616612715318	63.8615907217424	44.8018228847154	51.5175402875448	67.9104607247098	42.9265542740156	69.3671509792748	71.7867849033158	78.2502651897786	94.2896370824302	49.76134713957	41.3087519498701	27.3674749278649	30.6571863397073	46.5667090025255	55.2586081606392	65.5542590736503	63.3038382089958
antisense	AL033528.2	ENSG00000236528.1	0.0225413912221923	-0.000587938188396522	0.314925011908308	0.983773622592257	NA	0	0	0	0	0	0	0	0.743865910332344	0	0	0	0	0	0	0	0	0	0	0	0	0	0	0	0	0	0	0	0	0	0	0	0	0
protein_coding	PAQR7	ENSG00000182749.5	22.4020736710977	-0.033905036380442	0.279626937876042	0.794924135905391	0.922829665297057	17.1985638656626	23.9478763606841	12.4101236930843	23.1772613325016	9.70733336598063	9.91553243765728	17.5200508896545	39.4248932476142	26.4548168023622	14.3330267110311	20.6826117036839	38.2268497100876	26.3584132530405	32.6602216361727	26.7442832458427	16.4195216259717	19.4361363066172	9.33371310098238	6.60481285737754	32.3880658840923	31.7656501627716	11.0585313155366	23.6371121023113	19.342762181743	13.0054671837835	21.7705893735619	11.6511864473993	10.0347408068838	42.5244842776585	25.0080474272822	29.6028258003425	49.9851225436584	26.9378034931897
misc_RNA	RF00019	ENSG00000207302.1	0.0599358481714707	-0.00043893615332456	0.314920169369818	0.983775606171844	NA	0	0	0	0	0	0	0	0	0	0	0	0	0	0	0	0	0	0	0	0	0	0	0	0	0	0	0	0	1.97788298965853	0	0	0	0
protein_coding	STMN1	ENSG00000117632.22	2444.36443686069	-0.0695331307752872	0.116483869336414	0.5106258130776	0.767255650957597	2966.34277721095	2066.3596174076	1835.57011351346	2211.5986734645	1987.09114001624	2180.42558304084	2231.61648206974	2448.80657681408	2675.85572915745	2297.49986985645	2412.10958994214	2358.30257442233	2724.33028408212	2333.62551368137	2321.60951099489	2441.58286578199	2687.73999211507	2486.50117010171	2163.73669207688	2135.52279571241	2525.79845348308	2764.63282888414	2489.77580811012	2655.23371767563	2395.17353968012	2778.34188195933	2178.77186566366	2412.89903947342	2674.09780201834	2639.64252327279	2483.67708464873	2969.60793603636	2730.14638403477
processed_pseudogene	SNRPFP2	ENSG00000229786.1	0	NA	NA	NA	NA	0	0	0	0	0	0	0	0	0	0	0	0	0	0	0	0	0	0	0	0	0	0	0	0	0	0	0	0	0	0	0	0	0
processed_pseudogene	AL033528.1	ENSG00000223624.1	0	NA	NA	NA	NA	0	0	0	0	0	0	0	0	0	0	0	0	0	0	0	0	0	0	0	0	0	0	0	0	0	0	0	0	0	0	0	0	0
miRNA	MIR3917	ENSG00000283938.1	0	NA	NA	NA	NA	0	0	0	0	0	0	0	0	0	0	0	0	0	0	0	0	0	0	0	0	0	0	0	0	0	0	0	0	0	0	0	0	0
protein_coding	PAFAH2	ENSG00000158006.13	71.7527859350094	0.203748915247297	0.241589071978339	0.231725183470615	0.526201907898024	67.1562969992539	86.6685049243807	77.8453213475286	41.4750992265818	51.4488668396974	46.6030024569892	58.0351685719804	116.786947922178	48.0105934561389	83.4688026112985	113.754364370262	65.6717674506634	82.8407273666987	37.9279993194264	77.1469709014694	63.2151582599911	47.2020453160704	46.6685655049119	88.504492288859	73.1343423189182	74.6922044367872	88.4682505242924	51.6514671865321	65.9412347104876	59.6083912590076	64.2750733886113	78.3807088279587	68.4186873196623	73.1816706173658	78.4735281338855	77.9541079409018	89.3176779878486	123.913896068673
snRNA	RNU6-110P	ENSG00000207237.1	0	NA	NA	NA	NA	0	0	0	0	0	0	0	0	0	0	0	0	0	0	0	0	0	0	0	0	0	0	0	0	0	0	0	0	0	0	0	0	0
scaRNA	RF00492	ENSG00000252190.1	0	NA	NA	NA	NA	0	0	0	0	0	0	0	0	0	0	0	0	0	0	0	0	0	0	0	0	0	0	0	0	0	0	0	0	0	0	0	0	0
scaRNA	RF00283	ENSG00000252691.1	0	NA	NA	NA	NA	0	0	0	0	0	0	0	0	0	0	0	0	0	0	0	0	0	0	0	0	0	0	0	0	0	0	0	0	0	0	0	0	0
protein_coding	EXTL1	ENSG00000158008.9	12.2114455004574	-0.102395734691352	0.3351872438534	0.0752424517990786	0.282977506064455	6.55183385358575	1.14037506479448	23.6920543231609	26.8368289113177	0	7.93242595012582	21.9000636120681	0	3.91923211886848	10.1174306195513	41.3652234073679	16.6629857710638	4.70685950947152	0	23.6584044097839	0.820976081298585	5.55318180189064	2.80011393029471	19.8144385721326	14.6268684637836	0.858531085480312	26.1383467458137	14.0071775421104	0	6.50273359189174	16.58711571319	33.8943605742524	6.38574414983515	0	6.89877170407785	40.457195260468	1.63885647684126	17.5095722705733
protein_coding	SLC30A2	ENSG00000158014.14	0.415783453216584	0.000843056630829963	0.314745644285826	0.818356302809495	NA	0	1.14037506479448	4.51277225203064	0	0	0	0	0	0	0	0	3.92070253436796	0	0	0	0	0	2.80011393029471	0	0	0	0	0	0	0	0	0	0	0	0	0	0	1.34689017465948
bidirectional_promoter_lncRNA	AL391650.2	ENSG00000284309.1	0	NA	NA	NA	NA	0	0	0	0	0	0	0	0	0	0	0	0	0	0	0	0	0	0	0	0	0	0	0	0	0	0	0	0	0	0	0	0	0
protein_coding	TRIM63	ENSG00000158022.6	32.0916487062839	0.0183544661033982	0.311355364619105	0.698393450815061	0.873906128967767	4.91387539018931	53.5976280453407	108.306534048735	37.8155316477658	18.4439333953632	0	10.950031806034	0.743865910332344	1.95961605943424	42.9990801330932	142.192955462827	32.3457959085357	12.2378347246259	5.26777768325366	27.772909524529	0	9.25530300315107	33.6013671635366	117.56566886132	85.6716581450185	12.8779662822047	17.0904574876474	7.8790373674371	5.27529877683901	5.41894465990978	42.5044840150494	72.0255162202864	51.9982023629433	5.9336489689756	6.89877170407785	1.97352172002283	0	83.507190828888
protein_coding	PDIK1L	ENSG00000175087.9	34.3679253210515	0.0163045663966709	0.243969917131225	0.915934910085391	0.971621896385706	33.578148499627	22.8075012958897	22.5638612601532	54.8935136822407	35.9171334541283	55.5269816508808	22.9950667926715	23.0598432203027	20.5759686240595	32.8816495135418	43.9505498703283	29.4052690077597	44.2444793890323	34.7673327094742	40.1164248687641	25.4502585202561	17.585075705987	31.7346245433401	33.0240642868877	33.432842202934	43.7850853594959	32.1702729179245	41.1460840299493	39.5647408262925	36.8488236873865	42.5044840150494	40.2495531819247	44.700209048846	30.6571863397073	21.5586615752433	34.5366301003995	40.9714119210315	26.9378034931897
protein_coding	FAM110D	ENSG00000197245.5	0	NA	NA	NA	NA	0	0	0	0	0	0	0	0	0	0	0	0	0	0	0	0	0	0	0	0	0	0	0	0	0	0	0	0	0	0	0	0	0
protein_coding	C1orf232	ENSG00000282872.1	0	NA	NA	NA	NA	0	0	0	0	0	0	0	0	0	0	0	0	0	0	0	0	0	0	0	0	0	0	0	0	0	0	0	0	0	0	0	0	0
protein_coding	AL391650.1	ENSG00000236782.7	0	NA	NA	NA	NA	0	0	0	0	0	0	0	0	0	0	0	0	0	0	0	0	0	0	0	0	0	0	0	0	0	0	0	0	0	0	0	0	0
protein_coding	ZNF593	ENSG00000142684.8	307.145533041651	0.172043190760367	0.160657549948703	0.221349920480112	0.515114663294713	295.651502643057	288.514891393004	340.714305028314	300.084541462916	195.117400656211	252.846077160261	267.180776067231	292.339302760611	331.175114044386	294.248607185285	336.092440184864	320.517432184581	499.868479905875	368.744437827757	443.337926113777	271.743082909832	252.669771986024	339.747156875759	376.47433287052	293.582145594514	329.67593682444	286.516493175265	277.517205053062	266.40258823037	275.282388723417	288.201135516676	225.609337572368	264.552257636027	286.793033500487	338.039813499815	328.591366383801	350.715286044029	257.256023359962
protein_coding	CNKSR1	ENSG00000142675.17	41.6904949773598	0.217543244210123	0.285708746568114	0.214011060973712	0.507316271588896	49.1387539018931	77.5455044060248	46.2559155833141	45.1346668053979	39.8000668005206	41.6452362381606	27.3750795150851	46.8635523509377	32.3336649806649	36.2541263867256	28.4385910925654	32.3457959085357	37.6548760757722	38.9815548560771	42.1736774261366	42.6907562275264	39.7978029135496	68.1361056371714	27.7402140009856	43.8806053913509	57.5215827271809	39.2075201187205	32.3915980661303	43.0816066775185	23.843356503603	29.0274524980825	48.7231433254878	44.700209048846	41.5355427828292	42.2549766874768	49.3380430005708	36.8742707289283	43.1004855891035
protein_coding	CATSPER4	ENSG00000188782.8	0.0248311587400191	-0.000581607501907853	0.314922099532037	0.983773667451078	NA	0	0	0	0	0	0	0	0	0	0	0	0	0	0	0	0	0	0	0	0	0	0	0	0	0	0	0	0	0	0	0	0.819428238420629	0
transcribed_unprocessed_pseudogene	AL355877.1	ENSG00000236155.6	0	NA	NA	NA	NA	0	0	0	0	0	0	0	0	0	0	0	0	0	0	0	0	0	0	0	0	0	0	0	0	0	0	0	0	0	0	0	0	0
unprocessed_pseudogene	AL355877.3	ENSG00000278572.1	0	NA	NA	NA	NA	0	0	0	0	0	0	0	0	0	0	0	0	0	0	0	0	0	0	0	0	0	0	0	0	0	0	0	0	0	0	0	0	0
protein_coding	CEP85	ENSG00000130695.15	79.4774411695382	0.218914947819711	0.253801326900223	0.207519456916137	0.497738881569991	81.8979231698219	102.633755831503	75.5889352215133	101.248036347244	99.9855336696005	92.2144516702127	82.1252385452553	54.3022114542611	72.5057941990669	96.1155908857376	38.7798969444074	64.6915918170714	54.5995703098696	50.5706657592352	104.919880425998	70.6039429916784	83.2977270283596	89.6036457694309	73.9739040026284	70.0000133623931	91.8628261463934	86.4576084669222	55.1532615720597	108.1436249252	80.2003809666648	104.706167939512	93.2094915791941	63.8574414983515	54.3917822156097	96.5828038570899	77.9541079409018	77.8456826499598	72.7320694316122
processed_pseudogene	AL355877.2	ENSG00000270733.1	0	NA	NA	NA	NA	0	0	0	0	0	0	0	0	0	0	0	0	0	0	0	0	0	0	0	0	0	0	0	0	0	0	0	0	0	0	0	0	0
protein_coding	SH3BGRL3	ENSG00000142669.14	1153.91751334008	0.22517052696603	0.146222600909058	0.0806287193916491	0.293993153700163	895.144300246153	1100.46193752668	1251.1661068755	1166.18220178271	1198.85567069861	1327.68979340231	1265.82367677754	1090.50742454722	986.66668592514	1096.05498378473	1255.17599776732	1094.85618272225	1551.38089432181	1589.81530480596	1578.94133778341	1260.19828479333	1048.62583025702	1244.18395636095	1081.86834603844	1222.38829304478	1231.99210766425	1145.06065167238	1075.05087635697	1084.07389864042	857.277045197728	966.199490293318	1077.20514700046	1079.19076132214	1194.64132575375	1083.96950400323	1063.72820709231	852.205367957454	1062.69634780633
protein_coding	UBXN11	ENSG00000158062.20	11.0131756135601	-0.238444513854931	0.407836057036439	0.0779479715704999	0.287504216637682	12.2846884754733	7.98262545356138	11.2819306300766	21.9574054728963	9.70733336598063	3.96621297506291	13.1400381672409	6.6947931929911	10.7778883268883	8.43119218295944	11.6339690833222	30.3854446413517	7.53097521515443	4.21422214660293	5.14313139343129	3.28390432519434	19.4361363066172	3.73348524039295	14.5305882862306	11.4925395072586	18.8876838805669	9.04788925816627	18.3844205240199	8.79216462806501	5.41894465990978	12.4403367848925	7.41439137561771	8.21024247835947	11.8672979379512	22.421008038253	0.986760860011415	9.83313886104755	12.1220115719354
protein_coding	CD52	ENSG00000169442.8	0	NA	NA	NA	NA	0	0	0	0	0	0	0	0	0	0	0	0	0	0	0	0	0	0	0	0	0	0	0	0	0	0	0	0	0	0	0	0	0
protein_coding	CRYBG2	ENSG00000176092.15	25.6610960353126	-0.567266733342093	0.495396465815214	0.0236496568629417	0.139787144370452	41.7679408166092	37.6323771382179	10.1537375670689	17.0779820344749	27.1805334247458	54.535428407115	20.8050604314647	37.9371614269496	14.6971204457568	45.528437787981	40.0725601758876	40.1872009772716	17.8860661359918	9.4819998298566	9.25763650817633	5.7468325690901	40.7233332138647	16.8006835817683	29.0611765724612	6.26865791305013	12.8779662822047	31.1649518892394	49.9005699937683	14.067463404904	16.2568339797293	30.0641472301569	8.4735901435631	44.700209048846	16.8120054120975	30.1821262053406	10.8543694601256	34.4159860136664	24.2440231438707
processed_pseudogene	AL451139.1	ENSG00000225854.2	0	NA	NA	NA	NA	0	0	0	0	0	0	0	0	0	0	0	0	0	0	0	0	0	0	0	0	0	0	0	0	0	0	0	0	0	0	0	0	0
protein_coding	ZNF683	ENSG00000176083.17	0	NA	NA	NA	NA	0	0	0	0	0	0	0	0	0	0	0	0	0	0	0	0	0	0	0	0	0	0	0	0	0	0	0	0	0	0	0	0	0
protein_coding	LIN28A	ENSG00000131914.10	0.0570528425390487	0.00996213290252298	0.314955704797186	0.802053213498467	NA	0	0	0	0	0	0	0	0	0	0	0	0	1.88274380378861	0	0	0	0	0	0	0	0	0	0	0	0	0	0	0	0	0	0	0	0
protein_coding	DHDDS	ENSG00000117682.16	145.494991200201	0.527321051272989	0.262171034228716	0.00853566857748989	0.0690688157840366	122.846884754733	147.108383358488	186.151855396264	126.865009398956	231.034534110339	119.977942495653	136.875397575426	146.541584335472	112.677923417469	178.74127427874	168.046220092432	117.621076031039	241.932578786836	164.354663717514	187.209982720899	138.744957739461	118.467878440334	148.40603830562	141.342995147879	155.671671507412	107.316385685039	131.697054757754	94.5484484092452	144.191499900266	151.730450477474	143.063873026264	123.92625584961	140.486371296373	140.429692265756	85.3722998379634	140.120042121621	151.594224107816	156.2392602605
processed_pseudogene	AL513365.1	ENSG00000223583.1	0.541820863153591	-0.0017486429450014	0.314888474824617	0.983795971209641	NA	0	0	0	0	0	0	0	0	0	0	2.58532646296049	0	0	1.05355553665073	0	1.64195216259717	0	0	0	0	3.43412434192125	0	0	0	1.08378893198196	0	0	0	0	0	0	0	8.08134104795691
antisense	AL513365.2	ENSG00000225891.1	0	NA	NA	NA	NA	0	0	0	0	0	0	0	0	0	0	0	0	0	0	0	0	0	0	0	0	0	0	0	0	0	0	0	0	0	0	0	0	0
protein_coding	HMGN2	ENSG00000198830.10	354.894341337377	-0.180216081471987	0.186792620349111	0.238301955671028	0.533809128383781	324.315775752495	442.465525140259	354.252621784406	406.212001248581	301.898067681998	420.418575356669	289.080839679299	283.412911836623	338.033770252406	355.796310120888	325.751134333022	452.8411427195	209.92593412243	462.510880589672	463.910451687503	332.495312925927	451.658786553772	399.482920722046	270.797327152479	381.343356377216	364.017180243652	447.367857764888	403.581802932056	330.585390015244	391.247804445486	306.861640694015	330.470015598961	328.409699134379	339.206932726439	328.554002406708	252.610780162922	293.355309354585	328.641202616914
processed_pseudogene	DPPA2P2	ENSG00000224129.1	0	NA	NA	NA	NA	0	0	0	0	0	0	0	0	0	0	0	0	0	0	0	0	0	0	0	0	0	0	0	0	0	0	0	0	0	0	0	0	0
protein_coding	RPS6KA1	ENSG00000117676.13	116.379435783166	0.385332900838964	0.28958418983381	0.0512444556156686	0.228207279910256	83.5358816332183	90.0896301187641	81.2299005365516	79.2906308743476	85.4245336206296	110.062410057996	76.6502226422383	133.895863859822	162.648132933042	99.4880677589214	105.99838498138	88.2158070232792	202.394958907275	117.998220104882	112.120264376802	135.461053414267	104.584923935607	150.272780925816	96.430267717712	94.029868695752	125.345538480126	139.739622987235	113.808317529647	142.433066974653	65.0273359189174	111.963031064033	126.044653385501	108.557650547197	152.296990203707	123.315544210392	147.027368141701	183.551925406221	91.5885318768449
miRNA	MIR1976	ENSG00000238705.1	0	NA	NA	NA	NA	0	0	0	0	0	0	0	0	0	0	0	0	0	0	0	0	0	0	0	0	0	0	0	0	0	0	0	0	0	0	0	0	0
misc_RNA	RN7SL679P	ENSG00000243905.3	0	NA	NA	NA	NA	0	0	0	0	0	0	0	0	0	0	0	0	0	0	0	0	0	0	0	0	0	0	0	0	0	0	0	0	0	0	0	0	0
misc_RNA	RF00019	ENSG00000252802.1	0	NA	NA	NA	NA	0	0	0	0	0	0	0	0	0	0	0	0	0	0	0	0	0	0	0	0	0	0	0	0	0	0	0	0	0	0	0	0	0
snRNA	RNU7-29P	ENSG00000252429.2	0	NA	NA	NA	NA	0	0	0	0	0	0	0	0	0	0	0	0	0	0	0	0	0	0	0	0	0	0	0	0	0	0	0	0	0	0	0	0	0
processed_pseudogene	AL627313.1	ENSG00000229247.2	0	NA	NA	NA	NA	0	0	0	0	0	0	0	0	0	0	0	0	0	0	0	0	0	0	0	0	0	0	0	0	0	0	0	0	0	0	0	0	0
snoRNA	RF01210	ENSG00000238316.1	0	NA	NA	NA	NA	0	0	0	0	0	0	0	0	0	0	0	0	0	0	0	0	0	0	0	0	0	0	0	0	0	0	0	0	0	0	0	0	0
processed_pseudogene	AL627082.1	ENSG00000235069.2	0	NA	NA	NA	NA	0	0	0	0	0	0	0	0	0	0	0	0	0	0	0	0	0	0	0	0	0	0	0	0	0	0	0	0	0	0	0	0	0
antisense	AL512408.1	ENSG00000260063.1	1.11272648566871	0.0247414923652407	0.315771349389841	0.385756408968351	NA	0	2.28075012958897	3.38457918902298	0	0	0	1.0950031806034	0.743865910332344	1.95961605943424	0	2.58532646296049	0	1.88274380378861	3.1606666099522	0	0	6.47871210220575	0	0	0	0	0	0	0	2.16757786396391	0	0	0	4.94470747414633	6.03642524106812	0	0	0
protein_coding	ARID1A	ENSG00000117713.19	250.532534075225	-0.0600775078227738	0.134974849158367	0.617956480048484	0.83120036144939	298.108440338152	274.83039061547	243.689701609655	208.595351992515	250.4492008423	237.972778503775	190.530553424992	197.124466238071	218.497190626918	279.072461255958	368.40902097187	249.944786565958	250.404925903885	183.318663377228	198.524871786448	220.842565869319	217.49962057405	222.142371803381	274.760214866905	257.014974435055	275.58847843918	299.585666548172	296.777074173464	277.832402246854	202.668530280626	251.916819894073	281.746872273473	257.25426432193	195.810415976195	255.25455305088	205.246258882374	282.702742255117	343.456994538169
protein_coding	PIGV	ENSG00000060642.10	54.5610905766934	0.276661385738126	0.291406651790353	0.135229834493468	0.397883590748673	57.3285462188753	98.0722555723255	66.563390717452	43.9148109457925	64.0684002154722	65.442514088538	44.8951304047396	47.60741826127	48.990401485856	30.352291858654	42.6578866388481	56.8501867483355	89.4303306799589	52.6777768325366	43.2023037048229	73.0668712355741	50.9041665173309	71.8695908775643	54.1594654304958	29.2537369275673	27.47299473537	91.4842136103479	59.5305045539692	62.4243688592616	48.770501939188	45.6145682112725	45.5455470216517	48.3492057058947	81.0932025759999	40.5302837614574	59.2056516006849	33.5965577752458	25.5909133185302
misc_RNA	RN7SL165P	ENSG00000241188.3	0	NA	NA	NA	NA	0	0	0	0	0	0	0	0	0	0	0	0	0	0	0	0	0	0	0	0	0	0	0	0	0	0	0	0	0	0	0	0	0
protein_coding	ZDHHC18	ENSG00000204160.11	107.040626186356	0.0862260363750561	0.224382728980804	0.592338828963553	0.815380772724748	80.2599647064254	68.422503887669	118.460271615804	106.127459785665	69.8928002350606	116.01172952059	136.875397575426	78.8497864952285	123.455811744357	103.703663850401	63.340498342532	76.4536994201753	154.384991910666	150.658441741055	125.492405999724	137.103005576864	88.8509088302502	88.6702744593326	108.318930860992	100.298526608802	136.50644259137	140.74494401592	110.306523144119	84.4047804294241	106.211315334232	102.632778475363	108.03827433043	85.7514214406434	94.9383835036096	85.3722998379634	166.762585341929	103.247958040999	111.791884496737
protein_coding	SFN	ENSG00000175793.11	20731.1551513875	0.439238689288415	0.18664407770114	0.00561468511839692	0.0516027301690801	10891.6048023546	18290.4756642387	16473.8751060379	11747.2119279995	20229.112001367	17383.9114697007	18934.7949989941	18748.3964040164	23508.5340570029	22030.705174073	12843.9018679877	14721.2578409181	18343.5728803124	29977.86923986	18310.5763868941	35964.4991934471	23391.852810164	25050.7525917266	16142.1626234307	20625.9740865726	19814.0389218001	18193.294656115	17861.7777119799	24868.6376504819	27203.1021927471	22366.6888445046	25626.2549916707	24774.8628030318	21491.6765656296	17689.3129957186	25877.8035537994	30841.6400376756	13907.9879435338
antisense	AL034380.1	ENSG00000226698.1	0	NA	NA	NA	NA	0	0	0	0	0	0	0	0	0	0	0	0	0	0	0	0	0	0	0	0	0	0	0	0	0	0	0	0	0	0	0	0	0
protein_coding	GPN2	ENSG00000142751.14	98.8459092489891	0.135399393423563	0.216040029264765	0.403095490360842	0.689575970821666	92.5446531818987	123.160506997804	120.71665774182	123.20544182014	147.551467162906	117.003282764356	94.1702735318928	107.86055699819	97.980802971712	77.5669680832269	115.047027601742	95.0770364584231	107.316396815951	94.819998298566	78.1755971801556	96.0542015119345	88.8509088302502	109.204443281494	143.98492029083	47.014934347876	133.072318249448	80.4256822948113	92.7975512164814	99.3514602971346	69.3624916468452	90.1924416904707	94.2686903471395	96.6984114117894	95.9273249984389	81.9229139859245	86.8349556810045	76.2068261731185	87.5478613528665
protein_coding	GPATCH3	ENSG00000198746.12	65.6585892208859	0.492625329701272	0.464336368062057	0.0345792094371188	0.178490526370336	27.8452938777394	52.4572529805462	66.563390717452	40.2552433669765	65.0391335520703	44.6198959694578	78.8402290034451	70.6672614815727	60.7480978424614	80.9394449564106	89.1937629721369	62.7312405498874	164.740082831503	61.1062211257425	54.5171927703717	87.02346461765	61.084999820797	61.6025064664837	50.1965777160693	48.0597106667177	64.3898314110234	22.1170626310731	56.0287101684416	58.0282865452291	59.6083912590076	64.2750733886113	101.683081722757	102.171906397362	93.9494420087804	60.3642524106812	56.2453690206507	56.5405484510234	43.1004855891035
protein_coding	NUDC	ENSG00000090273.13	519.029374933867	0.0521601962969659	0.110338308141314	0.604680103912445	0.823322523426741	490.568559787233	484.659402537655	447.892646014041	548.935136822407	437.800734805727	469.996237544955	419.386218171104	494.670830371009	563.389617087344	571.63483000465	488.626701499533	563.600989315395	597.771157702883	617.383544477329	532.828412359482	442.506107819938	464.616210758184	616.958435974935	618.210483450537	549.552343710728	600.113228750738	541.868034461291	437.72429819095	474.77688991551	477.950919004043	592.989386746543	399.317935515411	489.877801208782	501.393337878438	544.14061815914	527.917060106107	580.155192801806	538.756069863794
protein_coding	NR0B2	ENSG00000131910.4	0	NA	NA	NA	NA	0	0	0	0	0	0	0	0	0	0	0	0	0	0	0	0	0	0	0	0	0	0	0	0	0	0	0	0	0	0	0	0	0
protein_coding	KDF1	ENSG00000175707.8	124.412512145059	-0.1195410819505	0.194178876500497	0.410052590864582	0.694936395379819	162.976867107946	127.722007256982	75.5889352215133	150.042270731458	124.253867084552	136.83434763967	156.585454826287	135.383595680487	157.749092784456	132.369717272463	151.241598083189	160.748803909086	144.971272891723	115.891109031581	101.83400158994	119.862507869593	152.712499551993	135.338839964245	95.1093051462365	98.2089739711187	117.618758710803	125.665128585643	124.31370068623	116.935789553265	92.1220592184663	131.660230973446	112.275069402211	62.0329431698271	117.684037884683	114.692079580294	123.345107501427	110.622812186785	121.220115719354
unprocessed_pseudogene	RPL12P13	ENSG00000172746.6	1.45995368157528	0.0135229419219612	0.314605667694236	0.727519224577185	NA	0	1.14037506479448	3.38457918902298	3.65956757881604	0	0	0	0	0	0.843119218295944	0	0	0	0	0	0	13.8829545047266	2.80011393029471	3.96288771442652	0	0	0	0	0	3.25136679594587	0	3.17759630383616	2.73674749278649	0	4.31173231504866	0.986760860011415	0	4.04067052397845
processed_pseudogene	AL356390.1	ENSG00000224064.1	0.599306979140903	-0.00433707372606776	0.314949544182169	0.706873436676409	NA	0	0	6.76915837804597	0	0	0	0	2.23159773099703	2.93942408915136	0	0	0	0	0	0	0	0	0	0	0	0	0	3.5017943855276	0	4.33515572792783	0	0	0	0	0	0	0	0
processed_pseudogene	OSTCP2	ENSG00000225294.1	0	NA	NA	NA	NA	0	0	0	0	0	0	0	0	0	0	0	0	0	0	0	0	0	0	0	0	0	0	0	0	0	0	0	0	0	0	0	0	0
protein_coding	TRNP1	ENSG00000253368.3	29.4708604314485	-0.0476982385245878	0.283201061987574	0.710059138554671	0.880836183728253	26.207335414343	23.9478763606841	27.0766335121839	9.75884687684278	33.0049334443342	10.907085681423	36.1351049599123	14.8773182066469	24.495200742928	39.6266032599094	73.681804194374	49.9889573131915	48.9513388985038	16.8568885864117	42.1736774261366	24.6292824389576	25.914848408823	29.8678819231436	54.1594654304958	47.014934347876	8.58531085480312	34.1809149752948	25.3880092950751	15.825896330517	18.4244118436933	24.880673569785	34.9535593421978	25.5429765993406	12.8562394327805	14.6598898711654	46.3777604205365	9.83313886104755	41.753595414444
protein_coding	TENT5B	ENSG00000158246.7	3.26185788742975	-0.0717560942269741	0.321147663682237	0.227453949335726	NA	13.9226469388697	2.28075012958897	0	2.4397117192107	1.94146667319613	6.9408727063601	6.57001908362043	5.20706137232641	0	2.52935765488783	9.04864262036172	2.94052690077597	0	1.05355553665073	5.14313139343129	0	6.47871210220575	0	1.32096257147551	7.31343423189182	6.8682486838425	5.02660514342571	4.3772429819095	2.6376493884195	2.16757786396391	0	1.05919876794539	3.64899665704866	0.988941494829267	0	0	5.7359976689444	0
protein_coding	SLC9A1	ENSG00000090020.10	237.84334886676	0.0553002194751926	0.137476293071114	0.655217098468945	0.851508982589843	232.590101802294	224.653887764513	273.022721247854	215.914487150147	304.810267691792	212.192394165866	316.455919194384	255.889873154326	317.457801628347	248.720169397304	222.338075814602	208.777409955094	236.28434737547	218.085996086702	220.126023638859	236.441111413993	263.776135589805	275.34453647898	248.340963437395	229.850790145172	193.16949423307	183.973748249381	229.367532252058	239.146877883368	260.10934367567	219.779283199768	221.372542500586	221.676546915706	261.080554634927	183.679796621073	235.835845542728	216.329054943046	222.236878818815
processed_pseudogene	AL590640.2	ENSG00000229985.2	0	NA	NA	NA	NA	0	0	0	0	0	0	0	0	0	0	0	0	0	0	0	0	0	0	0	0	0	0	0	0	0	0	0	0	0	0	0	0	0
processed_pseudogene	CHCHD3P3	ENSG00000214973.3	0.492579731493347	-0.00897466958185049	0.314956758689259	0.746467827446906	NA	0.818979231698219	0	1.12819306300766	0	0	0	0	0	0	0.843119218295944	1.29266323148025	0.980175633591991	0	0	0	0	1.85106060063021	0.933371310098238	5.28385028590203	0	0	1.00532102868514	0	0	0	0	2.11839753589078	0	0	0	0	0	0
processed_pseudogene	NPM1P39	ENSG00000225159.1	9.39995290019848	-0.110250463404782	0.327915400120566	0.215807810412985	0.509213710078183	9.82775078037862	11.4037506479448	4.51277225203064	1.21985585960535	1.94146667319613	16.8564051440174	2.19000636120681	0.743865910332344	2.93942408915136	12.6467882744392	23.2679381666444	20.5836883054318	1.88274380378861	26.3388884162683	10.2862627868626	6.56780865038868	6.47871210220575	1.86674262019648	13.2096257147551	24.0298553333588	10.3023730257637	8.04256822948113	11.3808317529647	2.6376493884195	8.67031145585565	21.7705893735619	5.29599383972694	5.47349498557298	9.88941494829267	6.89877170407785	3.94704344004566	9.01371062262692	8.08134104795691
processed_pseudogene	SNRPEP7	ENSG00000225990.2	0	NA	NA	NA	NA	0	0	0	0	0	0	0	0	0	0	0	0	0	0	0	0	0	0	0	0	0	0	0	0	0	0	0	0	0	0	0	0	0
antisense	AL590640.1	ENSG00000224311.1	0	NA	NA	NA	NA	0	0	0	0	0	0	0	0	0	0	0	0	0	0	0	0	0	0	0	0	0	0	0	0	0	0	0	0	0	0	0	0	0
protein_coding	WDTC1	ENSG00000142784.15	66.5816133900699	-0.0131393966855867	0.217043569897742	0.91723357735212	0.972153644362934	72.0701723894432	82.1070046652028	112.819306300766	93.9289011896118	59.2147335324819	77.3411530137268	75.5552194616349	78.1059205848962	81.3240664665209	58.1752260624202	50.4138660277296	65.6717674506634	63.0719174269184	40.0351103927279	45.2595562621954	82.9185842111571	63.8615907217424	50.4020507453049	75.2948665741039	68.9552370435514	78.1263287787084	60.3192617211085	81.4167194635167	71.2165334873266	63.9435469869354	48.7246524074956	63.5519260767233	66.594188991138	38.5687182983414	59.5019059476714	57.2321298806621	54.9016919741822	56.5693873356983
misc_RNA	RF00019	ENSG00000252098.1	0	NA	NA	NA	NA	0	0	0	0	0	0	0	0	0	0	0	0	0	0	0	0	0	0	0	0	0	0	0	0	0	0	0	0	0	0	0	0	0
processed_pseudogene	FO393419.3	ENSG00000243659.1	0	NA	NA	NA	NA	0	0	0	0	0	0	0	0	0	0	0	0	0	0	0	0	0	0	0	0	0	0	0	0	0	0	0	0	0	0	0	0	0
protein_coding	TMEM222	ENSG00000186501.14	124.869465278251	0.243457526222528	0.258900936493437	0.167705644164555	0.446326838491566	89.2687362551058	131.143132451366	121.844850804827	198.836505115672	97.0733336598064	102.12998410787	125.925365769392	139.846791142481	92.1019547934093	100.331186977217	131.851649610985	107.819319695119	273.939223451242	90.605776151963	174.866467376664	143.670814227252	121.244469341279	121.338270312771	183.613797435096	176.567197884245	73.8336733513069	116.617239327476	155.829850155978	92.3177285946826	97.5410038783761	126.476757313074	105.919876794539	126.802633832441	125.595569843317	113.829733117285	91.7687599810616	70.4708285041741	99.6698729248019
snRNA	RNU6-48P	ENSG00000206888.1	0	NA	NA	NA	NA	0	0	0	0	0	0	0	0	0	0	0	0	0	0	0	0	0	0	0	0	0	0	0	0	0	0	0	0	0	0	0	0	0
processed_pseudogene	ACTG1P20	ENSG00000241547.1	0	NA	NA	NA	NA	0	0	0	0	0	0	0	0	0	0	0	0	0	0	0	0	0	0	0	0	0	0	0	0	0	0	0	0	0	0	0	0	0
protein_coding	SYTL1	ENSG00000142765.17	19.3286231988176	-0.172470055736412	0.31892859342571	0.250167837124301	0.547038025043348	23.7503977192483	13.6845007775338	16.9228959451149	23.1772613325016	20.3854000685593	18.8395116315488	25.1850731538783	21.572111399638	19.5961605943424	14.3330267110311	45.2432131018086	21.5638639390238	19.7688099397804	15.803333049761	36.001919754019	3.28390432519434	8.32977270283596	14.9339409615718	13.2096257147551	8.35821055073351	20.6047460515275	16.0851364589623	36.7688410480398	18.4635457189365	20.5919897076572	21.7705893735619	14.8287827512354	1.82449832852433	26.7014203603902	16.3845827971849	15.7881737601826	13.1108518147301	30.9784740171681
protein_coding	MAP3K6	ENSG00000142733.15	41.3888555835025	-0.0182092732120242	0.256394863250534	0.907641457446483	0.969656025654379	29.4832523411359	20.5267511663007	41.7431433312835	39.0353875073711	33.0049334443342	53.5438751633493	40.515117682326	46.8635523509377	46.0509773967046	81.7825641747066	55.5845189536506	57.8303623819275	53.6581984079753	32.6602216361727	30.8587883605878	23.808306357659	58.3084089198517	37.3348524039295	48.8756151445938	45.9701580290343	55.8045205562203	26.1383467458137	38.5197382408036	44.8400396031316	15.1730450477474	53.9081260678675	49.7823420934332	39.226714063273	36.5908353086829	32.7691655943698	15.7881737601826	47.5268378283965	32.3253641918276
protein_coding	FCN3	ENSG00000142748.12	0	NA	NA	NA	NA	0	0	0	0	0	0	0	0	0	0	0	0	0	0	0	0	0	0	0	0	0	0	0	0	0	0	0	0	0	0	0	0	0
protein_coding	CD164L2	ENSG00000174950.10	0	NA	NA	NA	NA	0	0	0	0	0	0	0	0	0	0	0	0	0	0	0	0	0	0	0	0	0	0	0	0	0	0	0	0	0	0	0	0	0
processed_pseudogene	FO393419.1	ENSG00000231207.1	0	NA	NA	NA	NA	0	0	0	0	0	0	0	0	0	0	0	0	0	0	0	0	0	0	0	0	0	0	0	0	0	0	0	0	0	0	0	0	0
protein_coding	GPR3	ENSG00000181773.6	1.84607390615809	-0.0224015880855349	0.313724402448631	0.516163311822475	NA	0	0	5.64096531503831	8.53899101723744	0	0	0	4.46319546199407	0	4.21559609147972	0	0.980175633591991	3.76548760757722	0	0	1.64195216259717	0	1.86674262019648	2.64192514295101	1.04477631884169	2.57559325644094	3.01596308605542	7.8790373674371	0	0	0	0	0.912249164262164	3.95576597931707	3.44938585203892	0	1.63885647684126	2.69378034931897
protein_coding	WASF2	ENSG00000158195.10	1227.01528206916	-0.127176626083517	0.0858569899152581	0.123970891954406	0.377471472927203	1230.92578524242	1125.55018895215	1317.72949759295	1110.06883224087	1430.86093814555	1405.03094641604	1505.62937332968	1201.34344518674	1213.00234078979	1112.91736815065	1409.00292231347	1172.29005777602	1040.21595159321	1179.98220104882	1223.03664535796	1215.04460032191	1189.30643590491	1363.65548405353	1447.77497833716	1200.4479903491	1095.48566507288	1284.80027465961	1109.19337161587	1030.44169440922	1052.35905295448	1036.69473207438	1291.16329812543	1331.88377982276	1322.21477858673	1318.52774194188	1128.85442385306	1012.8133026879	1383.25620937529
lincRNA	FO393419.2	ENSG00000241169.1	0	NA	NA	NA	NA	0	0	0	0	0	0	0	0	0	0	0	0	0	0	0	0	0	0	0	0	0	0	0	0	0	0	0	0	0	0	0	0	0
antisense	BX293535.1	ENSG00000237429.1	0.106011329637423	-0.000687114324489506	0.314904996801529	0.983778961171278	NA	0	0	0	0	0	0	0	1.48773182066469	0	0	0	0	0	0	0	0	0	0	0	0	0	2.01064205737028	0	0	0	0	0	0	0	0	0	0	0
protein_coding	AHDC1	ENSG00000126705.14	116.477279251577	-0.0553734732181775	0.220429364949504	0.724049261933385	0.889136740277434	122.846884754733	92.3703802483531	117.332078552797	141.50327971422	77.6586669278451	88.2482386951498	196.005569328009	188.941941224415	83.2836825259552	81.7825641747066	155.119587777629	73.5131725193993	115.788743932999	63.213332199044	132.692789950527	138.744957739461	126.79765114317	141.872439134932	178.329947149193	82.5373291884934	93.579888317354	109.57999212668	134.819083842813	98.4722438343281	113.797837858105	129.586841509297	126.044653385501	116.767893025557	89.004734534634	109.518000802236	75.980586220879	91.7759627031105	156.2392602605
protein_coding	FGR	ENSG00000000938.12	0.25600953412079	-0.00138585133301498	0.314901229582757	0.983787465132094	NA	0	0	0	0	0	0	0	0	3.91923211886848	0	0	0	0	0	1.02862627868626	0	0	0	2.64192514295101	0	0.858531085480312	0	0	0	0	0	0	0	0	0	0	0	0
processed_pseudogene	AL031729.1	ENSG00000235912.1	3.78436693074133	0.0620036161706585	0.311253543543658	0.465576810087126	NA	1.63795846339644	4.56150025917793	11.2819306300766	1.21985585960535	1.94146667319613	0	0	2.97546364132938	2.93942408915136	5.05871530977566	11.6339690833222	6.86122943514393	4.70685950947152	2.10711107330147	5.14313139343129	1.64195216259717	2.77659090094532	4.66685655049119	6.60481285737754	3.13432895652507	9.44384194028344	8.04256822948113	0.8754485963819	4.3960823140325	1.08378893198196	0	1.05919876794539	4.56124582131082	2.9668244844878	4.31173231504866	0.986760860011415	4.91656943052378	1.34689017465948
lincRNA	LINC02574	ENSG00000233975.1	0.0812121386006729	0.00753268345659145	0.314873955144902	0.874169260489754	NA	0	0	0	0	0	0	0	0	0.97980802971712	0	0	0	0	0	0	0.820976081298585	0	0	0	0	0	0	0	0.879216462806501	0	0	0	0	0	0	0	0	0
protein_coding	IFI6	ENSG00000126709.14	2066.91535427474	0.995587726240825	0.15335909020224	8.3917675793629e-12	6.07836138180881e-10	2511.80930361844	5306.16517648873	2326.3340959218	1871.2588886346	4368.30001469129	1802.64379716609	1898.7355151663	2742.63361139535	4452.24768703459	2279.79436627223	2157.45493334053	1599.64663402213	3319.27732607932	1525.54841707026	1597.45661079976	2572.93903878977	1360.52954146321	1472.85992733502	1387.01070004928	2289.10491458214	1313.55256078488	1468.77402290899	1574.05657629466	3099.23803139292	1475.03673642744	1281.35468884393	2042.13522459871	944.17788501134	780.274839420292	1003.77128294333	1813.66646070098	1329.93203095668	1240.48585086139
antisense	AL445490.1	ENSG00000225886.3	0	NA	NA	NA	NA	0	0	0	0	0	0	0	0	0	0	0	0	0	0	0	0	0	0	0	0	0	0	0	0	0	0	0	0	0	0	0	0	0
snRNA	RNU6-949P	ENSG00000206767.1	0	NA	NA	NA	NA	0	0	0	0	0	0	0	0	0	0	0	0	0	0	0	0	0	0	0	0	0	0	0	0	0	0	0	0	0	0	0	0	0
processed_pseudogene	CHMP1AP1	ENSG00000226662.2	0	NA	NA	NA	NA	0	0	0	0	0	0	0	0	0	0	0	0	0	0	0	0	0	0	0	0	0	0	0	0	0	0	0	0	0	0	0	0	0
snRNA	RNU6-424P	ENSG00000207095.1	0	NA	NA	NA	NA	0	0	0	0	0	0	0	0	0	0	0	0	0	0	0	0	0	0	0	0	0	0	0	0	0	0	0	0	0	0	0	0	0
protein_coding	FAM76A	ENSG00000009780.15	108.321968556353	-0.378884988160999	0.271192995235608	0.0478841691123031	0.21847050258933	90.0877154868041	77.5455044060248	66.563390717452	97.5884687684278	112.605067045375	88.2482386951498	119.355346685771	109.348288818855	67.6067540504813	123.938525089504	147.363608388748	179.372140947334	88.4889587780646	111.676886884978	108.005759262057	62.3941821786925	90.7019694308805	95.2038736300203	145.305882862306	108.656737159536	151.101471044535	140.74494401592	149.701709981305	115.177356627652	73.697647374773	72.5686312452063	70.966317452341	111.294398039984	94.9383835036096	138.837780544567	123.345107501427	138.483372293086	103.71054344878
processed_pseudogene	AL020997.1	ENSG00000231344.1	0.0831395925459899	0.00264881867012938	0.314637138918393	0.987165115339485	NA	0	0	0	0	0	0	0	0	0	0	0	0	0	0	0	0	0	0	0	0	0	0	0.8754485963819	0.879216462806501	0	0	0	0	0.988941494829267	0	0	0	0
processed_pseudogene	RPEP3	ENSG00000230833.1	0.170938342879949	-0.000597946912688991	0.314921562086608	0.983779261136217	NA	0	0	5.64096531503831	0	0	0	0	0	0	0	0	0	0	0	0	0	0	0	0	0	0	0	0	0	0	0	0	0	0	0	0	0	0
protein_coding	STX12	ENSG00000117758.13	141.471534494479	0.205699371912451	0.215390453204302	0.217267255453563	0.510308277315718	153.149116327567	130.002757386571	130.870395308889	112.226739083692	160.17100053868	176.4964773903	151.11043892327	148.773182066469	163.627940962759	116.35045212484	95.6570791295382	127.422832366959	168.50557043908	179.104441230625	175.89509365535	100.980057999726	128.6487117438	166.140093197486	137.380107433453	133.731368811736	158.828250813858	161.856685618308	100.676588583919	171.447210247268	143.060139021618	99.52269427914	165.23500779948	132.276128818014	136.473926286439	133.663701766508	116.437781481347	158.149650015181	134.689017465948
sense_intronic	AL020997.2	ENSG00000269971.1	0	NA	NA	NA	NA	0	0	0	0	0	0	0	0	0	0	0	0	0	0	0	0	0	0	0	0	0	0	0	0	0	0	0	0	0	0	0	0	0
sense_intronic	AL020997.3	ENSG00000270031.1	0.090165564888769	-0.000547438171913627	0.314922200383026	0.983777346251991	NA	0	0	0	0	0	0	0	2.97546364132938	0	0	0	0	0	0	0	0	0	0	0	0	0	0	0	0	0	0	0	0	0	0	0	0	0
snRNA	RNU6-1245P	ENSG00000223062.1	0.152321367982597	-0.000478630004050134	0.31492633387378	0.98377713043418	NA	0	0	0	0	0	0	0	0	0	0	0	0	0	0	0	0	0	0	0	0	0	5.02660514342571	0	0	0	0	0	0	0	0	0	0	0
protein_coding	PPP1R8	ENSG00000117751.17	238.040196719057	-0.117304948582156	0.144698188921903	0.362658110743376	0.65714381745349	266.987229533619	248.601764125197	209.843909719425	197.616649256066	241.712600812918	268.710929060512	257.3257474418	216.464979906712	229.275078953806	272.32750750959	204.240790573879	230.341273894118	173.212429948552	251.799773259525	217.040144802801	268.459178584637	273.031438592956	253.876996346721	183.613797435096	237.164224377063	318.515032713196	208.101452937824	237.246569619495	244.422176660207	250.355243287832	261.247072482743	238.319722787712	261.815510143241	222.511836336585	233.695891475637	241.756410702797	222.884480850411	212.808647596199
scaRNA	SCARNA1	ENSG00000252947.1	2.35894687441875	0.0619725734447103	0.322237454733556	0.0969984940976806	NA	0	5.70187532397241	0	0	7.76586669278451	0	1.0950031806034	0.743865910332344	0	0	1.29266323148025	0.980175633591991	0.941371901894304	3.1606666099522	2.05725255737252	1.64195216259717	8.32977270283596	2.80011393029471	10.5677005718041	0	2.57559325644094	0	0	0.879216462806501	0	0	5.29599383972694	0.912249164262164	9.88941494829267	0	9.86760860011415	0	1.34689017465948
protein_coding	THEMIS2	ENSG00000130775.15	10.8056788706233	-0.0600961675113094	0.318210899431286	0.280357669697824	0.581636905705349	4.91387539018931	11.4037506479448	38.3585641422605	34.1559640689497	19.4146667319613	0	8.76002544482724	0.743865910332344	5.87884817830272	14.3330267110311	50.4138660277296	9.80175633591991	0	0	19.5438992950389	0	4.62765150157553	6.53359917068767	27.7402140009856	16.716421101467	0	5.02660514342571	10.5053831565828	2.6376493884195	4.33515572792783	0	9.53278891150849	6.38574414983515	3.95576597931707	6.03642524106812	7.89408688009132	0	26.9378034931897
protein_coding	RPA2	ENSG00000117748.9	161.096749429346	-0.048777225275292	0.177177044386284	0.795264926306746	0.922884733048445	176.899514046815	147.108383358488	97.0246034186588	165.900396906327	156.288067192288	178.479583877831	120.450349866374	194.149002596742	136.19331613068	230.171546594793	109.876374675821	174.471262779374	220.281025043267	101.14133151847	169.723335983233	135.461053414267	197.137953967118	140.005696514736	179.650909720669	132.686592492894	216.349833541039	190.005674421492	184.719653836581	151.225231602718	123.551938245943	138.917094097966	104.860678026593	186.098829509481	117.684037884683	187.129182473112	131.239194381518	176.177071260435	245.134011788026
protein_coding	SMPDL3B	ENSG00000130768.14	2.31752369144476	0.00325125593187088	0.308534068514502	0.967515731660474	NA	4.09489615849109	3.42112519438345	0	1.21985585960535	2.91220000979419	1.98310648753146	0	2.23159773099703	2.93942408915136	4.21559609147972	0	0.980175633591991	0.941371901894304	6.3213332199044	1.02862627868626	2.46292824389576	1.85106060063021	0.933371310098238	6.60481285737754	0	0	6.03192617211085	0.8754485963819	1.758432925613	1.08378893198196	3.11008419622313	0	2.73674749278649	0	12.935196945146	0	2.45828471526189	1.34689017465948
antisense	AL512288.1	ENSG00000227050.1	0	NA	NA	NA	NA	0	0	0	0	0	0	0	0	0	0	0	0	0	0	0	0	0	0	0	0	0	0	0	0	0	0	0	0	0	0	0	0	0
protein_coding	XKR8	ENSG00000158156.7	7.42494824180146	-0.0239938685817905	0.31173703914028	0.635275485193017	0.840178790128941	3.27591692679287	2.28075012958897	20.3074751341379	13.4184144556588	0	3.96621297506291	0	0.743865910332344	2.93942408915136	3.37247687318378	23.2679381666444	7.84140506873593	0	0	8.22901022949007	0	0	13.0671983413753	30.3821391439367	17.7611974203087	0	8.04256822948113	8.754485963819	10.550597553678	1.08378893198196	2.07338946414875	18.0063790550716	11.8592391354081	0	6.89877170407785	3.94704344004566	4.09714119210315	18.8564624452328
protein_coding	EYA3	ENSG00000158161.15	359.596218226193	0.0971652307329991	0.160607759076609	0.490989661014881	0.752862050303171	281.728855704187	311.322392688894	273.022721247854	326.921370374233	354.317667858293	335.144996392816	362.446052779727	379.371614269496	270.427016201925	372.658694486807	290.849227083055	327.378661619725	478.216926162306	387.70843748747	325.045904064858	371.902164828259	370.212120126043	456.418570638038	277.402140009857	378.209027420691	394.924299320944	435.304005420666	431.596158016277	347.290502808568	386.912648717559	375.283493010924	362.245978637323	336.619941612738	370.853060560975	373.396018483214	439.10858270508	398.242123872426	284.193826853151
processed_pseudogene	AL512288.2	ENSG00000238231.2	0	NA	NA	NA	NA	0	0	0	0	0	0	0	0	0	0	0	0	0	0	0	0	0	0	0	0	0	0	0	0	0	0	0	0	0	0	0	0	0
misc_RNA	RN7SL559P	ENSG00000240750.3	1.95549726528156	0.00392901201050292	0.312904746311443	0.892686989015471	NA	2.45693769509466	0	5.64096531503831	2.4397117192107	5.82440001958838	0	7.66502226422383	0	0	0	0	0	0.941371901894304	0	0	3.28390432519434	1.85106060063021	6.53359917068767	1.32096257147551	0	0	3.01596308605542	0.8754485963819	3.516865851226	0	0	0	4.56124582131082	0	3.44938585203892	2.96028258003425	8.19428238420629	0
processed_pseudogene	SPCS2P4	ENSG00000228589.3	1.01088949268599	-0.0405254594463534	0.317486669003317	0.308048026286988	NA	0.818979231698219	0	1.12819306300766	4.87942343842139	0.970733336598063	1.98310648753146	1.0950031806034	0	0.97980802971712	0	0	2.94052690077597	0	1.05355553665073	0	0.820976081298585	0	5.60022786058943	0	2.08955263768338	0	1.00532102868514	0	0	2.16757786396391	2.07338946414875	1.05919876794539	0	0	0	0	0	2.69378034931897
processed_pseudogene	AL137792.2	ENSG00000228943.1	0	NA	NA	NA	NA	0	0	0	0	0	0	0	0	0	0	0	0	0	0	0	0	0	0	0	0	0	0	0	0	0	0	0	0	0	0	0	0	0
processed_pseudogene	AL137792.1	ENSG00000214812.3	0	NA	NA	NA	NA	0	0	0	0	0	0	0	0	0	0	0	0	0	0	0	0	0	0	0	0	0	0	0	0	0	0	0	0	0	0	0	0	0
snRNA	RNU6-176P	ENSG00000253005.1	0	NA	NA	NA	NA	0	0	0	0	0	0	0	0	0	0	0	0	0	0	0	0	0	0	0	0	0	0	0	0	0	0	0	0	0	0	0	0	0
protein_coding	PTAFR	ENSG00000169403.11	139.922824951116	0.480150056115917	0.272850601615078	0.0168618200579845	0.111085736861845	85.1738400966147	158.512134006433	201.946558278371	65.8722164186888	185.41006729023	116.01172952059	201.480585231026	149.517047976801	188.123141705687	99.4880677589214	55.5845189536506	112.720197863079	126.143834853837	242.317773429669	103.891254147312	204.423044243348	99.0317421337164	246.410025865935	110.960856003943	172.388092608879	97.8725437447556	156.830080474882	103.302934373064	179.360158412526	165.819706593239	104.706167939512	179.004591782771	83.9269231121191	164.164288141658	115.554426043304	202.28597630234	74.5679696962773	64.6507283836552
protein_coding	DNAJC8	ENSG00000126698.10	1112.14442374175	-0.00993720813665682	0.11390762555954	0.948443432818232	0.981497314544352	1022.08608115938	1229.32431984845	1083.06534048735	1006.38108417441	1028.97733679395	1121.44671869904	1195.74347321892	1237.04900888269	1028.79843120298	1037.03663850401	1039.30123811012	1129.16232989797	912.18937293558	1116.76886884978	1250.80955488249	1087.79330772063	1204.11492070995	1206.84910395702	1097.71989689615	1124.17931907366	1011.34961869581	1139.02872550027	1171.35022195898	1160.56573090458	1262.61410575898	1184.94207876101	1003.06123324428	1031.75380478051	1049.26692601385	1102.07877972644	1023.27101183184	1356.15373458614	1046.53366571042
protein_coding	ATP5IF1	ENSG00000130770.17	813.236934676775	0.0093861320504707	0.0913700216836797	0.915017937539431	0.971216031196657	938.550199526159	795.981795226549	816.811777617547	850.239534144928	761.054935892882	872.566854513841	859.577496773672	906.028678784795	823.038744962381	843.119218295944	815.670499064035	817.46647841572	883.948215878751	804.91643000116	783.813224358929	760.22385128249	834.828330884226	725.229507946331	796.540430599731	785.67179176895	688.54193055521	940.980482849292	807.163605864112	891.525493285792	719.635850836019	820.025533070831	696.952789308065	734.360577231042	845.544978079023	813.192714618176	750.925014468687	805.497958367479	847.193919860816
antisense	AL353622.1	ENSG00000270605.1	0.386536337052992	-0.0052766896955836	0.314961494114415	0.69976736442321	NA	0.818979231698219	0	2.25638612601532	0	0.970733336598063	0	0	0	0.97980802971712	0	0	0	0	0	4.11450511474503	0	0	0	0	0	0	0	2.6263457891457	0	0	0	0	0	0.988941494829267	0	0	0	0
lincRNA	AL353622.2	ENSG00000271398.1	0.0280463727368214	-0.000456332495369169	0.314928879255071	0.983772938443994	NA	0	0	0	0	0	0	0	0	0	0	0	0	0	0	0	0	0.925530300315107	0	0	0	0	0	0	0	0	0	0	0	0	0	0	0	0
protein_coding	SESN2	ENSG00000130766.4	437.10402740189	0.0285162938755742	0.160704726384186	0.835880196204241	0.941252978261491	297.289461106453	289.655266457799	694.966926812719	563.573407137671	545.552135168112	461.072258351064	372.301081405158	330.276464187561	336.074154192972	265.582553763222	266.288625684931	286.211285008861	310.65272762512	975.592426938579	724.152900195126	524.603715949796	410.935453339907	486.286452561182	320.993904868548	291.492592956831	301.34441100359	339.798507695578	315.161494697484	324.430874775599	766.238774911243	722.57622825584	658.821633662031	720.676839767109	393.598714942048	343.213892277873	277.279801663208	192.565636028848	315.172300870319
protein_coding	MED18	ENSG00000130772.13	57.4601472292178	-0.34231941262696	0.317003741259315	0.080805257163713	0.294236534237433	99.0964870354845	47.8957527213683	57.5378462133907	50.0140902438193	73.7757335814528	54.535428407115	73.3652131004281	79.5936524055608	52.9096336047245	47.2146762245729	56.8771821851308	58.8105380155194	28.2411570568291	51.6242212958859	44.2309299835091	72.2458951542755	52.7552271179611	37.3348524039295	67.3690911452509	61.6418028116596	31.7656501627716	30.1596308605542	66.5340933250244	72.9749664129396	57.4408133950437	59.0915997282394	60.3743297728871	91.2249164262164	45.4913087621463	44.842016076506	38.4836735404452	64.7348308352297	65.9976185583147
protein_coding	PHACTR4	ENSG00000204138.12	515.009973098247	-0.0251895456636609	0.15237443216462	0.848255219851182	0.947028021423104	617.510340700457	613.521784859432	469.328314211187	487.942343842139	559.142401880485	412.486149406543	508.08147579998	502.853355384665	510.479983482619	573.321068441242	492.504691193973	474.405006658523	368.076413640673	463.564436126323	556.486816769266	606.701324079655	493.307650067952	392.01595024126	508.57059001807	508.806067275902	532.289272997794	519.750971830218	564.664344666326	644.465667237165	460.610296092332	443.705345327833	471.343451735698	520.894272793696	401.510246900682	572.598051438461	539.758190426244	486.740373621854	717.892463093505
misc_RNA	RF00019	ENSG00000206779.1	0	NA	NA	NA	NA	0	0	0	0	0	0	0	0	0	0	0	0	0	0	0	0	0	0	0	0	0	0	0	0	0	0	0	0	0	0	0	0	0
processed_pseudogene	CR391992.1	ENSG00000229820.2	0.587566512593488	-0.00946104128478058	0.314872100410107	0.857033298924584	NA	0.818979231698219	0	0	1.21985585960535	0	0	0	1.48773182066469	0	0	3.87798969444074	0	0	0	0	0	0.925530300315107	0	2.64192514295101	0	0	0	0	0	0	2.07338946414875	2.11839753589078	0	0	2.58703938902919	0	1.63885647684126	0
snRNA	RNU6ATAC27P	ENSG00000221216.1	3.25485224023103	0.0282119408555354	0.311139102380802	0.62199353517373	NA	3.27591692679287	5.70187532397241	7.89735144105363	1.21985585960535	11.6488000391768	6.9408727063601	3.28500954181021	9.67025683432048	0	3.37247687318378	18.0972852407234	0	0	3.1606666099522	7.20038395080381	0	0.925530300315107	4.66685655049119	0	0	1.71706217096062	1.00532102868514	0.8754485963819	1.758432925613	5.41894465990978	2.07338946414875	2.11839753589078	0	0	2.58703938902919	1.97352172002283	0.819428238420629	0
protein_coding	RCC1	ENSG00000180198.16	557.938344841195	-0.205157564428016	0.152181551815809	0.122414219720928	0.375022986799368	667.468073834048	369.481520993412	418.559626375842	480.623208684507	386.351867966029	596.915052746968	595.681730248252	694.77076025041	541.833840433567	596.928406553528	491.212027962493	425.396224978924	553.526678313851	554.170212278285	528.713907244737	454.820749039416	575.679846795996	492.82005173187	566.692943162993	491.044869855594	664.503060161762	552.926565776828	661.839138864717	553.027155105289	534.307943467105	608.539807727658	534.895377812421	565.594481842542	693.247987875316	616.577721051958	538.771429566233	798.942532460114	606.100578596768
processed_transcript	SNHG3	ENSG00000242125.3	122.703162032262	0.0504886051182237	0.223157956983156	0.754190473095593	0.904543922017424	106.467300120768	93.5107553131476	155.690642695057	91.4891894704011	82.5123336108354	96.1806646452756	100.740292615513	158.443438900789	96.0211869122777	112.977975251657	147.363608388748	118.601251664631	195.805355594015	84.2844429320586	120.349274606292	106.726890568816	134.20189354569	98.9373588704132	120.207594004271	124.328381942161	136.50644259137	127.675770643013	173.338822083616	136.278551735008	74.781436306755	175.201409720569	134.518243529064	88.4881689334299	100.872032472585	138.837780544567	82.8879122409589	205.676487843578	129.30145676731
snoRNA	SNORA73A	ENSG00000274266.1	0	NA	NA	NA	NA	0	0	0	0	0	0	0	0	0	0	0	0	0	0	0	0	0	0	0	0	0	0	0	0	0	0	0	0	0	0	0	0	0
snoRNA	SNORA73B	ENSG00000200087.1	7.08898262620103	-0.0700036835598106	0.311917363657217	0.416413258981537	0.699442244944124	4.09489615849109	10.2633755831503	4.51277225203064	8.53899101723744	3.88293334639225	0.991553243765728	12.0450349866374	0.743865910332344	9.7980802971712	5.90183452807161	10.341305851842	34.3061471757197	14.1205785284146	11.5891109031581	4.11450511474503	1.64195216259717	0	0	2.64192514295101	2.08955263768338	3.43412434192125	6.03192617211085	10.5053831565828	4.3960823140325	7.5865225238737	10.3669473207438	1.05919876794539	2.73674749278649	5.9336489689756	14.6598898711654	17.7616954802055	2.45828471526189	5.38756069863794
processed_pseudogene	PRDX3P2	ENSG00000231468.2	0	NA	NA	NA	NA	0	0	0	0	0	0	0	0	0	0	0	0	0	0	0	0	0	0	0	0	0	0	0	0	0	0	0	0	0	0	0	0	0
TEC	AL513497.1	ENSG00000279443.1	5.56542921195051	-0.0044125602793275	0.301249425181783	0.955684710625828	0.984525379577025	8.18979231698219	6.8422503887669	5.64096531503831	6.09927929802674	3.88293334639225	10.907085681423	0	7.43865910332344	8.81827226745408	0.843119218295944	1.29266323148025	5.88105380155194	5.64823141136582	9.4819998298566	4.11450511474503	4.10488040649293	12.9574242044115	0	1.32096257147551	2.08955263768338	6.00971759836219	11.0585313155366	5.2526915782914	6.15451523964551	6.50273359189174	1.03669473207438	5.29599383972694	6.38574414983515	7.91153195863414	0.862346463009731	16.7749346201941	0.819428238420629	4.04067052397845
protein_coding	TRNAU1AP	ENSG00000180098.9	77.6545682427199	0.041044571604622	0.234928869969224	0.801902467908735	0.926175923976646	110.56219627926	80.9666296004083	73.332549095498	63.4325046994781	28.1512667613438	50.5692154320521	60.2251749331872	107.86055699819	79.3644504070867	91.056875575962	87.9010997406567	84.2951044889112	108.257768717845	63.213332199044	43.2023037048229	76.3507755607684	101.808333034662	72.8029621876626	63.4062034308243	59.5522501739763	58.3801138126612	50.2660514342571	70.035887710552	93.1969450574891	80.2003809666648	85.0089680300988	82.6175038997402	102.171906397362	113.728271905366	84.5099533749537	80.914390520936	85.2205367957454	70.0382890822932
antisense	SNHG12	ENSG00000197989.14	26.8163066724268	0.176207597085718	0.314366589387261	0.256052474322333	0.554697692844023	26.207335414343	46.7553776565738	21.4356681971456	37.8155316477658	14.561000048971	30.7381505567376	6.57001908362043	30.4985023236261	28.4144328617965	33.7247687318378	24.5606013981247	29.4052690077597	21.651553743569	9.4819998298566	25.7156569671565	34.4809954145406	29.6169696100834	28.9345106130454	43.5917648586917	25.0746316522005	44.6436164449762	16.0851364589623	16.6335233312561	37.8063079006795	22.7595675716211	23.8439788377106	14.8287827512354	41.9634615560595	17.8009469069268	12.935196945146	14.8014129001712	35.2354142520871	36.3660347158061
snoRNA	SNORD99	ENSG00000221539.1	0.615899401469824	-0.00641999763394978	0.315010197352357	0.625389456177243	NA	3.27591692679287	0	0	0	0	0	0	0	0	0	0	0	0	0	0	0	0.925530300315107	0	1.32096257147551	0	0	0	0	0	3.25136679594587	0	3.17759630383616	0	0	0	0	1.63885647684126	6.73445087329742
snoRNA	SNORA61	ENSG00000278274.1	0	NA	NA	NA	NA	0	0	0	0	0	0	0	0	0	0	0	0	0	0	0	0	0	0	0	0	0	0	0	0	0	0	0	0	0	0	0	0	0
snoRNA	SNORA44	ENSG00000273544.1	0	NA	NA	NA	NA	0	0	0	0	0	0	0	0	0	0	0	0	0	0	0	0	0	0	0	0	0	0	0	0	0	0	0	0	0	0	0	0	0
snoRNA	SNORA16A	ENSG00000280498.1	0	NA	NA	NA	NA	0	0	0	0	0	0	0	0	0	0	0	0	0	0	0	0	0	0	0	0	0	0	0	0	0	0	0	0	0	0	0	0	0
snoRNA	SNORA16A	ENSG00000274582.1	0	NA	NA	NA	NA	0	0	0	0	0	0	0	0	0	0	0	0	0	0	0	0	0	0	0	0	0	0	0	0	0	0	0	0	0	0	0	0	0
protein_coding	TAF12	ENSG00000120656.11	112.837675825983	-0.0165091429558895	0.166902051398003	0.89810001477218	0.966133980133383	122.846884754733	132.28350751616	104.921954859712	84.170054312769	108.722133698983	125.927261958247	104.025302157323	107.86055699819	84.2634905556723	130.683478835871	127.973659916544	151.927223206759	142.14715718604	122.212442251485	144.007679016076	83.7395602924557	99.9572724340315	115.738042452182	114.923743718369	104.477631884169	118.477289796283	132.702375786439	115.559214722411	109.022841388006	89.9544813545024	139.953788830041	97.4462866509757	89.4004180976921	109.772505926049	92.2710715420412	87.8217165410159	99.1508168488961	129.30145676731
protein_coding	RAB42	ENSG00000188060.7	0	NA	NA	NA	NA	0	0	0	0	0	0	0	0	0	0	0	0	0	0	0	0	0	0	0	0	0	0	0	0	0	0	0	0	0	0	0	0	0
lincRNA	LINC01715	ENSG00000229388.1	0.722052351345671	-0.0176387232417365	0.315287011060116	0.46429742831432	NA	0	0	0	1.21985585960535	0	2.97465973129718	0	0.743865910332344	0	0	0	4.90087816795995	0	0	0	0	3.70212120126043	1.86674262019648	0	0	2.57559325644094	0	0	0	0	1.03669473207438	1.05919876794539	0.912249164262164	0	0.862346463009731	1.97352172002283	0	0
lincRNA	AL360012.1	ENSG00000270103.3	0	NA	NA	NA	NA	0	0	0	0	0	0	0	0	0	0	0	0	0	0	0	0	0	0	0	0	0	0	0	0	0	0	0	0	0	0	0	0	0
snRNA	RNU11	ENSG00000274978.1	0	NA	NA	NA	NA	0	0	0	0	0	0	0	0	0	0	0	0	0	0	0	0	0	0	0	0	0	0	0	0	0	0	0	0	0	0	0	0	0
protein_coding	GMEB1	ENSG00000162419.12	153.414890512901	0.0546998083884321	0.207982821529035	0.725954364706172	0.889911802575925	108.105258584165	182.460010367117	120.71665774182	119.545874241324	180.55640060724	208.226181190803	143.445416659046	124.225607025502	155.789476725022	164.408247567709	188.728831796116	123.502129832591	109.199140619739	146.444219594452	141.950426458704	201.139139918153	117.542348140019	210.008544772104	121.528556575747	137.910474087103	191.45243206211	148.787512245401	171.587924890852	139.795417586234	170.154862321167	151.357430882859	172.649399175098	166.941597059976	168.120054120975	168.157560286898	194.391889422249	115.539381617309	98.3229827501424
scaRNA	RF00422	ENSG00000252777.1	0	NA	NA	NA	NA	0	0	0	0	0	0	0	0	0	0	0	0	0	0	0	0	0	0	0	0	0	0	0	0	0	0	0	0	0	0	0	0	0
protein_coding	YTHDF2	ENSG00000198492.15	445.068128157095	0.0783334235907371	0.11336803088372	0.470622712700443	0.737670411765813	508.586102884594	486.940152667244	446.764452951034	424.509839142661	520.313068416562	446.198959694578	539.836568037478	448.551143930404	613.359826602917	446.85318569685	423.993539925521	375.407267665732	456.565372418737	414.047325903738	355.904692425445	432.654394844354	452.584316854087	428.417431335091	426.670910586589	408.5075406671	479.060345698014	452.394462908314	442.10154117286	460.709426510606	428.096628132873	408.457724437304	424.7387059461	423.283612217644	406.454954374829	377.707750798262	465.751125925388	475.268378283965	386.557480127272
protein_coding	OPRD1	ENSG00000116329.10	0.287521175525314	-0.00140315275971008	0.314878835912967	0.983788520685811	NA	0	0	0	0	0	0	0	0	0	0	1.29266323148025	0	0	0	0	0	2.77659090094532	0	0	0	0	0	0	0	5.41894465990978	0	0	0	0	0	0	0	0
antisense	AL009181.1	ENSG00000233427.1	0	NA	NA	NA	NA	0	0	0	0	0	0	0	0	0	0	0	0	0	0	0	0	0	0	0	0	0	0	0	0	0	0	0	0	0	0	0	0	0
misc_RNA	RF00019	ENSG00000199756.1	0	NA	NA	NA	NA	0	0	0	0	0	0	0	0	0	0	0	0	0	0	0	0	0	0	0	0	0	0	0	0	0	0	0	0	0	0	0	0	0
protein_coding	EPB41	ENSG00000159023.21	90.1231783815599	-0.132405465695274	0.211597915556826	0.401510586666632	0.68827451213162	121.208926291336	92.3703802483531	104.921954859712	100.028180487639	86.3952669572276	90.2313451826813	93.0752703512894	90.751641060546	74.4654102585011	106.233021505289	74.9744674258542	77.4338750537673	86.606214974276	73.7488875655513	86.4046074096457	89.4863928615458	111.989166338128	87.7369031492344	73.9739040026284	64.7761317681847	73.8336733513069	137.728980929864	77.9149250779891	58.9075030080356	106.211315334232	118.183199456479	112.275069402211	82.1024247835947	90.9826175242926	91.4087250790315	53.2850864406164	90.1371062262692	94.2823122261639
processed_pseudogene	AL138785.1	ENSG00000225616.2	24.6725290021894	-0.0338924634729341	0.289781477920524	0.771832490727119	0.912444232531398	5.73285462188753	25.0882514254786	25.9484404491762	21.9574054728963	45.624466820109	17.8479583877831	19.7100572508613	11.1579886549852	11.7576963566054	17.7055035842148	49.1212027962493	32.3457959085357	16.9446942340975	21.0711107330147	34.9732934753328	18.8824498698675	17.585075705987	16.8006835817683	30.3821391439367	40.7462764348259	60.9557070691022	25.1330257171285	26.263457891457	12.309030479291	6.50273359189174	19.6971999094131	19.065577823017	10.946989971146	63.2922556690731	28.4574332793211	20.7219780602397	9.83313886104755	29.6315838425087
misc_RNA	RF00019	ENSG00000206704.1	0	NA	NA	NA	NA	0	0	0	0	0	0	0	0	0	0	0	0	0	0	0	0	0	0	0	0	0	0	0	0	0	0	0	0	0	0	0	0	0
misc_RNA	RF00017	ENSG00000277958.1	0	NA	NA	NA	NA	0	0	0	0	0	0	0	0	0	0	0	0	0	0	0	0	0	0	0	0	0	0	0	0	0	0	0	0	0	0	0	0	0
protein_coding	TMEM200B	ENSG00000253304.1	16.4910261236144	-0.0693136833212663	0.298213393391073	0.554796430274622	0.792144077323381	5.73285462188753	10.2633755831503	7.89735144105363	18.2978378940802	0	7.93242595012582	15.3300445284477	28.2669045926291	22.5355846834938	32.0385302952459	18.0972852407234	30.3854446413517	13.1792066265203	7.37488875655513	11.3148890655488	11.4936651381802	18.5106060063021	11.2004557211789	21.1354011436081	14.6268684637836	18.0291527950866	21.111741602388	16.6335233312561	14.9466798677105	14.0892561157654	33.17423142638	18.0063790550716	22.8062291065541	7.91153195863414	4.31173231504866	12.8278911801484	23.7634189141983	30.9784740171681
lincRNA	AL357500.1	ENSG00000225750.1	0	NA	NA	NA	NA	0	0	0	0	0	0	0	0	0	0	0	0	0	0	0	0	0	0	0	0	0	0	0	0	0	0	0	0	0	0	0	0	0
protein_coding	SRSF4	ENSG00000116350.16	435.704291600395	0.126930261072441	0.1264031727903	0.271344041765051	0.571071173182297	431.602055104961	525.712904870257	418.559626375842	461.105514930822	429.064134776344	414.469255894074	511.36648534179	450.038875751068	405.640524302888	473.833000682321	364.531031277429	443.03938638358	468.803207143363	458.296658443069	368.248207769681	401.457303755008	500.711892470473	470.419140289512	402.89358430003	534.925475246945	416.387576457951	467.474278338591	386.9482796008	407.07722227941	493.12396405179	381.50366140337	428.975501017882	438.791848010101	400.521305405853	386.33121542836	476.605495385514	420.366686309783	339.41632401419
misc_RNA	RF02271	ENSG00000277916.1	0	NA	NA	NA	NA	0	0	0	0	0	0	0	0	0	0	0	0	0	0	0	0	0	0	0	0	0	0	0	0	0	0	0	0	0	0	0	0	0
protein_coding	MECR	ENSG00000116353.15	86.9487086684541	0.101161503016668	0.207738085242538	0.523532366126177	0.774397297277177	77.8030270113308	115.177881544243	72.2043560324903	63.4325046994781	51.4488668396974	101.138430864104	85.4102480870655	59.5092728265876	57.8086737533101	103.703663850401	87.9010997406567	82.3347532217272	87.5475868761703	100.08777598182	90.5191125243907	55.8263735283038	68.4892422233179	112.004557211789	140.022032576404	82.5373291884934	98.7310748302359	111.590634184051	98.0502427947728	86.1632133550371	97.5410038783761	92.2658311546194	56.1375347011056	97.6106605760515	104.827798451902	90.5463786160218	77.9541079409018	98.3313886104755	64.6507283836552
antisense	AL590729.1	ENSG00000237934.1	0	NA	NA	NA	NA	0	0	0	0	0	0	0	0	0	0	0	0	0	0	0	0	0	0	0	0	0	0	0	0	0	0	0	0	0	0	0	0	0
protein_coding	PTPRU	ENSG00000060656.19	82.8881111950672	-0.231857545716678	0.321745221652598	0.179752323027331	0.462585198495533	101.553424730579	80.9666296004083	106.05014792272	115.886306662508	53.3903335128935	66.4340673323038	95.2652767124962	78.8497864952285	52.9096336047245	82.6256833930025	202.948127342399	90.1761582904631	67.7787769363899	62.1597766623932	92.5763650817633	59.9312539347967	41.6488635141798	89.6036457694309	157.194546005585	137.910474087103	92.7213572318737	75.3990771513856	92.7975512164814	45.719256065938	26.010934367567	55.9815155320163	95.3278891150849	80.2779264550704	47.4691917518048	85.3722998379634	63.1526950407306	74.5679696962773	64.6507283836552
lincRNA	LINC01756	ENSG00000230523.1	0	NA	NA	NA	NA	0	0	0	0	0	0	0	0	0	0	0	0	0	0	0	0	0	0	0	0	0	0	0	0	0	0	0	0	0	0	0	0	0
unprocessed_pseudogene	AL671862.1	ENSG00000225011.4	0	NA	NA	NA	NA	0	0	0	0	0	0	0	0	0	0	0	0	0	0	0	0	0	0	0	0	0	0	0	0	0	0	0	0	0	0	0	0	0
lincRNA	AC092265.1	ENSG00000228176.1	0.0633562449997524	-0.000906738551922343	0.31490084397247	0.983776583479548	NA	0	0	0	0	0	0	0	0.743865910332344	0	0	0	0	0	0	0	0	0	0	0	0	0	0	0	0	0	0	0	0	0	0	0	0	1.34689017465948
lincRNA	AL645944.2	ENSG00000284676.1	0	NA	NA	NA	NA	0	0	0	0	0	0	0	0	0	0	0	0	0	0	0	0	0	0	0	0	0	0	0	0	0	0	0	0	0	0	0	0	0
processed_pseudogene	AL645944.1	ENSG00000270927.1	0	NA	NA	NA	NA	0	0	0	0	0	0	0	0	0	0	0	0	0	0	0	0	0	0	0	0	0	0	0	0	0	0	0	0	0	0	0	0	0
lincRNA	LINC01648	ENSG00000233399.2	0	NA	NA	NA	NA	0	0	0	0	0	0	0	0	0	0	0	0	0	0	0	0	0	0	0	0	0	0	0	0	0	0	0	0	0	0	0	0	0
lincRNA	AL137076.1	ENSG00000233372.1	0	NA	NA	NA	NA	0	0	0	0	0	0	0	0	0	0	0	0	0	0	0	0	0	0	0	0	0	0	0	0	0	0	0	0	0	0	0	0	0
processed_pseudogene	AL021921.1	ENSG00000231251.1	0	NA	NA	NA	NA	0	0	0	0	0	0	0	0	0	0	0	0	0	0	0	0	0	0	0	0	0	0	0	0	0	0	0	0	0	0	0	0	0
lincRNA	AL161638.2	ENSG00000236335.1	0	NA	NA	NA	NA	0	0	0	0	0	0	0	0	0	0	0	0	0	0	0	0	0	0	0	0	0	0	0	0	0	0	0	0	0	0	0	0	0
lincRNA	AL161638.1	ENSG00000231949.1	0	NA	NA	NA	NA	0	0	0	0	0	0	0	0	0	0	0	0	0	0	0	0	0	0	0	0	0	0	0	0	0	0	0	0	0	0	0	0	0
protein_coding	MATN1	ENSG00000162510.5	0.705325182029725	0.0144150015482801	0.315079154376383	0.502381424934722	NA	0	4.56150025917793	0	1.21985585960535	1.94146667319613	0	0	0	0.97980802971712	0	0	0	0	0	2.05725255737252	0	0.925530300315107	0	0	1.04477631884169	5.15118651288187	0	0	0	4.33515572792783	0	1.05919876794539	0	0	0	0	0	0
antisense	MATN1-AS1	ENSG00000186056.10	1.12506746752618	0.0207463086852513	0.315011593827894	0.710334971792509	NA	0	1.14037506479448	0	0	0	1.98310648753146	0	0	0	1.68623843659189	0	0	0	4.21422214660293	2.05725255737252	1.64195216259717	2.77659090094532	0	0	0	0	11.0585313155366	0	0	2.16757786396391	0	3.17759630383616	0.912249164262164	1.97788298965853	0	0.986760860011415	0	1.34689017465948
protein_coding	LAPTM5	ENSG00000162511.7	65.0816224873258	1.21527941470304	0.326576218877319	1.33931470485883e-05	0.000357506315639607	31.9401900362305	52.4572529805462	54.1532670243677	29.2765406305284	66.9806002252664	71.3918335511324	102.93029897672	61.7408705575846	48.0105934561389	48.0577954428688	45.2432131018086	32.3457959085357	98.8440496989019	79.016665248805	31.887414639274	71.4249190729769	40.7233332138647	88.6702744593326	66.0481285737754	65.8209080870264	52.370396214299	48.2554093768868	28.8898036806027	90.5592956690696	109.462682130178	57.0182102640906	101.683081722757	67.5064381554001	115.706154895024	82.7852604489342	115.451020621336	38.5131272057696	52.5287168117199
miRNA	MIR4420	ENSG00000264773.1	0	NA	NA	NA	NA	0	0	0	0	0	0	0	0	0	0	0	0	0	0	0	0	0	0	0	0	0	0	0	0	0	0	0	0	0	0	0	0	0
lincRNA	AL137027.1	ENSG00000229607.1	0	NA	NA	NA	NA	0	0	0	0	0	0	0	0	0	0	0	0	0	0	0	0	0	0	0	0	0	0	0	0	0	0	0	0	0	0	0	0	0
lincRNA	LINC01778	ENSG00000223382.4	0.112185490947286	-0.000482324467562298	0.314926990498951	0.983777003071794	NA	0	0	0	0	0	0	0	0	0	0	0	0	0	0	0	0	3.70212120126043	0	0	0	0	0	0	0	0	0	0	0	0	0	0	0	0
misc_RNA	RN7SKP91	ENSG00000222784.1	0	NA	NA	NA	NA	0	0	0	0	0	0	0	0	0	0	0	0	0	0	0	0	0	0	0	0	0	0	0	0	0	0	0	0	0	0	0	0	0
antisense	AL445235.1	ENSG00000235143.1	0	NA	NA	NA	NA	0	0	0	0	0	0	0	0	0	0	0	0	0	0	0	0	0	0	0	0	0	0	0	0	0	0	0	0	0	0	0	0	0
protein_coding	SDC3	ENSG00000162512.15	40.1122098836527	-0.0743609766116929	0.28406365357959	0.587702534084309	0.812464041754848	25.3883561826448	35.351627008629	78.9735144105363	54.8935136822407	21.3561334051574	34.7043635318005	42.7051240435328	34.2178318752878	16.656736505191	49.7440338794607	73.681804194374	68.6122943514393	32.9480165663006	35.8208882461249	51.4313139343129	18.8824498698675	20.3616666069323	35.468109783733	64.7271660022999	62.6865791305013	38.6338988466141	44.2341252621462	26.263457891457	27.2557103470015	17.3406229117113	35.2476208905288	50.8415408613786	50.173704034419	49.4470747414633	29.3197797423309	38.4836735404452	14.7497082915713	43.1004855891035
misc_RNA	RN7SL371P	ENSG00000266210.2	0.0552878281371008	-0.000609271373104235	0.314920635415703	0.983775529334616	NA	0	0	0	0	0	0	0	0	0	0	0	0	0	0	0	0	0	0	0	0	0	0	0	0	0	0	0	1.82449832852433	0	0	0	0	0
protein_coding	PUM1	ENSG00000134644.15	775.95506418605	0.0158115832772446	0.138831168413152	0.902253193009388	0.967864840062684	791.952917052177	1081.07556142517	784.094178790324	923.430885721248	893.074669670218	922.144516702127	853.007477690052	626.335096499834	815.200280724644	833.844906894689	859.621048934363	740.032603361953	565.764513038477	670.061321309866	711.809384850891	793.883870615732	805.211361274143	862.435090530772	772.763104313172	786.716568087792	738.336733513069	796.214254718632	799.284568496675	750.850859236752	731.557529087821	667.631407455898	778.51109443986	824.673244492996	759.507068028877	768.35069854167	678.891471687854	525.253500827623	694.995330124294
processed_pseudogene	AL356320.2	ENSG00000237329.2	0	NA	NA	NA	NA	0	0	0	0	0	0	0	0	0	0	0	0	0	0	0	0	0	0	0	0	0	0	0	0	0	0	0	0	0	0	0	0	0
processed_pseudogene	AL356320.1	ENSG00000232768.1	0	NA	NA	NA	NA	0	0	0	0	0	0	0	0	0	0	0	0	0	0	0	0	0	0	0	0	0	0	0	0	0	0	0	0	0	0	0	0	0
processed_pseudogene	SELENOWP1	ENSG00000215900.4	0	NA	NA	NA	NA	0	0	0	0	0	0	0	0	0	0	0	0	0	0	0	0	0	0	0	0	0	0	0	0	0	0	0	0	0	0	0	0	0
processed_pseudogene	AC114495.1	ENSG00000225142.2	0	NA	NA	NA	NA	0	0	0	0	0	0	0	0	0	0	0	0	0	0	0	0	0	0	0	0	0	0	0	0	0	0	0	0	0	0	0	0	0
protein_coding	NKAIN1	ENSG00000084628.9	0.57083118282116	0.0105530144810108	0.31496989438061	0.644897761365242	NA	0	2.28075012958897	4.51277225203064	0	0	0	0	0	0	0	0	0	3.76548760757722	0	0	0	0.925530300315107	0	1.32096257147551	0	0	6.03192617211085	0	0	0	0	0	0	0	0	0	0	0
protein_coding	SNRNP40	ENSG00000060688.12	108.346702580443	0.249592909950244	0.23026240294278	0.145786522472517	0.415381543936153	133.49361476681	117.458631673832	99.2809895446742	134.184144556588	128.136800430944	99.1553243765728	137.970400756029	104.885093356861	85.2432985853894	75.037610428339	111.169037907301	77.4338750537673	192.039867986438	84.2844429320586	137.835921343959	109.189818812712	114.765757239073	132.53872603395	87.1835297173835	81.4925528696517	123.628476309165	123.654486528272	112.932868933265	116.056573090458	97.5410038783761	80.8621891018013	114.393466938102	83.0146739478569	74.170612112195	101.756882635148	83.8746731009703	108.983955709944	111.791884496737
processed_pseudogene	AC114495.2	ENSG00000229447.2	4.68868018460194	-0.0615507829032117	0.31333901293537	0.405710599655716	NA	9.82775078037862	11.4037506479448	6.76915837804597	0	0	0	3.28500954181021	4.46319546199407	8.81827226745408	1.68623843659189	9.04864262036172	12.7422832366959	0	7.37488875655513	0	0	4.62765150157553	7.46697048078591	1.32096257147551	1.04477631884169	0	4.02128411474057	3.5017943855276	6.15451523964551	5.41894465990978	1.03669473207438	7.41439137561771	3.64899665704866	5.9336489689756	5.17407877805839	6.90732602007991	0.819428238420629	14.8157919212543
protein_coding	ZCCHC17	ENSG00000121766.15	283.337771152676	-0.0798821788290222	0.173704441474066	0.597074806980079	0.818859459935455	331.686588837779	274.83039061547	305.740320075076	220.793910588568	282.483400950036	213.183947409632	251.850731538783	272.254923181638	269.447208172208	251.249527052191	244.313350749766	266.607772337021	200.512215103487	290.781328115602	205.725255737252	330.85336076333	310.978180905876	309.879274952615	268.155402009528	328.05976411629	217.208364626519	277.468603917099	246.001055583314	320.034792461566	345.728669302244	233.256314716734	258.444499378675	249.044021843571	354.041055148878	375.120711409233	289.120931983345	387.589556772958	367.701017682039
antisense	AL451070.1	ENSG00000229044.1	0	NA	NA	NA	NA	0	0	0	0	0	0	0	0	0	0	0	0	0	0	0	0	0	0	0	0	0	0	0	0	0	0	0	0	0	0	0	0	0
protein_coding	FABP3	ENSG00000121769.7	1.79732231780893	-0.0208313635773048	0.3135649765441	0.575293310321001	NA	5.73285462188753	3.42112519438345	2.25638612601532	0	1.94146667319613	0	0	0	1.95961605943424	0	3.87798969444074	5.88105380155194	0	0	5.14313139343129	1.64195216259717	0.925530300315107	2.80011393029471	9.24673800032855	0	2.57559325644094	0	0	0	1.08378893198196	0	3.17759630383616	0.912249164262164	0	0	0	0	6.73445087329742
protein_coding	SERINC2	ENSG00000168528.11	1047.6724690961	0.333340694423021	0.144773364196928	0.0106587781240759	0.0805951336071655	832.08289940539	963.616929751338	955.579524367489	1079.57243575073	1100.8116037022	948.916454283802	1168.36839370383	1080.09330180256	921.019547934093	963.685266512264	788.52457120295	920.384919942879	1650.22494402071	1235.82064449131	1381.44509227565	1011.44253215986	892.211209503763	1166.7141376228	981.475190606302	938.209134319836	1146.13899911622	1058.60304320545	1043.53472688723	1053.30132244219	1000.33718421935	1092.67624760639	1112.15870634266	797.305769565131	1141.23848503297	1246.95298551207	1054.8473593522	1005.43844854211	840.459468987518
processed_pseudogene	AC209007.1	ENSG00000215899.3	0	NA	NA	NA	NA	0	0	0	0	0	0	0	0	0	0	0	0	0	0	0	0	0	0	0	0	0	0	0	0	0	0	0	0	0	0	0	0	0
snRNA	RNU6-40P	ENSG00000206981.1	0	NA	NA	NA	NA	0	0	0	0	0	0	0	0	0	0	0	0	0	0	0	0	0	0	0	0	0	0	0	0	0	0	0	0	0	0	0	0	0
transcribed_unitary_pseudogene	LINC01225	ENSG00000260386.6	0.0855792638085731	0.0107859134243459	0.314992304891395	0.745955231322387	NA	0	0	0	0	0	0	0	0	0	0	0	0	2.82411570568291	0	0	0	0	0	0	0	0	0	0	0	0	0	0	0	0	0	0	0	0
misc_RNA	RF00019	ENSG00000265961.1	0	NA	NA	NA	NA	0	0	0	0	0	0	0	0	0	0	0	0	0	0	0	0	0	0	0	0	0	0	0	0	0	0	0	0	0	0	0	0	0
processed_transcript	LINC01226	ENSG00000284543.1	0.0925642193950801	-0.000788762848312395	0.31491489964018	0.983778223648057	NA	0	0	0	0	0	0	1.0950031806034	0	1.95961605943424	0	0	0	0	0	0	0	0	0	0	0	0	0	0	0	0	0	0	0	0	0	0	0	0
antisense	AC114488.1	ENSG00000229167.1	0.149499525649796	-0.00300415347754257	0.314899666868498	0.906334795744483	NA	0.818979231698219	0	0	0	0	0	0	0	0	0	0	0	0	0	4.11450511474503	0	0	0	0	0	0	0	0	0	0	0	0	0	0	0	0	0	0
protein_coding	TINAGL1	ENSG00000142910.15	1601.49625240701	1.06530993254716	0.217462236248309	7.73138815849495e-08	3.33252115400582e-06	793.590875515574	1663.80721953515	1501.6249668632	1288.16778774325	1787.12007267703	1349.50396476516	2172.48631031715	1931.8197691331	1459.91396427851	1402.10726002616	753.622663952983	866.47526009532	2645.25504432299	1889.02507721476	2261.94918683108	1660.01363638574	1157.8384056942	1783.67257359773	1215.28556575747	1500.29879385666	1660.39911931892	1139.02872550027	1315.799240362	2197.16194055345	1922.64156533599	1665.96843444352	1637.52129524357	1174.0646744054	1901.73449455668	1594.47861010499	2026.80680646345	2423.0493010098	1107.1437235701
protein_coding	HCRTR1	ENSG00000121764.11	0	NA	NA	NA	NA	0	0	0	0	0	0	0	0	0	0	0	0	0	0	0	0	0	0	0	0	0	0	0	0	0	0	0	0	0	0	0	0	0
protein_coding	PEF1	ENSG00000162517.12	235.428428351577	-0.0145078007620054	0.166280017730076	0.904914770601713	0.968828533562076	168.709721729833	204.127136598212	268.509948995823	270.808000832387	267.922400901066	255.820736891558	291.270846040506	227.622968561697	234.174119102392	217.524758320354	274.044605073812	260.72671853547	278.646082960714	267.603106309286	326.074530343544	270.101130747235	213.79749937279	255.743738966917	289.290803153136	199.552276898763	258.417856729574	278.473924945784	231.993878041204	177.601725486913	164.735917661257	170.017936060198	168.412604103317	161.468102074403	245.257490717658	212.999576363404	200.312454582317	193.385064267269	263.990474233259
antisense	AC114488.2	ENSG00000235790.7	0.11089598723685	-0.00057179956151649	0.314922353405737	0.983777534280705	NA	0	0	0	3.65956757881604	0	0	0	0	0	0	0	0	0	0	0	0	0	0	0	0	0	0	0	0	0	0	0	0	0	0	0	0	0
antisense	AC114488.3	ENSG00000264078.1	0.952089227524347	0.00844505832017532	0.314726116386603	0.815421379375438	NA	0	1.14037506479448	0	0	1.94146667319613	0	5.47501590301702	0.743865910332344	0	0	0	0	0	0	0	1.64195216259717	5.55318180189064	0	0	0	0	0	0	0	0	2.07338946414875	0	0	9.88941494829267	0	2.96028258003425	0	0
protein_coding	COL16A1	ENSG00000084636.17	27.5847391108344	-0.0262228254563126	0.262232425158238	0.85190672310086	0.948182612569683	21.2934600241537	18.2460010367117	31.5894057642145	36.5956757881604	42.7122668103148	31.7297038005033	22.9950667926715	31.9862341442908	19.5961605943424	16.0192651476229	19.3899484722037	23.5242152062078	48.0099669966095	38.9815548560771	20.5725255737252	21.3453781137632	27.7659090094532	28.9345106130454	23.7773262865591	20.8955263768338	20.6047460515275	16.0851364589623	49.0251213973864	19.342762181743	44.4353462112602	15.5504209811156	21.1839753589078	31.9287207491757	19.7788298965853	28.4574332793211	34.5366301003995	27.0411318678808	36.3660347158061
protein_coding	ADGRB2	ENSG00000121753.12	5.15181007748926	0.0255605315888697	0.305561054192256	0.737427616863716	NA	4.09489615849109	3.42112519438345	4.51277225203064	3.65956757881604	1.94146667319613	6.9408727063601	1.0950031806034	5.20706137232641	1.95961605943424	2.52935765488783	15.5119587777629	3.92070253436796	5.64823141136582	0	2.05725255737252	4.10488040649293	11.1063636037813	0.933371310098238	15.8515508577061	5.22388159420844	2.57559325644094	6.03192617211085	0	1.758432925613	8.67031145585565	17.6238104452644	4.23679507178155	9.12249164262164	5.9336489689756	0.862346463009731	5.92056516006849	0.819428238420629	6.73445087329742
miRNA	MIR4254	ENSG00000266580.1	0	NA	NA	NA	NA	0	0	0	0	0	0	0	0	0	0	0	0	0	0	0	0	0	0	0	0	0	0	0	0	0	0	0	0	0	0	0	0	0
antisense	AL354919.2	ENSG00000254545.1	0	NA	NA	NA	NA	0	0	0	0	0	0	0	0	0	0	0	0	0	0	0	0	0	0	0	0	0	0	0	0	0	0	0	0	0	0	0	0	0
protein_coding	SPOCD1	ENSG00000134668.12	16.5735287551998	0.29899818747318	0.417496647777759	0.0874395197037236	0.308866010344287	5.73285462188753	28.5093766198621	6.76915837804597	3.65956757881604	1.94146667319613	6.9408727063601	27.3750795150851	11.9018545653175	18.6163525646253	10.9605498378473	10.341305851842	23.5242152062078	20.7101818416747	10.5355553665073	5.14313139343129	14.7775694633745	20.3616666069323	26.1343966827507	34.3450268583632	28.2089606087256	14.5950284531653	9.04788925816627	21.8862149095475	40.443957289099	7.5865225238737	14.5137262490413	8.4735901435631	4.56124582131082	20.7677713914146	22.421008038253	28.616064940331	25.4022753910395	12.1220115719354
lincRNA	AL354919.1	ENSG00000203620.2	0	NA	NA	NA	NA	0	0	0	0	0	0	0	0	0	0	0	0	0	0	0	0	0	0	0	0	0	0	0	0	0	0	0	0	0	0	0	0	0
lincRNA	AL136115.2	ENSG00000269967.1	0.182273585715174	-0.00470366700864766	0.314922962336134	0.687379348414872	NA	4.09489615849109	0	0	0	0	0	0	0	0	0	0	0	0	0	0	0	0	0.933371310098238	0	0	0	0	0	0	0	0	0	0	0	0	0.986760860011415	0	0
protein_coding	PTP4A2	ENSG00000184007.20	1425.90933869039	-0.105353338788682	0.0933750777544406	0.236368825548393	0.531968804559702	1379.9800054115	1394.67870424365	1626.85439685705	1422.35193229984	1308.54853773419	1199.77942495653	1493.58433834304	1312.17946582626	1649.99672204363	1455.2237707788	1257.76132423028	1517.3118808004	1047.74692680836	1687.79596971447	1302.2408688168	1379.23981658162	1421.614541284	1696.8690417586	1396.25743804961	1598.50776782778	1505.00499284699	1397.39622987235	1285.15853948863	1413.78007219285	1649.52675447654	1438.93228811923	1396.02397615202	1309.0775507162	1588.2400406958	1336.63701766508	1564.01596311809	1370.08401463929	1252.60786243332
lincRNA	AL136115.1	ENSG00000228634.1	0	NA	NA	NA	NA	0	0	0	0	0	0	0	0	0	0	0	0	0	0	0	0	0	0	0	0	0	0	0	0	0	0	0	0	0	0	0	0	0
lincRNA	AL136115.3	ENSG00000284702.1	0	NA	NA	NA	NA	0	0	0	0	0	0	0	0	0	0	0	0	0	0	0	0	0	0	0	0	0	0	0	0	0	0	0	0	0	0	0	0	0
protein_coding	KHDRBS1	ENSG00000121774.17	2139.66773188828	0.01833263446988	0.0888390769966626	0.810333096783866	0.929543372552805	2496.24869821617	2444.96413891937	2141.31043358854	2316.50627739056	2152.11580723791	2115.97462219606	2321.40674287922	1966.03760100839	2600.41051086924	2018.42740860049	2060.50519097951	2146.58463756646	2120.91089496787	2086.03996256845	2034.62277924142	2173.94466327865	1936.2093882592	2255.95845650744	2071.2693120736	2262.9855066111	2305.15596451464	2225.7807575089	1959.25395870269	2130.34148938015	2071.12064901752	1838.05975996787	2089.79916915625	1957.6867065066	2322.03462985912	1976.4980932183	2119.56232730452	1671.63360637808	2219.67500783883
antisense	AL445248.1	ENSG00000203325.3	0	NA	NA	NA	NA	0	0	0	0	0	0	0	0	0	0	0	0	0	0	0	0	0	0	0	0	0	0	0	0	0	0	0	0	0	0	0	0	0
protein_coding	TMEM39B	ENSG00000121775.17	175.525962177066	0.170028415959812	0.205347143291256	0.287592121077909	0.589163910761272	181.813389437005	167.635134524789	173.74173170318	134.184144556588	151.434400509298	114.028623033059	124.830362588788	243.988018589009	242.012583340129	246.190811742416	164.168230397991	102.918441527159	223.10514074895	143.2835529845	169.723335983233	110.831770975309	117.542348140019	177.340548918665	203.428236007228	126.417934579844	188.876838805669	199.053563679658	205.730420149747	182.877024263752	209.171263872518	186.605051773388	149.3470262803	123.153637175392	174.053703089951	171.606946138936	220.047671782546	226.162193804094	237.052670740069
miRNA	MIR5585	ENSG00000266203.1	0.288217137349268	-0.00382563028734278	0.314894697472023	0.818487088292337	NA	0	0	0	0	0	0	0	0	0	0	5.17065292592098	1.96035126718398	0	0	0	0	0	0	1.32096257147551	0	0	0	0	0	0	0	1.05919876794539	0	0	0	0	0	0
misc_RNA	RF00017	ENSG00000276493.1	0	NA	NA	NA	NA	0	0	0	0	0	0	0	0	0	0	0	0	0	0	0	0	0	0	0	0	0	0	0	0	0	0	0	0	0	0	0	0	0
protein_coding	KPNA6	ENSG00000025800.13	954.248814849917	-0.206853076638816	0.148847409740512	0.114107531157101	0.359536530200594	1030.27587347636	1136.9539396001	1086.44991967638	1077.13272403152	872.689269601659	1083.76769543594	1084.05314879737	922.393728812107	748.573334703879	1005.84122742706	941.058832517619	1108.57864159254	585.533322978257	923.968205642693	1137.660664227	898.147832940652	839.455982385802	905.370170795291	968.265564891547	934.03002904447	989.8863415588	982.198645025383	1026.02575495959	957.466727996279	1056.69420868241	939.245427259384	844.181418052474	909.512416769377	861.368041996291	878.731045806916	999.588751191564	809.595099559582	945.516902610958
sense_intronic	AL049795.2	ENSG00000250135.1	0	NA	NA	NA	NA	0	0	0	0	0	0	0	0	0	0	0	0	0	0	0	0	0	0	0	0	0	0	0	0	0	0	0	0	0	0	0	0	0
protein_coding	TXLNA	ENSG00000084652.15	455.888038714781	0.209800905329577	0.149921658752416	0.110789290572484	0.354307893085252	318.582921130607	470.974901760121	454.661804392087	392.793586792922	383.439667956235	476.937110251315	360.25604641852	448.551143930404	349.791466609012	560.674280166803	466.651426564369	539.096598475595	653.312099914647	527.831323862017	616.147140933069	472.882222827985	396.126968534866	446.151486226958	464.978825159379	502.537409362852	500.523622835022	429.272079248555	456.984167311352	441.366664328863	427.012839200891	470.659408361766	401.436333051302	409.599874753712	372.830943550634	491.537483915547	425.29393066492	473.629521807124	441.779977288311
protein_coding	CCDC28B	ENSG00000160050.14	56.6655154026782	0.271225241467685	0.28962548134956	0.140080442725656	0.405854688113251	63.0614008407628	68.422503887669	78.9735144105363	87.8296218915851	53.3903335128935	40.6536829943948	68.9852003780145	48.3512841716024	26.4548168023622	50.5871530977567	51.7065292592098	57.8303623819275	139.323041480357	40.0351103927279	61.7175767211755	38.5858758210335	42.5743938144949	74.669704807859	51.5175402875448	37.6119474783008	51.5118651288187	60.3192617211085	63.9077475358787	56.2698536196161	56.3570244630617	40.4310945509006	63.5519260767233	50.173704034419	53.4028407207804	38.8055908354379	51.3115647205936	45.0685531131346	56.5693873356983
antisense	AL049795.1	ENSG00000224066.1	0.278170569773389	-0.000949587585148815	0.314901333544673	0.983785937594803	NA	0	0	4.51277225203064	0	0	0	0	0	0	0	0	0	0	0	0	0	0	4.66685655049119	0	0	0	0	0	0	0	0	0	0	0	0	0	0	0
protein_coding	IQCC	ENSG00000160051.11	12.9809052305213	-0.270433511496957	0.424902525494356	0.0793328080755523	0.29101002688541	28.6642731094377	7.98262545356138	1.12819306300766	9.75884687684278	0	20.8226181190803	12.0450349866374	11.1579886549852	12.7375043863226	26.9798149854702	5.17065292592098	19.6035126718398	6.58960331326013	4.21422214660293	24.6870306884702	6.56780865038868	10.1808333034662	12.1338270312771	11.8886631432796	14.6268684637836	27.47299473537	10.0532102868514	13.1317289457285	13.1882469420975	2.16757786396391	10.3669473207438	12.7103852153447	21.8939799422919	1.97788298965853	18.1092757232044	18.7484563402169	26.2217036294601	5.38756069863794
protein_coding	DCDC2B	ENSG00000222046.2	0	NA	NA	NA	NA	0	0	0	0	0	0	0	0	0	0	0	0	0	0	0	0	0	0	0	0	0	0	0	0	0	0	0	0	0	0	0	0	0
protein_coding	TMEM234	ENSG00000160055.19	15.4421553107717	0.700864954545005	1.30849073227296	0.0138206518246715	0.0971141764292597	6.55183385358575	9.12300051835586	14.6665098190996	25.6169730517123	37.8586001273245	12.8901921689545	19.7100572508613	9.67025683432048	5.87884817830272	14.3330267110311	37.4872337129271	4.90087816795995	27.2997851549348	7.37488875655513	7.20038395080381	6.56780865038868	13.8829545047266	16.8006835817683	27.7402140009856	19.8507500579921	21.4632771370078	11.0585313155366	2.6263457891457	11.4298140164845	9.75410038783761	22.8072841056363	10.5919876794539	10.0347408068838	13.8451809276097	18.9716221862141	17.7616954802055	12.2914235763094	21.5502427945517
protein_coding	EIF3I	ENSG00000084623.11	689.477437384919	-0.0170576186637478	0.130994630493434	0.885486752715629	0.960693262601363	765.745581637834	724.138166144496	726.556332576934	762.409912253343	572.732668592858	634.594076010066	732.557127823678	788.497864952285	700.562741247741	672.809136200163	654.087595129004	692.984172949537	478.216926162306	695.346654189484	730.324657867243	692.082836534708	689.520073734754	770.031330831046	701.431125453494	756.418054841383	597.537635494297	743.937561227005	564.664344666326	789.536383600238	716.384484040073	677.998354776642	713.899969595191	559.208737692706	765.440716997853	650.209233109337	693.692884588025	614.571178815472	724.626913966803
transcribed_unprocessed_pseudogene	MTMR9LP	ENSG00000220785.7	2.16744739170605	-0.0704796006798621	0.324582183957309	0.07977292935177	NA	4.91387539018931	0	12.4101236930843	0	4.85366668299032	4.95776621882864	2.19000636120681	0.743865910332344	0	0.843119218295944	7.75597938888147	1.96035126718398	0	0	0	0	0	0	2.64192514295101	4.17910527536676	1.71706217096062	2.01064205737028	7.0035887710552	0.879216462806501	0	1.03669473207438	1.05919876794539	7.29799331409731	0	1.72469292601946	0	0	1.34689017465948
protein_coding	FAM167B	ENSG00000183615.5	12.61371531389	-0.050916699277327	0.318289077757442	0.175331659569562	0.456202764705268	0	10.2633755831503	55.2814600873754	4.87942343842139	0	0	12.0450349866374	0.743865910332344	1.95961605943424	13.4899074927351	38.7798969444074	41.1673766108636	0.941371901894304	1.05355553665073	28.8015358032152	0	6.47871210220575	5.60022786058943	55.4804280019713	31.3432895652507	2.57559325644094	16.0851364589623	9.6299345602009	0	0	24.880673569785	21.1839753589078	7.29799331409731	2.9668244844878	2.58703938902919	5.92056516006849	0	14.8157919212543
protein_coding	LCK	ENSG00000182866.16	11.1597007533979	-0.158363041653588	0.324895649821951	0.248563471416634	0.544774373075384	10.6467300120768	7.98262545356138	6.76915837804597	4.87942343842139	17.4732000587651	10.907085681423	5.47501590301702	4.46319546199407	10.7778883268883	12.6467882744392	2.58532646296049	5.88105380155194	6.58960331326013	13.6962219764595	9.25763650817633	18.8824498698675	18.5106060063021	23.334282752456	13.2096257147551	8.35821055073351	12.0194351967244	14.074494401592	16.6335233312561	6.15451523964551	4.33515572792783	7.25686312452063	24.3615716627439	14.5959866281946	12.8562394327805	10.3481575561168	6.90732602007991	19.6662777220951	6.73445087329742
misc_RNA	RF00017	ENSG00000277617.1	0	NA	NA	NA	NA	0	0	0	0	0	0	0	0	0	0	0	0	0	0	0	0	0	0	0	0	0	0	0	0	0	0	0	0	0	0	0	0	0
misc_RNA	RF00019	ENSG00000252450.1	0	NA	NA	NA	NA	0	0	0	0	0	0	0	0	0	0	0	0	0	0	0	0	0	0	0	0	0	0	0	0	0	0	0	0	0	0	0	0	0
protein_coding	HDAC1	ENSG00000116478.11	1393.6574740923	0.146883761082743	0.120214655801889	0.180064925019099	0.46283426112111	1565.0693117753	1569.15608915721	1235.37140399339	1256.45153539351	1439.59753817493	1597.39227570659	1485.91931607882	1489.96341839569	1452.07550004077	1366.69625285773	1340.49177104501	1208.55655621892	1621.98378696389	1448.63886289476	1607.74287358662	1499.10232445122	1349.42317785943	1540.06266166209	1077.90545832401	1289.25397745064	1466.37109400037	1451.68356542134	1464.62550174692	1580.83120012609	1237.68696032339	1230.55664697228	1398.14237368791	1171.32792691262	1175.851437352	1343.53578936916	1377.51816057594	1306.16861204248	1345.54328448482
protein_coding	MARCKSL1	ENSG00000175130.6	137.45787051933	-0.0792512360992508	0.308876566740416	0.441966598377654	0.719094771800901	45.043857743402	112.897131414654	307.996706201091	145.162847293036	76.687933591247	38.6705765068634	142.350413478443	34.2178318752878	118.556771595771	112.977975251657	431.749519314402	284.250933741677	99.7854216007962	64.2668877356947	173.837841097978	65.6780865038868	50.9041665173309	158.6731227167	365.906632298715	243.432882290113	46.3606786159369	115.611918298791	140.947224017486	80.8879145781981	52.0218687351339	114.036420528181	205.484560981405	172.415092045549	80.1042610811706	26.7327403533017	185.511041682146	36.8742707289283	206.074196722901
lincRNA	AL109945.1	ENSG00000233775.1	0	NA	NA	NA	NA	0	0	0	0	0	0	0	0	0	0	0	0	0	0	0	0	0	0	0	0	0	0	0	0	0	0	0	0	0	0	0	0	0
protein_coding	TSSK3	ENSG00000162526.6	0.1388668329404	-0.00111154520496815	0.314900464806756	0.98378141503533	NA	0	0	0	0	0	0	0	1.48773182066469	0	0	0	0	0	0	0	0	0	0	0	2.08955263768338	0	1.00532102868514	0	0	0	0	0	0	0	0	0	0	0
protein_coding	FAM229A	ENSG00000225828.1	2.64428945230406	0.0890020595105972	0.327428886843302	0.133058888019444	NA	4.91387539018931	0	3.38457918902298	0	7.76586669278451	1.98310648753146	1.0950031806034	4.46319546199407	3.91923211886848	3.37247687318378	1.29266323148025	0	1.88274380378861	2.10711107330147	1.02862627868626	6.56780865038868	4.62765150157553	1.86674262019648	0	3.13432895652507	2.57559325644094	0	0	14.9466798677105	2.16757786396391	2.07338946414875	1.05919876794539	2.73674749278649	0	1.72469292601946	4.93380430005708	1.63885647684126	0
protein_coding	BSDC1	ENSG00000160058.18	198.064895901874	0.445795657996033	0.212904592660512	0.0100163798665001	0.0772708636793905	159.700950181153	209.829011922185	235.792350168601	219.574054728963	244.624800822712	252.846077160261	179.580521618958	188.941941224415	188.123141705687	131.526598054167	186.143505333155	194.074775451214	308.769983821332	224.407329306606	162.522952032429	261.07039385295	191.584772165227	178.273920228763	188.897647720998	234.029895420538	151.101471044535	162.862006646993	116.434663318793	168.809560858848	246.020087559904	149.28404141871	261.622095682511	214.378553601609	172.075820100292	140.562473470586	237.809367262751	187.649066598324	187.217734277668
processed_pseudogene	GAPDHP20	ENSG00000224333.1	0	NA	NA	NA	NA	0	0	0	0	0	0	0	0	0	0	0	0	0	0	0	0	0	0	0	0	0	0	0	0	0	0	0	0	0	0	0	0	0
processed_pseudogene	AL356986.1	ENSG00000270850.1	0	NA	NA	NA	NA	0	0	0	0	0	0	0	0	0	0	0	0	0	0	0	0	0	0	0	0	0	0	0	0	0	0	0	0	0	0	0	0	0
unprocessed_pseudogene	LRRC37A12P	ENSG00000229259.1	0	NA	NA	NA	NA	0	0	0	0	0	0	0	0	0	0	0	0	0	0	0	0	0	0	0	0	0	0	0	0	0	0	0	0	0	0	0	0	0
misc_RNA	RN7SL122P	ENSG00000263529.2	0	NA	NA	NA	NA	0	0	0	0	0	0	0	0	0	0	0	0	0	0	0	0	0	0	0	0	0	0	0	0	0	0	0	0	0	0	0	0	0
protein_coding	AL033529.1	ENSG00000254553.1	0	NA	NA	NA	NA	0	0	0	0	0	0	0	0	0	0	0	0	0	0	0	0	0	0	0	0	0	0	0	0	0	0	0	0	0	0	0	0	0
protein_coding	ZBTB8B	ENSG00000273274.1	0.118164491533747	-0.00118112290293265	0.314913278349973	0.983780870640172	NA	0	0	0	0	0	0	0	0	0	0	0	0	0	0	0	0	0	0	0	0	0	0	0	0	0	0	1.05919876794539	0	1.97788298965853	0.862346463009731	0	0	0
protein_coding	ZBTB8A	ENSG00000160062.14	80.1259063675916	-0.10474510704021	0.214716970491934	0.511742364242436	0.76780930687968	71.251193157745	69.5628789524634	84.6144797255746	73.1913515763209	98.0440669964044	54.535428407115	94.1702735318928	64.716334198914	70.5461781396326	100.331186977217	84.0231100462159	89.1959826568712	53.6581984079753	100.08777598182	97.7194964751945	52.5424692031095	97.1806815330862	55.068907295796	66.0481285737754	84.6268818261768	100.448137001197	105.55870801194	71.7867849033158	80.8879145781981	101.876159606304	71.5319365131319	66.7295223805594	83.0146739478569	57.3586067000975	87.0969927639828	77.9541079409018	92.5953909415311	86.200971178207
protein_coding	ZBTB8OS	ENSG00000176261.15	145.040816674809	-0.00423434145847243	0.179868538019845	0.970194414257047	0.989560404657897	161.338908644549	126.581632192188	141.024132875958	131.744432837378	131.049000440739	113.037069789293	129.210375311202	177.78395256943	143.051972338699	132.369717272463	129.266323148025	118.601251664631	182.626148967495	155.926219424308	159.43707319637	120.683483950892	189.733711564597	107.337700661297	134.738182290502	110.746289797219	163.120906241259	121.643844470902	163.708887523415	131.003252958169	164.735917661257	177.274799184718	152.524622584136	132.276128818014	144.385458245073	170.744599675927	121.371585781404	217.967911419887	129.30145676731
misc_RNA	RF00019	ENSG00000200591.1	0	NA	NA	NA	NA	0	0	0	0	0	0	0	0	0	0	0	0	0	0	0	0	0	0	0	0	0	0	0	0	0	0	0	0	0	0	0	0	0
protein_coding	RBBP4	ENSG00000162521.18	491.382354210633	-0.158877233936138	0.13153080834258	0.186880696736464	0.470714536892598	599.492797603096	466.413401500943	568.609303755861	513.559316893851	450.420268181501	568.160008677762	498.226447174549	528.144796335965	439.933805342987	489.009146611648	502.845997045815	500.869748765507	506.458083219135	487.796213469289	490.654734933345	402.278279836307	508.116134872994	571.223241780122	513.854440303972	533.880698928103	573.498765100849	472.500883482016	524.393709232758	456.313344196574	557.067511038726	474.806187290064	386.607550300067	399.565133946828	382.720358498926	538.966539381082	372.995605084315	401.519836826108	534.715399339815
protein_coding	SYNC	ENSG00000162520.14	10.2593809757082	-0.0884370398088966	0.305100620939281	0.440145987171841	0.717384114211869	7.37081308528397	11.4037506479448	24.8202473861685	10.9787027364481	9.70733336598063	14.8732986564859	8.76002544482724	11.1579886549852	5.87884817830272	9.27431140125539	14.2192955462827	9.80175633591991	3.76548760757722	14.7497775131103	14.4007679016076	8.20976081298585	16.6595454056719	6.53359917068767	13.2096257147551	12.5373158261003	5.15118651288187	17.0904574876474	16.6335233312561	8.79216462806501	4.33515572792783	0	8.4735901435631	1.82449832852433	4.94470747414633	10.3481575561168	8.88084774010274	4.91656943052378	18.8564624452328
antisense	AC114489.1	ENSG00000224409.1	0.0925022367362309	-0.00081509773769699	0.31490622733172	0.983778643698142	NA	0	0	0	0	0	0	0	2.23159773099703	0	0	0	0	0	0	0	0.820976081298585	0	0	0	0	0	0	0	0	0	0	0	0	0	0	0	0	0
protein_coding	KIAA1522	ENSG00000162522.10	242.644401862181	-0.296792503479612	0.21747131176255	0.0775498078947217	0.286825124424309	368.540654264198	261.145889837937	304.612127012068	359.857478583578	334.903001126332	390.671978043697	294.555855582316	316.886877801579	117.576963566054	145.859624765198	258.532646296049	250.92496219955	238.167091179259	290.781328115602	150.179436688194	207.706948568542	228.605984177831	295.878705301141	174.367059434767	90.8955397392269	182.867121207307	217.149342195991	298.527971366228	184.635457189365	233.014620376121	191.788525433759	285.983667345255	215.290802765871	264.047379119414	230.246505623598	129.265672661495	197.482205459372	296.315838425087
protein_coding	YARS	ENSG00000134684.10	502.145662154872	-0.103909862042017	0.114583900337031	0.329344515517656	0.629201098935928	475.007954384967	442.465525140259	542.660863306685	555.034416120433	532.932601792337	540.396517852322	533.266548953858	499.877891743335	502.641519244882	410.599059310125	439.505498703283	444.999737650764	359.604066523624	588.93754498776	632.605161392049	522.961763787199	588.637271000408	515.220963174227	426.670910586589	460.746356609185	535.723397339715	504.671156399941	455.233270118588	465.105508824639	596.083912590076	556.70507112394	576.204129762291	580.190468470736	500.404396383609	479.46463343341	387.797017984486	479.365519476068	439.086196938992
protein_coding	S100PBP	ENSG00000116497.17	120.527714847848	0.182173931795813	0.187145903215972	0.231367826127437	0.525990425924934	96.6395493403898	116.318256609037	128.614009182873	112.226739083692	131.049000440739	150.716093052391	130.305378491805	90.751641060546	94.0615708528435	117.193571343136	120.217680527663	98.0175633591991	117.671487736788	182.265107840577	105.948506704685	100.159081918427	128.6487117438	107.337700661297	142.663957719355	109.701513478377	121.911414138204	85.452287438237	99.8011399875366	116.935789553265	131.138460769817	137.880399365892	124.985454617556	136.837374639325	145.374399739902	149.185938100683	116.437781481347	105.706242756261	125.260786243332
protein_coding	FNDC5	ENSG00000160097.17	21.2786351344291	-0.0978167873863099	0.329789607887735	0.157314108317107	0.430225656640594	28.6642731094377	19.3863761015062	58.6660392763984	31.716252349739	2.91220000979419	4.95776621882864	18.6150540702579	2.23159773099703	31.3538569509478	32.8816495135418	55.5845189536506	46.0682547788236	9.41371901894304	6.3213332199044	16.4580204589801	0.820976081298585	12.0318939040964	27.0677679928489	77.9367917170549	35.5223948406174	2.57559325644094	0	12.2562803493466	0	26.010934367567	26.9540630339338	40.2495531819247	0.912249164262164	5.9336489689756	9.48581109310704	12.8278911801484	3.27771295368252	43.1004855891035
protein_coding	HPCA	ENSG00000121905.9	0	NA	NA	NA	NA	0	0	0	0	0	0	0	0	0	0	0	0	0	0	0	0	0	0	0	0	0	0	0	0	0	0	0	0	0	0	0	0	0
protein_coding	TMEM54	ENSG00000121900.18	145.15224032073	0.140714994991472	0.230877986156096	0.389663645367716	0.678791927986239	181.813389437005	87.8088799891752	128.614009182873	152.481982450669	136.873400460327	171.538711171471	131.400381672409	201.587661700065	155.789476725022	134.055955709055	146.070945157268	119.581427298223	251.346297805779	93.7664427619152	105.948506704685	188.824498698675	184.180529762706	113.871299831985	167.762246577389	148.35823727552	140.799098018771	147.782191216716	117.310111915175	158.25896330517	120.300571449997	140.990483562115	101.683081722757	147.784364610471	179.987352058927	139.700127007576	91.7687599810616	137.663944054666	164.320601308457
protein_coding	RNF19B	ENSG00000116514.16	60.9753154982861	0.720576661891372	0.345493492109621	0.00379073708912411	0.0387163696602615	37.6730446581181	120.879756868215	101.537375670689	78.0707750147423	102.897733679395	40.6536829943948	84.3152449064621	46.1196864406054	59.7682898127443	49.7440338794607	56.8771821851308	45.0880791452316	82.8407273666987	63.213332199044	27.772909524529	79.6346798859628	32.3935605110287	82.136675288645	52.8385028590203	83.5821055073351	27.47299473537	45.2394462908314	54.2778129756778	65.0620182476811	82.3679588306287	51.8347366037188	92.1502928112487	43.7879598845839	51.4249577311219	36.2185514464087	46.3777604205365	47.5268378283965	40.4067052397845
TEC	AL031602.1	ENSG00000278966.2	0	NA	NA	NA	NA	0	0	0	0	0	0	0	0	0	0	0	0	0	0	0	0	0	0	0	0	0	0	0	0	0	0	0	0	0	0	0	0	0
processed_pseudogene	AL355864.1	ENSG00000217644.5	0.366794880340368	0.00603947062826224	0.314759970587367	0.749608428055981	NA	0.818979231698219	0	1.12819306300766	0	0	0	0	0	0	0	0	0	6.58960331326013	0	0	0	0.925530300315107	0	2.64192514295101	0	0	0	0	0	0	0	0	0	0	0	0	0	0
unprocessed_pseudogene	AL355864.2	ENSG00000239670.1	0	NA	NA	NA	NA	0	0	0	0	0	0	0	0	0	0	0	0	0	0	0	0	0	0	0	0	0	0	0	0	0	0	0	0	0	0	0	0	0
antisense	AL020995.1	ENSG00000236065.2	0	NA	NA	NA	NA	0	0	0	0	0	0	0	0	0	0	0	0	0	0	0	0	0	0	0	0	0	0	0	0	0	0	0	0	0	0	0	0	0
protein_coding	AK2	ENSG00000004455.16	819.613533829125	0.279941338897111	0.14911884985471	0.0334388057765516	0.17445659305707	829.625961710296	744.664917310797	603.583288709099	735.573083342025	638.742535481526	686.154844685884	730.367121462471	989.341660742018	948.454172766172	888.647656083925	718.720756703016	737.092076461177	1151.29783601673	705.882209555991	689.179606719793	784.032157640149	872.775073197146	812.033039785467	719.924601454151	760.597160116749	902.316170839808	819.33663837839	777.398353587128	1065.61035292148	837.768844422052	921.62161681412	750.97192647328	802.779264550704	724.894115709853	861.484116546721	874.270121970114	1188.99037394833	773.114960254544
misc_RNA	RF00017	ENSG00000276645.1	0.573511213255803	0.000304817070244713	0.314620972043068	0.956662054072748	NA	3.27591692679287	2.28075012958897	0	6.09927929802674	0	0	0	0	0	1.68623843659189	0	0	0	0	0	0	0	0	0	0	0	0	0	0	0	0	4.23679507178155	0	0	0	0	0	1.34689017465948
protein_coding	AZIN2	ENSG00000142920.16	15.4349122683919	0.0744693598633348	0.293422812090616	0.553373781992853	0.790871232796952	25.3883561826448	18.2460010367117	23.6920543231609	21.9574054728963	15.531733385569	4.95776621882864	10.950031806034	7.43865910332344	12.7375043863226	12.6467882744392	12.9266323148025	17.6431614046558	23.5342975473576	15.803333049761	11.3148890655488	24.6292824389576	18.5106060063021	20.5341688221612	31.7031017154122	6.26865791305013	7.72677976932281	39.2075201187205	12.2562803493466	27.2557103470015	8.67031145585565	17.6238104452644	14.8287827512354	5.47349498557298	11.8672979379512	4.31173231504866	12.8278911801484	8.19428238420629	2.69378034931897
TEC	AL662907.1	ENSG00000278997.1	1.97168511117777	-0.0427316722533306	0.315488046909744	0.362458844723144	NA	0	2.28075012958897	0	0	0.970733336598063	0	4.38001272241362	0.743865910332344	7.83846423773696	2.52935765488783	3.87798969444074	10.7819319695119	1.88274380378861	3.1606666099522	0	0.820976081298585	5.55318180189064	5.60022786058943	2.64192514295101	0	0	3.01596308605542	1.7508971927638	0	1.08378893198196	0	2.11839753589078	1.82449832852433	0	0.862346463009731	0	0	1.34689017465948
protein_coding	TRIM62	ENSG00000116525.13	47.6705079451679	-0.0838188881417224	0.241787331103617	0.600034890938254	0.820539599813512	39.3110031215145	50.1765028509572	41.7431433312835	56.113369541846	74.7464669180509	63.4594076010066	55.8451622107736	60.2531387369199	30.3740489212307	21.0779804573986	59.4625086480913	63.7114161834794	28.2411570568291	17.9104441230625	66.8607081146068	47.616612715318	62.0105301211121	62.535877776582	51.5175402875448	44.9253817101926	35.1997745046928	38.2021990900354	35.8933924516579	43.960823140325	34.6812458234226	33.17423142638	57.1967334690509	65.6819398268758	53.4028407207804	51.7407877805839	28.616064940331	36.8742707289283	60.6100578596768
TEC	AL662907.2	ENSG00000279179.1	0.138964774039341	-0.00131070310979181	0.31489713147695	0.983781625050513	NA	0	0	0	0	0	0	0	0	0.97980802971712	0	0	0	0	0	0	0	0	0	0	0	0	0	0	0	0	0	0	0.912249164262164	0	0	0	0	2.69378034931897
lincRNA	AL662907.3	ENSG00000284721.1	0	NA	NA	NA	NA	0	0	0	0	0	0	0	0	0	0	0	0	0	0	0	0	0	0	0	0	0	0	0	0	0	0	0	0	0	0	0	0	0
protein_coding	ZNF362	ENSG00000160094.14	94.5614869613317	-1.08358485744282	0.50587533084905	0.00168509539951154	0.0206589920891626	158.062991717756	76.4051293412303	120.71665774182	130.524576977772	25.2390667515497	127.910368445779	90.8852639900826	100.421897894866	41.151937248119	112.134856033361	179.680189175754	86.2554557560952	42.3617355852437	58.999110052441	137.835921343959	60.7522300160953	82.3721967280445	69.0694769472696	142.663957719355	88.8059871015435	110.75051002696	159.846043560937	191.723242607636	51.8737713055836	30.3460900954948	114.036420528181	92.1502928112487	77.5411789622839	32.6350693293658	71.5747564298077	34.5366301003995	66.373687312071	154.892370085841
lincRNA	AL513327.3	ENSG00000270115.1	0.106114981379624	-0.00289042287091125	0.314922188408952	0.726168468149558	NA	0	0	0	0	0	0	0	0	0	0	0	0	0	0	0	0	0	0	0	0	0	0	3.5017943855276	0	0	0	0	0	0	0	0	0	0
protein_coding	A3GALT2	ENSG00000184389.9	0	NA	NA	NA	NA	0	0	0	0	0	0	0	0	0	0	0	0	0	0	0	0	0	0	0	0	0	0	0	0	0	0	0	0	0	0	0	0	0
antisense	AL513327.1	ENSG00000225313.5	0	NA	NA	NA	NA	0	0	0	0	0	0	0	0	0	0	0	0	0	0	0	0	0	0	0	0	0	0	0	0	0	0	0	0	0	0	0	0	0
protein_coding	PHC2	ENSG00000134686.18	110.60445054286	0.290827125050767	0.275464348546025	0.115678200598644	0.36276337187499	72.0701723894432	108.335631155476	172.613538640172	78.0707750147423	122.312400411356	75.3580465261953	100.740292615513	75.1304569435668	122.47600371464	139.957790237127	125.388333453584	119.581427298223	187.333008476966	136.962219764595	129.606911114469	97.6961536745317	96.2551512327711	100.80410149061	171.725134291816	112.835842434902	100.448137001197	79.4203612661262	90.1712054273357	101.989109685554	88.8706924225204	64.2750733886113	119.689460777829	116.767893025557	89.9936760294633	121.590851284372	129.265672661495	110.622812186785	91.5885318768449
miRNA	MIR3605	ENSG00000284154.1	0	NA	NA	NA	NA	0	0	0	0	0	0	0	0	0	0	0	0	0	0	0	0	0	0	0	0	0	0	0	0	0	0	0	0	0	0	0	0	0
misc_RNA	RN7SKP16	ENSG00000222112.1	0.80323740603076	0.00474978481596093	0.314758360189775	0.0311552640737503	NA	0	0	0	0	0	0	0	0	1.95961605943424	0	2.58532646296049	0	0	0	0	0	0	0	0	0	0	0	0	6.15451523964551	3.25136679594587	6.22016839244625	0	5.47349498557298	0	0.862346463009731	0	0	0
antisense	AL513327.2	ENSG00000233246.1	0.766902258326297	-0.00274889334117441	0.314892995592714	0.98381340211078	NA	0	0	0	0	0	0	0	0	0	0	2.58532646296049	0	0	0	8.22901022949007	0	0	0	0	0	4.29265542740156	0	0	0	0	0	3.17759630383616	0	0	6.03642524106812	0.986760860011415	0	0
unitary_pseudogene	TLR12P	ENSG00000234512.1	0	NA	NA	NA	NA	0	0	0	0	0	0	0	0	0	0	0	0	0	0	0	0	0	0	0	0	0	0	0	0	0	0	0	0	0	0	0	0	0
protein_coding	ZSCAN20	ENSG00000121903.14	10.0590307389342	-0.145494054655825	0.336392185581627	0.203659975649831	0.493016343691082	7.37081308528397	1.14037506479448	11.2819306300766	18.2978378940802	19.4146667319613	4.95776621882864	4.38001272241362	8.18252501365579	11.7576963566054	0	23.2679381666444	11.7621076031039	0	11.5891109031581	10.2862627868626	17.2404977072703	15.7340151053568	3.73348524039295	9.24673800032855	18.8059737391504	7.72677976932281	15.0798154302771	7.8790373674371	11.4298140164845	9.75410038783761	13.4770315169669	9.53278891150849	11.8592391354081	2.9668244844878	5.17407877805839	14.8014129001712	5.7359976689444	8.08134104795691
processed_pseudogene	AC115285.1	ENSG00000235907.2	3.35197400908532	-0.0307536330248209	0.31668259353286	0.242686702494019	NA	10.6467300120768	0	18.0510890081226	4.87942343842139	0	0	0	0	1.95961605943424	3.37247687318378	14.2192955462827	0	0	0	0	0	7.40424240252085	1.86674262019648	10.5677005718041	0	0	0	0	0	5.41894465990978	0	8.4735901435631	0	0.988941494829267	0	7.89408688009132	4.09714119210315	10.7751213972759
protein_coding	CSMD2	ENSG00000121904.17	5.05844581317995	0.0909942133235865	0.326203769262813	0.18293234859098	NA	0.818979231698219	7.98262545356138	5.64096531503831	7.31913515763209	7.76586669278451	3.96621297506291	0	5.20706137232641	2.93942408915136	5.05871530977566	0	2.94052690077597	0.941371901894304	3.1606666099522	5.14313139343129	0	11.1063636037813	0	5.28385028590203	3.13432895652507	9.44384194028344	4.02128411474057	1.7508971927638	10.550597553678	11.9216782518015	2.07338946414875	10.5919876794539	9.12249164262164	10.8783564431219	1.72469292601946	14.8014129001712	1.63885647684126	0
processed_pseudogene	HSPD1P14	ENSG00000227000.2	0	NA	NA	NA	NA	0	0	0	0	0	0	0	0	0	0	0	0	0	0	0	0	0	0	0	0	0	0	0	0	0	0	0	0	0	0	0	0	0
protein_coding	HMGB4	ENSG00000176256.10	0	NA	NA	NA	NA	0	0	0	0	0	0	0	0	0	0	0	0	0	0	0	0	0	0	0	0	0	0	0	0	0	0	0	0	0	0	0	0	0
antisense	CSMD2-AS1	ENSG00000231163.5	0	NA	NA	NA	NA	0	0	0	0	0	0	0	0	0	0	0	0	0	0	0	0	0	0	0	0	0	0	0	0	0	0	0	0	0	0	0	0	0
rRNA_pseudogene	RNA5SP42	ENSG00000201148.1	0	NA	NA	NA	NA	0	0	0	0	0	0	0	0	0	0	0	0	0	0	0	0	0	0	0	0	0	0	0	0	0	0	0	0	0	0	0	0	0
protein_coding	C1orf94	ENSG00000142698.14	0.291655236275021	-0.00584440093811724	0.315001790867876	0.622518414626179	NA	0.818979231698219	0	0	0	0	0	0	0	0	0	1.29266323148025	0	0	2.10711107330147	1.02862627868626	0	0	0	0	0	0	0	4.3772429819095	0	0	0	0	0	0	0	0	0	0
processed_pseudogene	AC115286.1	ENSG00000270241.1	0	NA	NA	NA	NA	0	0	0	0	0	0	0	0	0	0	0	0	0	0	0	0	0	0	0	0	0	0	0	0	0	0	0	0	0	0	0	0	0
miRNA	MIR552	ENSG00000207941.1	0	NA	NA	NA	NA	0	0	0	0	0	0	0	0	0	0	0	0	0	0	0	0	0	0	0	0	0	0	0	0	0	0	0	0	0	0	0	0	0
protein_coding	SMIM12	ENSG00000163866.8	175.276004434793	0.132750182326567	0.167191642508075	0.356823746593213	0.653068646005113	131.036677071715	175.61775997835	182.767276207241	179.318811361986	165.024667221671	184.428903340425	153.300445284477	166.625963914445	194.981797913707	169.466962877485	191.314158259076	216.61881502383	198.629471299698	226.514440379908	164.580204589801	177.330833560494	153.638029852308	181.074034159058	180.971872292144	196.417947942237	236.096048507086	126.670449614328	142.69812121025	174.084859635687	170.154862321167	131.660230973446	169.471802871262	155.99460708883	162.186405152	164.708174434859	169.722867921963	244.189615049348	146.811029037884
protein_coding	GJB5	ENSG00000189280.3	277.540463286095	0.28203333272954	0.186284211486289	0.0666294555825958	0.263140201829291	194.098077912478	263.426639967525	268.509948995823	252.510162938307	324.224934423753	341.09431585541	361.351049599123	304.241157325929	247.891431518431	251.249527052191	202.948127342399	173.491087145782	275.821967255031	273.924439529191	250.984811999447	394.88949510462	302.64840820304	361.214697008018	228.526524865263	313.432895652507	286.749382550424	270.431356716303	232.869326637585	234.750795569336	338.14214677837	313.081809086461	285.983667345255	239.009281036687	318.439161335024	307.857687294474	295.041497143413	303.188448215633	146.811029037884
protein_coding	GJB4	ENSG00000189433.5	4.30977036025775	0.0834933415337222	0.321769864880218	0.261079854070236	NA	1.63795846339644	0	2.25638612601532	0	2.91220000979419	7.93242595012582	2.19000636120681	12.6457204756499	3.91923211886848	5.05871530977566	1.29266323148025	1.96035126718398	8.47234711704873	1.05355553665073	0	4.92585648779151	13.8829545047266	6.53359917068767	6.60481285737754	3.13432895652507	0	0	2.6263457891457	8.79216462806501	8.67031145585565	6.22016839244625	10.5919876794539	1.82449832852433	1.97788298965853	3.44938585203892	5.92056516006849	5.7359976689444	0
antisense	AL121988.1	ENSG00000255811.1	0	NA	NA	NA	NA	0	0	0	0	0	0	0	0	0	0	0	0	0	0	0	0	0	0	0	0	0	0	0	0	0	0	0	0	0	0	0	0	0
protein_coding	GJB3	ENSG00000188910.7	497.074260636731	0.474556573020431	0.199675378713423	0.00451937051196525	0.0441396245337714	258.797437216637	287.37451632821	493.020368534348	296.4249738841	693.103602331017	428.351001306795	628.531825666354	501.365623564	475.206894412803	485.636669738464	321.873144638581	338.160593589237	689.08423218663	597.365989280966	465.967704244875	865.308789688709	451.658786553772	665.493744100044	389.683958585275	409.552316985942	468.757972672251	353.87300209717	380.820139426127	478.293755766737	566.821611426563	493.466692467403	698.011988076011	526.367767779269	818.843557718633	483.776365748459	578.241863966689	480.184947714489	334.028763315552
protein_coding	GJA4	ENSG00000187513.8	0	NA	NA	NA	NA	0	0	0	0	0	0	0	0	0	0	0	0	0	0	0	0	0	0	0	0	0	0	0	0	0	0	0	0	0	0	0	0	0
antisense	AL122010.1	ENSG00000230163.1	0	NA	NA	NA	NA	0	0	0	0	0	0	0	0	0	0	0	0	0	0	0	0	0	0	0	0	0	0	0	0	0	0	0	0	0	0	0	0	0
protein_coding	DLGAP3	ENSG00000116544.11	0	NA	NA	NA	NA	0	0	0	0	0	0	0	0	0	0	0	0	0	0	0	0	0	0	0	0	0	0	0	0	0	0	0	0	0	0	0	0	0
protein_coding	AC114490.3	ENSG00000284773.1	1.14040092461363	-0.0348264554961956	0.317193228515664	0.239798018941821	NA	2.45693769509466	0	4.51277225203064	2.4397117192107	0.970733336598063	0	0	0	0	0	2.58532646296049	2.94052690077597	0	3.1606666099522	2.05725255737252	0	0	0	0	0	0	2.01064205737028	0	0	0	1.03669473207438	0	1.82449832852433	0	0.862346463009731	0	0	10.7751213972759
transcribed_unitary_pseudogene	AC114490.1	ENSG00000241014.2	0	NA	NA	NA	NA	0	0	0	0	0	0	0	0	0	0	0	0	0	0	0	0	0	0	0	0	0	0	0	0	0	0	0	0	0	0	0	0	0
protein_coding	AC114490.2	ENSG00000271741.1	0	NA	NA	NA	NA	0	0	0	0	0	0	0	0	0	0	0	0	0	0	0	0	0	0	0	0	0	0	0	0	0	0	0	0	0	0	0	0	0
protein_coding	TMEM35B	ENSG00000243749.1	0	NA	NA	NA	NA	0	0	0	0	0	0	0	0	0	0	0	0	0	0	0	0	0	0	0	0	0	0	0	0	0	0	0	0	0	0	0	0	0
protein_coding	ZMYM6	ENSG00000163867.16	48.0228793203273	-0.119414906603008	0.249078355552226	0.460510993266624	0.730884077191054	47.5007954384967	61.5802534989021	58.6660392763984	39.0353875073711	44.6537334835109	40.6536829943948	44.8951304047396	40.9126250682789	62.7077139018957	52.2733915343485	43.9505498703283	59.7907136491114	32.0066446644063	27.3924439529191	51.4313139343129	41.8697801462279	38.8722726132345	56.0022786058943	18.4934760006571	29.2537369275673	62.6727692400628	47.2500883482017	54.2778129756778	43.960823140325	49.85429087117	47.6879576754213	46.6047457895971	53.8227006914677	61.3143726794146	51.7407877805839	71.0467819208219	35.2354142520871	67.3445087329742
protein_coding	ZMYM1	ENSG00000197056.10	76.8949140045968	-0.461081605522523	0.457246809306227	0.0390872187745793	0.192632854571299	67.9752762309521	80.9666296004083	107.178340985728	84.170054312769	58.2440001958838	60.4847478697094	76.6502226422383	40.1687591579466	70.5461781396326	112.134856033361	107.29104821286	118.601251664631	20.7101818416747	115.891109031581	69.9465869506656	38.5858758210335	39.7978029135496	91.4703883896273	99.072192860663	79.4030002319683	88.4287018044722	98.5214608111439	88.4203082345719	47.477688991551	58.5246023270257	91.229136422545	40.2495531819247	90.3126672619542	44.502367267317	95.7204573940802	70.0600210608105	39.3325554441902	145.464138863224
processed_pseudogene	RPL12P45	ENSG00000233940.1	0	NA	NA	NA	NA	0	0	0	0	0	0	0	0	0	0	0	0	0	0	0	0	0	0	0	0	0	0	0	0	0	0	0	0	0	0	0	0	0
processed_pseudogene	EFCAB14P1	ENSG00000228348.1	0.172438143778862	-0.0043018973919166	0.314906419342128	0.906330811941226	NA	0	0	0	0	0	0	0	0	0.97980802971712	0	0	0.980175633591991	0	0	0	0	0	0	0	0	0	0	0	0	0	1.03669473207438	0	0	0	0	0	0	2.69378034931897
lincRNA	AL590434.1	ENSG00000284640.1	0	NA	NA	NA	NA	0	0	0	0	0	0	0	0	0	0	0	0	0	0	0	0	0	0	0	0	0	0	0	0	0	0	0	0	0	0	0	0	0
protein_coding	SFPQ	ENSG00000116560.10	2293.58204910878	0.20050216804012	0.088022912578976	0.0172859200664994	0.112830462880595	1980.29178224629	2289.87313010732	1676.49489162938	1593.13175264458	2330.73074117195	2065.40540676401	2177.96132622017	2133.40743083316	2842.42309420936	2729.17690962397	2157.45493334053	2250.48325472721	2617.01388726616	2073.39729612864	1746.60742120927	2517.11266526146	2080.59211510836	2237.29103030548	2142.60129093327	2500.14973098816	2639.98308785196	2228.79672059496	2254.28013568339	2613.91054392373	2012.59604669049	1920.99533853382	2410.7363958437	2392.82955785966	2418.95089635239	2172.25074032151	2986.92512325455	3487.4865827182	2006.86636024263
misc_RNA	RF00019	ENSG00000201868.1	0	NA	NA	NA	NA	0	0	0	0	0	0	0	0	0	0	0	0	0	0	0	0	0	0	0	0	0	0	0	0	0	0	0	0	0	0	0	0	0
protein_coding	ZMYM4	ENSG00000146463.11	201.11432741612	0.056873017507379	0.200228660136608	0.702194759797016	0.876108918182496	221.124392558519	267.988140226703	222.254033412509	239.091748482648	221.327200744358	199.302201996911	169.725492993528	212.74565035505	222.416422745786	223.426592848425	188.728831796116	154.867750107535	99.7854216007962	128.533775471389	208.81113457331	193.750355186466	249.893181085079	209.075173462005	204.749198578704	168.208987333512	256.700794558613	228.207873511527	164.584336119797	216.287249850399	201.584741348644	184.531662309239	224.550138804422	219.852048587181	135.48498479161	253.529860124861	149.000889861724	185.190781883062	211.461757421539
misc_RNA	RN7SL503P	ENSG00000240374.3	0	NA	NA	NA	NA	0	0	0	0	0	0	0	0	0	0	0	0	0	0	0	0	0	0	0	0	0	0	0	0	0	0	0	0	0	0	0	0	0
snoRNA	RF00091	ENSG00000201542.1	0.25646363939243	-0.00179657647642934	0.314867790070143	0.983792203649267	NA	0	0	0	1.21985585960535	0	0	0	0	0	0.843119218295944	0	0	0	0	0	0	2.77659090094532	0	0	0	0	0	0	0	0	1.03669473207438	0	0	0	2.58703938902919	0	0	0
processed_pseudogene	RPL5P4	ENSG00000229994.1	50.1632277336643	-0.210765409864269	0.316707506246704	0.209277085800292	0.500770169593556	84.3548608649165	55.8783781749297	48.5123017093294	23.1772613325016	52.4196001762954	29.7465973129718	44.8951304047396	60.9970046472522	71.5259861693497	32.0385302952459	37.4872337129271	28.4250933741677	17.8860661359918	75.8559986388528	16.4580204589801	44.3327083901236	51.829696817646	93.3371310098238	51.5175402875448	43.8806053913509	39.4924299320944	37.1968780613502	75.2885792888434	53.6322042311966	76.9490141707189	57.0182102640906	44.4863482537063	60.2084448413028	51.4249577311219	66.4006776517493	47.3645212805479	59.8182614047059	21.5502427945517
antisense	ZMYM4-AS1	ENSG00000227409.1	0	NA	NA	NA	NA	0	0	0	0	0	0	0	0	0	0	0	0	0	0	0	0	0	0	0	0	0	0	0	0	0	0	0	0	0	0	0	0	0
misc_RNA	RF00017	ENSG00000278702.1	0.0656841776958761	-0.000623222253124468	0.314920470235427	0.983775593674728	NA	0	0	0	0	0	0	0	0	0	0	0	0	0	0	0	0	0	0	0	0	0	0	0	0	2.16757786396391	0	0	0	0	0	0	0	0
protein_coding	KIAA0319L	ENSG00000142687.17	180.758377995915	-0.358310394059656	0.235839598674329	0.0451403385102878	0.21084248034646	201.468890997762	193.863761015062	185.023662333256	237.871892623043	214.532067388172	205.251521459506	168.630489812924	212.001784444718	132.274084011811	180.427512715332	209.4114434998	230.341273894118	94.1371901894304	183.318663377228	234.526791540467	105.084938406219	211.020908471844	181.074034159058	215.316899150508	170.298539971195	157.111188642897	164.872648704363	206.605868746128	170.567993784461	199.41716348468	180.384883380941	183.241386854552	200.694816137676	149.330165719219	173.331639064956	94.7290425610959	111.442240425206	207.421086897561
processed_pseudogene	AC004865.1	ENSG00000236274.1	0	NA	NA	NA	NA	0	0	0	0	0	0	0	0	0	0	0	0	0	0	0	0	0	0	0	0	0	0	0	0	0	0	0	0	0	0	0	0	0
protein_coding	NCDN	ENSG00000020129.15	239.077138766926	-0.0827438091535947	0.243151482744227	0.599443638159183	0.820088681955512	143.321365547188	234.917263347663	355.380814847413	253.730018797912	249.478467505702	241.938991478838	222.285645662491	182.991013941757	151.870244606154	268.11191141811	405.896254684797	318.557080917397	148.7367604993	191.747107670433	335.33216685172	187.182546536077	193.435832765857	284.678249579963	356.659894298387	340.597079942391	198.320680745952	225.191910425472	182.968756643817	175.8432925613	202.668530280626	170.017936060198	300.81245009649	323.848453313068	177.020527574439	225.93477330855	168.736107061952	267.953033963546	203.380416373582
antisense	AC004865.2	ENSG00000239636.1	0.619936131056083	-0.00186282407474728	0.314403373268816	0.916886208828421	NA	1.63795846339644	2.28075012958897	0	0	0	0	0	1.48773182066469	0	0	1.29266323148025	0.980175633591991	0	0	0	0	2.77659090094532	0	0	0	0	0	0	0	6.50273359189174	0	0	0.912249164262164	0	2.58703938902919	0	0	0
protein_coding	TFAP2E	ENSG00000116819.7	0.36315814259936	-0.00090467399065337	0.314907935787357	0.983786870959851	NA	0	0	0	0	0	0	0	1.48773182066469	0	0	0	0	0	0	0	0	0	6.53359917068767	3.96288771442652	0	0	0	0	0	0	0	0	0	0	0	0	0	0
protein_coding	PSMB2	ENSG00000126067.11	1055.28122942241	0.389318080366538	0.149192754186113	0.00352039765329996	0.0368299905960622	1004.88751729371	967.038054945721	1095.47546418044	869.757227898613	1170.70440393726	1045.09711892908	1067.62810108832	959.587024328724	1098.36480131289	868.412794844823	1006.98465732311	921.365095576471	1848.85441532041	1235.82064449131	1194.23510955475	1003.23277134687	956.99833052582	1091.11106150484	1017.14118003614	1031.19422669675	1001.90577675552	1070.66689554968	985.75511952602	1175.51241077229	1072.95104266214	1114.44683697995	895.022958913853	914.073662590688	1066.07893142595	1021.88055866653	1075.56933741244	1043.13214750946	933.394891039023
protein_coding	C1orf216	ENSG00000142686.7	23.9509960921652	-0.183798969613165	0.36155005209667	0.133409431671728	0.394632755938445	27.0263146460412	12.5441257127393	56.4096531503831	52.45380196303	11.6488000391768	11.8986389251887	12.0450349866374	11.9018545653175	5.87884817830272	34.5678879501337	43.9505498703283	28.4250933741677	8.47234711704873	7.37488875655513	13.3721416229214	3.28390432519434	35.1701514119741	12.1338270312771	55.4804280019713	19.8507500579921	27.47299473537	17.0904574876474	15.7580747348742	11.4298140164845	19.5082007756752	42.5044840150494	37.0719568780886	44.700209048846	7.91153195863414	15.5222363341752	14.8014129001712	18.8468494836745	53.8756069863794
protein_coding	CLSPN	ENSG00000092853.13	455.721900411961	-0.159807928323216	0.197460915117996	0.304244230875307	0.606046186075386	556.905877554789	483.519027472861	271.894528184846	492.821767280561	380.527467946441	289.533547179593	312.07590647197	496.158562191674	480.105934561389	541.282538145996	315.40982848118	494.988694963955	296.532149096706	442.493325393308	385.734854507347	433.475370925653	546.988407486228	415.350232993716	453.090162016099	465.970238203393	572.640234015368	513.719045658107	539.276335371251	575.886783138258	414.007372017107	552.558292195642	380.252357692394	509.94728282255	259.102671645268	451.869546617099	496.340712585742	662.098016643869	556.265642134367
antisense	AL354864.1	ENSG00000232335.1	0	NA	NA	NA	NA	0	0	0	0	0	0	0	0	0	0	0	0	0	0	0	0	0	0	0	0	0	0	0	0	0	0	0	0	0	0	0	0	0
protein_coding	AGO4	ENSG00000134698.10	34.9044442707744	0.0615416378577552	0.277086964028196	0.662672440245454	0.854238643510253	35.2161069630234	45.6150025917793	54.1532670243677	48.7942343842139	53.3903335128935	39.6621297506291	43.8001272241362	25.2914409512997	19.5961605943424	23.6073381122864	62.0478351110518	20.5836883054318	28.2411570568291	35.8208882461249	21.6011518524114	13.1356173007774	30.5424999103985	44.8018228847154	43.5917648586917	53.2835922609261	48.0777407868975	17.0904574876474	41.1460840299493	41.3231737519055	36.8488236873865	25.9173683018594	32.835161806307	20.9817307780298	20.7677713914146	34.4938585203892	26.6425432203082	13.1108518147301	49.8349364624009
protein_coding	AGO1	ENSG00000092847.11	164.372851682386	-0.510566171914192	0.164939975252678	0.000450607212797439	0.00714572384791205	195.736036375874	115.177881544243	119.588464678812	195.176937536856	116.488000391768	167.572498196408	167.535486632321	160.675036631786	138.152932190114	155.97705538475	121.510343759143	166.629857710638	129.909322461414	145.390664057801	165.608830868488	130.535196926475	196.212423666803	188.541004639844	153.231658291159	160.89555310162	225.793675481322	190.005674421492	204.854971553365	138.036984660621	163.652128729275	192.825220165834	146.169429976464	194.309071987841	165.153229636488	188.853875399131	160.842020181861	205.676487843578	157.58615043516
processed_pseudogene	AL139286.1	ENSG00000271164.1	0	NA	NA	NA	NA	0	0	0	0	0	0	0	0	0	0	0	0	0	0	0	0	0	0	0	0	0	0	0	0	0	0	0	0	0	0	0	0	0
lincRNA	AL139286.2	ENSG00000271914.1	0	NA	NA	NA	NA	0	0	0	0	0	0	0	0	0	0	0	0	0	0	0	0	0	0	0	0	0	0	0	0	0	0	0	0	0	0	0	0	0
protein_coding	AGO3	ENSG00000126070.19	134.176161410118	-0.390684473439999	0.203010922006347	0.0185700122244036	0.118433490173181	125.303822449827	103.774130896298	150.049677380019	141.50327971422	150.4636671727	114.028623033059	140.160407117236	126.457204756499	125.415427803791	119.722928998024	112.461701138781	143.105642504431	85.6648430723817	128.533775471389	111.091638098116	138.744957739461	148.084848050417	164.27335057729	138.701070004928	111.791066116061	145.950284531653	153.814117388827	172.463373487234	124.848737718523	151.730450477474	115.073115260256	168.412604103317	162.380351238665	108.783564431219	136.250741155538	155.908215881804	111.442240425206	141.423468339246
antisense	AL138787.2	ENSG00000271554.1	0	NA	NA	NA	NA	0	0	0	0	0	0	0	0	0	0	0	0	0	0	0	0	0	0	0	0	0	0	0	0	0	0	0	0	0	0	0	0	0
transcribed_processed_pseudogene	AL138787.1	ENSG00000232862.5	0.0962907970859443	-0.000650224381203555	0.314919940510779	0.983777641438098	NA	0	0	0	0	0	0	0	0	0	0	0	0	0	0	0	0	0	0	0	0	0	0	0	0	0	0	3.17759630383616	0	0	0	0	0	0
protein_coding	TEKT2	ENSG00000092850.11	0	NA	NA	NA	NA	0	0	0	0	0	0	0	0	0	0	0	0	0	0	0	0	0	0	0	0	0	0	0	0	0	0	0	0	0	0	0	0	0
protein_coding	ADPRHL2	ENSG00000116863.10	149.413531054331	0.326283417202863	0.199162737931594	0.0438120796276021	0.206811840919329	134.312593998508	172.196634783967	145.536905127988	103.687748066455	214.532067388172	117.003282764356	165.345480271114	133.15199794949	182.244293527384	169.466962877485	169.338883323912	126.442656733367	207.101818416747	114.83755349493	154.293941802939	137.923981658162	122.169999641594	158.6731227167	158.515508577061	115.970171391427	159.686781899338	133.707696815124	137.445429631958	151.225231602718	147.395294749546	168.981241328123	148.287827512354	145.959866281946	160.208522162341	145.736552248645	140.120042121621	163.885647684126	125.260786243332
protein_coding	COL8A2	ENSG00000171812.12	0.503593550612151	-0.00194280217934615	0.314707266836687	0.885242929708467	NA	0	0	0	0	0	0	0	0.743865910332344	1.95961605943424	4.21559609147972	0	0	0.941371901894304	1.05355553665073	0	1.64195216259717	0	0	0	0	0	0	1.7508971927638	0	0	0	0	0	0	4.31173231504866	0	0	0
protein_coding	TRAPPC3	ENSG00000054116.11	708.000595494052	-0.0411849009179293	0.122094808271867	0.671027982009692	0.85856202952081	607.682589920078	655.715662256828	790.86333716837	630.665479415965	832.889202801138	715.901441998856	771.9772423254	588.397935072884	860.271450091631	685.455924474603	779.475928582588	690.043646048761	481.041041867989	783.845319268145	742.668173211479	690.44088437211	680.264770731603	731.763107117019	779.367917170549	790.895673363158	764.092666077478	687.639583620637	589.176905365019	676.117459898199	702.295227924308	673.851575848344	655.644037358195	741.658570545139	773.352248956487	732.132147095262	806.183622629326	643.251167160194	628.997711565979
protein_coding	MAP7D1	ENSG00000116871.15	600.423536285388	0.4194167047157	0.156041672582691	0.00261153229414691	0.0294566773918927	533.15547983554	670.540538099156	667.890293300535	509.899749315035	572.732668592858	483.877982957675	687.661997418938	483.512841716024	626.097330989239	549.713730328956	480.870722110651	445.979913284356	786.045538081744	626.865544307186	656.263565801833	706.860405998082	498.860831869843	698.161739953482	682.937649452837	625.821014986171	599.254697665258	478.532809654127	516.514671865321	625.122905055422	740.227840543676	571.218797372981	674.709615181212	555.559741035658	577.541832980292	451.007200154089	777.567557688995	553.933489172345	699.036000648272
misc_RNA	RN7SL131P	ENSG00000264592.2	0	NA	NA	NA	NA	0	0	0	0	0	0	0	0	0	0	0	0	0	0	0	0	0	0	0	0	0	0	0	0	0	0	0	0	0	0	0	0	0
protein_coding	THRAP3	ENSG00000054118.14	947.628598676473	-0.135305626619061	0.174783165408474	0.353452383774123	0.650496077815306	1174.41621825525	1025.19718325024	895.785292028083	980.7641111227	928.021069787749	847.778023419697	983.312856181857	1123.98139051217	889.665690983145	833.844906894689	857.035722471403	969.393701622479	570.471372547948	1028.27020377112	896.962115014417	1085.33037947673	1121.74272398191	1011.77450014649	833.527382601045	898.507634203852	734.044078085667	1102.8371684676	959.491661634563	1141.22296872284	1144.48111217295	971.38296395369	943.746102239341	928.669649218883	854.445451532487	816.642100470215	819.998274669486	1144.74124907362	754.258497809311
processed_pseudogene	UBE2V2P4	ENSG00000231849.1	0	NA	NA	NA	NA	0	0	0	0	0	0	0	0	0	0	0	0	0	0	0	0	0	0	0	0	0	0	0	0	0	0	0	0	0	0	0	0	0
protein_coding	SH3D21	ENSG00000214193.10	8.74053435935539	0.0437600499763423	0.297172526492049	0.685051721476403	0.865974747532434	4.09489615849109	6.8422503887669	1.12819306300766	28.056684770923	9.70733336598063	5.94931946259437	10.950031806034	6.6947931929911	5.87884817830272	7.5880729646635	3.87798969444074	14.7026345038799	15.0619504303089	0	7.20038395080381	3.28390432519434	14.8084848050417	8.40034179088414	3.96288771442652	9.4029868695752	7.72677976932281	1.00532102868514	7.0035887710552	10.550597553678	5.41894465990978	5.18347366037188	10.5919876794539	16.4204849567189	16.8120054120975	4.31173231504866	7.89408688009132	13.1108518147301	14.8157919212543
protein_coding	EVA1B	ENSG00000142694.6	27.6899092990083	0.132777103297857	0.300929176512459	0.35869352088375	0.654204345434553	22.1124392558519	30.790126749451	45.1277225203064	29.2765406305284	58.2440001958838	29.7465973129718	35.0401017793089	17.1089159376439	17.6365445349082	15.176145929327	45.2432131018086	20.5836883054318	38.5962479776665	17.9104441230625	16.4580204589801	33.660019333242	9.25530300315107	47.6019368150101	44.9127274301672	27.1641842898839	18.8876838805669	12.0638523442217	16.6335233312561	14.9466798677105	24.927145435585	32.1375366943056	38.131155646034	24.6307274350784	25.7124788655609	12.0728504821362	27.6293040803196	17.2079930068332	47.141156113082
antisense	AL591845.1	ENSG00000116883.8	3.49949991853196	0.0828248383869232	0.32114746878387	0.252964187056424	NA	0.818979231698219	9.12300051835586	0	0	3.88293334639225	0.991553243765728	8.76002544482724	5.95092728265876	1.95961605943424	3.37247687318378	2.58532646296049	0	8.47234711704873	3.1606666099522	6.17175767211755	5.7468325690901	7.40424240252085	8.40034179088414	2.64192514295101	4.17910527536676	2.57559325644094	2.01064205737028	5.2526915782914	1.758432925613	2.16757786396391	3.11008419622313	3.17759630383616	3.64899665704866	0	5.17407877805839	0	1.63885647684126	1.34689017465948
protein_coding	STK40	ENSG00000196182.10	72.7798303253889	0.271687723529999	0.280849240829178	0.141630857288012	0.408323350347448	52.414670828686	93.5107553131476	104.921954859712	104.90760392606	70.8635335716586	59.4931946259437	75.5552194616349	66.947931929911	77.4048343476525	61.5477029356039	98.2424055924987	81.3545775881352	80.9579835629101	60.0526655890918	57.6030716064305	66.4990625851854	59.2339392201668	66.2693630169749	113.602781146894	86.7164344638602	54.0874583852597	53.2820145203125	40.2706354335674	68.5788840989071	80.2003809666648	94.3392206187682	111.215870634266	49.2614548701568	64.2811971639023	63.8136382627201	47.3645212805479	65.5542590736503	71.3851792569527
protein_coding	LSM10	ENSG00000181817.5	123.78414704499	0.0442444036716458	0.212716229984272	0.780643416170775	0.915947204072281	130.217697840017	108.335631155476	196.305592963333	104.90760392606	83.4830669474335	66.4340673323038	110.595321240944	133.15199794949	106.799075239166	149.232101638382	171.924209786873	83.3149288553192	141.205785284146	123.265997788136	115.206143212861	75.5297994794699	127.723181443485	114.804671142083	153.231658291159	105.522408203011	110.75051002696	130.691733729068	150.577158577687	131.003252958169	109.462682130178	140.990483562115	130.281448457283	147.784364610471	101.860973967414	115.554426043304	142.093563841644	158.149650015181	114.485664846056
snRNA	RNU4-27P	ENSG00000222821.1	0	NA	NA	NA	NA	0	0	0	0	0	0	0	0	0	0	0	0	0	0	0	0	0	0	0	0	0	0	0	0	0	0	0	0	0	0	0	0	0
protein_coding	OSCP1	ENSG00000116885.18	35.8277179162899	-0.150624915321613	0.300787857148503	0.31563181137615	0.615463660133935	40.9489615849109	33.07087687904	20.3074751341379	34.1559640689497	9.70733336598063	39.6621297506291	30.6600890568953	31.2423682339585	45.0711693669875	45.528437787981	55.5845189536506	85.2752801225032	24.4756694492519	27.3924439529191	26.7442832458427	36.9439236584363	50.9041665173309	42.935080264519	36.9869520013142	21.9403026956755	19.7462149660472	56.2979776063679	21.0107663131656	42.202390214712	21.6757786396391	58.054904996165	36.0127581101432	35.5777174062244	15.8230639172683	34.4938585203892	25.6557823602968	38.5131272057696	37.7129248904656
snoRNA	SNORA63C	ENSG00000201448.1	0.375374158549816	0.00265663165475761	0.314699459019769	0.77488227268519	NA	0	6.8422503887669	2.25638612601532	0	0	0	0	1.48773182066469	0	0	0	0	0	0	0	0	0.925530300315107	0	0	0	0	0	0.8754485963819	0	0	0	0	0	0	0	0	0	0
protein_coding	MRPS15	ENSG00000116898.11	369.543901592446	-0.0176249128002224	0.18877675330309	0.911063987427976	0.970325716491314	397.204927373636	358.077770345468	338.457918902298	307.403676620548	328.107867770145	390.671978043697	396.391151378432	578.727678238564	392.903019916565	328.816495135418	356.775051888548	377.367618932916	315.359587134592	270.763772919238	369.276834048367	430.191466600459	422.041816943689	365.881553558509	393.646846299701	350.000066811966	323.666219226078	323.713371236616	337.923158203413	419.386252758701	419.426316677017	369.063324618478	324.114822991289	254.517516829144	343.162698705756	333.728081184766	291.094453703367	592.446616378115	394.638821175229
protein_coding	CSF3R	ENSG00000119535.17	0.0497561261393082	-0.000487783924228785	0.314927815594582	0.983774197745172	NA	0	0	0	0	0	0	0	0	0	0	0	0	0	0	0	1.64195216259717	0	0	0	0	0	0	0	0	0	0	0	0	0	0	0	0	0
processed_pseudogene	FTLP18	ENSG00000230214.1	0	NA	NA	NA	NA	0	0	0	0	0	0	0	0	0	0	0	0	0	0	0	0	0	0	0	0	0	0	0	0	0	0	0	0	0	0	0	0	0
lincRNA	AL596257.1	ENSG00000284705.1	0	NA	NA	NA	NA	0	0	0	0	0	0	0	0	0	0	0	0	0	0	0	0	0	0	0	0	0	0	0	0	0	0	0	0	0	0	0	0	0
lincRNA	AC117945.2	ENSG00000284720.1	0.0320969323619814	-0.000628554763857028	0.314921874416184	0.983773667451078	NA	0	0	0	0	0	0	0	0	0	0	0	0	0	0	0	0	0	0	0	0	0	0	0	0	0	0	1.05919876794539	0	0	0	0	0	0
antisense	AC117945.1	ENSG00000234481.1	0	NA	NA	NA	NA	0	0	0	0	0	0	0	0	0	0	0	0	0	0	0	0	0	0	0	0	0	0	0	0	0	0	0	0	0	0	0	0	0
protein_coding	GRIK3	ENSG00000163873.9	0.0225413912221923	-0.000587938188396522	0.314925011908308	0.983773622592257	NA	0	0	0	0	0	0	0	0.743865910332344	0	0	0	0	0	0	0	0	0	0	0	0	0	0	0	0	0	0	0	0	0	0	0	0	0
lincRNA	AL031430.1	ENSG00000284650.1	0	NA	NA	NA	NA	0	0	0	0	0	0	0	0	0	0	0	0	0	0	0	0	0	0	0	0	0	0	0	0	0	0	0	0	0	0	0	0	0
miRNA	MIR4255	ENSG00000264698.1	0	NA	NA	NA	NA	0	0	0	0	0	0	0	0	0	0	0	0	0	0	0	0	0	0	0	0	0	0	0	0	0	0	0	0	0	0	0	0	0
snRNA	RNU6-636P	ENSG00000207328.1	0	NA	NA	NA	NA	0	0	0	0	0	0	0	0	0	0	0	0	0	0	0	0	0	0	0	0	0	0	0	0	0	0	0	0	0	0	0	0	0
lincRNA	AL353604.1	ENSG00000223944.1	0	NA	NA	NA	NA	0	0	0	0	0	0	0	0	0	0	0	0	0	0	0	0	0	0	0	0	0	0	0	0	0	0	0	0	0	0	0	0	0
rRNA_pseudogene	RNA5SP43	ENSG00000252368.1	0	NA	NA	NA	NA	0	0	0	0	0	0	0	0	0	0	0	0	0	0	0	0	0	0	0	0	0	0	0	0	0	0	0	0	0	0	0	0	0
processed_pseudogene	RPS29P6	ENSG00000230451.2	7.56665620459124	0.00114947447292926	0.311217530950796	0.966651445781024	0.98853076993342	6.55183385358575	10.2633755831503	20.3074751341379	3.65956757881604	0	0	8.76002544482724	0	16.656736505191	10.1174306195513	55.5845189536506	0	2.82411570568291	0	2.05725255737252	0	9.25530300315107	1.86674262019648	19.8144385721326	2.08955263768338	0	3.01596308605542	4.3772429819095	0	5.41894465990978	1.03669473207438	15.8879815191808	0	0	5.17407877805839	5.92056516006849	0	39.0598150651251
antisense	LINC01137	ENSG00000233621.1	16.2627790973481	0.259851612551706	0.391648468445431	0.109497195526112	0.352030331106022	7.37081308528397	15.9652509071228	25.9484404491762	15.8581261748695	21.3561334051574	10.907085681423	30.6600890568953	2.97546364132938	25.4750087726451	7.5880729646635	6.46331615740123	18.6233370382478	24.4756694492519	28.4459994895698	7.20038395080381	46.7956366340194	11.1063636037813	22.4009114423577	9.24673800032855	18.8059737391504	14.5950284531653	6.03192617211085	8.754485963819	23.7388444957755	34.6812458234226	29.0274524980825	11.6511864473993	9.12249164262164	13.8451809276097	6.03642524106812	9.86760860011415	4.91656943052378	6.73445087329742
protein_coding	ZC3H12A	ENSG00000163874.10	163.531759111274	2.89594357121311	0.282251880162305	5.14374217544762e-26	1.30049330473581e-23	39.3110031215145	370.621896058207	275.279107373869	60.9927929802674	320.342001077361	52.5523219195836	298.935868304729	56.5338091852582	314.518377539195	72.5082527734512	29.7312543240456	51.9493085803755	453.741256713054	325.548660825076	65.8320818359205	279.952843722818	48.1275756163855	227.74259966397	34.3450268583632	212.089592724863	65.2483624965037	53.2820145203125	57.7796073612054	324.430874775599	305.628478818912	89.1557469583963	179.004591782771	54.7349498557298	241.301724738341	26.7327403533017	257.544584462979	72.929113219436	78.1196301302501
miRNA	MIR6732	ENSG00000283724.1	0	NA	NA	NA	NA	0	0	0	0	0	0	0	0	0	0	0	0	0	0	0	0	0	0	0	0	0	0	0	0	0	0	0	0	0	0	0	0	0
protein_coding	MEAF6	ENSG00000163875.15	252.194859069202	-0.0957950074269794	0.168595138695187	0.494606928425901	0.755408359662032	219.486434095123	184.740760496706	223.382226475517	229.332901605805	277.629734267046	304.406845836079	316.455919194384	230.598432203027	267.487592112774	284.974295784029	235.264708129405	206.81705868791	234.401603571682	264.442439699334	319.902772671426	245.471848308277	221.20174177531	288.411734820356	247.02000086592	203.731382174129	299.627348832629	270.431356716303	288.022588209645	232.113146180916	253.606610083778	206.302251682801	261.622095682511	204.343812794725	269.98102808839	250.080474272822	313.78995348363	272.050175155649	195.299075325625
miRNA	MIR5581	ENSG00000263675.1	0	NA	NA	NA	NA	0	0	0	0	0	0	0	0	0	0	0	0	0	0	0	0	0	0	0	0	0	0	0	0	0	0	0	0	0	0	0	0	0
[truncated: 57,596 more rows]
