# Supplementary material for: Melissa officinalis extract selectively suppresses STAT1 signaling in oral epithelial cells
Source: Front Immunol. 2026 Jul 17;17:1892750. doi: 10.3389/fimmu.2026.1892750 (PMC13425913; doi:10.3389/fimmu.2026.1892750)
Supplement: Supplementary file 1 [file DataSheet1.zip › R1_Supplementary Files/RNAseq data/volcano/Panahipour_33samples_IT-M5_vs_wo_paired_lfcShrink_apeglm_DESeq2results_GeneSymbols_GeneTypes_forVolcano.txt]

GeneType	GeneSymbol	ENSG	log2FoldChange	pvalue	padj	minus_log10_padj
protein_coding	SAMD11	ENSG00000187634.11	-0.246735547270212	0.029783266246228	0.205845122491521	0.686459
protein_coding	NOC2L	ENSG00000188976.10	0.0791768293279953	0.469824960121418	0.821462939430511	0.085412
protein_coding	KLHL17	ENSG00000187961.13	0.100700976070163	0.430658553712964	0.800140461048344	0.0968338
protein_coding	PLEKHN1	ENSG00000187583.10	0.00720672962602169	0.954039008489407	0.989720785029233	0.00448731
protein_coding	HES4	ENSG00000188290.10	-0.142683953750263	0.236821782310486	0.637610560157363	0.195444
protein_coding	ISG15	ENSG00000187608.9	-0.00479896856350149	0.967522614096255	0.992488262903137	0.00327462
protein_coding	AGRN	ENSG00000188157.14	0.010993618820251	0.914871355873161	0.980593105805659	0.00851116
protein_coding	RNF223	ENSG00000237330.2	-1.31059848766078	0.00137051484027992	0.0208304270877239	1.6813
protein_coding	C1orf159	ENSG00000131591.17	0.313783694996184	0.0805678228892825	0.372593286248699	0.428765
protein_coding	SDF4	ENSG00000078808.16	0.234047790198375	0.085073292623141	0.384009608543562	0.415658
protein_coding	B3GALT6	ENSG00000176022.5	0.361477747907785	0.0251811923364388	0.183677249349994	0.735945
protein_coding	UBE2J2	ENSG00000160087.20	0.109052779609153	0.323351753609608	0.719935938695444	0.142706
protein_coding	ACAP3	ENSG00000131584.18	-0.124632123518671	0.380505511007414	0.767934465371572	0.114676
protein_coding	PUSL1	ENSG00000169972.11	0.0753268802002208	0.600621580863082	0.882448061447584	0.0543108
protein_coding	INTS11	ENSG00000127054.20	0.155901976068102	0.270388409954741	0.673102106700864	0.171919
protein_coding	CPTP	ENSG00000224051.6	0.111504942355751	0.415313949388985	0.790308798246587	0.102203
protein_coding	DVL1	ENSG00000107404.19	0.289214578347134	0.0378472209310438	0.238466309546488	0.622573
protein_coding	MXRA8	ENSG00000162576.16	0.0341048326929796	0.393397859174013	0.775292552579641	0.110534
protein_coding	AURKAIP1	ENSG00000175756.13	0.0607363819867341	0.608340069163847	0.884971709170378	0.0530706
protein_coding	CCNL2	ENSG00000221978.11	-0.0088372915326304	0.975218664799047	0.994242437521	0.0025077
protein_coding	MRPL20	ENSG00000242485.5	0.0467393361289197	0.683618422368791	0.916441503545323	0.0378953
protein_coding	ANKRD65	ENSG00000235098.8	-1.20013690573676	0.000714163104450685	0.0122551376046002	1.91168
protein_coding	VWA1	ENSG00000179403.11	0.0261504193581191	0.842856185823864	0.964383383610881	0.0157503
protein_coding	ATAD3C	ENSG00000215915.9	-0.0689552774528781	0.605846920964427	0.884331996134697	0.0533847
protein_coding	ATAD3B	ENSG00000160072.19	0.628203207122723	0.00967009089315144	0.0954946210677715	1.02002
protein_coding	ATAD3A	ENSG00000197785.13	0.0652511257491225	0.593046796207831	0.879999205968882	0.0555177
protein_coding	TMEM240	ENSG00000205090.8	0.014632870080193	0.760709956308878	0.941407185672625	0.0262225
protein_coding	SSU72	ENSG00000160075.11	0.0661448173883411	0.607828267978775	0.884799498543877	0.0531551
protein_coding	FNDC10	ENSG00000228594.3	-0.0565378373645733	0.500535348287509	0.837129352430097	0.0772074
protein_coding	MIB2	ENSG00000197530.12	-0.0452283421195915	0.740746001026175	0.935584904532785	0.0289168
protein_coding	CDK11B	ENSG00000248333.8	-0.0275503422357734	0.84639671586255	0.965335176524672	0.0153219
protein_coding	SLC35E2B	ENSG00000189339.11	0.0349194796377146	0.813704054830567	0.956230058463345	0.0194376
protein_coding	SLC35E2A	ENSG00000215790.7	-0.256413009777708	0.126881329996415	0.477464494544519	0.321059
protein_coding	NADK	ENSG00000008130.15	0.0417828325527556	0.773676537673383	0.946705893877603	0.0237849
protein_coding	GNB1	ENSG00000078369.17	0.13239629468404	0.0855898331155529	0.384877498615734	0.414677
protein_coding	PRKCZ	ENSG00000067606.16	0.374646851833839	0.0298725265292823	0.206186877967405	0.685739
protein_coding	FAAP20	ENSG00000162585.16	-0.0230643724051187	0.86125673297216	0.969326330702203	0.01353
protein_coding	SKI	ENSG00000157933.9	0.0577214082258155	0.581330532972324	0.875904726196854	0.0575431
protein_coding	MORN1	ENSG00000116151.13	-0.0529308012192814	0.613667887346823	0.887375362465618	0.0518926
protein_coding	RER1	ENSG00000157916.19	0.0652451773919733	0.579097990887106	0.875346516568241	0.05782
protein_coding	PEX10	ENSG00000157911.10	0.00586184752599849	0.97115247995684	0.993310138189428	0.00291513
protein_coding	PLCH2	ENSG00000149527.17	0.429299237423999	0.0277709621035318	0.196507591701713	0.706621
protein_coding	PANK4	ENSG00000157881.13	0.00636781068773978	0.893085136706819	0.97655083600476	0.0103051
protein_coding	TNFRSF14	ENSG00000157873.17	-0.0365161742763739	0.419918185988338	0.793539885853374	0.100431
protein_coding	PRXL2B	ENSG00000157870.15	-0.0205775481363158	0.8772364837946	0.973000903330758	0.0118868
protein_coding	ARHGEF16	ENSG00000130762.14	0.296301581320547	0.077593947597867	0.365761035283523	0.436803
protein_coding	MEGF6	ENSG00000162591.15	0.0266479219704484	0.800971101651379	0.953979254685535	0.0204611
protein_coding	TPRG1L	ENSG00000158109.14	-0.0580743455065509	0.691211963915909	0.918932852096495	0.0367162
protein_coding	WRAP73	ENSG00000116213.15	0.0951457184725548	0.480235282919582	0.826470772858137	0.0827725
protein_coding	TP73	ENSG00000078900.14	-1.80860750411874	7.63093364641307e-14	9.39361625316717e-12	11.0272
protein_coding	SMIM1	ENSG00000235169.8	0.0888962056804456	0.331395335867518	0.72690994321245	0.138519
protein_coding	LRRC47	ENSG00000130764.9	-0.00609416312728128	0.986565850808677	0.99619675600266	0.00165488
protein_coding	CEP104	ENSG00000116198.12	0.259434009603893	0.0953233645820206	0.411548265347593	0.385579
protein_coding	DFFB	ENSG00000169598.15	-0.0679701802207399	0.633198081564763	0.896173258415467	0.047608
protein_coding	C1orf174	ENSG00000198912.10	0.0283661069643678	0.831373059818444	0.960727662329785	0.0173997
protein_coding	NPHP4	ENSG00000131697.17	-0.126456600680693	0.382106119876598	0.769325581989988	0.11389
protein_coding	KCNAB2	ENSG00000069424.14	-0.0455348901489704	0.445043495896657	0.809119588620323	0.0919873
protein_coding	RPL22	ENSG00000116251.10	-0.106912804995322	0.344285614226955	0.737012679492742	0.132525
protein_coding	RNF207	ENSG00000158286.12	0.042246898483061	0.543969751846965	0.859615979904515	0.0656955
protein_coding	ICMT	ENSG00000116237.15	-0.165079899132045	0.118424996169972	0.461040334017702	0.336261
protein_coding	GPR153	ENSG00000158292.6	1.08782295606857	3.5737926419009e-08	1.94276063507715e-06	5.71158
protein_coding	ACOT7	ENSG00000097021.19	0.235499802043943	0.0359375761358385	0.231326791937474	0.635774
protein_coding	HES2	ENSG00000069812.11	-1.39745288412529	2.57482328635013e-07	1.20603751101211e-05	4.91864
protein_coding	ESPN	ENSG00000187017.16	-0.04467465935322	0.502384239364079	0.838338925087156	0.0765804
protein_coding	TNFRSF25	ENSG00000215788.10	0.074635099581024	0.483363296098718	0.828360092989707	0.0817808
protein_coding	PLEKHG5	ENSG00000171680.21	0.224539330285145	0.129438315036653	0.482116454731421	0.316848
protein_coding	NOL9	ENSG00000162408.10	-0.0224231241607321	0.841566933817672	0.964132501518431	0.0158633
protein_coding	ZBTB48	ENSG00000204859.12	0.0556612020957181	0.557549923830729	0.867808137853931	0.0615763
protein_coding	KLHL21	ENSG00000162413.16	0.583355600429319	0.000976104024762534	0.0159594615245202	1.79698
protein_coding	PHF13	ENSG00000116273.5	0.181945470691754	0.20523663661791	0.599070168175097	0.222522
protein_coding	THAP3	ENSG00000041988.15	0.0887189474854497	0.537296765235304	0.85648922497644	0.0672781
protein_coding	DNAJC11	ENSG00000007923.15	-0.0239776552083763	0.880917920873911	0.973800392788791	0.0115301
protein_coding	CAMTA1	ENSG00000171735.18	0.176946350267889	0.192460707480309	0.583602887588568	0.233883
protein_coding	VAMP3	ENSG00000049245.12	0.0101586364436047	0.921875106591989	0.983246832007844	0.00733744
protein_coding	PER3	ENSG00000049246.14	-0.0855237026104921	0.455139025053819	0.814245438144296	0.0892447
protein_coding	TNFRSF9	ENSG00000049249.8	8.15526225219257	4.06012315101834e-12	4.08618475232555e-10	9.38868
protein_coding	PARK7	ENSG00000116288.12	0.0825036171713306	0.337466019830055	0.732520601190421	0.13518
protein_coding	ERRFI1	ENSG00000116285.12	1.11072692796293	0.000290655106926878	0.00589823953361831	2.22928
protein_coding	RERE	ENSG00000142599.17	0.415499783458198	0.00199315769022433	0.0283283242327208	1.54778
protein_coding	ENO1	ENSG00000074800.15	0.455594266195394	1.10462981075201e-08	6.64594115605063e-07	6.17744
protein_coding	SLC2A5	ENSG00000142583.17	-0.0552323298639977	0.138179725297448	0.501318313462764	0.299886
protein_coding	GPR157	ENSG00000180758.11	0.442288515372078	0.0114068647773054	0.107060649563935	0.97037
protein_coding	H6PD	ENSG00000049239.12	0.000182394759903828	0.999827320897454	0.999967903119153	1.39397e-05
protein_coding	SPSB1	ENSG00000171621.13	0.0171971367316718	0.908931561824913	0.979565804909736	0.00896638
protein_coding	SLC25A33	ENSG00000171612.6	0.197913409736165	0.204644137008228	0.597915735727256	0.22336
protein_coding	TMEM201	ENSG00000188807.12	-0.0642963214417703	0.618266672156643	0.889250876957628	0.0509757
protein_coding	PIK3CD	ENSG00000171608.15	1.64378415459228	1.73354037736838e-06	6.68939997950831e-05	4.17461
protein_coding	CLSTN1	ENSG00000171603.17	-0.0984604886753766	0.359201514529308	0.750219763210657	0.124811
protein_coding	CTNNBIP1	ENSG00000178585.14	-0.0330355131483518	0.788587535588408	0.950770168031354	0.0219245
protein_coding	LZIC	ENSG00000162441.11	-0.110389267843554	0.451655688414384	0.812587447630421	0.0901299
protein_coding	NMNAT1	ENSG00000173614.13	-0.0216818400180327	0.862415096952963	0.969326330702203	0.01353
protein_coding	UBE4B	ENSG00000130939.18	-0.135463187274263	0.336515278370633	0.731813938205166	0.135599
protein_coding	KIF1B	ENSG00000054523.17	0.0691588689733282	0.625981601471387	0.892932000949656	0.0491816
protein_coding	PGD	ENSG00000142657.20	0.239065550197977	0.0331527098733066	0.219568525372567	0.65843
protein_coding	CENPS	ENSG00000175279.21	-0.150798057352134	0.31716567635304	0.715436400830762	0.145429
protein_coding	DFFA	ENSG00000160049.11	-0.049777823161624	0.696480747639959	0.921201948286408	0.0356452
protein_coding	PEX14	ENSG00000142655.12	-0.116127710808343	0.431069503358647	0.800496228964848	0.0966407
protein_coding	CASZ1	ENSG00000130940.14	-0.886533134224555	0.000103973859503385	0.00246647377102676	2.60792
protein_coding	TARDBP	ENSG00000120948.17	-0.120167967945222	0.329078970557374	0.72521174579913	0.139535
protein_coding	SRM	ENSG00000116649.9	0.0941384697660731	0.414856691953028	0.790308798246587	0.102203
protein_coding	EXOSC10	ENSG00000171824.13	0.180288519382096	0.079849321500981	0.370531093217807	0.431175
protein_coding	MTOR	ENSG00000198793.12	-0.135608057584774	0.339044929394732	0.734765406199322	0.133851
protein_coding	UBIAD1	ENSG00000120942.13	-0.0287034607564709	0.801442835522848	0.95407788615131	0.0204162
protein_coding	FBXO2	ENSG00000116661.10	-0.0540723734076891	0.701150637422191	0.921790927189974	0.0353676
protein_coding	FBXO44	ENSG00000132879.13	-0.148895619088422	0.320890589373516	0.718962895414941	0.143294
protein_coding	FBXO6	ENSG00000116663.10	0.160821216684859	0.0605211514966306	0.318667095400762	0.496663
protein_coding	MAD2L2	ENSG00000116670.14	0.22124673941944	0.110436236217895	0.443646188952969	0.352963
protein_coding	AGTRAP	ENSG00000177674.15	0.70137317169262	0.00063079305901266	0.011172012620682	1.95187
protein_coding	MTHFR	ENSG00000177000.12	0.268480281741962	0.0681402253102397	0.341388717119415	0.466751
protein_coding	CLCN6	ENSG00000011021.22	0.0711414811351706	0.609054519913235	0.885430912485206	0.0528453
protein_coding	NPPA	ENSG00000175206.10	0.00683034202181178	0.813774570062529	0.956230058463345	0.0194376
protein_coding	KIAA2013	ENSG00000116685.15	0.0861790795519945	0.493655333575985	0.834051292379118	0.0788072
protein_coding	PLOD1	ENSG00000083444.16	0.1539477994534	0.230189670223451	0.629114704216202	0.20127
protein_coding	MFN2	ENSG00000116688.16	-0.107128763695045	0.306365842030807	0.706724363798803	0.15075
protein_coding	MIIP	ENSG00000116691.10	-0.112497851011589	0.417849227096225	0.791718063052972	0.101429
protein_coding	VPS13D	ENSG00000048707.15	-0.597842529837262	0.00224853902456841	0.0310111007138393	1.50848
protein_coding	DHRS3	ENSG00000162496.8	-0.239501198844496	0.0593512374373944	0.315164592381458	0.501463
protein_coding	PDPN	ENSG00000162493.16	-0.217639841328479	0.176457458996824	0.562330734222871	0.250008
protein_coding	PRDM2	ENSG00000116731.22	-0.0363875046308637	0.789295764564741	0.95110107703194	0.0217733
protein_coding	KAZN	ENSG00000189337.16	-0.050158431722276	0.644527603676653	0.900517159324883	0.045508
protein_coding	TMEM51	ENSG00000171729.13	0.677187122973031	0.00542495194090741	0.0625745492128425	1.2036
protein_coding	FHAD1	ENSG00000142621.19	-0.0672637235480295	0.36862002136565	0.757973404043308	0.120346
protein_coding	EFHD2	ENSG00000142634.12	1.12238879870122	5.44852097794178e-14	6.99618275572783e-12	11.1551
protein_coding	CASP9	ENSG00000132906.17	-0.340031895477561	0.0575625879879737	0.308488231401693	0.510761
protein_coding	DNAJC16	ENSG00000116138.12	0.0539465245432395	0.705750718960401	0.923017223254632	0.0347902
protein_coding	AGMAT	ENSG00000116771.5	-0.16597048406787	0.262181595868097	0.663806840150528	0.177958
protein_coding	DDI2	ENSG00000197312.11	-0.0226633611519198	0.854367021737704	0.96761327238052	0.0142982
protein_coding	PLEKHM2	ENSG00000116786.12	-0.173469122790166	0.248148346502258	0.651024660554084	0.186403
protein_coding	FBLIM1	ENSG00000162458.12	0.187060523301813	0.195799762975671	0.587044579211478	0.231329
protein_coding	UQCRHL	ENSG00000233954.6	0.129552306892249	0.177122872110142	0.562910960587089	0.24956
protein_coding	SPEN	ENSG00000065526.10	-0.0891383217046582	0.511702097001843	0.843600619771317	0.0738631
protein_coding	ZBTB17	ENSG00000116809.11	-0.000272096687916879	0.996299834994375	0.998873810515273	0.000489373
protein_coding	EPHA2	ENSG00000142627.12	1.36250662162047	1.99181838914804e-08	1.12806596602129e-06	5.94767
protein_coding	ARHGEF19	ENSG00000142632.16	0.21606038532099	0.179216476726961	0.565676927494827	0.247432
protein_coding	CPLANE2	ENSG00000132881.11	-0.0979716524506359	0.212086720273111	0.607364400067613	0.216551
protein_coding	FBXO42	ENSG00000037637.10	0.0172177488424041	0.896155694602697	0.97655083600476	0.0103051
protein_coding	SZRD1	ENSG00000055070.16	0.0386897357292632	0.717716229702336	0.926413995974954	0.0331949
protein_coding	NECAP2	ENSG00000157191.19	0.395303601289833	0.0121121279531989	0.1119169639348	0.951104
protein_coding	NBPF1	ENSG00000219481.10	0.255325796110318	0.129335959110189	0.481855705589362	0.317083
protein_coding	CROCC	ENSG00000058453.16	-1.37987531490198	0.000480890550579838	0.00896478692226118	2.04746
protein_coding	ATP13A2	ENSG00000159363.17	0.199093612072398	0.211634290490413	0.607350080920871	0.216561
protein_coding	SDHB	ENSG00000117118.9	0.0574729648440937	0.664552847222631	0.908950201795811	0.0414599
protein_coding	PADI1	ENSG00000142623.10	-0.276186294856005	0.0308732503242841	0.209377428257445	0.67907
protein_coding	PADI3	ENSG00000142619.4	-0.390531743672377	0.0229043925889156	0.171946418662314	0.764607
protein_coding	RCC2	ENSG00000179051.13	-0.0191818646367048	0.874275693729257	0.972421897669135	0.0121453
protein_coding	ARHGEF10L	ENSG00000074964.16	-0.127433152861573	0.245465018756727	0.647696722153689	0.188628
protein_coding	ALDH4A1	ENSG00000159423.16	-0.0717941816049396	0.583798559514756	0.876960240823593	0.0570201
protein_coding	IFFO2	ENSG00000169991.10	-0.13818053325983	0.351469217797857	0.742782917011788	0.129138
protein_coding	UBR4	ENSG00000127481.14	0.0373958390712622	0.791118274472267	0.951400915631384	0.0216364
protein_coding	EMC1	ENSG00000127463.14	0.244570774543556	0.0652601160372621	0.333579076312635	0.476801
protein_coding	MRTO4	ENSG00000053372.4	0.107350944541745	0.291152274309285	0.689760867936806	0.161301
protein_coding	AKR7A2	ENSG00000053371.12	-0.13315010386471	0.329999373274104	0.725940136599878	0.139099
protein_coding	PQLC2	ENSG00000040487.12	0.00822614878728239	0.948005997775021	0.988487877974025	0.00502865
protein_coding	CAPZB	ENSG00000077549.17	0.328093952597212	0.0132892724653618	0.119054687691673	0.924253
protein_coding	MINOS1	ENSG00000173436.14	-0.0461809116359867	0.707326078626389	0.923275163632751	0.0346688
protein_coding	NBL1	ENSG00000158747.14	0.219217568298423	0.173013544274017	0.557076684384238	0.254085
protein_coding	TMCO4	ENSG00000162542.13	-0.0504869069667099	0.703941230971685	0.922606060388142	0.0349837
protein_coding	OTUD3	ENSG00000169914.5	-0.223150462440405	0.128079234392387	0.479527008440534	0.319187
protein_coding	CAMK2N1	ENSG00000162545.5	-0.104674296055005	0.416434119774946	0.791017264215355	0.101814
protein_coding	MUL1	ENSG00000090432.6	0.253471030403544	0.06459740217542	0.331214562961405	0.479891
protein_coding	CDA	ENSG00000158825.5	0.119594417775274	0.427105115597441	0.798643654963917	0.097647
protein_coding	PINK1	ENSG00000158828.7	0.129979531419542	0.329245795835637	0.72521174579913	0.139535
protein_coding	DDOST	ENSG00000244038.9	0.244922431853588	0.0720588109862132	0.352137791876524	0.453287
protein_coding	SH2D5	ENSG00000189410.11	1.36962829639797	0.000953108309525006	0.0156177648738998	1.80638
protein_coding	HP1BP3	ENSG00000127483.17	-0.119551229041437	0.282273906875715	0.683629149597027	0.165179
protein_coding	EIF4G3	ENSG00000075151.20	-0.0612924065780785	0.638717800468426	0.897905624834092	0.0467693
protein_coding	ECE1	ENSG00000117298.15	0.74290175874965	3.47935497467689e-07	1.57522773093654e-05	4.80266
protein_coding	NBPF3	ENSG00000142794.18	0.0946730804288206	0.479781447870129	0.826071513816388	0.0829824
protein_coding	RAP1GAP	ENSG00000076864.19	0.129734189998461	0.354152731318162	0.74549250042171	0.127557
protein_coding	USP48	ENSG00000090686.15	-0.0962754545513328	0.437611024822842	0.803429088726712	0.0950524
protein_coding	HSPG2	ENSG00000142798.19	-0.0411927040341992	0.778853022459477	0.947941041560072	0.0232187
protein_coding	CDC42	ENSG00000070831.15	0.225133116247578	0.0478440246336036	0.276125417425266	0.558894
protein_coding	WNT4	ENSG00000162552.14	1.74833405064896	0.00164699195978031	0.0242890546939878	1.61459
protein_coding	ZBTB40	ENSG00000184677.17	0.0158809411483771	0.914544273486701	0.980593105805659	0.00851116
protein_coding	EPHB2	ENSG00000133216.16	-0.399671803335171	0.0342662770996621	0.223843948188229	0.650055
protein_coding	KDM1A	ENSG00000004487.16	-0.141056098437418	0.312278804764369	0.711809588625641	0.147636
protein_coding	LUZP1	ENSG00000169641.13	0.135444635706277	0.305253581944719	0.705579159383393	0.151454
protein_coding	HNRNPR	ENSG00000125944.19	-0.235276861578453	0.0818585574152254	0.376205866306628	0.424574
protein_coding	ZNF436	ENSG00000125945.14	-0.145049806647204	0.313505182329864	0.712044806106565	0.147493
protein_coding	TCEA3	ENSG00000204219.10	-0.0565569118261493	0.344192175215477	0.737012679492742	0.132525
protein_coding	ASAP3	ENSG00000088280.18	-0.00490405670630012	0.942700757064923	0.986923365867913	0.00571657
protein_coding	E2F2	ENSG00000007968.6	-1.53516826055047	8.62826614623976e-05	0.00213840306569453	2.66991
protein_coding	ID3	ENSG00000117318.8	-3.50106040609331	8.32243829507558e-17	1.39283953264214e-14	13.8561
protein_coding	RPL11	ENSG00000142676.14	0.06983252116491	0.432169450894256	0.800697957603577	0.0965313
protein_coding	ELOA	ENSG00000011007.12	0.165624225173861	0.17124457602054	0.55534246893663	0.255439
protein_coding	PITHD1	ENSG00000057757.9	-0.0544545783747041	0.70172011997648	0.921790927189974	0.0353676
protein_coding	LYPLA2	ENSG00000011009.10	0.147351580631576	0.30229879879346	0.703223583949491	0.152907
protein_coding	GALE	ENSG00000117308.14	0.0487974268943684	0.707692015604214	0.923275163632751	0.0346688
protein_coding	HMGCL	ENSG00000117305.14	-0.131462268195575	0.383069062830828	0.770223230408366	0.113383
protein_coding	FUCA1	ENSG00000179163.11	-0.128819272269414	0.388699699934944	0.772528938272197	0.112085
protein_coding	PNRC2	ENSG00000189266.12	0.243665898486919	0.0722248817160835	0.352243392777503	0.453157
protein_coding	SRSF10	ENSG00000188529.14	-0.166362422207792	0.073909960687506	0.356159451452734	0.448356
protein_coding	IL22RA1	ENSG00000142677.3	0.0241060598657313	0.792115679644734	0.95143546332386	0.0216207
protein_coding	IFNLR1	ENSG00000185436.11	-0.0282658464141398	0.840865492294262	0.963808503864796	0.0160092
protein_coding	STPG1	ENSG00000001460.17	-0.259554058985493	0.125517719260444	0.47475531447037	0.32353
protein_coding	NIPAL3	ENSG00000001461.16	-0.282612731501892	0.0286082583460683	0.200715971768577	0.697418
protein_coding	RCAN3	ENSG00000117602.11	-0.0201323411160743	0.892773598833392	0.97655083600476	0.0103051
protein_coding	SRRM1	ENSG00000133226.16	-0.12982095678609	0.312518567396264	0.711809588625641	0.147636
protein_coding	CLIC4	ENSG00000169504.14	0.832791549794312	1.53501660322452e-09	1.05364388502439e-07	6.97731
protein_coding	RUNX3	ENSG00000020633.18	-0.11107608630778	0.355113098647642	0.746669904624029	0.126871
protein_coding	SYF2	ENSG00000117614.9	-0.0924088640758072	0.426683854285127	0.798323829867725	0.0978209
protein_coding	RSRP1	ENSG00000117616.17	0.43223805145877	0.0232169302407171	0.173515391839178	0.760662
protein_coding	TMEM50A	ENSG00000183726.10	-0.0181916617377378	0.869027373086607	0.970318818170398	0.0130855
protein_coding	MACO1	ENSG00000204178.10	0.241844591089215	0.114749223388862	0.453600494262329	0.343326
protein_coding	LDLRAP1	ENSG00000157978.11	-0.268116905324459	0.0563369928239696	0.30469844158062	0.51613
protein_coding	MAN1C1	ENSG00000117643.14	-0.014833413330922	0.796247781158587	0.952925494163358	0.0209411
protein_coding	SELENON	ENSG00000162430.16	-0.100680856460114	0.486171237102646	0.829886143244581	0.0809815
protein_coding	MTFR1L	ENSG00000117640.17	0.0751624369098996	0.595329524532197	0.881016718122909	0.0550159
protein_coding	AUNIP	ENSG00000127423.10	-0.0998365347397224	0.455849084757141	0.814705752497139	0.0889992
protein_coding	PAQR7	ENSG00000182749.5	-0.0355685867689787	0.746958914949718	0.937791051768042	0.0278939
protein_coding	STMN1	ENSG00000117632.22	-0.0745725481385245	0.466233785648332	0.819416193183705	0.0864955
protein_coding	PAFAH2	ENSG00000158006.13	-0.0319072077930173	0.822346741761704	0.95815506762514	0.0185642
protein_coding	EXTL1	ENSG00000158008.9	-0.030439607306757	0.5283267096907	0.851971488971342	0.0695749
protein_coding	TRIM63	ENSG00000158022.6	0.00277850084755367	0.945006888546159	0.987434416337779	0.00549174
protein_coding	PDIK1L	ENSG00000175087.9	-0.10143012872704	0.47090038325982	0.822088749256332	0.0850813
protein_coding	ZNF593	ENSG00000142684.8	-0.00360231595757982	0.981246726816604	0.995587850189232	0.00192041
protein_coding	CNKSR1	ENSG00000142675.17	0.103088022181515	0.467667506365394	0.820087847423742	0.0861396
protein_coding	CEP85	ENSG00000130695.15	0.0790624019184554	0.585691291168611	0.877202794085288	0.0569
protein_coding	SH3BGRL3	ENSG00000142669.14	0.220462775740131	0.0774798241815996	0.365761035283523	0.436803
protein_coding	UBXN11	ENSG00000158062.20	-0.150900323010511	0.141983162769032	0.506912562187137	0.295067
protein_coding	CRYBG2	ENSG00000176092.15	-0.915172741445328	0.00431809252478642	0.0525831764840593	1.27915
protein_coding	DHDDS	ENSG00000117682.16	0.216299948250057	0.169820533691694	0.553187134360675	0.257128
protein_coding	HMGN2	ENSG00000198830.10	-0.133908501997371	0.341299722146466	0.735802483915417	0.133239
protein_coding	RPS6KA1	ENSG00000117676.13	0.205316263867584	0.199707908537027	0.591616805421443	0.227959
protein_coding	ARID1A	ENSG00000117713.19	-0.412371830929406	0.00195406404360703	0.02790583310597	1.55431
protein_coding	PIGV	ENSG00000060642.10	0.0826012785016933	0.570487564071084	0.872036918489245	0.0594651
protein_coding	ZDHHC18	ENSG00000204160.11	0.133844189958921	0.366544446826081	0.756607474428281	0.121129
protein_coding	SFN	ENSG00000175793.11	0.527019756657901	0.00108324855577502	0.0174301036893359	1.7587
protein_coding	GPN2	ENSG00000142751.14	0.0515139383836849	0.717408577675887	0.926413995974954	0.0331949
protein_coding	GPATCH3	ENSG00000198746.12	0.249638149044108	0.119537030941384	0.463552219701099	0.333901
protein_coding	NUDC	ENSG00000090273.13	0.0345117730860771	0.723594645648366	0.928890905283277	0.0320353
protein_coding	KDF1	ENSG00000175707.8	-0.0783213893471642	0.577851222874228	0.874526921836173	0.0582268
protein_coding	TRNP1	ENSG00000253368.3	-0.065648336019334	0.552548863342703	0.864155325439896	0.0634082
protein_coding	TENT5B	ENSG00000158246.7	-0.0555330541989454	0.269723752738981	0.672802476150566	0.172112
protein_coding	SLC9A1	ENSG00000090020.10	0.289796493661789	0.0226464779920598	0.17027727899633	0.768843
protein_coding	WDTC1	ENSG00000142784.15	-0.246443580517823	0.138228554104839	0.501318313462764	0.299886
protein_coding	TMEM222	ENSG00000186501.14	0.0287358071794718	0.837636599135233	0.963220654992611	0.0162742
protein_coding	SYTL1	ENSG00000142765.17	-0.0720393037347154	0.546781677791488	0.861740883578904	0.0646233
protein_coding	MAP3K6	ENSG00000142733.15	-0.0404191264709317	0.75899992919579	0.941298204500199	0.0262728
protein_coding	WASF2	ENSG00000158195.10	0.237289044388149	0.00373553192056971	0.0467569310562065	1.33015
protein_coding	AHDC1	ENSG00000126705.14	0.188000608781086	0.232118179738163	0.631676779426654	0.199505
protein_coding	IFI6	ENSG00000126709.14	-0.435042481750567	0.00122758572689776	0.0189677275955831	1.72198
protein_coding	FAM76A	ENSG00000009780.15	-0.239843455420474	0.140220753962126	0.50525020958823	0.296493
protein_coding	STX12	ENSG00000117758.13	0.149476983722963	0.316699408182555	0.715273246510826	0.145528
protein_coding	PPP1R8	ENSG00000117751.17	-0.00209876649125604	0.985117388803714	0.996017072103674	0.00173322
protein_coding	THEMIS2	ENSG00000130775.15	-0.0223668575622281	0.645669857808433	0.900744828327865	0.0453982
protein_coding	RPA2	ENSG00000117748.9	-0.389209900959951	0.0191596905937223	0.152936892544737	0.815488
protein_coding	XKR8	ENSG00000158156.7	-0.00917255619255463	0.821936882524637	0.95815506762514	0.0185642
protein_coding	EYA3	ENSG00000158161.15	0.145970406037094	0.277946206620472	0.679608662536902	0.167741
protein_coding	PTAFR	ENSG00000169403.11	0.882054756451226	0.00014518088233812	0.00328144042856798	2.48394
protein_coding	DNAJC8	ENSG00000126698.10	0.0464123183622157	0.641995535146737	0.899578880151519	0.0459607
protein_coding	ATP5IF1	ENSG00000130770.17	-0.0703233527837662	0.42317932407381	0.79616723911575	0.0989957
protein_coding	SESN2	ENSG00000130766.4	0.391363177460736	0.0102998749621714	0.099750739636894	1.00108
protein_coding	MED18	ENSG00000130772.13	-0.260994565255054	0.121437854518793	0.466885778918635	0.330789
protein_coding	PHACTR4	ENSG00000204138.12	-0.274652955618512	0.0464988168006918	0.271288631510499	0.566568
protein_coding	RCC1	ENSG00000180198.16	0.006241719982785	0.916874444399698	0.981482651705276	0.00811737
protein_coding	TRNAU1AP	ENSG00000180098.9	-0.0533134772413216	0.693374830068451	0.919652509252368	0.0363762
protein_coding	TAF12	ENSG00000120656.11	-0.165250344338553	0.235028085492919	0.634882722781471	0.197306
protein_coding	GMEB1	ENSG00000162419.12	0.226650818668232	0.160004262704733	0.537979021821446	0.269235
protein_coding	YTHDF2	ENSG00000198492.15	0.0422037002749011	0.690202831344038	0.918302833588067	0.0370141
protein_coding	EPB41	ENSG00000159023.21	-0.00890764146044588	0.941188667064766	0.986836913693488	0.00575461
protein_coding	TMEM200B	ENSG00000253304.1	-0.0721561353089654	0.455113303602863	0.814245438144296	0.0892447
protein_coding	SRSF4	ENSG00000116350.16	0.107162516717985	0.337401494722199	0.732520601190421	0.13518
protein_coding	MECR	ENSG00000116353.15	0.125435533976384	0.397597493303358	0.777615553895958	0.109235
protein_coding	PTPRU	ENSG00000060656.19	-0.105707928449292	0.433809575587293	0.801189538545905	0.0962647
protein_coding	LAPTM5	ENSG00000162511.7	1.59400474069097	3.18642937108419e-08	1.75136034990033e-06	5.75662
protein_coding	SDC3	ENSG00000162512.15	0.0290637187709376	0.805673303340466	0.954750022797289	0.0201103
protein_coding	PUM1	ENSG00000134644.15	0.0654218413710255	0.58592081895633	0.877202794085288	0.0569
protein_coding	SNRNP40	ENSG00000060688.12	0.0342218978508503	0.810334526437937	0.956029093199402	0.0195289
protein_coding	ZCCHC17	ENSG00000121766.15	0.0608473963383956	0.632547169320971	0.896173258415467	0.047608
protein_coding	SERINC2	ENSG00000168528.11	0.266500542586734	0.0322654868529632	0.215706654701476	0.666136
protein_coding	TINAGL1	ENSG00000142910.15	0.921693538171075	2.17098138702958e-06	8.18652348349508e-05	4.0869
protein_coding	PEF1	ENSG00000162517.12	0.183614630702721	0.185719379071564	0.574395795529681	0.240789
protein_coding	COL16A1	ENSG00000084636.17	-0.0970891750749737	0.452056427490836	0.812817538323999	0.0900069
protein_coding	ADGRB2	ENSG00000121753.12	-0.00523553736806212	0.934771812820439	0.98531074601659	0.00642678
protein_coding	SPOCD1	ENSG00000134668.12	0.160097917531415	0.209839006369417	0.605140755057592	0.218144
protein_coding	PTP4A2	ENSG00000184007.20	0.175592633575251	0.0454525157855335	0.267627221170098	0.57247
protein_coding	KHDRBS1	ENSG00000121774.17	0.0604300379840215	0.458305536877187	0.816274395894358	0.0881638
protein_coding	TMEM39B	ENSG00000121775.17	-0.00964776628360283	0.942206937148042	0.986905665959226	0.00572436
protein_coding	KPNA6	ENSG00000025800.13	-0.121066446958416	0.323863373099174	0.720101313551619	0.142606
protein_coding	TXLNA	ENSG00000084652.15	-0.115511144209157	0.361705393273305	0.752402086323309	0.12355
protein_coding	CCDC28B	ENSG00000160050.14	0.0343110165120329	0.804566837336537	0.954674025502089	0.0201449
protein_coding	IQCC	ENSG00000160051.11	-0.242884134553574	0.0624083694354436	0.323626532808422	0.489956
protein_coding	TMEM234	ENSG00000160055.19	0.619845657325907	0.0118543724283876	0.110150266575692	0.958014
protein_coding	EIF3I	ENSG00000084623.11	0.13605119474662	0.242863801526085	0.644784612867366	0.190585
protein_coding	FAM167B	ENSG00000183615.5	-0.0291732520818247	0.437877132745762	0.803817103531775	0.0948428
protein_coding	LCK	ENSG00000182866.16	0.0413364367343734	0.714726924246222	0.925887766276525	0.0334417
protein_coding	HDAC1	ENSG00000116478.11	-0.0167015474584062	0.885859247737735	0.974798573807149	0.0110851
protein_coding	MARCKSL1	ENSG00000175130.6	-0.0291852949435261	0.723849862313363	0.928890905283277	0.0320353
protein_coding	FAM229A	ENSG00000225828.1	-0.0133535346302217	0.784250874773254	0.949527950740726	0.0224922
protein_coding	BSDC1	ENSG00000160058.18	0.117975619163747	0.39759986318463	0.777615553895958	0.109235
protein_coding	ZBTB8A	ENSG00000160062.14	-0.08916590508262	0.539362938714962	0.857681573783812	0.0666739
protein_coding	ZBTB8OS	ENSG00000176261.15	-0.147228109311207	0.306619562377878	0.706981173625153	0.150592
protein_coding	RBBP4	ENSG00000162521.18	-0.139281250562005	0.225187359559791	0.624529442854932	0.204447
protein_coding	SYNC	ENSG00000162520.14	-0.112137774278072	0.254731530679113	0.657441276831538	0.182143
protein_coding	KIAA1522	ENSG00000162522.10	-0.0468844180870413	0.733653243969494	0.93307039201391	0.0300856
protein_coding	YARS	ENSG00000134684.10	0.146865812988465	0.157432399268086	0.533923062765047	0.272521
protein_coding	S100PBP	ENSG00000116497.17	0.272605966612908	0.0748807196129838	0.359012502053219	0.44489
protein_coding	FNDC5	ENSG00000160097.17	-0.0370546622906533	0.537639834067615	0.856695576664838	0.0671735
protein_coding	TMEM54	ENSG00000121900.18	0.0144324611173305	0.900111139681697	0.977607075829065	0.00983566
protein_coding	RNF19B	ENSG00000116514.16	0.386265202800402	0.0454579972850183	0.267627221170098	0.57247
protein_coding	AK2	ENSG00000004455.16	-0.0360551044661002	0.748831398525662	0.937999895114852	0.0277972
protein_coding	AZIN2	ENSG00000142920.16	-0.0592237850071888	0.564935851090482	0.870997597200016	0.059983
protein_coding	TRIM62	ENSG00000116525.13	0.135240026527418	0.36416113073992	0.754301215737883	0.122455
protein_coding	ZNF362	ENSG00000160094.14	-0.885917679632095	0.00448644530910948	0.0537615469663602	1.26953
protein_coding	PHC2	ENSG00000134686.18	0.0281601305034005	0.846069542887634	0.965317615362697	0.0153298
protein_coding	ZSCAN20	ENSG00000121903.14	-0.150602839799326	0.12621954895534	0.476562485649404	0.32188
protein_coding	CSMD2	ENSG00000121904.17	0.0249860782373222	0.627651980199517	0.894030433687655	0.0486477
protein_coding	SMIM12	ENSG00000163866.8	0.0253589948962429	0.868372142808551	0.970318818170398	0.0130855
protein_coding	GJB5	ENSG00000189280.3	0.707949169888829	5.26729116227004e-05	0.00140351166121668	2.85278
protein_coding	GJB4	ENSG00000189433.5	0.0406057469082891	0.482094349702506	0.827467996601518	0.0822488
protein_coding	GJB3	ENSG00000188910.7	1.05472641623349	1.38656457672382e-08	8.0991683805103e-07	6.09156
protein_coding	ZMYM6	ENSG00000163867.16	0.000739447124569285	0.990974613706645	0.997219228309225	0.00120936
protein_coding	ZMYM1	ENSG00000197056.10	-0.118387433549824	0.380372935474879	0.767850035738914	0.114724
protein_coding	SFPQ	ENSG00000116560.10	0.069219058785078	0.397379879691819	0.777615553895958	0.109235
protein_coding	ZMYM4	ENSG00000146463.11	-0.0265975006355657	0.826319774142109	0.958568839305771	0.0183767
protein_coding	KIAA0319L	ENSG00000142687.17	-0.230130770327962	0.141971286974423	0.506912562187137	0.295067
protein_coding	NCDN	ENSG00000020129.15	0.0408238753723386	0.80599937235092	0.954915047405418	0.0200353
protein_coding	PSMB2	ENSG00000126067.11	0.111285479943013	0.338638023442576	0.734215628591911	0.134176
protein_coding	C1orf216	ENSG00000142686.7	-0.149553279094632	0.137568367417676	0.500019724911245	0.301013
protein_coding	CLSPN	ENSG00000092853.13	-0.563753586511696	0.00294629480563494	0.0386652520968568	1.41268
protein_coding	AGO4	ENSG00000134698.10	0.0311907687661739	0.791064373984314	0.951400915631384	0.0216364
protein_coding	AGO1	ENSG00000092847.11	-0.0964804195291877	0.425187137880888	0.797582345966985	0.0982245
protein_coding	AGO3	ENSG00000126070.19	-0.0548425185646754	0.684431997447635	0.916441503545323	0.0378953
protein_coding	ADPRHL2	ENSG00000116863.10	0.197394398151486	0.17503974944343	0.560209941547031	0.251649
protein_coding	TRAPPC3	ENSG00000054116.11	0.239297418815054	0.0378202159388979	0.238397002289413	0.622699
protein_coding	MAP7D1	ENSG00000116871.15	0.331043995969214	0.0129135443071715	0.116999539206399	0.931816
protein_coding	THRAP3	ENSG00000054118.14	-0.0822788837743741	0.542341433610402	0.858777509448495	0.0661193
protein_coding	SH3D21	ENSG00000214193.10	0.044910383278636	0.61405253471045	0.88756065060768	0.051802
protein_coding	EVA1B	ENSG00000142694.6	0.235066725514398	0.105722520687373	0.433453604634852	0.363057
protein_coding	STK40	ENSG00000196182.10	0.111626037348866	0.452322217522228	0.813085945097509	0.0898635
protein_coding	LSM10	ENSG00000181817.5	-0.0686372321678094	0.630884620231878	0.895871892439758	0.0477541
protein_coding	OSCP1	ENSG00000116885.18	-0.198263440591257	0.166749496963195	0.548697531874856	0.260667
protein_coding	MRPS15	ENSG00000116898.11	-0.00464219922201732	0.967422257280977	0.992488262903137	0.00327462
protein_coding	ZC3H12A	ENSG00000163874.10	2.2947860508729	4.46160099900152e-17	7.72738917210786e-15	14.112
protein_coding	MEAF6	ENSG00000163875.15	0.21368820842673	0.13257777184137	0.488955991078988	0.31073
protein_coding	SNIP1	ENSG00000163877.10	0.329676096454501	0.0542624588438697	0.298583327066355	0.524934
protein_coding	GNL2	ENSG00000134697.12	-0.00932528607523981	0.918043085977345	0.982063470671686	0.00786044
protein_coding	C1orf109	ENSG00000116922.14	-0.0220536615537572	0.883903436909537	0.974137706905303	0.0113796
protein_coding	CDCA8	ENSG00000134690.10	-0.101667601994513	0.436416528086033	0.8030337223521	0.0952662
protein_coding	MANEAL	ENSG00000185090.14	0.0258807456801232	0.848759590042242	0.965783015504189	0.0151204
protein_coding	YRDC	ENSG00000196449.3	0.171283873475739	0.198025589531767	0.589711136474127	0.229361
protein_coding	C1orf122	ENSG00000197982.13	0.0767764710635364	0.601717885890766	0.882950737223855	0.0540635
protein_coding	MTF1	ENSG00000188786.9	0.123736064272227	0.290321697622602	0.68959369679837	0.161407
protein_coding	INPP5B	ENSG00000204084.12	-0.0146379914318324	0.903709828768285	0.977897413694414	0.0097067
protein_coding	SF3A3	ENSG00000183431.11	-0.0117398809899516	0.928334650986405	0.984074293257014	0.00697211
protein_coding	FHL3	ENSG00000183386.9	-0.0279691482441978	0.824740256597645	0.95815506762514	0.0185642
protein_coding	UTP11	ENSG00000183520.11	0.233550121756715	0.0421769090178327	0.255376040577487	0.59282
protein_coding	POU3F1	ENSG00000185668.7	-0.0295323834719461	0.53651113406347	0.85638855438894	0.0673291
protein_coding	RRAGC	ENSG00000116954.7	-0.0262040867134221	0.868894905556028	0.970318818170398	0.0130855
protein_coding	MYCBP	ENSG00000214114.8	-0.19854759438791	0.207722588077494	0.602185276258129	0.22027
protein_coding	RHBDL2	ENSG00000158315.10	0.0148460524141879	0.881629299654232	0.973817998214222	0.0115222
protein_coding	AKIRIN1	ENSG00000174574.15	0.128846508064084	0.381579534815671	0.768795785325543	0.114189
protein_coding	NDUFS5	ENSG00000168653.10	0.130095824270866	0.165840318766458	0.547957308790239	0.261253
protein_coding	MACF1	ENSG00000127603.25	0.283580725876579	0.0509696030443358	0.286920724620326	0.542238
protein_coding	PABPC4	ENSG00000090621.13	-0.0929377308812296	0.343242950171466	0.736974548668259	0.132548
protein_coding	PPIE	ENSG00000084072.16	0.164511564495415	0.247910209025573	0.650911786256992	0.186478
protein_coding	TRIT1	ENSG00000043514.16	0.0800087352128138	0.584305096008048	0.876960240823593	0.0570201
protein_coding	MYCL	ENSG00000116990.10	-0.129189575417065	0.0814421306087701	0.37475456762979	0.426253
protein_coding	MFSD2A	ENSG00000168389.17	1.34186188593047	1.82565914185749e-06	6.97261356870956e-05	4.1566
protein_coding	CAP1	ENSG00000131236.16	0.376928339844142	0.00036118562163416	0.00704170135371835	2.15232
protein_coding	PPT1	ENSG00000131238.17	-0.00350913925843655	0.989237687108431	0.997090942150309	0.00126523
protein_coding	RLF	ENSG00000117000.8	0.200121636360165	0.14961841917521	0.520693073274476	0.283418
protein_coding	ZMPSTE24	ENSG00000084073.8	0.0518526678713722	0.620495071904431	0.890912625248423	0.0501649
protein_coding	SMAP2	ENSG00000084070.11	0.026230165385155	0.856920482675436	0.968203791963181	0.0140332
protein_coding	ZFP69B	ENSG00000187801.14	0.115873130007943	0.259948618651195	0.662273936418436	0.178962
protein_coding	ZFP69	ENSG00000187815.9	0.0405531440936122	0.684304918156224	0.916441503545323	0.0378953
protein_coding	EXO5	ENSG00000164002.11	-0.231368669253547	0.152926471282519	0.527155702326574	0.278061
protein_coding	ZNF684	ENSG00000117010.16	-0.0746553246413061	0.384542865807426	0.771000940395963	0.112945
protein_coding	RIMS3	ENSG00000117016.9	0.0967750439904666	0.179962317075989	0.567151482790166	0.246301
protein_coding	NFYC	ENSG00000066136.20	-0.0024392150603484	0.978096512470722	0.995034476187718	0.00216187
protein_coding	CITED4	ENSG00000179862.6	0.0784089441783612	0.33423682349547	0.729017057543568	0.137262
protein_coding	CTPS1	ENSG00000171793.14	0.117396242570122	0.42461765950078	0.797463124229494	0.0982894
protein_coding	SCMH1	ENSG00000010803.16	0.103079677221155	0.470005102964781	0.821490756313907	0.0853973
protein_coding	FOXO6	ENSG00000204060.7	-0.104495938783871	0.15240386316367	0.526609336856876	0.278511
protein_coding	HIVEP3	ENSG00000127124.15	-0.56147197204823	0.0210789723253774	0.162848180905859	0.788217
protein_coding	FOXJ3	ENSG00000198815.8	0.125211005304325	0.393008985922699	0.775292552579641	0.110534
protein_coding	PPCS	ENSG00000127125.8	-0.200374782200468	0.180083676092096	0.567151482790166	0.246301
protein_coding	PPIH	ENSG00000171960.10	0.0927913387589632	0.490092992632305	0.832280826046994	0.0797301
protein_coding	YBX1	ENSG00000065978.18	0.0606913434580254	0.670618424766188	0.911392466869743	0.0402946
protein_coding	P3H1	ENSG00000117385.15	-0.00435710250805881	0.973106614367037	0.993828919038089	0.00268837
protein_coding	C1orf50	ENSG00000164008.15	-0.0661699518219921	0.460792207800486	0.817569974411941	0.0874751
protein_coding	SVBP	ENSG00000177868.11	0.0663964850122499	0.61723247899335	0.889249304913118	0.0509765
protein_coding	ERMAP	ENSG00000164010.14	-0.218921514225941	0.161745456794545	0.540986649289348	0.266813
protein_coding	ZNF691	ENSG00000164011.17	-0.114910799768384	0.294862893987085	0.693069718468933	0.159223
protein_coding	SLC2A1	ENSG00000117394.21	0.533031299751649	7.32075840211511e-07	3.06299708987372e-05	4.51385
protein_coding	FAM183A	ENSG00000186973.10	-0.0946216109031883	0.370730520580915	0.759877680480629	0.119256
protein_coding	EBNA1BP2	ENSG00000117395.12	-0.0497269665501598	0.705552712215785	0.923017223254632	0.0347902
protein_coding	CFAP57	ENSG00000243710.7	0.02304522482053	0.462337161336277	0.818653354505926	0.0869
protein_coding	TMEM125	ENSG00000179178.10	0.226848223523391	0.132248910321746	0.488478110447858	0.311155
protein_coding	C1orf210	ENSG00000253313.5	-0.167598194568838	0.100180704999967	0.422358222749649	0.374319
protein_coding	CDC20	ENSG00000117399.13	-0.081463875284514	0.475934572616351	0.824495425264649	0.0838117
protein_coding	ELOVL1	ENSG00000066322.14	0.06327525941028	0.643806990680997	0.900517159324883	0.045508
protein_coding	MED8	ENSG00000159479.16	0.143749938264873	0.251703782092338	0.654064387126693	0.184379
protein_coding	SZT2	ENSG00000198198.16	-0.140237703582004	0.346024900480657	0.738612910957206	0.131583
protein_coding	HYI	ENSG00000178922.16	0.123536623639341	0.410020609095643	0.787829846811094	0.103568
protein_coding	PTPRF	ENSG00000142949.16	-0.0246223118030323	0.886741081578586	0.975063301917362	0.0109672
protein_coding	KDM4A	ENSG00000066135.12	-0.286169356802511	0.0389324841069287	0.243222513786558	0.613996
protein_coding	ST3GAL3	ENSG00000126091.20	-0.893919063641472	0.00747796501243346	0.0792899517553378	1.10078
protein_coding	ARTN	ENSG00000117407.16	-0.36516983605079	0.00291273758480826	0.0383600586434298	1.41612
protein_coding	IPO13	ENSG00000117408.10	-0.112185780456656	0.431529842935716	0.800677857381041	0.0965422
protein_coding	DPH2	ENSG00000132768.13	0.0796886922303304	0.573793030866034	0.872373909844807	0.0592973
protein_coding	ATP6V0B	ENSG00000117410.13	0.372426873746694	0.0362011660368093	0.232303396682618	0.633944
protein_coding	B4GALT2	ENSG00000117411.16	0.153384512488491	0.272479743481517	0.674856298496374	0.170789
protein_coding	CCDC24	ENSG00000159214.12	0.251983452580087	0.0871304584573635	0.389732185802531	0.409234
protein_coding	SLC6A9	ENSG00000196517.11	-0.28087799828285	0.0770367907856353	0.364389647110841	0.438434
protein_coding	DMAP1	ENSG00000178028.13	0.157802511003767	0.302591184641255	0.703517349794226	0.152725
protein_coding	ERI3	ENSG00000117419.15	-0.0742142205466308	0.605895619809334	0.884331996134697	0.0533847
protein_coding	RNF220	ENSG00000187147.17	0.151747646190484	0.248686644145424	0.651124428010596	0.186336
protein_coding	TMEM53	ENSG00000126106.13	-0.062867667273608	0.661203064139165	0.907539590891344	0.0421344
protein_coding	KIF2C	ENSG00000142945.12	-0.12446197084825	0.294135302364737	0.692124064569156	0.159816
protein_coding	RPS8	ENSG00000142937.11	-0.00132349550903357	0.984423932131271	0.995935044197427	0.00176899
protein_coding	PLK3	ENSG00000173846.12	0.519183219968481	0.0202894181238372	0.158640883440711	0.799585
protein_coding	BTBD19	ENSG00000222009.8	0.0158348333886332	0.577668465613433	0.874516901647737	0.0582318
protein_coding	EIF2B3	ENSG00000070785.16	-0.0473679031836728	0.741291821558182	0.935669372096238	0.0288776
protein_coding	HECTD3	ENSG00000126107.14	-0.0467608510502602	0.692385521100444	0.919652509252368	0.0363762
protein_coding	UROD	ENSG00000126088.13	0.118259497315581	0.39092514850364	0.77377058762788	0.111388
protein_coding	MUTYH	ENSG00000132781.17	-0.196708883391677	0.145582529605291	0.512757573532942	0.290088
protein_coding	TOE1	ENSG00000132773.11	0.166661960113447	0.248087487697994	0.651024660554084	0.186403
protein_coding	TESK2	ENSG00000070759.16	-0.0797263395925962	0.38136106130788	0.768656699347886	0.114268
protein_coding	CCDC163	ENSG00000280670.2	0.0755455022988319	0.405261381547934	0.784453317499217	0.105433
protein_coding	MMACHC	ENSG00000132763.14	-0.140218777672089	0.350528815000574	0.741946834016614	0.129627
protein_coding	PRDX1	ENSG00000117450.13	0.131563388428059	0.249591704663096	0.651879439059587	0.185833
protein_coding	AKR1A1	ENSG00000117448.13	0.0323329724613184	0.796153726826405	0.952925494163358	0.0209411
protein_coding	NASP	ENSG00000132780.16	-0.433290640513148	5.83198671212245e-05	0.00153747685092148	2.81319
protein_coding	GPBP1L1	ENSG00000159592.10	-0.123316484115503	0.323864296709117	0.720101313551619	0.142606
protein_coding	TMEM69	ENSG00000159596.6	0.188560869804457	0.202532102836903	0.594874311323842	0.225575
protein_coding	IPP	ENSG00000197429.10	-0.112795787718753	0.417276857980873	0.79139300268819	0.101608
protein_coding	MAST2	ENSG00000086015.20	-0.0385012463831246	0.790323175431517	0.951400915631384	0.0216364
protein_coding	PIK3R3	ENSG00000117461.14	-1.19430474791329	4.23520930842031e-06	0.00014617819053096	3.83512
protein_coding	TSPAN1	ENSG00000117472.9	-0.144239524865784	0.337423578732542	0.732520601190421	0.13518
protein_coding	POMGNT1	ENSG00000085998.13	0.180411624428098	0.226876873591882	0.626498152048772	0.20308
protein_coding	LURAP1	ENSG00000171357.5	-0.0284741401958437	0.53987135019346	0.857839104025132	0.0665942
protein_coding	RAD54L	ENSG00000085999.11	-0.0628421087305065	0.622422619854534	0.890983864417398	0.0501302
protein_coding	LRRC41	ENSG00000132128.16	0.0160303662081857	0.90155549431609	0.977607075829065	0.00983566
protein_coding	UQCRH	ENSG00000173660.11	0.0500875583975864	0.635306481401936	0.896519334851894	0.0474403
protein_coding	NSUN4	ENSG00000117481.10	-0.0193609282665984	0.890657348164872	0.975799470173236	0.0106394
protein_coding	FAAH	ENSG00000117480.15	0.0317459815655664	0.736623977889285	0.93452598263007	0.0294086
protein_coding	DMBX1	ENSG00000197587.10	0.0748408870112964	0.137335639588789	0.499539524218562	0.30143
protein_coding	MKNK1	ENSG00000079277.20	-0.0360406833488877	0.791772151154005	0.95143546332386	0.0216207
protein_coding	MOB3C	ENSG00000142961.14	-0.00401819433679601	0.9831681338014	0.995587850189232	0.00192041
protein_coding	ATPAF1	ENSG00000123472.12	-0.166502482001287	0.269753366067216	0.672802476150566	0.172112
protein_coding	EFCAB14	ENSG00000159658.10	0.0202616849109785	0.836194202734303	0.962900088884998	0.0164188
protein_coding	STIL	ENSG00000123473.15	0.0516565783657606	0.694936724495722	0.920341647671715	0.0360509
protein_coding	CMPK1	ENSG00000162368.13	0.0870691777613236	0.292789767900788	0.690342183465392	0.160936
protein_coding	FOXD2	ENSG00000186564.5	-0.0488313635825838	0.570283067321399	0.872036918489245	0.0594651
protein_coding	SPATA6	ENSG00000132122.11	-0.050602324324933	0.337931089063447	0.733316371153853	0.134709
protein_coding	FAF1	ENSG00000185104.19	-0.134009627429916	0.323740661821734	0.720101313551619	0.142606
protein_coding	CDKN2C	ENSG00000123080.10	-1.18631705800218	1.21876158315785e-05	0.000378986509000756	3.42138
protein_coding	RNF11	ENSG00000123091.4	-0.0514917455867581	0.708419727009193	0.923275163632751	0.0346688
protein_coding	EPS15	ENSG00000085832.16	0.141185419551837	0.316959398859903	0.715436400830762	0.145429
protein_coding	OSBPL9	ENSG00000117859.18	-0.187942351678086	0.157050382922535	0.533319487691858	0.273013
protein_coding	NRDC	ENSG00000078618.21	-0.0241375287683867	0.826843519349315	0.958718406951515	0.0183089
protein_coding	TXNDC12	ENSG00000117862.12	-0.0384297586769732	0.537251947164746	0.85648922497644	0.0672781
protein_coding	KTI12	ENSG00000198841.3	0.136026704076063	0.360940071524946	0.751540790415928	0.124047
protein_coding	BTF3L4	ENSG00000134717.17	-0.0479434261043424	0.694257882111406	0.91994496788923	0.0362382
protein_coding	ZFYVE9	ENSG00000157077.14	-0.115410424088931	0.428593841549902	0.799221199280232	0.097333
protein_coding	CC2D1B	ENSG00000154222.14	0.0854595635688737	0.564835288857675	0.870997597200016	0.059983
protein_coding	ORC1	ENSG00000085840.12	-0.128051699441415	0.376718413924556	0.765514430478344	0.116047
protein_coding	PRPF38A	ENSG00000134748.12	-0.0943089868609984	0.388455467415889	0.772520923159489	0.11209
protein_coding	TUT4	ENSG00000134744.13	-0.279461178373989	0.103952749859601	0.429627139056258	0.366908
protein_coding	GPX7	ENSG00000116157.5	0.0352649669846599	0.331519162643684	0.72690994321245	0.138519
protein_coding	COA7	ENSG00000162377.5	-0.0780707779906572	0.574113468437252	0.872418273951454	0.0592752
protein_coding	ZYG11B	ENSG00000162378.12	-0.33062784192451	0.023233173042575	0.173549705350629	0.760576
protein_coding	ZYG11A	ENSG00000203995.9	-0.0359760777758499	0.613005687789909	0.88707401668784	0.0520401
protein_coding	ECHDC2	ENSG00000121310.16	-0.0193784798798077	0.638923363478258	0.897977306945522	0.0467346
protein_coding	SCP2	ENSG00000116171.17	-0.115501191751481	0.31629147115075	0.714986794260678	0.145702
protein_coding	CPT2	ENSG00000157184.6	-0.051917436767016	0.708219002385123	0.923275163632751	0.0346688
protein_coding	C1orf123	ENSG00000162384.13	-0.0580211304045653	0.681147466783719	0.915758779469581	0.0382189
protein_coding	MAGOH	ENSG00000162385.10	0.0939215753244933	0.414516644550289	0.790308798246587	0.102203
protein_coding	LRP8	ENSG00000157193.16	0.63062145034777	8.84455290368189e-05	0.00217392104786042	2.66276
protein_coding	NDC1	ENSG00000058804.11	0.00134055904815317	0.991188604466909	0.997219228309225	0.00120936
protein_coding	YIPF1	ENSG00000058799.14	0.291137969331171	0.0792230603324944	0.369852533573949	0.431971
protein_coding	HSPB11	ENSG00000081870.11	-0.0231890066703905	0.823323986836545	0.95815506762514	0.0185642
protein_coding	LRRC42	ENSG00000116212.14	0.0859000633289606	0.48873237444471	0.831354251960058	0.0802139
protein_coding	TMEM59	ENSG00000116209.11	0.0205065673200266	0.863006337878768	0.96937937318327	0.0135062
protein_coding	TCEANC2	ENSG00000116205.13	-0.0444331057493439	0.732473200891837	0.932564862971338	0.030321
protein_coding	CYB5RL	ENSG00000215883.10	-0.46367984648978	0.0306852529279457	0.20908364243447	0.67968
protein_coding	MRPL37	ENSG00000116221.15	0.0514637699476336	0.668431093142021	0.910596409164066	0.0406741
protein_coding	SSBP3	ENSG00000157216.15	-0.855430882720935	6.47627675867102e-05	0.00168055997073876	2.77455
protein_coding	ACOT11	ENSG00000162390.17	-0.132551246233321	0.376203314908741	0.765169455163892	0.116242
protein_coding	TTC4	ENSG00000243725.6	0.0126925576778642	0.878865440379906	0.973292855191729	0.0117565
protein_coding	PARS2	ENSG00000162396.5	0.141804396779299	0.31265582563375	0.711809588625641	0.147636
protein_coding	TTC22	ENSG00000006555.10	-0.106886971375186	0.314357134887774	0.713011957385929	0.146903
protein_coding	DHCR24	ENSG00000116133.12	0.0684955192557381	0.569102454927525	0.872036918489245	0.0594651
protein_coding	PCSK9	ENSG00000169174.10	0.0550040686185776	0.661900431856493	0.90788095467977	0.0419711
protein_coding	USP24	ENSG00000162402.13	-0.136527695041498	0.36321414541608	0.753717955454754	0.122791
protein_coding	PLPP3	ENSG00000162407.8	0.240785661765069	0.146641840097113	0.514818508298871	0.288346
protein_coding	OMA1	ENSG00000162600.11	-0.158725377530393	0.273022110038851	0.675301283465408	0.170502
protein_coding	TACSTD2	ENSG00000184292.6	0.102161169413126	0.442512388464439	0.807253156910939	0.0929902
protein_coding	MYSM1	ENSG00000162601.9	-0.079082001173624	0.581363023191665	0.875904726196854	0.0575431
protein_coding	JUN	ENSG00000177606.6	1.82535025475487	1.71519238208602e-29	6.72310277136085e-27	26.1724
protein_coding	FGGY	ENSG00000172456.17	-0.709487329283425	0.00453335683074345	0.0542050311976452	1.26596
protein_coding	HOOK1	ENSG00000134709.10	-0.300597108605039	0.0691471102964132	0.344348447965588	0.463002
protein_coding	CYP2J2	ENSG00000134716.10	-0.0776729648678179	0.299162495432406	0.698342043733108	0.155932
protein_coding	NFIA	ENSG00000162599.15	-0.246597783637697	0.132677711494806	0.489029199743346	0.310665
protein_coding	TM2D1	ENSG00000162604.12	-0.0838462571657694	0.521645011063746	0.847779862498035	0.0717169
protein_coding	PATJ	ENSG00000132849.20	-0.073822485404526	0.607984079731224	0.884799498543877	0.0531551
protein_coding	KANK4	ENSG00000132854.18	-0.100386715686007	0.122980148442079	0.470104900953993	0.327805
protein_coding	USP1	ENSG00000162607.12	-0.325621961088563	0.025396909192152	0.184800665567711	0.733296
protein_coding	DOCK7	ENSG00000116641.17	0.219153171570542	0.164849235643871	0.545893589354261	0.262892
protein_coding	ATG4C	ENSG00000125703.14	-0.0793966189284009	0.564781270672829	0.870997597200016	0.059983
protein_coding	FOXD3	ENSG00000187140.5	-0.0124660783349201	0.763047695522082	0.942656174752553	0.0256467
protein_coding	ALG6	ENSG00000088035.16	-0.235850249013074	0.144514052442501	0.510927322841456	0.291641
protein_coding	ITGB3BP	ENSG00000142856.16	-0.0321311555233547	0.817647321439334	0.957402370211168	0.0189055
protein_coding	EFCAB7	ENSG00000203965.12	-0.233013934777199	0.0742802548815133	0.357349160232754	0.446907
protein_coding	PGM1	ENSG00000079739.16	0.317484240290522	0.0366205769313475	0.233397185427718	0.631904
protein_coding	ROR1	ENSG00000185483.11	0.060485345714059	0.233827140269147	0.633476765061648	0.198269
protein_coding	CACHD1	ENSG00000158966.14	-0.177753308138807	0.112614888319019	0.448310500600934	0.348421
protein_coding	RAVER2	ENSG00000162437.14	-0.273988375750719	0.0972631533351108	0.415348531467375	0.381587
protein_coding	JAK1	ENSG00000162434.11	0.20372302908612	0.116563149781023	0.45706613618558	0.340021
protein_coding	AK4	ENSG00000162433.14	0.99535337894421	9.06127206549059e-06	0.000289009951639148	3.53909
protein_coding	DNAJC6	ENSG00000116675.15	-0.292069895346297	0.0365252817406302	0.233195058519797	0.632281
protein_coding	LEPROT	ENSG00000213625.8	0.0390180324014698	0.718710083985586	0.926936245645969	0.0329501
protein_coding	LEPR	ENSG00000116678.19	-0.0578163331935992	0.277401968395389	0.679030783771456	0.168111
protein_coding	PDE4B	ENSG00000184588.17	-0.041415039492047	0.466957320195409	0.819913861170649	0.0862318
protein_coding	SGIP1	ENSG00000118473.21	0.0338703375744383	0.254262470178779	0.656822666200645	0.182552
protein_coding	MIER1	ENSG00000198160.14	-0.134290563660325	0.358347638933243	0.749584179632022	0.12518
protein_coding	SLC35D1	ENSG00000116704.7	-0.705069425658744	1.94774678357974e-07	9.41937933162995e-06	5.02598
protein_coding	SERBP1	ENSG00000142864.14	-0.0865585952217401	0.482753607825189	0.828030284264877	0.0819538
protein_coding	GADD45A	ENSG00000116717.12	0.0149506535389473	0.911870973394504	0.979891884312065	0.00882184
protein_coding	GNG12	ENSG00000172380.5	0.273158187113415	0.0638635543272755	0.328582950502511	0.483355
protein_coding	WLS	ENSG00000116729.13	-0.37970367160137	0.00630764366836274	0.0703762939627439	1.15257
protein_coding	DEPDC1	ENSG00000024526.16	-0.348835851592987	0.00762234427019341	0.0801356435791652	1.09617
protein_coding	LRRC7	ENSG00000033122.18	-0.130909877855016	0.0247269413566533	0.181253834403224	0.741713
protein_coding	LRRC40	ENSG00000066557.5	-0.138656458121046	0.344886579960757	0.737485014187411	0.132247
protein_coding	SRSF11	ENSG00000116754.13	0.051394289096217	0.677254422168886	0.914145301367226	0.0389848
protein_coding	ANKRD13C	ENSG00000118454.12	-0.0275094518494871	0.842545354303052	0.9642777480057	0.0157979
protein_coding	HHLA3	ENSG00000197568.13	-0.280033975912545	0.0807061171091102	0.372749647857425	0.428583
protein_coding	CTH	ENSG00000116761.11	0.505643017450177	0.0220642317974298	0.167250245609525	0.776633
protein_coding	ZRANB2	ENSG00000132485.13	-0.102575545957405	0.416777437412	0.79139300268819	0.101608
protein_coding	NEGR1	ENSG00000172260.14	-0.00348361436114941	0.946190980151543	0.987939217610668	0.00526977
protein_coding	LRRIQ3	ENSG00000162620.15	-0.00713805237141852	0.896250353223863	0.97655083600476	0.0103051
protein_coding	FPGT	ENSG00000254685.6	-0.269396856225937	0.0882765001302678	0.392970253867406	0.40564
protein_coding	CRYZ	ENSG00000116791.13	-0.0573570725251905	0.661819779215253	0.90788095467977	0.0419711
protein_coding	TYW3	ENSG00000162623.15	0.0648857506915973	0.621481346488767	0.890983864417398	0.0501302
protein_coding	LHX8	ENSG00000162624.14	-0.0626229955666224	0.486820759948323	0.830036082810241	0.080903
protein_coding	SLC44A5	ENSG00000137968.16	-0.000741471280864356	0.992342560603661	0.997510688977536	0.00108244
protein_coding	ACADM	ENSG00000117054.13	-0.0150109918649451	0.911785147841117	0.979872999790291	0.00883021
protein_coding	RABGGTB	ENSG00000137955.15	-0.010341590166545	0.933404591957641	0.98501151888219	0.00655869
protein_coding	ST6GALNAC3	ENSG00000184005.10	-0.00884278752101987	0.832150340964664	0.960991730823887	0.0172803
protein_coding	ST6GALNAC5	ENSG00000117069.14	-0.0903713337855723	0.409147743614989	0.787676830961001	0.103652
protein_coding	PIGK	ENSG00000142892.14	-0.20947733221052	0.142695910767045	0.508043232603755	0.294099
protein_coding	AK5	ENSG00000154027.18	0.0547592742478425	0.415112859431073	0.790308798246587	0.102203
protein_coding	AC118549.1	ENSG00000036549.12	-0.0634906120430843	0.551906990027394	0.864129178813229	0.0634213
protein_coding	USP33	ENSG00000077254.14	-0.115357872916094	0.339865591655379	0.735051254204569	0.133682
protein_coding	MIGA1	ENSG00000180488.15	-0.0297595910830488	0.824899566788824	0.958178288908295	0.0185537
protein_coding	NEXN	ENSG00000162614.18	-0.0387338064582037	0.631402652865176	0.895992451189221	0.0476956
protein_coding	FUBP1	ENSG00000162613.16	0.114861079781234	0.363938259280025	0.754091209673096	0.122576
protein_coding	DNAJB4	ENSG00000162616.8	-0.734069501502745	0.000699621286140177	0.0121272330751655	1.91624
protein_coding	PTGFR	ENSG00000122420.9	0.0449616571040488	0.35635341247823	0.747825559782304	0.1262
protein_coding	IFI44L	ENSG00000137959.15	-2.57197419711052	5.45509505757792e-21	1.31054259488102e-18	17.8825
protein_coding	IFI44	ENSG00000137965.10	-0.263250916624291	0.101268012659962	0.424300154309459	0.372327
protein_coding	ADGRL2	ENSG00000117114.19	-1.46524232177946	0.000109265040456756	0.00256617939808801	2.59071
protein_coding	TTLL7	ENSG00000137941.16	-0.11969084864048	0.414341860102793	0.790308798246587	0.102203
protein_coding	PRKACB	ENSG00000142875.19	-0.356039892435766	0.0357615940003727	0.230393141278353	0.63753
protein_coding	SAMD13	ENSG00000203943.8	-2.74008559357303	0.000821812623770718	0.0138315243288868	1.85913
protein_coding	RPF1	ENSG00000117133.10	0.0711584823013684	0.453878318511678	0.814073282071961	0.0893365
protein_coding	GNG5	ENSG00000174021.10	0.392755091246085	0.0328892481802901	0.218564943843554	0.660419
protein_coding	SPATA1	ENSG00000122432.17	-0.0922283075008434	0.0684457198293102	0.342688738439521	0.4651
protein_coding	CTBS	ENSG00000117151.12	-0.011936259315087	0.94673789130307	0.988104354716821	0.00519719
protein_coding	SSX2IP	ENSG00000117155.16	-0.255693393201003	0.0697066718555771	0.345747877885055	0.46124
protein_coding	LPAR3	ENSG00000171517.5	-0.380988020502409	0.00792663818853933	0.0824492149569088	1.08381
protein_coding	MCOLN2	ENSG00000153898.12	-0.0194589510350156	0.841279760077485	0.964060780608873	0.0158956
protein_coding	WDR63	ENSG00000162643.12	-0.0961379450073288	0.132140878985567	0.488478110447858	0.311155
protein_coding	MCOLN3	ENSG00000055732.12	0.0454141347687382	0.737426297893693	0.934863140778479	0.029252
protein_coding	SYDE2	ENSG00000097096.8	-1.94987140267031	9.30352276824959e-05	0.00225872466389557	2.64614
protein_coding	C1orf52	ENSG00000162642.13	0.166148847960079	0.257384568146508	0.659852520231021	0.180553
protein_coding	BCL10	ENSG00000142867.13	0.852247407631855	2.4418474378167e-06	9.07015401154108e-05	4.04239
protein_coding	DDAH1	ENSG00000153904.19	-0.0241871587888505	0.867601148219705	0.970114553214755	0.013177
protein_coding	CYR61	ENSG00000142871.16	1.3721366251965	3.33090841211939e-06	0.000118693494733297	3.92557
protein_coding	ZNHIT6	ENSG00000117174.10	0.0939538603082137	0.495310172269397	0.834793722152964	0.0784208
protein_coding	ODF2L	ENSG00000122417.15	-0.0678386123100608	0.611529108420839	0.886149048538612	0.0524932
protein_coding	CLCA2	ENSG00000137975.7	-0.56848374431203	0.00090095208331557	0.0149334316516379	1.82584
protein_coding	CLCA4	ENSG00000016602.9	-0.168615250492488	0.159026269125677	0.536852825996552	0.270145
protein_coding	SH3GLB1	ENSG00000097033.14	0.197358240426289	0.0458688012290646	0.268770965502327	0.570618
protein_coding	SELENOF	ENSG00000183291.16	0.225396031533319	0.0312099362331627	0.211088859742367	0.675535
protein_coding	HS2ST1	ENSG00000153936.16	-0.148796597958698	0.19130124142874	0.581850158734028	0.235189
protein_coding	LMO4	ENSG00000143013.12	0.133310879568792	0.303709761379252	0.70449343976094	0.152123
protein_coding	PKN2	ENSG00000065243.19	-0.0211020821970321	0.876950231094462	0.972962697144467	0.0119038
protein_coding	GTF2B	ENSG00000137947.11	-0.231349952134695	0.0759592701132731	0.361243080567434	0.4422
protein_coding	KYAT3	ENSG00000137944.17	0.0160996739312749	0.904890181794943	0.977973428903466	0.00967294
protein_coding	RBMXL1	ENSG00000213516.9	-0.214273747616849	0.0803313877604149	0.372288743214493	0.42912
protein_coding	GBP3	ENSG00000117226.11	1.33692557618052	3.1654304642872e-06	0.000113612257266404	3.94457
protein_coding	GBP1	ENSG00000117228.9	1.97693172136453	9.55137750760375e-12	9.06164127234126e-10	9.04279
protein_coding	GBP2	ENSG00000162645.12	1.68489061071996	2.31724527091397e-06	8.69404743331577e-05	4.06078
protein_coding	GBP4	ENSG00000162654.8	0.263000778472157	0.10926265906826	0.441217811552341	0.355347
protein_coding	GBP5	ENSG00000154451.14	0.0823658700845993	0.162406762366839	0.54177884753629	0.266178
protein_coding	GBP6	ENSG00000183347.14	-0.842601267204087	0.00141268296949216	0.0213866806147514	1.66986
protein_coding	LRRC8B	ENSG00000197147.13	-0.0678054666725829	0.635741155298913	0.896712258123753	0.0473469
protein_coding	LRRC8C	ENSG00000171488.14	0.453397533601226	0.00119105391843643	0.0186156853254047	1.73012
protein_coding	LRRC8D	ENSG00000171492.14	0.702221689164734	7.8037526636026e-06	0.00025323942467181	3.59647
protein_coding	ZNF326	ENSG00000162664.16	0.0464502120142505	0.735554149884276	0.934181366177208	0.0295688
protein_coding	ZNF644	ENSG00000122482.20	-0.100399351609517	0.469638437245994	0.82123321469583	0.0855335
protein_coding	CDC7	ENSG00000097046.12	-0.422770209479368	0.0238194089667651	0.176512485850729	0.753225
protein_coding	TGFBR3	ENSG00000069702.10	0.68824831660232	0.00110730301647868	0.0176776832051982	1.75257
protein_coding	EPHX4	ENSG00000172031.6	0.227302009560155	0.147427989249135	0.516570195216623	0.286871
protein_coding	BTBD8	ENSG00000189195.12	-0.378617156686713	0.0421951369808522	0.255382594607799	0.592809
protein_coding	GLMN	ENSG00000174842.16	-0.202448075424679	0.1963595999067	0.587615563907265	0.230907
protein_coding	RPAP2	ENSG00000122484.8	-0.490266844205067	0.00673495870500659	0.0739926277063446	1.13081
protein_coding	GFI1	ENSG00000162676.11	-0.0459720432804612	0.577262262027467	0.874168502734763	0.0584048
protein_coding	EVI5	ENSG00000067208.14	0.0879546951869305	0.495655466568818	0.834793722152964	0.0784208
protein_coding	RPL5	ENSG00000122406.13	0.0453357859860579	0.679378362416476	0.91502677543979	0.0385662
protein_coding	FAM69A	ENSG00000154511.11	-0.737723724306143	0.00145230762603505	0.0218727220321457	1.6601
protein_coding	MTF2	ENSG00000143033.17	-0.0271319510911576	0.813147223650051	0.956230058463345	0.0194376
protein_coding	TMED5	ENSG00000117500.12	0.602135594701628	9.05909430573315e-05	0.00221205261776877	2.6552
protein_coding	CCDC18	ENSG00000122483.17	-0.155912007022662	0.287322880043851	0.688390045069956	0.162165
protein_coding	DR1	ENSG00000117505.12	-0.161175445502602	0.100177125523085	0.422358222749649	0.374319
protein_coding	FNBP1L	ENSG00000137942.16	0.0407428186747341	0.782576465259979	0.949394022653671	0.0225535
protein_coding	BCAR3	ENSG00000137936.17	1.22164084550576	9.41543805525136e-18	1.67344182063743e-15	14.7764
protein_coding	DNTTIP2	ENSG00000067334.13	-0.0424167261380215	0.717148603320422	0.926413995974954	0.0331949
protein_coding	GCLM	ENSG00000023909.9	0.575384877037782	1.9419150394005e-08	1.10823082420959e-06	5.95537
protein_coding	ARHGAP29	ENSG00000137962.12	-0.062539901175552	0.664613015122296	0.908950201795811	0.0414599
protein_coding	ABCD3	ENSG00000117528.12	-0.156913810114018	0.226827207015467	0.626477146021765	0.203095
protein_coding	F3	ENSG00000117525.13	2.4477830289091	6.42994584125854e-48	6.38493622036973e-45	44.1948
protein_coding	SLC44A3	ENSG00000143036.16	0.00806097460354384	0.936445713846674	0.985848500972641	0.00618982
protein_coding	CNN3	ENSG00000117519.15	-0.120543243850052	0.323452910536647	0.719935938695444	0.142706
protein_coding	ALG14	ENSG00000172339.9	-0.318285075578438	0.040141130662671	0.246862981511348	0.607544
protein_coding	TMEM56	ENSG00000152078.9	-0.0366170209134696	0.760793408009245	0.941407185672625	0.0262225
protein_coding	RWDD3	ENSG00000122481.16	-0.0044987338051279	0.934549067068287	0.985215397691425	0.00646881
protein_coding	PTBP2	ENSG00000117569.18	-0.0974949998856769	0.455068266630783	0.814245438144296	0.0892447
protein_coding	DPYD	ENSG00000188641.13	-0.18575570495604	0.221989871335491	0.621296342266466	0.206701
protein_coding	SNX7	ENSG00000162627.16	0.154700098490254	0.228550704678196	0.627502341798315	0.202385
protein_coding	PLPPR5	ENSG00000117598.11	-0.0456042682591151	0.502145260434109	0.838129092116821	0.0766891
protein_coding	PALMD	ENSG00000099260.10	-0.962560212464918	2.76836999706078e-06	0.000101563721936503	3.99326
protein_coding	FRRS1	ENSG00000156869.13	-0.172858469581144	0.135255680548799	0.494675271234012	0.30568
protein_coding	AGL	ENSG00000162688.16	-0.177061697337684	0.196686542949166	0.587928167214095	0.230676
protein_coding	SLC35A3	ENSG00000117620.14	0.0787066150968303	0.540685594073214	0.858063489837641	0.0664806
protein_coding	AC118553.2	ENSG00000283761.1	0.029744188581516	0.558955200106879	0.868366148011218	0.0612971
protein_coding	MFSD14A	ENSG00000156875.13	-0.0227532525034723	0.804089763256642	0.954488956694932	0.0202291
protein_coding	SASS6	ENSG00000156876.9	-0.317539820547412	0.0763751163075592	0.362390641750514	0.440823
protein_coding	TRMT13	ENSG00000122435.9	-0.159670195896592	0.28040984577642	0.681826394024112	0.166326
protein_coding	DBT	ENSG00000137992.14	-0.296104198895636	0.0649173151041531	0.332397184075751	0.478343
protein_coding	RTCA	ENSG00000137996.12	-0.079819299273804	0.490995638148466	0.832976887243883	0.079367
protein_coding	CDC14A	ENSG00000079335.19	0.138307575693646	0.244978289865975	0.647517282096146	0.188749
protein_coding	EXTL2	ENSG00000162694.13	-0.0846788508618507	0.554190997153928	0.865451342273827	0.0627573
protein_coding	SLC30A7	ENSG00000162695.11	0.575343003696426	7.78787995107913e-07	3.24023664445038e-05	4.48942
protein_coding	DPH5	ENSG00000117543.20	-0.225471824570736	0.0972496461797707	0.415348531467375	0.381587
protein_coding	S1PR1	ENSG00000170989.9	-0.047944234882586	0.465907421656356	0.819359649354523	0.0865254
protein_coding	COL11A1	ENSG00000060718.21	0.00320464853712597	0.957319340020453	0.990364742992405	0.00420483
protein_coding	RNPC3	ENSG00000185946.15	-0.0876086147162571	0.513768172193671	0.843962792330537	0.0736767
protein_coding	PRMT6	ENSG00000198890.8	-0.31188502842991	0.0617644119996782	0.322129459498901	0.49197
protein_coding	NTNG1	ENSG00000162631.18	-0.101505100522476	0.323217637806234	0.719935938695444	0.142706
protein_coding	VAV3	ENSG00000134215.15	-1.93687154394419	2.86960132422823e-14	3.85069474994409e-12	11.4145
protein_coding	SLC25A24	ENSG00000085491.16	0.214842729450767	0.0531923415332809	0.294973911816165	0.530216
protein_coding	FAM102B	ENSG00000162636.15	-0.150491202070895	0.153264595599266	0.527344918330113	0.277905
protein_coding	HENMT1	ENSG00000162639.15	-0.196666240179112	0.206986051518167	0.601858489682103	0.220506
protein_coding	PRPF38B	ENSG00000134186.11	0.256324586348358	0.10203648332817	0.425366196242117	0.371237
protein_coding	STXBP3	ENSG00000116266.10	-0.0850769764940865	0.555293544294321	0.866083491336535	0.0624402
protein_coding	AKNAD1	ENSG00000162641.18	-0.0342406885137578	0.442712624772059	0.807420661929695	0.0929001
protein_coding	GPSM2	ENSG00000121957.13	-0.0767384060446795	0.529253787520635	0.8525181318395	0.0692964
protein_coding	CLCC1	ENSG00000121940.15	-0.397688049606989	0.0205775257928216	0.160340236596025	0.794957
protein_coding	WDR47	ENSG00000085433.15	-0.239062956810143	0.109849676492613	0.442219170637156	0.354362
protein_coding	TAF13	ENSG00000197780.9	0.152927241354241	0.157077716851573	0.533319487691858	0.273013
protein_coding	TMEM167B	ENSG00000215717.5	0.229014619597779	0.0801283090052826	0.371694538347457	0.429814
protein_coding	KIAA1324	ENSG00000116299.16	-0.347043228197946	0.0445022279758685	0.264403943239155	0.577732
protein_coding	SARS	ENSG00000031698.12	0.000726983506308968	0.992806873287304	0.997566583288013	0.00105811
protein_coding	CELSR2	ENSG00000143126.7	-0.886239402797099	0.00033052638055777	0.00656425391787732	2.18281
protein_coding	PSRC1	ENSG00000134222.16	-0.149321348173753	0.251328404003548	0.653496575490977	0.184757
protein_coding	SORT1	ENSG00000134243.11	0.018882867957314	0.864445111976357	0.969513113162623	0.0134463
protein_coding	PSMA5	ENSG00000143106.12	0.0920625326754961	0.425213312884658	0.797582345966985	0.0982245
protein_coding	ATXN7L2	ENSG00000162650.16	0.0451973696049351	0.74869616438423	0.937999895114852	0.0277972
protein_coding	CYB561D1	ENSG00000174151.14	-0.202862284121966	0.168583525355882	0.551212924368999	0.258681
protein_coding	GNAI3	ENSG00000065135.10	0.287852762720237	0.00127563464501103	0.0195077803259131	1.70979
protein_coding	AMPD2	ENSG00000116337.15	0.433436478633387	0.0105362813273065	0.101584339590831	0.993173
protein_coding	GSTM4	ENSG00000168765.16	-0.151693145455556	0.224628255758469	0.624107045238274	0.204741
protein_coding	GSTM3	ENSG00000134202.10	0.0111968926894168	0.908821952898847	0.979565804909736	0.00896638
protein_coding	CSF1	ENSG00000184371.13	0.114973706057384	0.308962961163538	0.709020074865585	0.149341
protein_coding	AHCYL1	ENSG00000168710.17	-0.00734288260808639	0.929914470233339	0.984107325350759	0.00695754
protein_coding	STRIP1	ENSG00000143093.14	-0.076233440074661	0.568282380814213	0.871782028027131	0.0595921
protein_coding	SLC6A17	ENSG00000197106.6	-0.0169852216484678	0.471477973418684	0.82225166485636	0.0849952
protein_coding	KCNC4	ENSG00000116396.14	0.362360023987418	0.058333466831627	0.311313861862087	0.506802
protein_coding	RBM15	ENSG00000162775.14	0.405061313541551	0.00297002111559338	0.0388738704013738	1.41034
protein_coding	LAMTOR5	ENSG00000134248.13	0.157414450663239	0.127329077855338	0.478571922333812	0.320053
protein_coding	LRIF1	ENSG00000121931.15	0.0132373505635632	0.929737051133494	0.984107325350759	0.00695754
protein_coding	DRAM2	ENSG00000156171.14	-0.118626168945386	0.445103223896875	0.809119588620323	0.0919873
protein_coding	CEPT1	ENSG00000134255.13	-0.140922754067322	0.342904063718574	0.736919232302688	0.13258
protein_coding	DENND2D	ENSG00000162777.16	-0.0960324859069693	0.472594438549555	0.823204519234889	0.0844923
protein_coding	PIFO	ENSG00000173947.13	0.0326624344539766	0.651410405137891	0.903674954319539	0.0439878
protein_coding	WDR77	ENSG00000116455.13	-0.177845376926512	0.221087264686059	0.619924118451009	0.207661
protein_coding	ATP5PB	ENSG00000116459.10	-0.0499286737771718	0.651862371803481	0.904115118085337	0.0437763
protein_coding	RAP1A	ENSG00000116473.14	-0.0812293745991038	0.46824975993631	0.820302944387634	0.0860257
protein_coding	DDX20	ENSG00000064703.11	0.0376241681659027	0.793149820960121	0.951664780344853	0.021516
protein_coding	CTTNBP2NL	ENSG00000143079.14	0.364774692140143	0.0361711105728051	0.232303396682618	0.633944
protein_coding	WNT2B	ENSG00000134245.17	-0.137120903521536	0.00442470618906202	0.053365181122331	1.27274
protein_coding	ST7L	ENSG00000007341.18	-0.0805315646741068	0.579836046789905	0.875839967238173	0.0575752
protein_coding	CAPZA1	ENSG00000116489.12	0.0923360436326592	0.428573695320262	0.799221199280232	0.097333
protein_coding	MOV10	ENSG00000155363.18	0.0103640517198836	0.945845219714891	0.987756050455956	0.0053503
protein_coding	RHOC	ENSG00000155366.16	0.504583872510315	0.000105332873377208	0.00249407328030611	2.60309
protein_coding	PPM1J	ENSG00000155367.15	0.042596183928785	0.494499299672747	0.834451301757624	0.078599
protein_coding	SLC16A1	ENSG00000155380.11	0.453837393641351	0.000295607157795374	0.00597550557848266	2.22363
protein_coding	LRIG2	ENSG00000198799.11	-0.298856853191346	0.0892039292770412	0.39556193110495	0.402786
protein_coding	MAGI3	ENSG00000081026.18	-0.676892433035164	0.00122747778454616	0.0189677275955831	1.72198
protein_coding	PHTF1	ENSG00000116793.15	-0.31650158550488	0.0556190380094662	0.302462786108433	0.519328
protein_coding	RSBN1	ENSG00000081019.13	0.526978621048678	0.000111820335335825	0.00261060171602995	2.58326
protein_coding	AP4B1	ENSG00000134262.12	0.0283561656543783	0.849777679470799	0.965783015504189	0.0151204
protein_coding	DCLRE1B	ENSG00000118655.5	-0.0103897522853111	0.945161872507937	0.987457816581729	0.00548145
protein_coding	HIPK1	ENSG00000163349.21	0.0133882416257438	0.90296642753831	0.977712955055245	0.00978863
protein_coding	TRIM33	ENSG00000197323.11	-0.0378259171113028	0.726536897269711	0.929953721420025	0.0315387
protein_coding	BCAS2	ENSG00000116752.5	0.0729036851000387	0.475235640737303	0.824299281900681	0.0839151
protein_coding	DENND2C	ENSG00000175984.14	-0.180238242066148	0.245305808433994	0.647696722153689	0.188628
protein_coding	NRAS	ENSG00000213281.4	0.509231991298439	0.0012921222747543	0.0197396525974003	1.70466
protein_coding	CSDE1	ENSG00000009307.15	0.0177278351111967	0.807507138937187	0.955271132909967	0.0198733
protein_coding	SIKE1	ENSG00000052723.11	-0.194347183602572	0.12596745272686	0.476093683929609	0.322308
protein_coding	TSPAN2	ENSG00000134198.9	0.0508319421656378	0.449345431948433	0.810927475882513	0.091018
protein_coding	NGF	ENSG00000134259.3	-0.0289818803129939	0.574966174916446	0.873124093179607	0.058924
protein_coding	VANGL1	ENSG00000173218.14	-0.184815193045932	0.1265113581439	0.476815596106858	0.32165
protein_coding	CASQ2	ENSG00000118729.11	0.0135711226597962	0.763798917321088	0.942862199745825	0.0255518
protein_coding	NHLH2	ENSG00000177551.5	-0.161003686404919	0.0530174980412001	0.294333072427758	0.531161
protein_coding	SLC22A15	ENSG00000163393.12	0.456451596072319	0.0196624979247839	0.154949409886227	0.80981
protein_coding	MAB21L3	ENSG00000173212.4	-0.779458115141366	0.0110878121656538	0.104655892699836	0.980236
protein_coding	ATP1A1	ENSG00000163399.15	0.101088595029262	0.412604069949021	0.789822962755921	0.10247
protein_coding	CD58	ENSG00000116815.15	-0.18292876033633	0.172105897958282	0.556323443440417	0.254673
protein_coding	IGSF3	ENSG00000143061.17	-0.112665105437401	0.261189403069808	0.662571327078122	0.178767
protein_coding	PTGFRN	ENSG00000134247.9	0.0170507850030608	0.847765462873482	0.965598277544346	0.0152035
protein_coding	CD101	ENSG00000134256.12	0.0616125934910038	0.505187411779746	0.839068521237659	0.0762026
protein_coding	TTF2	ENSG00000116830.11	-0.354948571702467	0.0289054810442597	0.20194518768961	0.694766
protein_coding	TRIM45	ENSG00000134253.9	-0.201628650414799	0.0325487815770813	0.217113345987741	0.663313
protein_coding	VTCN1	ENSG00000134258.16	-7.66070865369335	2.97499722273748e-06	0.00010781650518899	3.96731
protein_coding	MAN1A2	ENSG00000198162.12	-0.0664651519315283	0.648300582371138	0.902007881272859	0.0447897
protein_coding	TENT5C	ENSG00000183508.4	-1.361046594578	0.00174360326098177	0.0254617358552191	1.59411
protein_coding	GDAP2	ENSG00000196505.10	0.10279036090934	0.478376414020647	0.825630934295874	0.083214
protein_coding	WDR3	ENSG00000065183.15	-0.25806695146539	0.0377485694603299	0.238381585859312	0.622727
protein_coding	SPAG17	ENSG00000155761.13	-0.173865208872334	0.0783961195054434	0.367782740168057	0.434409
protein_coding	WARS2	ENSG00000116874.11	0.0006581568506782	0.996526228281084	0.998873810515273	0.000489373
protein_coding	ZNF697	ENSG00000143067.4	0.537399043250787	0.00530531917146084	0.0617365070772729	1.20946
protein_coding	PHGDH	ENSG00000092621.12	-0.212583913776745	0.127665096125716	0.478966390281022	0.319695
protein_coding	NOTCH2	ENSG00000134250.19	0.0837414452892973	0.555583316872574	0.866172650703055	0.0623955
protein_coding	SEC22B	ENSG00000265808.3	0.0700374162021966	0.594607976854605	0.880690630728233	0.0551766
protein_coding	NBPF26	ENSG00000273136.6	0.0320003377235184	0.682250399187227	0.916326494390871	0.0379498
protein_coding	SRGAP2C	ENSG00000171943.11	-0.0143209645428543	0.909649008392821	0.979565804909736	0.00896638
protein_coding	FAM72C	ENSG00000263513.5	-0.0794496695838461	0.203344585003266	0.595637678195407	0.225018
protein_coding	NBPF15	ENSG00000266338.6	0.0100554164014223	0.893678820216556	0.97655083600476	0.0103051
protein_coding	SRGAP2B	ENSG00000196369.11	-0.0771799772723292	0.431963729726093	0.800697957603577	0.0965313
protein_coding	FAM72D	ENSG00000215784.5	-0.101973066980832	0.331311306462742	0.72690994321245	0.138519
protein_coding	NBPF20	ENSG00000162825.16	-0.00852601186374654	0.911246476385734	0.979719472274985	0.00889826
protein_coding	GPR89A	ENSG00000117262.18	-0.00679819667327837	0.933855875247837	0.985151527666103	0.00649696
protein_coding	RNF115	ENSG00000265491.4	-0.426998511017261	0.000272604658299836	0.00557753624364842	2.25356
protein_coding	POLR3C	ENSG00000186141.8	-0.193693416596522	0.216839643754407	0.614951345684547	0.211159
protein_coding	NUDT17	ENSG00000186364.11	-0.0228167149503939	0.654028409677575	0.905113324286131	0.043297
protein_coding	PIAS3	ENSG00000131788.15	-0.116139648454238	0.410441802666047	0.788294285644346	0.103312
protein_coding	PEX11B	ENSG00000131779.10	-0.290899433607873	0.0945161721003566	0.409130596755249	0.388138
protein_coding	RBM8A	ENSG00000265241.6	0.093273322289844	0.339459868962625	0.734765406199322	0.133851
protein_coding	LIX1L	ENSG00000271601.3	0.29311729531969	0.0877430692022935	0.391393820345689	0.407386
protein_coding	POLR3GL	ENSG00000121851.12	-0.26648557752012	0.101913568720232	0.425308989312119	0.371295
protein_coding	TXNIP	ENSG00000265972.5	-0.541928829005463	0.000789131997778327	0.013402646644137	1.87281
protein_coding	NBPF12	ENSG00000268043.7	-0.0899769175391501	0.117212596614539	0.457876115020602	0.339252
protein_coding	PRKAB2	ENSG00000131791.7	-0.169116381407147	0.274158248013268	0.676419774337116	0.169784
protein_coding	CHD1L	ENSG00000131778.18	-0.0960030196022816	0.448863538572927	0.810906154676022	0.0910294
protein_coding	BCL9	ENSG00000116128.10	0.0331020928123351	0.812696842964693	0.956170574720308	0.0194646
protein_coding	ACP6	ENSG00000162836.11	-0.350669825994554	0.0615668538578829	0.322106880299672	0.492
protein_coding	GPR89B	ENSG00000188092.14	-0.0386190587922331	0.765795602030672	0.943467782650691	0.0252729
protein_coding	NBPF11	ENSG00000263956.6	-0.201486132415099	0.160540070317783	0.53856854670797	0.268759
protein_coding	PDE4DIP	ENSG00000178104.19	-0.0910546681377659	0.491401897461147	0.833305522258477	0.0791957
protein_coding	NBPF19	ENSG00000271383.6	0.0125557091994811	0.895427481873685	0.97655083600476	0.0103051
protein_coding	HIST2H2BF	ENSG00000203814.6	-0.0294107364760023	0.605336964633484	0.884331996134697	0.0533847
protein_coding	HIST2H2BE	ENSG00000184678.10	-0.670612288819603	0.0141789120507841	0.124159256317713	0.906021
protein_coding	HIST2H2AC	ENSG00000184260.5	-0.0174801786256025	0.831779578500731	0.9608621701387	0.0173389
protein_coding	HIST2H2AB	ENSG00000184270.4	-0.0137340540161362	0.806857843510756	0.955113474537538	0.019945
protein_coding	BOLA1	ENSG00000178096.8	-0.182636594866692	0.218452303876264	0.616843045732124	0.209825
protein_coding	SV2A	ENSG00000159164.9	0.203813681688157	0.201595284293729	0.593686059277926	0.226443
protein_coding	SF3B4	ENSG00000143368.9	0.187050025097445	0.189057656412484	0.578953252791437	0.237357
protein_coding	MTMR11	ENSG00000014914.20	0.200224045623987	0.121840596174875	0.467804575003834	0.329936
protein_coding	OTUD7B	ENSG00000264522.5	0.0154662705720394	0.915351899504658	0.980593105805659	0.00851116
protein_coding	VPS45	ENSG00000136631.14	0.0499858373777753	0.719347045463659	0.927276005381324	0.032791
protein_coding	PLEKHO1	ENSG00000023902.13	-0.0586226296560158	0.585177027180924	0.877059710361362	0.0569708
protein_coding	ANP32E	ENSG00000143401.14	-0.12640137245272	0.231907882190539	0.63160868627319	0.199552
protein_coding	CA14	ENSG00000118298.11	-0.027881341468173	0.537265968567248	0.85648922497644	0.0672781
protein_coding	APH1A	ENSG00000117362.12	0.0738212543028153	0.507172873526958	0.840170709436902	0.0756325
protein_coding	CIART	ENSG00000159208.15	0.0958826540437568	0.214148261642755	0.611646856599969	0.213499
protein_coding	MRPS21	ENSG00000266472.5	0.0103524106662642	0.902286599256545	0.977607075829065	0.00983566
protein_coding	PRPF3	ENSG00000117360.12	0.146897908119437	0.267017002041201	0.670016550775553	0.173914
protein_coding	RPRD2	ENSG00000163125.15	-0.27228252451553	0.0347344167405932	0.226024087964673	0.645845
protein_coding	TARS2	ENSG00000143374.16	-0.171516306021425	0.258523450497527	0.660976946300534	0.179814
protein_coding	ECM1	ENSG00000143369.14	-0.017697902077829	0.815116492551722	0.957056473773889	0.0190624
protein_coding	MCL1	ENSG00000143384.12	1.06274353460464	5.83224512801024e-22	1.52405774003005e-19	18.817
protein_coding	ENSA	ENSG00000143420.18	0.0548611241793161	0.664459882255731	0.908950201795811	0.0414599
protein_coding	GOLPH3L	ENSG00000143457.10	0.0677966726707939	0.0274048842452137	0.19419398231801	0.711764
protein_coding	HORMAD1	ENSG00000143452.15	0.154130230209007	0.180548673431748	0.567956175452141	0.245685
protein_coding	CTSS	ENSG00000163131.10	0.302088039335788	0.0581912135321784	0.31077738456859	0.507551
protein_coding	CTSK	ENSG00000143387.12	-0.0449504231978606	0.368442519823119	0.757973404043308	0.120346
protein_coding	ARNT	ENSG00000143437.20	0.0902113834887379	0.522001727017276	0.848057930111743	0.0715745
protein_coding	SETDB1	ENSG00000143379.12	-0.139929219267288	0.301834406267247	0.702582197429387	0.153303
protein_coding	CERS2	ENSG00000143418.19	0.114374517412855	0.440079857296681	0.805148524767255	0.094124
protein_coding	MINDY1	ENSG00000143409.15	-0.0775171237160062	0.321924329666622	0.719542324471964	0.142944
protein_coding	PRUNE1	ENSG00000143363.16	-0.105003956035788	0.473413091915803	0.823472713364292	0.0843508
protein_coding	C1orf56	ENSG00000143443.9	-0.0789627289865137	0.311453411687409	0.711809588625641	0.147636
protein_coding	CDC42SE1	ENSG00000197622.12	0.00438015639762452	0.952142707972431	0.989481989009276	0.00459211
protein_coding	MLLT11	ENSG00000213190.3	-0.196892690260138	0.181666939927858	0.569549366274361	0.244469
protein_coding	GABPB2	ENSG00000143458.11	-0.523413072000648	0.00656709779065546	0.0724569789568985	1.13992
protein_coding	SCNM1	ENSG00000163156.11	0.058757162393549	0.659760294304724	0.907280757555766	0.0422583
protein_coding	LYSMD1	ENSG00000163155.11	-0.187394531309336	0.196454403942502	0.587706034690412	0.23084
protein_coding	VPS72	ENSG00000163159.12	0.141296281051414	0.268750683552195	0.671903385495621	0.172693
protein_coding	PIP5K1A	ENSG00000143398.19	0.224350122059751	0.0749181408934884	0.359012502053219	0.44489
protein_coding	PSMD4	ENSG00000159352.15	-0.0493354581063853	0.686480644726496	0.917216469609003	0.0375282
protein_coding	ZNF687	ENSG00000143373.17	-0.0205708998728731	0.874602988533919	0.972421897669135	0.0121453
protein_coding	PI4KB	ENSG00000143393.16	0.078281597674466	0.577978372699686	0.874563726652199	0.0582085
protein_coding	RFX5	ENSG00000143390.17	0.118647323689117	0.425377251182392	0.797582345966985	0.0982245
protein_coding	SELENBP1	ENSG00000143416.20	-0.0166246688272248	0.587426741791008	0.877466747216935	0.0567693
protein_coding	PSMB4	ENSG00000159377.10	0.109590128090125	0.200055008795061	0.592280240534288	0.227473
protein_coding	POGZ	ENSG00000143442.21	-0.21851994986892	0.1103375554968	0.44346408233266	0.353142
protein_coding	CGN	ENSG00000143375.14	0.0941763131508004	0.446237520323845	0.809517476796227	0.0917738
protein_coding	TUFT1	ENSG00000143367.15	0.047536242197881	0.740034949936109	0.935527583683716	0.0289434
protein_coding	SNX27	ENSG00000143376.13	-0.188534815466491	0.185259332224669	0.574082341445725	0.241026
protein_coding	MRPL9	ENSG00000143436.10	-0.0629550011930789	0.539854076158461	0.857839104025132	0.0665942
protein_coding	OAZ3	ENSG00000143450.16	0.0823887596736152	0.0557262229051385	0.302935069405853	0.51865
protein_coding	TDRKH	ENSG00000182134.15	0.00644380310016969	0.953180313007009	0.989661368690379	0.00451338
protein_coding	C2CD4D	ENSG00000225556.1	-0.00977129540480864	0.847378908179566	0.965405295803475	0.0152903
protein_coding	THEM4	ENSG00000159445.12	-0.0644559906364839	0.593761583095836	0.880394485556796	0.0553227
protein_coding	S100A10	ENSG00000197747.8	0.0317413721381679	0.707653212754008	0.923275163632751	0.0346688
protein_coding	S100A11	ENSG00000163191.5	-0.0196060268385413	0.873431455353859	0.972256298295772	0.0122192
protein_coding	LCE5A	ENSG00000186207.4	-0.0232486106417126	0.621748455038799	0.890983864417398	0.0501302
protein_coding	SPRR1A	ENSG00000169474.4	0.105585279526226	0.00999608136051645	0.0980195074818252	1.00869
protein_coding	SPRR1B	ENSG00000169469.8	0.170928109084567	0.202198472259472	0.594384496606442	0.225933
protein_coding	SPRR2D	ENSG00000163216.6	5.47865275082715	8.3874068272877e-05	0.00208217374487417	2.68148
protein_coding	SPRR2A	ENSG00000241794.1	0.0677187352429351	0.143962156898275	0.509823187589114	0.29258
protein_coding	SPRR2E	ENSG00000203785.8	2.67072014982068	0.000103755679598497	0.00246647377102676	2.60792
protein_coding	PGLYRP4	ENSG00000163218.14	-0.00208942479557883	0.946373418366259	0.988014529502222	0.00523667
protein_coding	S100A9	ENSG00000163220.10	0.756932641283922	0.0092909640386143	0.0930658435475184	1.03121
protein_coding	S100A8	ENSG00000143546.9	0.228052072333752	0.126542601638832	0.476815596106858	0.32165
protein_coding	S100A6	ENSG00000197956.9	0.230836996150059	0.0491366316595234	0.280142057668717	0.552622
protein_coding	S100A4	ENSG00000196154.11	-0.205815431552274	0.185561851207629	0.574286989333151	0.240871
protein_coding	S100A3	ENSG00000188015.9	0.169934499379517	0.0956441593747068	0.412216363971718	0.384875
protein_coding	S100A2	ENSG00000196754.10	0.271345288786865	0.0417356296564153	0.253134852885233	0.596648
protein_coding	S100A16	ENSG00000188643.10	0.226091429663165	0.0559411976873498	0.303460007319805	0.517899
protein_coding	S100A14	ENSG00000189334.8	0.0551951056458411	0.687986510489445	0.917385340093855	0.0374482
protein_coding	S100A13	ENSG00000189171.14	0.059619219471907	0.671635177408797	0.911869439455228	0.0400673
protein_coding	S100A1	ENSG00000160678.11	-0.0237055976452285	0.6757152658441	0.913596506599101	0.0392456
protein_coding	CHTOP	ENSG00000160679.12	-0.111838145559772	0.268751232490271	0.671903385495621	0.172693
protein_coding	SNAPIN	ENSG00000143553.10	-0.038143201691762	0.756541173749641	0.94097482331996	0.026422
protein_coding	ILF2	ENSG00000143621.16	-0.100136921973412	0.387591131859075	0.772520923159489	0.11209
protein_coding	INTS3	ENSG00000143624.13	-0.073441602309645	0.540326775021564	0.858063489837641	0.0664806
protein_coding	SLC27A3	ENSG00000143554.13	-0.107935027606831	0.388771779388998	0.772528938272197	0.112085
protein_coding	GATAD2B	ENSG00000143614.9	0.02743449365612	0.839819537976171	0.963648758229337	0.0160812
protein_coding	DENND4B	ENSG00000198837.9	0.0262172743457049	0.845586615869895	0.965283711406174	0.015345
protein_coding	CRTC2	ENSG00000160741.16	-0.0154830298784827	0.854810609961852	0.96761327238052	0.0142982
protein_coding	CREB3L4	ENSG00000143578.15	-0.0515246929726891	0.673574481545248	0.912827941280727	0.0396111
protein_coding	JTB	ENSG00000143543.14	-0.0428086561485479	0.712396656252107	0.925819849670202	0.0334735
protein_coding	RAB13	ENSG00000143545.8	0.0533477282435662	0.712804166372353	0.925819849670202	0.0334735
protein_coding	RPS27	ENSG00000177954.12	0.110968416237522	0.292821880841514	0.690342183465392	0.160936
protein_coding	TPM3	ENSG00000143549.19	0.0874428101805114	0.514839424017306	0.843962792330537	0.0736767
protein_coding	C1orf43	ENSG00000143612.20	-0.125972625307568	0.230465360180912	0.629536057805287	0.200979
protein_coding	UBAP2L	ENSG00000143569.18	0.0374034463694206	0.673133463379637	0.912498605328874	0.0397678
protein_coding	HAX1	ENSG00000143575.14	0.0503028302965889	0.663276687830644	0.908576303155309	0.0416386
protein_coding	AQP10	ENSG00000143595.12	-0.0287451087232198	0.606817234476836	0.884634010916013	0.0532364
protein_coding	ATP8B2	ENSG00000143515.16	-0.0446418267035258	0.623093263477357	0.891030545266439	0.0501074
protein_coding	IL6R	ENSG00000160712.12	-0.765889029402082	0.000156937512807159	0.00350988626616012	2.45471
protein_coding	SHE	ENSG00000169291.9	-0.0338596813893126	0.354108488841952	0.74549250042171	0.127557
protein_coding	UBE2Q1	ENSG00000160714.9	0.126589517339128	0.198132458058463	0.589711136474127	0.229361
protein_coding	ADAR	ENSG00000160710.16	-0.19841123266212	0.0718704168336729	0.351447754017583	0.454139
protein_coding	PMVK	ENSG00000163344.5	-0.000162013224803854	0.99888659093985	0.999967903119153	1.39397e-05
protein_coding	PBXIP1	ENSG00000163346.16	-0.111117507229692	0.41472907897854	0.790308798246587	0.102203
protein_coding	PYGO2	ENSG00000163348.3	-0.21064453977154	0.180140561603241	0.567151482790166	0.246301
protein_coding	SHC1	ENSG00000160691.18	0.118818337511812	0.387214006947015	0.772520923159489	0.11209
protein_coding	CKS1B	ENSG00000173207.12	0.0285200418653844	0.811638794834708	0.956059753618883	0.019515
protein_coding	FLAD1	ENSG00000160688.18	-0.229293483976224	0.14312491876531	0.508793714799354	0.293458
protein_coding	ZBTB7B	ENSG00000160685.13	-0.0366149053828585	0.719073918208776	0.927084394678414	0.0328807
protein_coding	ADAM15	ENSG00000143537.13	0.00894492098159995	0.943330105315032	0.986923365867913	0.00571657
protein_coding	EFNA4	ENSG00000243364.7	0.00708630548329053	0.961125143271131	0.991081488551558	0.00389064
protein_coding	EFNA3	ENSG00000143590.13	0.347347297204172	0.0564343182298919	0.304724532176128	0.516093
protein_coding	EFNA1	ENSG00000169242.11	0.216232881089307	0.160030059443463	0.537979021821446	0.269235
protein_coding	SLC50A1	ENSG00000169241.18	-0.0599928868499603	0.673511018663865	0.912824988443882	0.0396125
protein_coding	DPM3	ENSG00000179085.7	-0.116377716882868	0.42478138245741	0.797569480865135	0.0982315
protein_coding	KRTCAP2	ENSG00000163463.11	-0.0346307158794658	0.366138987124322	0.756399474787348	0.121249
protein_coding	MUC1	ENSG00000185499.16	0.355951871905958	0.0121910725700293	0.112424112723467	0.949141
protein_coding	THBS3	ENSG00000169231.13	-0.0210007089978399	0.760693096044877	0.941407185672625	0.0262225
protein_coding	MTX1	ENSG00000173171.14	-0.0285631445304007	0.356587060004292	0.74808200119487	0.126051
protein_coding	GBA	ENSG00000177628.15	0.012075075528955	0.860132526990821	0.968688858243406	0.0138157
protein_coding	FAM189B	ENSG00000160767.20	-0.0886605093198164	0.443632066669129	0.808206902279438	0.0924774
protein_coding	SCAMP3	ENSG00000116521.10	0.13584502469046	0.346947855312844	0.739447662639615	0.131093
protein_coding	CLK2	ENSG00000176444.18	-0.112061714031929	0.414215022853783	0.790308798246587	0.102203
protein_coding	HCN3	ENSG00000143630.9	0.0142317183169667	0.797730976003799	0.953617891435439	0.0206256
protein_coding	FDPS	ENSG00000160752.14	0.418059516447701	0.00570074323084413	0.06526715635928	1.18531
protein_coding	RUSC1	ENSG00000160753.15	-0.0263275783159012	0.855587776269575	0.967725713990077	0.0142477
protein_coding	ASH1L	ENSG00000116539.12	-0.103244120078222	0.484999053371299	0.82892265059845	0.081486
protein_coding	MSTO1	ENSG00000125459.15	0.0627556279670179	0.617967962676391	0.889250876957628	0.0509757
protein_coding	YY1AP1	ENSG00000163374.19	0.15577505090448	0.287215709815617	0.688390045069956	0.162165
protein_coding	DAP3	ENSG00000132676.15	0.0905543057877077	0.408122851011104	0.786618771455797	0.104236
protein_coding	GON4L	ENSG00000116580.18	-0.082750577196552	0.563388299960285	0.870307922513611	0.0603271
protein_coding	SYT11	ENSG00000132718.8	-0.0277489032442403	0.642403773644888	0.899727711183884	0.0458889
protein_coding	RIT1	ENSG00000143622.10	0.185052070291809	0.212259802085503	0.60753454113443	0.216429
protein_coding	KHDC4	ENSG00000132680.10	0.232131809984917	0.133011882758432	0.489510637368034	0.310238
protein_coding	ARHGEF2	ENSG00000116584.17	0.57414073698524	0.0138356034512474	0.122303450092778	0.912561
protein_coding	SSR2	ENSG00000163479.13	0.431182952162118	2.37490409158821e-06	8.88798905633328e-05	4.0512
protein_coding	UBQLN4	ENSG00000160803.7	-0.00917992560880396	0.947660416683057	0.988404306875858	0.00506537
protein_coding	LAMTOR2	ENSG00000116586.11	-0.152366228125243	0.311963556334502	0.711809588625641	0.147636
protein_coding	RAB25	ENSG00000132698.14	-0.196389484049939	0.206560227288531	0.600803473044849	0.221268
protein_coding	MEX3A	ENSG00000254726.2	-0.301394644615572	0.0757220105470954	0.360575238842387	0.443004
protein_coding	LMNA	ENSG00000160789.19	0.0254319865627863	0.838776071169536	0.963463020538667	0.0161649
protein_coding	SEMA4A	ENSG00000196189.12	0.071793049924404	0.620015651293801	0.890476629642384	0.0503775
protein_coding	SLC25A44	ENSG00000160785.13	0.20608598012343	0.158420117129235	0.535557794970486	0.271194
protein_coding	PMF1	ENSG00000160783.19	-0.075961110450051	0.576663502993607	0.873768776118066	0.0586035
protein_coding	SMG5	ENSG00000198952.8	0.203899225541924	0.178023067385125	0.563909975926882	0.24879
protein_coding	TMEM79	ENSG00000163472.18	0.055600790164441	0.630718228375668	0.895871892439758	0.0477541
protein_coding	GLMP	ENSG00000198715.12	-0.0395672789075052	0.697652034923038	0.921212395925766	0.0356402
protein_coding	CCT3	ENSG00000163468.14	0.0876286201694161	0.208805497209554	0.603901729986949	0.219034
protein_coding	TSACC	ENSG00000163467.11	-0.000353377361647901	0.997544547913181	0.999461687768385	0.000233849
protein_coding	MEF2D	ENSG00000116604.17	0.110219506287274	0.429852952421364	0.799606802445124	0.0971235
protein_coding	IQGAP3	ENSG00000183856.10	0.0107441632394795	0.939615069049627	0.986346038877809	0.0059707
protein_coding	NAXE	ENSG00000163382.11	0.144034147009578	0.292356791127492	0.690204478283687	0.161022
protein_coding	GPATCH4	ENSG00000160818.16	-0.145539905144212	0.203927968415401	0.59667993308499	0.224259
protein_coding	BCAN	ENSG00000132692.18	-0.0306310243451261	0.516950302258506	0.844388063618866	0.0734579
protein_coding	NES	ENSG00000132688.10	-0.0469227240064034	0.0349053402863177	0.226641257002922	0.644661
protein_coding	CRABP2	ENSG00000143320.8	-0.116863014029291	0.411391770350839	0.788633258606916	0.103125
protein_coding	ISG20L2	ENSG00000143319.16	0.0679199466317102	0.598866836344598	0.882073296668581	0.0544953
protein_coding	RRNAD1	ENSG00000143303.11	-0.286807061521687	0.102004841095672	0.425353333740212	0.37125
protein_coding	MRPL24	ENSG00000143314.12	0.0236902255209726	0.824153905784379	0.95815506762514	0.0185642
protein_coding	HDGF	ENSG00000143321.18	0.663640045320557	6.03437871014657e-15	8.81196773408168e-13	12.0549
protein_coding	PRCC	ENSG00000143294.14	-0.0149282895473137	0.905248900736371	0.977973428903466	0.00967294
protein_coding	SH2D2A	ENSG00000027869.11	0.150027701052331	0.115655287980396	0.455054080614459	0.341937
protein_coding	PEAR1	ENSG00000187800.13	0.172343890589464	0.0399707665663068	0.246105392323979	0.608879
protein_coding	ARHGEF11	ENSG00000132694.18	-0.195141490176889	0.215421688024227	0.613555975228699	0.212146
protein_coding	ETV3	ENSG00000117036.11	0.181597775548774	0.238413500122003	0.639338812981282	0.194269
protein_coding	KIRREL1	ENSG00000183853.17	-0.190332133168718	0.208302844962108	0.603280356933814	0.219481
protein_coding	CD1D	ENSG00000158473.6	-0.0841279041455919	0.242384067410861	0.644706736373531	0.190638
protein_coding	IFI16	ENSG00000163565.18	-0.421565744318134	0.00767631040881123	0.0805201715065093	1.0941
protein_coding	AIM2	ENSG00000163568.14	-0.77132361527051	0.0131849269503528	0.118588627297218	0.925957
protein_coding	DUSP23	ENSG00000158716.8	0.00169353815478886	0.982141136586376	0.995587850189232	0.00192041
protein_coding	CFAP45	ENSG00000213085.9	-0.01306887871182	0.806739019630374	0.955113474537538	0.019945
protein_coding	TAGLN2	ENSG00000158710.14	0.0881047695140728	0.476404996634924	0.824495425264649	0.0838117
protein_coding	IGSF9	ENSG00000085552.16	-0.38265970235197	0.0254560439993926	0.184944206259524	0.732959
protein_coding	PIGM	ENSG00000143315.7	-0.459294572087595	0.0162266413945059	0.136166661166854	0.865929
protein_coding	IGSF8	ENSG00000162729.13	0.00370673953056203	0.98020393007149	0.995587850189232	0.00192041
protein_coding	PEA15	ENSG00000162734.12	0.170196061925044	0.194646830693682	0.585839716392063	0.232221
protein_coding	DCAF8	ENSG00000132716.18	-0.104270133547296	0.454920959183239	0.814245438144296	0.0892447
protein_coding	PEX19	ENSG00000162735.18	-0.0994136504096967	0.475532345337675	0.824299281900681	0.0839151
protein_coding	COPA	ENSG00000122218.15	0.123426326154859	0.20162121687671	0.593686059277926	0.226443
protein_coding	NCSTN	ENSG00000162736.16	-0.103492227500016	0.475517385569142	0.824299281900681	0.0839151
protein_coding	VANGL2	ENSG00000162738.5	-0.301173176609061	0.0480082078142846	0.276841755862861	0.557768
protein_coding	F11R	ENSG00000158769.17	-0.0205086633833956	0.829962112993716	0.959977712176317	0.0177388
protein_coding	TSTD1	ENSG00000215845.10	0.132432587766096	0.3484897980843	0.740575792372777	0.13043
protein_coding	USF1	ENSG00000158773.14	0.000803829678930747	0.982339868192665	0.995587850189232	0.00192041
protein_coding	NECTIN4	ENSG00000143217.8	-1.56530080410389	0.000334269008810867	0.00662974285784004	2.1785
protein_coding	KLHDC9	ENSG00000162755.13	-0.0728811769082162	0.235494485096232	0.635453901040541	0.196916
protein_coding	PFDN2	ENSG00000143256.4	0.231803385755817	0.0273822409041785	0.19419398231801	0.711764
protein_coding	NIT1	ENSG00000158793.13	-0.131675716054181	0.377822341773024	0.766342724375849	0.115577
protein_coding	DEDD	ENSG00000158796.16	-0.10962274444208	0.449371962801898	0.810927475882513	0.091018
protein_coding	UFC1	ENSG00000143222.11	0.0968268749183805	0.431384058525391	0.800677857381041	0.0965422
protein_coding	USP21	ENSG00000143258.15	-0.0228626187785727	0.853630551146634	0.967198733797065	0.0144843
protein_coding	PPOX	ENSG00000143224.17	-0.142463585349291	0.187792868368513	0.577159493136503	0.238704
protein_coding	B4GALT3	ENSG00000158850.14	0.121284070099016	0.37894784296356	0.767218719714859	0.115081
protein_coding	NDUFS2	ENSG00000158864.12	-0.00349255596759013	0.977857030465388	0.995034476187718	0.00216187
protein_coding	TOMM40L	ENSG00000158882.14	0.0203389756401195	0.875598600996137	0.972633392634608	0.0120508
protein_coding	SDHC	ENSG00000143252.14	0.134988433965341	0.252026303971413	0.65430028589286	0.184223
protein_coding	FCRLA	ENSG00000132185.16	-0.00988343079825487	0.785876141350785	0.949866873719229	0.0223373
protein_coding	FCRLB	ENSG00000162746.14	-0.14328342574517	0.0434644283309406	0.261049459673129	0.583277
protein_coding	DUSP12	ENSG00000081721.11	-0.0459577688102254	0.729281273714539	0.930445041051414	0.0313093
protein_coding	ATF6	ENSG00000118217.5	-0.0574963509663298	0.646596212592159	0.901395463073814	0.0450846
protein_coding	NOS1AP	ENSG00000198929.12	-0.315945750456317	0.0393900660167552	0.244464597216487	0.611784
protein_coding	C1orf226	ENSG00000239887.4	0.0601877070543972	0.573269777837187	0.872310757276227	0.0593288
protein_coding	UHMK1	ENSG00000152332.15	-0.0796033117853879	0.495803563362797	0.834793722152964	0.0784208
protein_coding	UAP1	ENSG00000117143.13	0.391873424696782	0.0273364019477034	0.194078030033862	0.712024
protein_coding	DDR2	ENSG00000162733.17	-0.0419606068050673	0.228573340158401	0.627502341798315	0.202385
protein_coding	HSD17B7	ENSG00000132196.14	0.256091549607534	0.108094705098486	0.438623524732326	0.357908
protein_coding	RGS5	ENSG00000143248.12	0.0328271196876264	0.482191212069984	0.827467996601518	0.0822488
protein_coding	NUF2	ENSG00000143228.12	-0.189021815553843	0.160990213825738	0.539461937261657	0.268039
protein_coding	PBX1	ENSG00000185630.18	-2.29986209802971	5.40134282513485e-17	9.2474714230326e-15	14.034
protein_coding	RXRG	ENSG00000143171.12	-0.00996179890427331	0.821717885968953	0.95815506762514	0.0185642
protein_coding	MGST3	ENSG00000143198.12	0.118846477316879	0.401514173621578	0.781465257558266	0.10709
protein_coding	ALDH9A1	ENSG00000143149.12	0.193744913050997	0.14244939731004	0.507846762310446	0.294267
protein_coding	TMCO1	ENSG00000143183.16	-0.00466679427255345	0.96538033239003	0.992298826593011	0.00335752
protein_coding	UCK2	ENSG00000143179.15	0.0247315453779278	0.847372425404874	0.965405295803475	0.0152903
protein_coding	POGK	ENSG00000143157.11	-0.0147506819900516	0.918603711424465	0.982380979441945	0.00772005
protein_coding	TADA1	ENSG00000152382.5	-0.0962877111043558	0.512645708947769	0.843600619771317	0.0738631
protein_coding	POU2F1	ENSG00000143190.22	-0.0966639738798486	0.436340941814758	0.8030337223521	0.0952662
protein_coding	CREG1	ENSG00000143162.8	-0.15594144805264	0.281405442911584	0.682656351133332	0.165798
protein_coding	MPZL1	ENSG00000197965.11	-0.0424183720755596	0.711492755374778	0.925251100657523	0.0337404
protein_coding	MPC2	ENSG00000143158.10	0.0421598129199094	0.753670976557363	0.940273824928547	0.0267457
protein_coding	DCAF6	ENSG00000143164.15	-0.0473544822745416	0.722855598464256	0.928676804933861	0.0321354
protein_coding	GPR161	ENSG00000143147.14	0.102958791300391	0.441934379696475	0.806938940601325	0.0931593
protein_coding	TIPRL	ENSG00000143155.12	-0.114621517171344	0.323515894671423	0.719935938695444	0.142706
protein_coding	SFT2D2	ENSG00000213064.9	-0.1101582288524	0.282743918922163	0.683902350169799	0.165006
protein_coding	TBX19	ENSG00000143178.12	-0.0269420810059304	0.758293641316817	0.941298204500199	0.0262728
protein_coding	XCL1	ENSG00000143184.4	-0.362682678684826	0.0304173134301646	0.207955628681425	0.682029
protein_coding	ATP1B1	ENSG00000143153.12	-0.29867971536554	0.0188373782034745	0.150688908883326	0.821919
protein_coding	NME7	ENSG00000143156.13	-0.245160802870246	0.106848360940552	0.435719985951917	0.360793
protein_coding	BLZF1	ENSG00000117475.13	-0.149906231137739	0.303445581204356	0.704355751099129	0.152208
protein_coding	SLC19A2	ENSG00000117479.13	0.0743422954267598	0.429039478710752	0.799221199280232	0.097333
protein_coding	C1orf112	ENSG00000000460.16	-0.140969329917351	0.348800334672011	0.740715851859082	0.130348
protein_coding	METTL18	ENSG00000171806.11	0.0433469797893657	0.760688509098258	0.941407185672625	0.0262225
protein_coding	SCYL3	ENSG00000000457.13	-0.225407362264037	0.151543241849673	0.524694697199182	0.280093
protein_coding	KIFAP3	ENSG00000075945.12	0.00272150573027809	0.990522483223071	0.997219228309225	0.00120936
protein_coding	GORAB	ENSG00000120370.12	-0.0402780317807057	0.767827742165185	0.944175201812139	0.0249474
protein_coding	PRRX1	ENSG00000116132.11	0.00626245655677653	0.930428970192842	0.984107325350759	0.00695754
protein_coding	FMO4	ENSG00000076258.9	-0.0104736548042435	0.895821026421491	0.97655083600476	0.0103051
protein_coding	PRRC2C	ENSG00000117523.16	0.0536631973698607	0.717715320428908	0.926413995974954	0.0331949
protein_coding	VAMP4	ENSG00000117533.14	-0.07582691402794	0.597267646890085	0.881778339946846	0.0546406
protein_coding	METTL13	ENSG00000010165.19	-0.116638888593595	0.407328972576397	0.785979575358614	0.104589
protein_coding	DNM3	ENSG00000197959.13	0.0982583064541191	0.418148272887474	0.791802507584404	0.101383
protein_coding	PIGC	ENSG00000135845.9	-0.439120455145073	0.00877019031738714	0.0889863656522354	1.05068
protein_coding	SUCO	ENSG00000094975.13	0.127858789657344	0.366483384384274	0.756607474428281	0.121129
protein_coding	PRDX6	ENSG00000117592.8	0.0406789614918935	0.674941247092528	0.913596506599101	0.0392456
protein_coding	KLHL20	ENSG00000076321.10	-0.130169513161051	0.371407200868171	0.760720027468124	0.118775
protein_coding	CENPL	ENSG00000120334.15	-0.18824253583918	0.20932874002974	0.604649921064095	0.218496
protein_coding	DARS2	ENSG00000117593.10	-0.417643262386838	0.0310626094181142	0.21030798512855	0.677144
protein_coding	ZBTB37	ENSG00000185278.15	0.0938441831843175	0.448097722430505	0.81052267000172	0.0912348
protein_coding	RC3H1	ENSG00000135870.11	0.00630989886755492	0.948674435304955	0.988615995348566	0.00497237
protein_coding	RABGAP1L	ENSG00000152061.23	-0.00687246931361876	0.953772991001241	0.989720544862999	0.00448741
protein_coding	CACYBP	ENSG00000116161.17	0.0217392888666821	0.815742669772824	0.957108079264767	0.019039
protein_coding	MRPS14	ENSG00000120333.4	-0.146379681232547	0.242659098696865	0.644706736373531	0.190638
protein_coding	KIAA0040	ENSG00000235750.9	1.3712261133581	1.95389268776914e-11	1.71195479907773e-09	8.76651
protein_coding	COP1	ENSG00000143207.20	-0.06683560960969	0.618007137980164	0.889250876957628	0.0509757
protein_coding	ASTN1	ENSG00000152092.15	0.0611147666305006	0.42274366767214	0.795632568134888	0.0992874
protein_coding	RASAL2	ENSG00000075391.16	-0.103692919710502	0.373494896039135	0.762681256368266	0.117657
protein_coding	RALGPS2	ENSG00000116191.17	-0.050367878446254	0.709068254980431	0.923343591091466	0.0346367
protein_coding	FAM20B	ENSG00000116199.11	-0.308095507926314	0.0428045215352797	0.25812686164696	0.588167
protein_coding	TOR3A	ENSG00000186283.13	-0.341828796342777	0.0501776257928583	0.284180888283127	0.546405
protein_coding	ABL2	ENSG00000143322.19	0.588561474583856	0.000504633500800746	0.00925679309658512	2.03354
protein_coding	SOAT1	ENSG00000057252.12	0.106693621362906	0.409817351381504	0.787820025747328	0.103573
protein_coding	TOR1AIP2	ENSG00000169905.12	-0.101778928629081	0.432951219103474	0.800697957603577	0.0965313
protein_coding	TOR1AIP1	ENSG00000143337.18	0.184226123488061	0.188620582571541	0.578237991173829	0.237893
protein_coding	CEP350	ENSG00000135837.15	-0.110155040373284	0.439519900114638	0.80513862219039	0.0941293
protein_coding	QSOX1	ENSG00000116260.16	0.0374208490904537	0.761788699043071	0.941884500897017	0.0260023
protein_coding	ACBD6	ENSG00000230124.7	-0.22798139647425	0.120608968435103	0.465406887264473	0.332167
protein_coding	XPR1	ENSG00000143324.13	-0.161978151479682	0.244592130459725	0.647219716325743	0.188948
protein_coding	KIAA1614	ENSG00000135835.11	0.0209825254396897	0.715441754112766	0.92615279973219	0.0333174
protein_coding	STX6	ENSG00000135823.13	0.292229845144465	0.0164809104979428	0.137371663048046	0.862103
protein_coding	MR1	ENSG00000153029.14	-0.0414068206817482	0.774158813322409	0.946705893877603	0.0237849
protein_coding	IER5	ENSG00000162783.10	0.792838959747347	5.23556843266566e-09	3.36137033640323e-07	6.47348
protein_coding	GLUL	ENSG00000135821.18	-0.0146584180752228	0.913122483746441	0.980245540070369	0.00866512
protein_coding	RNASEL	ENSG00000135828.11	-0.111640134369035	0.38440023826338	0.77095947716843	0.112968
protein_coding	RGS16	ENSG00000143333.6	-0.00324545849772324	0.898902700552886	0.977607075829065	0.00983566
protein_coding	NPL	ENSG00000135838.13	-0.13455760538921	0.212457670711354	0.607984054802232	0.216108
protein_coding	DHX9	ENSG00000135829.16	0.0998966509966345	0.388220970421509	0.772520923159489	0.11209
protein_coding	LAMC1	ENSG00000135862.5	-0.0922805921724776	0.414960676404595	0.790308798246587	0.102203
protein_coding	LAMC2	ENSG00000058085.14	0.838823022396421	3.60426480280057e-13	4.06708516952382e-11	10.3907
protein_coding	NMNAT2	ENSG00000157064.10	0.115397674445167	0.40388831536694	0.78342446378312	0.106003
protein_coding	SMG7	ENSG00000116698.21	0.00247319393681961	0.992620658815951	0.997566583288013	0.00105811
protein_coding	NCF2	ENSG00000116701.14	2.32916896356739	5.35935036929744e-23	1.59655047501371e-20	19.7968
protein_coding	ARPC5	ENSG00000162704.15	0.145857167424454	0.132294105239789	0.488478110447858	0.311155
protein_coding	RGL1	ENSG00000143344.15	-0.0279305160098948	0.811495495915502	0.956059753618883	0.019515
protein_coding	TSEN15	ENSG00000198860.12	-0.278899808812026	0.0235369827572481	0.174767376953744	0.75754
protein_coding	C1orf21	ENSG00000116667.13	-0.897609938986385	1.05160104971133e-05	0.000333097399913694	3.47743
protein_coding	EDEM3	ENSG00000116406.18	-0.136851763637367	0.322726862966398	0.719719825981053	0.142837
protein_coding	FAM129A	ENSG00000135842.16	0.482619847070719	0.000338919686729141	0.00670412846458241	2.17366
protein_coding	RNF2	ENSG00000121481.10	-0.117518780976591	0.426257009495735	0.798153101376051	0.0979138
protein_coding	TRMT1L	ENSG00000121486.11	-0.430463365431654	0.0043210344421946	0.0525831764840593	1.27915
protein_coding	SWT1	ENSG00000116668.12	0.0515654034887039	0.706033908375149	0.923017223254632	0.0347902
protein_coding	IVNS1ABP	ENSG00000116679.15	-0.299746658531625	0.0429985424671576	0.258982325130737	0.58673
protein_coding	HMCN1	ENSG00000143341.11	-0.100617594814462	0.425799121302236	0.797871167668487	0.0980672
protein_coding	TPR	ENSG00000047410.13	-0.153336822039424	0.276405471131401	0.677983973707188	0.168781
protein_coding	ODR4	ENSG00000157181.15	-0.0285058841339775	0.815338937596441	0.957056473773889	0.0190624
protein_coding	PTGS2	ENSG00000073756.11	3.44199518443684	4.62302098792689e-62	5.73832480126425e-59	58.2412
protein_coding	PLA2G4A	ENSG00000116711.9	0.385386804567391	0.0307692956187248	0.209273359927354	0.679286
protein_coding	AL136454.1	ENSG00000231767.4	-0.0529241420508439	0.422650819796245	0.795632568134888	0.0992874
protein_coding	RGS2	ENSG00000116741.7	-0.435239487204552	0.0249043095905654	0.182029420386412	0.739858
protein_coding	UCHL5	ENSG00000116750.13	-0.0996965612150455	0.414888901191841	0.790308798246587	0.102203
protein_coding	TROVE2	ENSG00000116747.12	-0.169614786740839	0.169391650493979	0.552581829633775	0.257603
protein_coding	GLRX2	ENSG00000023572.9	0.000918681346619829	0.98435713391624	0.995935044197427	0.00176899
protein_coding	CDC73	ENSG00000134371.12	-0.0389413114502495	0.758846966862626	0.941298204500199	0.0262728
protein_coding	CFH	ENSG00000000971.15	0.0503729346093318	0.716090377300508	0.926284513234136	0.0332556
protein_coding	ASPM	ENSG00000066279.17	-0.208196057350763	0.184550743216404	0.57328119295273	0.241632
protein_coding	ZBTB41	ENSG00000177888.7	-0.108503088566962	0.45253323161184	0.813085945097509	0.0898635
protein_coding	DENND1B	ENSG00000213047.12	-0.163786217344198	0.286805171462527	0.688027545326838	0.162394
protein_coding	C1orf53	ENSG00000203724.10	0.0252616565967653	0.848381949154418	0.96573550880054	0.0151418
protein_coding	LHX9	ENSG00000143355.15	-0.102417280872578	0.250736979997731	0.653067286340781	0.185042
protein_coding	NEK7	ENSG00000151414.14	-0.242360813171576	0.124774111730119	0.473205500183886	0.32495
protein_coding	ZNF281	ENSG00000162702.7	0.0764587558492341	0.567852407693239	0.871782028027131	0.0595921
protein_coding	KIF14	ENSG00000118193.11	-0.106736683610154	0.415259948845455	0.790308798246587	0.102203
protein_coding	DDX59	ENSG00000118197.13	0.0550760674723778	0.696649520277283	0.921201948286408	0.0356452
protein_coding	CAMSAP2	ENSG00000118200.14	0.0389525593431141	0.772404807826661	0.946705893877603	0.0237849
protein_coding	INAVA	ENSG00000163362.10	1.63297340948602	5.34505090875044e-10	3.8461127191226e-08	7.41498
protein_coding	KIF21B	ENSG00000116852.14	1.53030272994773	0.00337003642278443	0.04301344688721	1.3664
protein_coding	TMEM9	ENSG00000116857.16	-0.0800000011220836	0.401070774378407	0.781183195219625	0.107247
protein_coding	PKP1	ENSG00000081277.12	-0.0162579633111977	0.952522464563504	0.989524126327488	0.00457361
protein_coding	TNNT2	ENSG00000118194.18	-0.00611550684792588	0.858658755303683	0.968461386317592	0.0139177
protein_coding	LAD1	ENSG00000159166.13	0.114484547886807	0.297098443753113	0.695952307549795	0.157421
protein_coding	PHLDA3	ENSG00000174307.6	0.057965878000574	0.63882887604722	0.897929235512252	0.0467579
protein_coding	CSRP1	ENSG00000159176.13	-0.0859003382717776	0.470693163352185	0.822088749256332	0.0850813
protein_coding	NAV1	ENSG00000134369.15	-0.150823305102534	0.290917717743411	0.689760867936806	0.161301
protein_coding	IPO9	ENSG00000198700.9	-0.101915172246833	0.352915175144781	0.744676517039456	0.128032
protein_coding	SHISA4	ENSG00000198892.6	-0.0186664721967455	0.706314220252185	0.923017223254632	0.0347902
protein_coding	TIMM17A	ENSG00000134375.10	0.324648136955532	0.00325129409120467	0.0417843187993904	1.37899
protein_coding	RNPEP	ENSG00000176393.10	-0.0879683300817433	0.425012666724397	0.797582345966985	0.0982245
protein_coding	ELF3	ENSG00000163435.15	0.382518328160146	0.0209075112484162	0.161943515364097	0.790636
protein_coding	GPR37L1	ENSG00000170075.8	3.95413195266317	0.000410394293596651	0.00788565575511104	2.10316
protein_coding	ARL8A	ENSG00000143862.7	0.539472325083421	0.00535285864920602	0.0621370334679401	1.20665
protein_coding	LGR6	ENSG00000133067.17	-0.984434503958666	0.00223076990695485	0.0308517342284982	1.51072
protein_coding	UBE2T	ENSG00000077152.10	-0.446486413471355	0.00470398926836988	0.0558294184481031	1.25314
protein_coding	PPP1R12B	ENSG00000077157.21	-0.0531079722559239	0.679214213027804	0.91502677543979	0.0385662
protein_coding	KDM5B	ENSG00000117139.17	0.0661844467785178	0.565807204031962	0.871360103242249	0.0598023
protein_coding	RABIF	ENSG00000183155.4	-0.0742077500685802	0.563466437449564	0.870307922513611	0.0603271
protein_coding	KLHL12	ENSG00000117153.15	-0.221200855693761	0.0977697172405367	0.416436928309349	0.380451
protein_coding	ADIPOR1	ENSG00000159346.12	-0.0560335102607382	0.63204818289525	0.896173258415467	0.047608
protein_coding	CYB5R1	ENSG00000159348.12	-0.0628778158058263	0.658495731216029	0.906922055370139	0.04243
protein_coding	TMEM183A	ENSG00000163444.11	0.00711711576622421	0.961491825311382	0.991081488551558	0.00389064
protein_coding	BTG2	ENSG00000159388.5	-0.327269090315894	0.0586793711253688	0.31266141424735	0.504926
protein_coding	PRELP	ENSG00000188783.5	-0.0140595048579544	0.707297913759176	0.923275163632751	0.0346688
protein_coding	ATP2B4	ENSG00000058668.14	-0.416486500441958	0.0184784671738242	0.148776631650871	0.827465
protein_coding	SNRPE	ENSG00000182004.12	-0.00886018715165853	0.97422538313383	0.994001051610475	0.00261316
protein_coding	SOX13	ENSG00000143842.14	-0.613341888410234	0.00314724085690095	0.0406928407669614	1.39048
protein_coding	ETNK2	ENSG00000143845.14	-0.00783363636076608	0.954401927934772	0.98983329851796	0.00443794
protein_coding	PLEKHA6	ENSG00000143850.14	-0.38036811108116	0.0415565781085207	0.252440958779126	0.59784
protein_coding	PPP1R15B	ENSG00000158615.8	0.158452145649498	0.195839559940613	0.587045732605237	0.231328
protein_coding	PIK3C2B	ENSG00000133056.13	-0.432829362430887	0.037289317982529	0.236451422456266	0.626258
protein_coding	MDM4	ENSG00000198625.12	-0.21262913937439	0.127857967908734	0.479105517484425	0.319569
protein_coding	NFASC	ENSG00000163531.15	-0.115158141338263	0.379412071363863	0.767532636556395	0.114903
protein_coding	TMEM81	ENSG00000174529.7	0.282572109296686	0.0780507755885969	0.366971686361159	0.435367
protein_coding	RBBP5	ENSG00000117222.13	-0.0799844830508502	0.528371241368306	0.851971488971342	0.0695749
protein_coding	DSTYK	ENSG00000133059.16	-0.264699206221206	0.117457133396722	0.458650643180625	0.338518
protein_coding	TMCC2	ENSG00000133069.16	-1.06890126057784	0.000408870889113688	0.00787856648557358	2.10355
protein_coding	NUAK2	ENSG00000163545.8	0.182370911507264	0.238319121260809	0.639338812981282	0.194269
protein_coding	CDK18	ENSG00000117266.15	0.0449696575914964	0.570736508501391	0.872036918489245	0.0594651
protein_coding	ELK4	ENSG00000158711.13	-0.15762777180849	0.26031787174523	0.662342082972346	0.178918
protein_coding	SLC45A3	ENSG00000158715.5	0.070386259644339	0.597326513795885	0.881778339946846	0.0546406
protein_coding	NUCKS1	ENSG00000069275.12	-0.373556508013835	0.000506056998302113	0.009271487072214	2.03285
protein_coding	RAB29	ENSG00000117280.12	-0.0683992842566205	0.610421800382615	0.885492083823437	0.0528153
protein_coding	SLC41A1	ENSG00000133065.10	0.119251099264756	0.395270764920045	0.776210684704558	0.11002
protein_coding	RAB7B	ENSG00000276600.4	-2.8791945348748	5.02496250232758e-06	0.000171667010257269	3.76531
protein_coding	SRGAP2	ENSG00000266028.7	0.0446926200514578	0.758169602497096	0.941298204500199	0.0262728
protein_coding	IKBKE	ENSG00000263528.7	2.18056575727714	3.70274949573885e-16	5.93037136978819e-14	13.2269
protein_coding	RASSF5	ENSG00000266094.7	-0.857159874922857	0.000569954314956348	0.0102653803159308	1.98862
protein_coding	EIF2D	ENSG00000143486.15	0.00964099690696476	0.953999948900783	0.989720785029233	0.00448731
protein_coding	DYRK3	ENSG00000143479.16	-0.116540958907197	0.415260399491234	0.790308798246587	0.102203
protein_coding	MAPKAPK2	ENSG00000162889.10	0.367913157067596	0.0096723810632794	0.0954946210677715	1.02002
protein_coding	IL19	ENSG00000142224.15	7.75666762741723	7.06203595448056e-07	2.96307114202783e-05	4.52826
protein_coding	IL20	ENSG00000162891.10	0.117712689438427	0.00457874936975083	0.0546040607385418	1.26278
protein_coding	IL24	ENSG00000162892.15	0.209361117483501	0.0333552505115666	0.220505412579624	0.656581
protein_coding	FCMR	ENSG00000162894.11	-0.0251163614410251	0.81056063535583	0.956029093199402	0.0195289
protein_coding	C1orf116	ENSG00000182795.12	0.347527623284147	0.0334807902840258	0.220857117505589	0.655889
protein_coding	PFKFB2	ENSG00000123836.14	-0.214884901118821	0.171339295279682	0.55541735411197	0.255381
protein_coding	YOD1	ENSG00000180667.10	-0.144360355026504	0.338344316153999	0.733999211930356	0.134304
protein_coding	CD55	ENSG00000196352.15	1.38275153341272	1.54635439896278e-21	3.83882479542511e-19	18.4158
protein_coding	CD46	ENSG00000117335.19	-0.0561228773782747	0.620873553688288	0.890983864417398	0.0501302
protein_coding	PLXNA2	ENSG00000076356.6	-0.566481857730695	0.000690155670388067	0.0120232382578132	1.91998
protein_coding	LAMB3	ENSG00000196878.14	1.18881425650049	1.89239682821431e-12	1.99681832084553e-10	9.69966
protein_coding	G0S2	ENSG00000123689.5	0.0197947907087351	0.585823051713476	0.877202794085288	0.0569
protein_coding	C1orf74	ENSG00000162757.4	0.574503915369709	0.00769741390312829	0.0805948841463885	1.09369
protein_coding	IRF6	ENSG00000117595.11	0.574154629125609	1.23649140602484e-05	0.000383698739432084	3.41601
protein_coding	UTP25	ENSG00000117597.17	0.407845593474997	0.013577542712035	0.120824353247033	0.917846
protein_coding	SYT14	ENSG00000143469.18	-0.198205512223094	0.0407465169534353	0.2493486256936	0.603193
protein_coding	SERTAD4	ENSG00000082497.11	0.11326849593092	0.429379843648829	0.799351677433984	0.0972621
protein_coding	HHAT	ENSG00000054392.12	-0.108994122382678	0.310239371987763	0.710428156909095	0.14848
protein_coding	RCOR3	ENSG00000117625.13	-0.0910778512454017	0.487289702389841	0.830265398890035	0.0807831
protein_coding	TRAF5	ENSG00000082512.14	0.0125962936615893	0.919418850381881	0.982765612746735	0.00755005
protein_coding	SLC30A1	ENSG00000170385.9	-0.188362358967113	0.223875478562465	0.623760803065454	0.204982
protein_coding	NEK2	ENSG00000117650.12	-0.620996850657673	8.93314042998905e-05	0.00218487892782737	2.66057
protein_coding	LPGAT1	ENSG00000123684.12	-0.128088081437189	0.330899826942534	0.726847503658612	0.138557
protein_coding	INTS7	ENSG00000143493.12	-0.155532723058903	0.256189966776443	0.658520253888761	0.181431
protein_coding	DTL	ENSG00000143476.17	-0.253440727046365	0.0901690062092282	0.397828005772054	0.400305
protein_coding	PPP2R5A	ENSG00000066027.11	-0.53688860690251	0.000460605467211566	0.00865159953860817	2.0629
protein_coding	TMEM206	ENSG00000065600.12	0.336900923430301	0.0564652970992916	0.304724532176128	0.516093
protein_coding	NENF	ENSG00000117691.9	0.189740279356666	0.129716191231881	0.482909939614812	0.316134
protein_coding	ATF3	ENSG00000162772.16	0.274368708669945	0.0772950676255813	0.365263335115176	0.437394
protein_coding	NSL1	ENSG00000117697.14	-0.249167253321535	0.0673962999538244	0.339718405351003	0.468881
protein_coding	TATDN3	ENSG00000203705.10	-0.184132571887	0.192684228769052	0.583695665551156	0.233814
protein_coding	FLVCR1	ENSG00000162769.12	-0.00203598878857425	0.992520987058688	0.997566583288013	0.00105811
protein_coding	ANGEL2	ENSG00000174606.13	-0.180590125277338	0.210655321929355	0.606438156192065	0.217213
protein_coding	RPS6KC1	ENSG00000136643.11	-0.0303670486505983	0.828498621365621	0.959378602599777	0.01801
protein_coding	PROX1	ENSG00000117707.15	-0.00333317823762898	0.941344635054102	0.98684441189983	0.00575131
protein_coding	SMYD2	ENSG00000143499.13	0.11528413936696	0.4025356665041	0.78222684312832	0.106667
protein_coding	PTPN14	ENSG00000152104.11	0.208557248072655	0.0493051911766447	0.280774569746452	0.551642
protein_coding	CENPF	ENSG00000117724.12	-0.235356630083261	0.13700802283211	0.498713220939462	0.302149
protein_coding	KCNK2	ENSG00000082482.13	-0.170920737621706	0.0184251008387302	0.148587913910604	0.828017
protein_coding	KCTD3	ENSG00000136636.12	-0.12795465223252	0.305653509902455	0.705910907913883	0.15125
protein_coding	ESRRG	ENSG00000196482.16	0.0128268189366366	0.766409307109786	0.943735763770318	0.0251496
protein_coding	GPATCH2	ENSG00000092978.10	-0.144982041170662	0.330778410407178	0.72679516492328	0.138588
protein_coding	SPATA17	ENSG00000162814.10	-0.0699829400550191	0.38476821264484	0.771141351903242	0.112866
protein_coding	RRP15	ENSG00000067533.5	-0.192094503291114	0.178846277143705	0.564987337869667	0.247961
protein_coding	TGFB2	ENSG00000092969.11	0.013546645632291	0.920237882032658	0.983104125128584	0.00740048
protein_coding	LYPLAL1	ENSG00000143353.11	0.0217729768954424	0.880440275648149	0.973800392788791	0.0115301
protein_coding	EPRS	ENSG00000136628.17	0.0244573882096736	0.848813259214327	0.965783015504189	0.0151204
protein_coding	BPNT1	ENSG00000162813.17	0.0402864361596176	0.778356274039206	0.947732911126786	0.023314
protein_coding	IARS2	ENSG00000067704.9	-0.132236631465633	0.236204163591187	0.636604508401853	0.19613
protein_coding	RAB3GAP2	ENSG00000118873.15	0.0576811520922305	0.605200086359214	0.884290296872718	0.0534051
protein_coding	MARK1	ENSG00000116141.15	0.656338495186964	0.0043860421958194	0.0531207805311974	1.27474
protein_coding	C1orf115	ENSG00000162817.6	0.241879799364186	0.0409532112430463	0.250306968184314	0.601527
protein_coding	MARC2	ENSG00000117791.15	-0.168340807662461	0.260250528905762	0.662342082972346	0.178918
protein_coding	MARC1	ENSG00000186205.12	-0.793835023757974	0.00838284914198097	0.0857572376166254	1.06673
protein_coding	DUSP10	ENSG00000143507.17	-0.617074094015726	0.00367336825685503	0.0462118413731889	1.33525
protein_coding	TAF1A	ENSG00000143498.17	0.179386260289745	0.232265884158152	0.631680089395272	0.199503
protein_coding	MIA3	ENSG00000154305.16	-0.232379964745073	0.144420736494075	0.510718630123278	0.291818
protein_coding	AIDA	ENSG00000186063.12	-0.0355827087198931	0.802430949878772	0.95407788615131	0.0204162
protein_coding	BROX	ENSG00000162819.11	-0.0275294385372248	0.791910878934934	0.95143546332386	0.0216207
protein_coding	DISP1	ENSG00000154309.8	-0.0336346415739627	0.700431806655662	0.921557780991721	0.0354774
protein_coding	TLR5	ENSG00000187554.12	-2.40194656595523	0.000140490307717897	0.00318024792318858	2.49754
protein_coding	SUSD4	ENSG00000143502.14	-0.604089496318972	0.00779821671977753	0.0813976440372013	1.08939
protein_coding	CAPN2	ENSG00000162909.17	0.602613012635127	1.03755980997114e-08	6.33379236455741e-07	6.19834
protein_coding	TP53BP2	ENSG00000143514.16	0.225629155780976	0.124893291824422	0.473267723395009	0.324893
protein_coding	FBXO28	ENSG00000143756.11	0.0648242357214176	0.644182499069963	0.900517159324883	0.045508
protein_coding	DEGS1	ENSG00000143753.12	-0.107342513015604	0.447875463698399	0.81052267000172	0.0912348
protein_coding	NVL	ENSG00000143748.17	-0.20077572760217	0.172997543981346	0.557076684384238	0.254085
protein_coding	CNIH4	ENSG00000143771.11	0.223827384061725	0.039931551985412	0.246105392323979	0.608879
protein_coding	WDR26	ENSG00000162923.15	0.291014087812491	0.0127042090676264	0.115633683696671	0.936916
protein_coding	CNIH3	ENSG00000143786.7	0.0110963840422621	0.819821550792583	0.957744470514159	0.0187503
protein_coding	DNAH14	ENSG00000185842.15	-0.0355186769027238	0.792473538035861	0.95143546332386	0.0216207
protein_coding	LBR	ENSG00000143815.14	0.0512471237806532	0.628337058395796	0.89464561422753	0.048349
protein_coding	ENAH	ENSG00000154380.17	-0.392113191265661	7.74945051093536e-05	0.00194979840135781	2.71001
protein_coding	SRP9	ENSG00000143742.12	-0.0425737828332595	0.748424511837101	0.937891898352147	0.0278472
protein_coding	EPHX1	ENSG00000143819.12	-0.126739085223599	0.313910717751675	0.712433359882859	0.147256
protein_coding	TMEM63A	ENSG00000196187.11	0.0669326370887668	0.644075240884694	0.900517159324883	0.045508
protein_coding	PYCR2	ENSG00000143811.18	-0.215063370068653	0.130909391381646	0.485410850044716	0.313891
protein_coding	SDE2	ENSG00000143751.9	0.163908980241153	0.241155418448836	0.642807794881068	0.191919
protein_coding	H3F3A	ENSG00000163041.9	-0.0270336705887537	0.813982173146226	0.9563231163443	0.0193953
protein_coding	ACBD3	ENSG00000182827.8	0.0730412393899806	0.452470964938608	0.813085945097509	0.0898635
protein_coding	LIN9	ENSG00000183814.15	-0.184490300020458	0.22497789343795	0.624509604254105	0.204461
protein_coding	PARP1	ENSG00000143799.12	-0.032993496141259	0.725478134804061	0.929708063142604	0.0316534
protein_coding	ITPKB	ENSG00000143772.9	-0.00822579808319186	0.913088190704665	0.980245540070369	0.00866512
protein_coding	PSEN2	ENSG00000143801.16	-0.13305760467906	0.35474415195571	0.746389298160846	0.127035
protein_coding	COQ8A	ENSG00000163050.16	0.017148030050734	0.901545154932975	0.977607075829065	0.00983566
protein_coding	CDC42BPA	ENSG00000143776.18	0.0386747389583707	0.787107339790674	0.950317544544513	0.0221313
protein_coding	ZNF678	ENSG00000181450.17	0.0524707314664332	0.652275191697597	0.904116785811996	0.0437755
protein_coding	SNAP47	ENSG00000143740.14	-0.103533884703718	0.441320999207163	0.806620385068745	0.0933308
protein_coding	JMJD4	ENSG00000081692.12	0.235362170609877	0.116488524985512	0.45706613618558	0.340021
protein_coding	WNT9A	ENSG00000143816.7	-1.34961465756726	7.00108588538963e-07	2.94579588313216e-05	4.5308
protein_coding	WNT3A	ENSG00000154342.5	-0.020017247841079	0.810826238263016	0.956029093199402	0.0195289
protein_coding	ARF1	ENSG00000143761.15	0.205608620620021	0.00191322438420708	0.0274542169583472	1.56139
protein_coding	C1orf35	ENSG00000143793.12	-0.12630625839206	0.386750469082956	0.772520923159489	0.11209
protein_coding	MRPL55	ENSG00000162910.18	0.120018300740663	0.376875815972482	0.765599979011135	0.115998
protein_coding	GUK1	ENSG00000143774.16	0.248435349543493	0.0291167524571853	0.202850340434881	0.692824
protein_coding	GJC2	ENSG00000198835.3	0.10125703496074	0.321670259131281	0.719542324471964	0.142944
protein_coding	IBA57	ENSG00000181873.12	0.171960775129905	0.275376612841234	0.677254100062692	0.169248
protein_coding	OBSCN	ENSG00000154358.20	0.0551442243925968	0.120035425233605	0.464276203286044	0.333224
protein_coding	TRIM11	ENSG00000154370.15	0.6578640457093	8.06210603174153e-05	0.00201304390620515	2.69615
protein_coding	HIST3H2A	ENSG00000181218.5	-0.0298974864827841	0.809556587347631	0.955667213320492	0.0196933
protein_coding	RNF187	ENSG00000168159.11	0.0749166058126313	0.520447932329024	0.847161289756573	0.0720339
protein_coding	RAB4A	ENSG00000168118.11	-0.245557051385388	0.135023879448514	0.494489685582641	0.305843
protein_coding	CCSAP	ENSG00000154429.10	0.136927119854596	0.31270386585723	0.711809588625641	0.147636
protein_coding	ACTA1	ENSG00000143632.14	-0.0160058358900006	0.722632591052237	0.928537995490258	0.0322003
protein_coding	NUP133	ENSG00000069248.11	-0.139633017507172	0.232206693560424	0.631680089395272	0.199503
protein_coding	ABCB10	ENSG00000135776.4	-0.460474808062004	0.0298968273880365	0.206200413645902	0.68571
protein_coding	TAF5L	ENSG00000135801.9	-0.0235197833350014	0.85763859651814	0.968328857446288	0.0139771
protein_coding	URB2	ENSG00000135763.9	-0.0783832857819421	0.581725361763412	0.876028638506321	0.0574817
protein_coding	GALNT2	ENSG00000143641.9	-0.144020002290795	0.256340009010101	0.658538008732905	0.181419
protein_coding	PGBD5	ENSG00000177614.10	-0.196987057756798	0.125516326738844	0.47475531447037	0.32353
protein_coding	COG2	ENSG00000135775.13	-0.0837228713164112	0.562825710579923	0.870307922513611	0.0603271
protein_coding	C1orf198	ENSG00000119280.16	-0.010361017587184	0.922480328221404	0.983379365658609	0.00727891
protein_coding	TTC13	ENSG00000143643.12	0.0211956323968253	0.895275020034081	0.97655083600476	0.0103051
protein_coding	ARV1	ENSG00000173409.13	-0.424608296897128	0.0135790511806334	0.120824353247033	0.917846
protein_coding	FAM89A	ENSG00000182118.7	0.0655679442216118	0.666748155702696	0.909951784789413	0.0409816
protein_coding	C1orf131	ENSG00000143633.12	-0.200871580495593	0.094233202533352	0.408499287466321	0.388809
protein_coding	GNPAT	ENSG00000116906.12	-0.0934103051345471	0.514226890040967	0.843962792330537	0.0736767
protein_coding	EXOC8	ENSG00000116903.7	-0.0362645657889245	0.798050299025672	0.953617891435439	0.0206256
protein_coding	SPRTN	ENSG00000010072.15	-0.0543820569118089	0.684230875441838	0.916441503545323	0.0378953
protein_coding	EGLN1	ENSG00000135766.8	0.567828925870611	0.00300134719844486	0.0392149706323125	1.40655
protein_coding	TSNAX	ENSG00000116918.13	0.0687358216919582	0.549450143120239	0.863077666716359	0.0639501
protein_coding	SIPA1L2	ENSG00000116991.10	-0.517470196947774	0.0193670232492212	0.153769622226626	0.813129
protein_coding	NTPCR	ENSG00000135778.11	-0.136255755692922	0.27064775735536	0.673341965226003	0.171764
protein_coding	PCNX2	ENSG00000135749.18	-0.0349748570097252	0.802567615059708	0.95407788615131	0.0204162
protein_coding	MAP3K21	ENSG00000143674.10	-0.205652575474809	0.189136389935088	0.578953252791437	0.237357
protein_coding	KCNK1	ENSG00000135750.14	0.761194709887594	2.21063928931637e-07	1.05199591739193e-05	4.97799
protein_coding	COA6	ENSG00000168275.14	0.143437869729366	0.313071997082188	0.711809588625641	0.147636
protein_coding	TARBP1	ENSG00000059588.9	0.0692488332709853	0.639787063982342	0.898326347931114	0.0465659
protein_coding	IRF2BP2	ENSG00000168264.10	0.440559707806768	2.51077445205641e-07	1.17974717550095e-05	4.92821
protein_coding	TOMM20	ENSG00000173726.10	-0.0124785340310741	0.910280765457167	0.979565804909736	0.00896638
protein_coding	RBM34	ENSG00000188739.14	0.0323461755818555	0.713674560035958	0.925861994273973	0.0334537
protein_coding	ARID4B	ENSG00000054267.21	0.00919428708732731	0.955913528752255	0.990086639427874	0.0043268
protein_coding	GGPS1	ENSG00000152904.11	0.00609442140340585	0.969438202836842	0.99310742993499	0.00300377
protein_coding	TBCE	ENSG00000285053.1	-0.155870264641828	0.195265074718897	0.586416733483946	0.231794
protein_coding	TBCE	ENSG00000284770.1	0.046608412406946	0.342003778222817	0.736586416332335	0.132776
protein_coding	B3GALNT2	ENSG00000162885.12	-0.0992810913341547	0.478959006527885	0.825705370628801	0.0831749
protein_coding	GNG4	ENSG00000168243.10	0.292756377409511	0.0141970349179842	0.124244908991407	0.905721
protein_coding	LYST	ENSG00000143669.13	0.125929838356662	0.399312392784625	0.779790949488702	0.108022
protein_coding	NID1	ENSG00000116962.14	-0.197646869273505	0.0194464260167059	0.154007461100365	0.812458
protein_coding	GPR137B	ENSG00000077585.13	-0.0569503239709435	0.686377992714034	0.917193520467197	0.037539
protein_coding	ERO1B	ENSG00000086619.13	0.320577151280659	0.0722599939536459	0.352243392777503	0.453157
protein_coding	EDARADD	ENSG00000186197.14	-0.301564832640239	0.0392490177297457	0.244074552573591	0.612477
protein_coding	LGALS8	ENSG00000116977.18	0.108039599186249	0.384287272260533	0.770948002695777	0.112975
protein_coding	HEATR1	ENSG00000119285.10	-0.145496845029889	0.25350920848549	0.656356624437923	0.18286
protein_coding	ACTN2	ENSG00000077522.12	-0.0218376527575346	0.68186509983562	0.916326494390871	0.0379498
protein_coding	MTR	ENSG00000116984.12	-0.0878684315799143	0.520742158133463	0.847161289756573	0.0720339
protein_coding	RYR2	ENSG00000198626.15	0.0130453463785872	0.895866442086173	0.97655083600476	0.0103051
protein_coding	CHRM3	ENSG00000133019.11	-1.03103677597661	0.0001917474334568	0.00413325328703188	2.38371
protein_coding	RGS7	ENSG00000182901.16	-0.0528540162124088	0.456196675176491	0.814941988266068	0.0888733
protein_coding	FH	ENSG00000091483.6	0.0580320909300026	0.62399830979714	0.891465573024929	0.0498954
protein_coding	KMO	ENSG00000117009.11	1.10367081879733	0.00575094606565187	0.0656510613033981	1.18276
protein_coding	OPN3	ENSG00000054277.13	0.156751975112783	0.305871030525425	0.705910907913883	0.15125
protein_coding	CHML	ENSG00000203668.2	0.0032625542006429	0.97059740647754	0.993264044506389	0.00293529
protein_coding	EXO1	ENSG00000174371.16	-0.421191908471983	0.00811538996784219	0.0837690461337557	1.07692
protein_coding	CEP170	ENSG00000143702.15	0.130522321655786	0.349370446821331	0.741292422422183	0.13001
protein_coding	SDCCAG8	ENSG00000054282.15	0.0965674544717822	0.361625107315414	0.752402086323309	0.12355
protein_coding	AKT3	ENSG00000117020.16	0.32112553222637	0.0301690700939631	0.207273200668625	0.683457
protein_coding	ZBTB18	ENSG00000179456.10	-0.0583594468956281	0.66761609908741	0.910218928687137	0.0408541
protein_coding	ADSS	ENSG00000035687.9	-0.00905941995125798	0.940464815686203	0.98635568438572	0.00596645
protein_coding	DESI2	ENSG00000121644.18	0.397562044604617	0.000391972942664313	0.00758238568959084	2.12019
protein_coding	COX20	ENSG00000203667.9	-0.072217006209615	0.539202933423014	0.857600394376487	0.066715
protein_coding	HNRNPU	ENSG00000153187.19	0.0800300870941227	0.281222916318191	0.682656351133332	0.165798
protein_coding	EFCAB2	ENSG00000203666.12	-0.0384498135064511	0.757936787370193	0.941298204500199	0.0262728
protein_coding	KIF26B	ENSG00000162849.15	-0.0406529951605605	0.404767128587322	0.78382750535788	0.10578
protein_coding	SMYD3	ENSG00000185420.18	-0.241324920240522	0.138325360944115	0.501547286091185	0.299688
protein_coding	TFB2M	ENSG00000162851.7	0.067075241549913	0.627208684782588	0.893911908892609	0.0487053
protein_coding	CNST	ENSG00000162852.13	0.135758727064327	0.340225396443778	0.735332984411407	0.133516
protein_coding	SCCPDH	ENSG00000143653.9	0.0170586380624304	0.922914802868692	0.983496397822632	0.00722723
protein_coding	AHCTF1	ENSG00000153207.15	-0.0745943753284574	0.54114742530637	0.858221993711772	0.0664004
protein_coding	ZNF695	ENSG00000197472.14	-0.0781749264266428	0.314869107815574	0.713304237401212	0.146725
protein_coding	ZNF670	ENSG00000277462.1	0.0713898610063921	0.601587489027672	0.882950737223855	0.0540635
protein_coding	ZNF669	ENSG00000188295.14	-0.0299514468690675	0.766033996255555	0.943500440012569	0.0252579
protein_coding	ZNF124	ENSG00000196418.12	-0.0112694183951914	0.858096901220959	0.968328857446288	0.0139771
protein_coding	ZNF496	ENSG00000162714.12	0.30527888999121	0.0806157368809027	0.372593286248699	0.428765
protein_coding	TRIM58	ENSG00000162722.8	-0.178635907574953	0.167630860558933	0.549961374191866	0.259668
protein_coding	SH3BP5L	ENSG00000175137.10	-0.0266360737436033	0.851305567641703	0.966431666057084	0.0148288
protein_coding	ZNF672	ENSG00000171161.12	-0.135548206530764	0.0461952972721111	0.270333964094179	0.568099
protein_coding	ZNF692	ENSG00000171163.15	-0.00253043460372508	0.967184129073974	0.992488262903137	0.00327462
protein_coding	PGBD2	ENSG00000185220.11	-0.164327043461446	0.0812359457479187	0.374268299386096	0.426817
protein_coding	FAM110C	ENSG00000184731.5	-0.481493712344481	0.0170916667469697	0.140419402204144	0.852573
protein_coding	SH3YL1	ENSG00000035115.21	0.00761868106537053	0.867545806442165	0.970114553214755	0.013177
protein_coding	ACP1	ENSG00000143727.15	-0.101230145914683	0.410626215787303	0.788294285644346	0.103312
protein_coding	TMEM18	ENSG00000151353.14	-0.00789707979837069	0.959486912981639	0.990543219355525	0.00412657
protein_coding	PXDN	ENSG00000130508.10	0.188987748287071	0.127890377773861	0.479106432832411	0.319568
protein_coding	EIPR1	ENSG00000032389.12	0.00686996208968214	0.963409296346204	0.991379680328139	0.00375999
protein_coding	TRAPPC12	ENSG00000171853.15	0.148328881473537	0.291285662600805	0.689760867936806	0.161301
protein_coding	ADI1	ENSG00000182551.13	-0.0212006689733323	0.822934085166104	0.95815506762514	0.0185642
protein_coding	RNASEH1	ENSG00000171865.9	-0.085214439843488	0.479575216997359	0.826032118913721	0.0830031
protein_coding	RPS7	ENSG00000171863.14	0.0502472289806005	0.69025300603236	0.918302833588067	0.0370141
protein_coding	CMPK2	ENSG00000134326.11	-0.556743343492292	0.0147203298777266	0.127763839735152	0.893592
protein_coding	RSAD2	ENSG00000134321.11	-0.142680837039629	0.342306221809494	0.736586416332335	0.132776
protein_coding	RNF144A	ENSG00000151692.14	-0.0160695778500817	0.68885252685832	0.917873087364762	0.0372174
protein_coding	ID2	ENSG00000115738.9	-2.56592389328557	3.55098284158299e-06	0.000125039927719571	3.90295
protein_coding	KIDINS220	ENSG00000134313.15	-0.187060227023441	0.164450309917591	0.54517858139829	0.263461
protein_coding	MBOAT2	ENSG00000143797.11	0.28168062921294	0.0391626163308763	0.243763965837193	0.61303
protein_coding	ASAP2	ENSG00000151693.10	0.634733945829683	6.65935273206374e-05	0.00171908247736723	2.7647
protein_coding	ITGB1BP1	ENSG00000119185.12	0.226462178401113	0.0987839289458628	0.41895974420519	0.377828
protein_coding	CPSF3	ENSG00000119203.13	-0.132931604472743	0.321625066049476	0.719542324471964	0.142944
protein_coding	IAH1	ENSG00000134330.18	0.112664282171011	0.461798968272908	0.818600627729975	0.0869279
protein_coding	ADAM17	ENSG00000151694.13	0.724558872074103	6.8784880859945e-11	5.59863825360044e-09	8.25192
protein_coding	YWHAQ	ENSG00000134308.13	0.0822002426257976	0.495739024180427	0.834793722152964	0.0784208
protein_coding	TAF1B	ENSG00000115750.16	0.016661259874353	0.907913903192732	0.979174396354771	0.00913995
protein_coding	GRHL1	ENSG00000134317.17	0.0970879582577771	0.360182241190366	0.751073006094148	0.124318
protein_coding	KLF11	ENSG00000172059.10	0.0433081299583414	0.720833155177314	0.92790682277816	0.0324956
protein_coding	RRM2	ENSG00000171848.14	-0.0196169539459864	0.87463241791316	0.972421897669135	0.0121453
protein_coding	AC007240.1	ENSG00000284681.2	-0.026856557142034	0.664384389268002	0.908950201795811	0.0414599
protein_coding	HPCAL1	ENSG00000115756.12	0.500435019046305	0.0214248053714665	0.164375995045878	0.784162
protein_coding	ODC1	ENSG00000115758.12	1.08987246617599	2.14168876565706e-10	1.66148198773239e-08	7.7795
protein_coding	NOL10	ENSG00000115761.15	0.081785780105652	0.497574296606779	0.83574302525462	0.0779272
protein_coding	ATP6V1C2	ENSG00000143882.11	0.0130144049995221	0.787916573847242	0.950714226245503	0.02195
protein_coding	PDIA6	ENSG00000143870.12	0.187450881421349	0.0410545024318165	0.250617546607339	0.600989
protein_coding	PQLC3	ENSG00000162976.12	-0.395686073398817	0.0443788387901916	0.264262270354613	0.577965
protein_coding	ROCK2	ENSG00000134318.13	-0.121012891479433	0.322211024040086	0.719577562231804	0.142922
protein_coding	E2F6	ENSG00000169016.16	0.0204493306331139	0.873410071112742	0.972256298295772	0.0122192
protein_coding	GREB1	ENSG00000196208.13	-0.0206574115057512	0.592912221341098	0.879974844248272	0.0555297
protein_coding	LPIN1	ENSG00000134324.11	0.993714755180187	1.4886899678088e-05	0.000456255906800659	3.34079
protein_coding	TRIB2	ENSG00000071575.11	0.153201178921972	0.201432916176594	0.593657159962479	0.226464
protein_coding	FAM84A	ENSG00000162981.13	-2.10098384567242	1.68849810471751e-11	1.5059987586687e-09	8.82218
protein_coding	NBAS	ENSG00000151779.12	-0.0135452844530568	0.921548076109304	0.983246832007844	0.00733744
protein_coding	DDX1	ENSG00000079785.14	-0.0793838159482399	0.568546670977624	0.871783267882614	0.0595915
protein_coding	FAM49A	ENSG00000197872.11	-0.0522397125017504	0.165265532132073	0.546785895403648	0.262183
protein_coding	VSNL1	ENSG00000163032.11	-1.48659473720745	7.50571333091327e-08	3.80263945795759e-06	5.41991
protein_coding	SMC6	ENSG00000163029.15	-0.249211481858725	0.132587663509099	0.488955991078988	0.31073
protein_coding	GEN1	ENSG00000178295.14	-0.226293377087692	0.166331886388269	0.548461423952511	0.260854
protein_coding	KCNS3	ENSG00000170745.11	-0.000271594678424685	0.994160571160541	0.997948817802535	0.000891732
protein_coding	RDH14	ENSG00000240857.1	-0.178979270125171	0.243131409836978	0.644929609573882	0.190488
protein_coding	TTC32	ENSG00000183891.5	0.0213548274568871	0.868072293787814	0.970318818170398	0.0130855
protein_coding	WDR35	ENSG00000118965.14	-0.248722548446964	0.0694651451432578	0.345064934680983	0.462099
protein_coding	LAPTM4A	ENSG00000068697.6	-0.112500732720665	0.304818724561817	0.705274819941382	0.151642
protein_coding	SDC1	ENSG00000115884.10	-0.0499544911371689	0.744320642223391	0.937085083381156	0.028221
protein_coding	PUM2	ENSG00000055917.15	-0.0171318540222749	0.928683533816642	0.984107325350759	0.00695754
protein_coding	RHOB	ENSG00000143878.9	0.0126950819263242	0.919257121230624	0.982765612746735	0.00755005
protein_coding	HS1BP3	ENSG00000118960.12	-0.152092807991538	0.293004087980264	0.690662429255584	0.160734
protein_coding	LDAH	ENSG00000118961.14	-0.197242704384367	0.208614948199881	0.603714717978866	0.219168
protein_coding	KLHL29	ENSG00000119771.14	-0.117702720912545	0.234784273633356	0.634569362324231	0.197521
protein_coding	ATAD2B	ENSG00000119778.14	0.0644371255757546	0.63491699011699	0.896501239490852	0.0474491
protein_coding	UBXN2A	ENSG00000173960.13	0.108748157291502	0.446857988580999	0.809834408457191	0.0916038
protein_coding	WDCP	ENSG00000163026.11	-0.133763366496421	0.359258766098426	0.750219763210657	0.124811
protein_coding	FKBP1B	ENSG00000119782.13	-0.0189521828044928	0.814259666797962	0.956422816572482	0.0193501
protein_coding	SF3B6	ENSG00000115128.6	0.162150479724996	0.177680591598743	0.563450565857552	0.249144
protein_coding	FAM228B	ENSG00000219626.8	-0.0224754343671572	0.574593670197824	0.87287840057079	0.0590463
protein_coding	TP53I3	ENSG00000115129.13	-0.200991592232368	0.192121145130637	0.58345415633157	0.233993
protein_coding	ITSN2	ENSG00000198399.14	0.313713906966161	0.0487997955317239	0.279055635523499	0.554309
protein_coding	NCOA1	ENSG00000084676.15	-0.34376024434696	0.0605242841818568	0.318667095400762	0.496663
protein_coding	PTRHD1	ENSG00000184924.5	0.0053635594215342	0.954780674847211	0.989878894654809	0.00441794
protein_coding	CENPO	ENSG00000138092.10	0.042104030211382	0.760523896510547	0.941407185672625	0.0262225
protein_coding	ADCY3	ENSG00000138031.14	-0.0920937690687876	0.490078738451315	0.832280826046994	0.0797301
protein_coding	DNAJC27	ENSG00000115137.11	-0.0156406285335706	0.8985280360168	0.977607075829065	0.00983566
protein_coding	EFR3B	ENSG00000084710.13	-0.0979979583301998	0.0533998136315198	0.295608379030181	0.529283
protein_coding	POMC	ENSG00000115138.10	-0.0063683973932782	0.697014337260402	0.921201948286408	0.0356452
protein_coding	DNMT3A	ENSG00000119772.16	-0.00901856168311471	0.943020565797268	0.986923365867913	0.00571657
protein_coding	DTNB	ENSG00000138101.18	-0.114637208630687	0.378756894199922	0.766936370188667	0.115241
protein_coding	ASXL2	ENSG00000143970.16	0.124541489421845	0.374765879471374	0.764094456229826	0.116853
protein_coding	KIF3C	ENSG00000084731.14	0.226576058888782	0.148696906430505	0.519427866154403	0.284475
protein_coding	RAB10	ENSG00000084733.10	0.125655068706372	0.345387223123958	0.738040657292991	0.13192
protein_coding	GAREM2	ENSG00000157833.12	-0.0491885377343244	0.403187189250277	0.782778047951366	0.106361
protein_coding	HADHA	ENSG00000084754.11	-0.0556298675313922	0.631661114927751	0.896141757010082	0.0476233
protein_coding	HADHB	ENSG00000138029.13	0.085942558626514	0.524737558575088	0.849838635965634	0.0706635
protein_coding	SELENOI	ENSG00000138018.17	0.141964833409042	0.296359475843114	0.694844233878253	0.158113
protein_coding	C2orf70	ENSG00000173557.14	0.019241198650154	0.781038302379704	0.948617769892754	0.0229087
protein_coding	KCNK3	ENSG00000171303.6	-0.0785677385433362	0.0630397532670014	0.32626029357609	0.486436
protein_coding	SLC35F6	ENSG00000213699.8	0.0503798763366911	0.728042616380344	0.929954100933473	0.0315385
protein_coding	CENPA	ENSG00000115163.14	0.0384827020296709	0.790682585683905	0.951400915631384	0.0216364
protein_coding	MAPRE3	ENSG00000084764.11	0.0770528326112792	0.451596524662271	0.812587447630421	0.0901299
protein_coding	TMEM214	ENSG00000119777.19	-0.0145470852557918	0.91471584695317	0.980593105805659	0.00851116
protein_coding	AGBL5	ENSG00000084693.15	0.0883669190284297	0.550391028670785	0.863351167625149	0.0638125
protein_coding	OST4	ENSG00000228474.5	0.152117896199472	0.208007830941499	0.602766092848648	0.219851
protein_coding	KHK	ENSG00000138030.12	-0.0584763673347034	0.317395349895245	0.715436400830762	0.145429
protein_coding	CGREF1	ENSG00000138028.15	-0.0231696596577472	0.498163674582249	0.835790485796643	0.0779026
protein_coding	PREB	ENSG00000138073.13	0.0967604124078663	0.50461941877346	0.838715229391846	0.0763855
protein_coding	SLC5A6	ENSG00000138074.14	-0.00133420180123429	0.988615490601556	0.996790852480038	0.00139596
protein_coding	ATRAID	ENSG00000138085.16	-0.0154491012910709	0.895847638286836	0.97655083600476	0.0103051
protein_coding	CAD	ENSG00000084774.13	-0.0787915917231797	0.568151846812485	0.871782028027131	0.0595921
protein_coding	UCN	ENSG00000163794.6	-0.0108497025903508	0.881499635322214	0.973814215539893	0.0115239
protein_coding	MPV17	ENSG00000115204.14	-0.193407984439447	0.209248978079635	0.604649921064095	0.218496
protein_coding	GTF3C2	ENSG00000115207.13	-0.0148296587022583	0.921246051076577	0.983246832007844	0.00733744
protein_coding	EIF2B4	ENSG00000115211.15	-0.129875858823903	0.363806062522456	0.75403451359188	0.122609
protein_coding	SNX17	ENSG00000115234.10	-0.112161554165847	0.38539573576608	0.771775945716021	0.112509
protein_coding	ZNF513	ENSG00000163795.13	-0.0769643752530576	0.47144885950188	0.82225166485636	0.0849952
protein_coding	PPM1G	ENSG00000115241.10	-0.0227569741818448	0.841996015402821	0.964223660194469	0.0158222
protein_coding	NRBP1	ENSG00000115216.13	0.146931199180638	0.313036864485053	0.711809588625641	0.147636
protein_coding	IFT172	ENSG00000138002.14	-0.134348634607048	0.212078689083251	0.607364400067613	0.216551
protein_coding	FNDC4	ENSG00000115226.9	-0.0141859948889644	0.721390614968896	0.928056922784218	0.0324254
protein_coding	ZNF512	ENSG00000243943.9	-0.0724054857169615	0.611318756156676	0.885930421575568	0.0526004
protein_coding	CCDC121	ENSG00000176714.9	-0.047426939440907	0.388883650833497	0.772528938272197	0.112085
protein_coding	GPN1	ENSG00000198522.13	0.0262691423060119	0.853413225715925	0.967170221663878	0.0144971
protein_coding	SUPT7L	ENSG00000119760.15	-0.0782880397927087	0.58391285847872	0.876960240823593	0.0570201
protein_coding	SLC4A1AP	ENSG00000163798.13	-0.148279622917719	0.235984533655546	0.63631238754514	0.19633
protein_coding	MRPL33	ENSG00000243147.7	-0.0764111125767418	0.553078041567976	0.86478993812807	0.0630894
protein_coding	RBKS	ENSG00000171174.14	0.0632028227003862	0.617187429784328	0.889249304913118	0.0509765
protein_coding	BABAM2	ENSG00000158019.20	-0.111913849456113	0.44897243319458	0.810906154676022	0.0910294
protein_coding	FOSL2	ENSG00000075426.11	0.378489458774399	0.00932864048935286	0.093380443608139	1.02974
protein_coding	PPP1CB	ENSG00000213639.9	-0.053797402204463	0.612606331044796	0.886847244718848	0.0521512
protein_coding	TRMT61B	ENSG00000171103.10	-0.00970746712365401	0.92972635117808	0.984107325350759	0.00695754
protein_coding	WDR43	ENSG00000163811.11	0.0613091237422982	0.618628543302918	0.889461890234867	0.0508727
protein_coding	CLIP4	ENSG00000115295.19	-0.386289581991404	0.0434823944668324	0.261052102210185	0.583273
protein_coding	YPEL5	ENSG00000119801.12	0.137038582484434	0.289322540085589	0.689144783181449	0.16169
protein_coding	LBH	ENSG00000213626.12	-0.0548337315694191	0.512595089539363	0.843600619771317	0.0738631
protein_coding	LCLAT1	ENSG00000172954.13	-0.251255879730085	0.0853618241304104	0.384520722843588	0.41508
protein_coding	EHD3	ENSG00000013016.15	0.0472863436752204	0.704885411475493	0.92295156399357	0.0348211
protein_coding	XDH	ENSG00000158125.9	0.179524264884768	0.190421411949158	0.580772285221724	0.235994
protein_coding	MEMO1	ENSG00000162959.13	0.184392535175364	0.167985283229203	0.550436981485877	0.259292
protein_coding	DPY30	ENSG00000162961.13	-0.210021151798135	0.0995571340316309	0.420920667442845	0.3758
protein_coding	SPAST	ENSG00000021574.12	0.0386011844634736	0.783484452683089	0.949527950740726	0.0224922
protein_coding	SLC30A6	ENSG00000152683.14	-0.0238121841583561	0.83744521192258	0.963220654992611	0.0162742
protein_coding	YIPF4	ENSG00000119820.10	0.0386742199730382	0.702988029310606	0.922165988537693	0.0351909
protein_coding	BIRC6	ENSG00000115760.14	-0.0329402845074098	0.815716282895863	0.957108079264767	0.019039
protein_coding	TTC27	ENSG00000018699.12	0.00256172065028765	0.982401435443551	0.995587850189232	0.00192041
protein_coding	LTBP1	ENSG00000049323.15	-0.444473974312557	0.0107230992877588	0.102384976853313	0.989764
protein_coding	RASGRP3	ENSG00000152689.17	-0.0443182243151095	0.478496352515505	0.825630934295874	0.083214
protein_coding	FAM98A	ENSG00000119812.18	-0.00170122541575196	0.985762972416851	0.996129240784449	0.00168431
protein_coding	CRIM1	ENSG00000150938.9	0.1276308696973	0.248218664164431	0.651024660554084	0.186403
protein_coding	FEZ2	ENSG00000171055.14	0.244278420762072	0.0643255131911759	0.330105641735357	0.481347
protein_coding	VIT	ENSG00000205221.12	-0.622977487363082	0.015801374860451	0.134032732657413	0.872789
protein_coding	STRN	ENSG00000115808.11	0.320498679343932	0.019354240198195	0.153769622226626	0.813129
protein_coding	HEATR5B	ENSG00000008869.11	0.046858830890495	0.728416401321994	0.930112498730484	0.0314645
protein_coding	GPATCH11	ENSG00000152133.14	-0.130070818959032	0.390600220302741	0.77365210275703	0.111454
protein_coding	EIF2AK2	ENSG00000055332.17	-0.391786847002508	0.00553662327499224	0.0637310693052623	1.19565
protein_coding	CEBPZOS	ENSG00000218739.9	-0.00127381342306185	0.991225616987922	0.997219228309225	0.00120936
protein_coding	CEBPZ	ENSG00000115816.14	-0.00584652289965643	0.957661859527674	0.990464711989584	0.00416099
protein_coding	NDUFAF7	ENSG00000003509.15	-0.0490719898727554	0.721614558662928	0.928056922784218	0.0324254
protein_coding	PRKD3	ENSG00000115825.9	-0.172917871876298	0.230039399539996	0.629114704216202	0.20127
protein_coding	QPCT	ENSG00000115828.16	-0.0376253536786437	0.629694143408413	0.89556901232391	0.0479009
protein_coding	CDC42EP3	ENSG00000163171.7	-0.25667806150747	0.0539343254576828	0.297563965773095	0.52642
protein_coding	RMDN2	ENSG00000115841.19	-0.530261353250423	0.021853780495204	0.166162358589109	0.779467
protein_coding	CYP1B1	ENSG00000138061.11	-0.428713420555964	0.0330703618282914	0.219218086084735	0.659124
protein_coding	ATL2	ENSG00000119787.13	-0.285546098462486	0.0187639185101218	0.150295423426579	0.823054
protein_coding	HNRNPLL	ENSG00000143889.15	-0.0983166632348546	0.492066922980866	0.833305522258477	0.0791957
protein_coding	GALM	ENSG00000143891.16	-0.03152254833858	0.321970432534786	0.719542324471964	0.142944
protein_coding	SRSF7	ENSG00000115875.18	0.0664051032323536	0.531938934103759	0.853520459277764	0.0687861
protein_coding	GEMIN6	ENSG00000152147.10	0.000520040387662064	0.998096171542232	0.999668452898389	0.000144013
protein_coding	DHX57	ENSG00000163214.20	-0.16665949237019	0.283408226585129	0.684863113530038	0.164396
protein_coding	MORN2	ENSG00000188010.13	-0.143294795684572	0.339277065802988	0.734765406199322	0.133851
protein_coding	SOS1	ENSG00000115904.12	-0.255855724923458	0.118656346453754	0.461533729192892	0.335797
protein_coding	MAP4K3	ENSG00000011566.14	-0.0440093451716772	0.762116127526273	0.941895097867892	0.0259975
protein_coding	THUMPD2	ENSG00000138050.14	-0.0312817758608658	0.824581341106094	0.95815506762514	0.0185642
protein_coding	SLC8A1	ENSG00000183023.18	-0.0531267810295108	0.57248314288627	0.872093428912476	0.059437
protein_coding	PKDCC	ENSG00000162878.12	-0.00326743553791751	0.910959763872843	0.979565804909736	0.00896638
protein_coding	EML4	ENSG00000143924.18	-0.0676053841531506	0.590222594303458	0.878521589102629	0.0562476
protein_coding	COX7A2L	ENSG00000115944.14	0.0760233814164142	0.434853342027846	0.801924047233473	0.0958668
protein_coding	MTA3	ENSG00000057935.13	0.0151838587536407	0.914707006543521	0.980593105805659	0.00851116
protein_coding	ZFP36L2	ENSG00000152518.7	-0.242570818288195	0.0723500972384459	0.352520346210877	0.452816
protein_coding	THADA	ENSG00000115970.18	-0.286608900151927	0.0661082509176533	0.336055703094662	0.473589
protein_coding	PLEKHH2	ENSG00000152527.13	-0.0824392362914459	0.51198520791295	0.843600619771317	0.0738631
protein_coding	DYNC2LI1	ENSG00000138036.18	-0.530963900070207	0.00891434657815906	0.0900197913774096	1.04566
protein_coding	LRPPRC	ENSG00000138095.18	-0.0114796697263482	0.907088091649947	0.978947040111288	0.0092408
protein_coding	PPM1B	ENSG00000138032.20	-0.0770106642342829	0.567021007277442	0.871782028027131	0.0595921
protein_coding	PREPL	ENSG00000138078.15	-0.26197631852037	0.061707867128223	0.322129459498901	0.49197
protein_coding	CAMKMT	ENSG00000143919.14	-0.0672498564293987	0.55896070011001	0.868366148011218	0.0612971
protein_coding	SRBD1	ENSG00000068784.12	-0.0352701085732358	0.803102221864629	0.95407788615131	0.0204162
protein_coding	PRKCE	ENSG00000171132.13	0.0667470356527911	0.568448918391499	0.871782028027131	0.0595921
protein_coding	EPAS1	ENSG00000116016.13	0.508016281733943	0.000147967248530425	0.00332926309193457	2.47765
protein_coding	ATP6V1E2	ENSG00000250565.6	-0.208207310620422	0.183865991265527	0.571956542363166	0.242637
protein_coding	RHOQ	ENSG00000119729.11	0.508323812405283	0.00675850642812049	0.0741295679284644	1.13001
protein_coding	PIGF	ENSG00000151665.12	-0.0775438888904932	0.572737056947157	0.872093428912476	0.059437
protein_coding	CRIPT	ENSG00000119878.5	0.0300887694023339	0.867794985366459	0.970114553214755	0.013177
protein_coding	SOCS5	ENSG00000171150.8	0.195430451618796	0.211738954003415	0.607350080920871	0.216561
protein_coding	MCFD2	ENSG00000180398.12	0.215162921576417	0.0870164588922003	0.389432900935292	0.409567
protein_coding	TTC7A	ENSG00000068724.15	-0.00384829749225903	0.975696470858407	0.994389253057542	0.00244358
protein_coding	CALM2	ENSG00000143933.16	-0.00290656286102936	0.963425369100357	0.991379680328139	0.00375999
protein_coding	EPCAM	ENSG00000119888.10	-0.170771256797027	0.176103231911837	0.562164089011318	0.250137
protein_coding	MSH2	ENSG00000095002.14	-0.132993912506045	0.346650466369446	0.739100872684353	0.131296
protein_coding	MSH6	ENSG00000116062.14	-0.565803728310688	3.4790939090305e-06	0.000122798824111396	3.91081
protein_coding	FBXO11	ENSG00000138081.20	0.223445186927188	0.161911261664594	0.541096756224842	0.266725
protein_coding	FOXN2	ENSG00000170802.15	0.548753615895952	0.00766815882121569	0.0804913499943677	1.09425
protein_coding	PPP1R21	ENSG00000162869.15	-0.00587988740823581	0.965384511323217	0.992298826593011	0.00335752
protein_coding	STON1	ENSG00000243244.6	-2.34156499361646	0.000146859275201703	0.00330933268400812	2.48026
protein_coding	ASB3	ENSG00000115239.21	-0.116389649561921	0.424308790384553	0.797199189556736	0.0984332
protein_coding	CHAC2	ENSG00000143942.4	-0.000342415496350091	0.996509534389232	0.998873810515273	0.000489373
protein_coding	ERLEC1	ENSG00000068912.13	0.013336373342505	0.929021314830093	0.984107325350759	0.00695754
protein_coding	PSME4	ENSG00000068878.14	0.374435586834827	0.000422595931257967	0.00806368578359489	2.09347
protein_coding	ACYP2	ENSG00000170634.12	-0.0294690377794169	0.826098428089372	0.958462072471662	0.0184251
protein_coding	SPTBN1	ENSG00000115306.15	0.0421781788353865	0.746261294633743	0.937653740305958	0.0279575
protein_coding	EML6	ENSG00000214595.11	0.00856028441376134	0.888073644845483	0.975063301917362	0.0109672
protein_coding	RTN4	ENSG00000115310.17	0.119859663215017	0.17012076772253	0.553566876267925	0.25683
protein_coding	CLHC1	ENSG00000162994.15	-0.0968100891497987	0.217133301714073	0.614951345684547	0.211159
protein_coding	RPS27A	ENSG00000143947.13	0.254709692750057	0.0390206707528016	0.243287103751771	0.613881
protein_coding	MTIF2	ENSG00000085760.14	-0.337977531555831	0.0323975065232111	0.216395004333286	0.664753
protein_coding	CCDC88A	ENSG00000115355.16	-0.0925782356785647	0.537196654924914	0.85648922497644	0.0672781
protein_coding	CFAP36	ENSG00000163001.11	-0.0779070697843893	0.576822314573276	0.873768776118066	0.0586035
protein_coding	PPP4R3B	ENSG00000275052.4	0.0675156668564965	0.506781453225365	0.840123510939546	0.0756569
protein_coding	PNPT1	ENSG00000138035.14	-0.191608457223304	0.232144927195804	0.631676779426654	0.199505
protein_coding	EFEMP1	ENSG00000115380.19	0.0270466627045736	0.83761655003241	0.963220654992611	0.0162742
protein_coding	VRK2	ENSG00000028116.17	-0.0101208852918705	0.935654418148253	0.985419778307411	0.00637873
protein_coding	FANCL	ENSG00000115392.11	-0.151531808720362	0.318223396380555	0.715586632258236	0.145338
protein_coding	BCL11A	ENSG00000119866.21	-1.04485750694928	0.000181415226646057	0.00395755422240505	2.40257
protein_coding	PAPOLG	ENSG00000115421.12	-0.279429277309328	0.101555025906099	0.424785765479175	0.37183
protein_coding	REL	ENSG00000162924.14	-0.511587696543886	0.016283666204525	0.136414627737008	0.865139
protein_coding	PUS10	ENSG00000162927.13	-1.20451093138833	0.000441299285601638	0.00835637860023968	2.07798
protein_coding	PEX13	ENSG00000162928.8	-0.49298757139942	0.00791921009326859	0.0824295138638963	1.08392
protein_coding	KIAA1841	ENSG00000162929.13	-0.221970228815208	0.163853663901876	0.544323352048584	0.264143
protein_coding	USP34	ENSG00000115464.14	-0.0821700398900308	0.481355096158472	0.827467996601518	0.0822488
protein_coding	XPO1	ENSG00000082898.16	-0.296914963473177	0.00196345707424781	0.0279559039723796	1.55353
protein_coding	FAM161A	ENSG00000170264.12	-0.607787510685161	0.0176335007480028	0.143502613471029	0.84314
protein_coding	CCT4	ENSG00000115484.14	0.0967353290794602	0.198301674467489	0.589711136474127	0.229361
protein_coding	COMMD1	ENSG00000173163.10	-0.133236606233704	0.343498484021085	0.736974548668259	0.132548
protein_coding	B3GNT2	ENSG00000170340.10	0.573871697046113	0.00232773830772171	0.0318655607714213	1.49668
protein_coding	TMEM17	ENSG00000186889.9	-0.0413113399090741	0.727695462084637	0.929954100933473	0.0315385
protein_coding	EHBP1	ENSG00000115504.14	-0.0897836188975289	0.560152971811395	0.868785058942828	0.0610877
protein_coding	OTX1	ENSG00000115507.9	-0.273129146035506	0.066040639646209	0.335954688364168	0.473719
protein_coding	WDPCP	ENSG00000143951.15	-0.0581158222555135	0.516531575580334	0.844166975890836	0.0735716
protein_coding	MDH1	ENSG00000014641.17	-0.0902156503630038	0.446166718410762	0.809517476796227	0.0917738
protein_coding	UGP2	ENSG00000169764.15	0.398239645339961	0.00689624336008585	0.0753542810215705	1.12289
protein_coding	VPS54	ENSG00000143952.19	-0.216425379797038	0.185413069451107	0.574283150233779	0.240874
protein_coding	PELI1	ENSG00000197329.11	0.64044434454984	0.00959369657510998	0.0953925971203359	1.02049
protein_coding	LGALSL	ENSG00000119862.12	0.229423346961896	0.159204081458442	0.536855804527615	0.270142
protein_coding	AFTPH	ENSG00000119844.15	0.0330126111054942	0.776605810055847	0.947227607335559	0.0235457
protein_coding	SERTAD2	ENSG00000179833.4	0.13386990346237	0.350320415674542	0.741828631144769	0.129696
protein_coding	SLC1A4	ENSG00000115902.10	-0.0545728445371556	0.505454347370219	0.839418274509913	0.0760216
protein_coding	CEP68	ENSG00000011523.13	-0.215653061216238	0.100420214376823	0.423248187080584	0.373405
protein_coding	RAB1A	ENSG00000138069.17	0.176098462737083	0.116575646281908	0.45706613618558	0.340021
protein_coding	ACTR2	ENSG00000138071.13	0.0639935557836138	0.579576737167438	0.875742244299613	0.0576237
protein_coding	SPRED2	ENSG00000198369.9	0.32212305532333	0.0709470010965902	0.349048840430251	0.457114
protein_coding	MEIS1	ENSG00000143995.19	0.0522486225381541	0.677828712948725	0.914184958291494	0.0389659
protein_coding	ETAA1	ENSG00000143971.8	-0.566061568959706	0.00982070507076526	0.0964903707315624	1.01552
protein_coding	C1D	ENSG00000197223.11	-0.114479756778383	0.421930932328216	0.795023559396431	0.09962
protein_coding	WDR92	ENSG00000243667.6	-0.288558487258548	0.0695556587990549	0.345343845937308	0.461748
protein_coding	PNO1	ENSG00000115946.7	0.0915109356155487	0.492079328261583	0.833305522258477	0.0791957
protein_coding	PPP3R1	ENSG00000221823.10	0.311733175575223	0.00268933899565912	0.0359261922334912	1.44459
protein_coding	CNRIP1	ENSG00000119865.8	0.0669374809539818	0.476668113377083	0.824495425264649	0.0838117
protein_coding	FBXO48	ENSG00000204923.3	0.0264630709942659	0.829499375886426	0.959791284380356	0.0178232
protein_coding	APLF	ENSG00000169621.9	0.157772679975734	0.294779621116069	0.693027265191474	0.15925
protein_coding	ARHGAP25	ENSG00000163219.11	1.05335289956707	0.00500267460026176	0.0588120269699281	1.23053
protein_coding	ANTXR1	ENSG00000169604.19	-0.105651741105681	0.419893581411043	0.793539885853374	0.100431
protein_coding	GFPT1	ENSG00000198380.12	0.436758980245291	3.02442433873708e-05	0.000859709933692535	3.06565
protein_coding	NFU1	ENSG00000169599.12	-0.0143472055264083	0.90900397142432	0.979565804909736	0.00896638
protein_coding	AAK1	ENSG00000115977.18	-0.328671804455736	0.00709969956229185	0.0767146527143484	1.11512
protein_coding	ANXA4	ENSG00000196975.15	-0.172375406565731	0.185230501875075	0.574082341445725	0.241026
protein_coding	GMCL1	ENSG00000087338.4	-0.203062640683808	0.133595281204281	0.490486002843916	0.309373
protein_coding	SNRNP27	ENSG00000124380.10	0.195516592627708	0.156562927258488	0.533151532125096	0.273149
protein_coding	MXD1	ENSG00000059728.10	1.30083957002697	1.44775095459392e-09	1.00298839389193e-07	6.9987
protein_coding	PCBP1	ENSG00000169564.6	0.0242275985783439	0.842952991655069	0.964391510364085	0.0157466
protein_coding	C2orf42	ENSG00000115998.7	-0.064016035163143	0.599154447013422	0.882073296668581	0.0544953
protein_coding	TIA1	ENSG00000116001.15	0.0333574339893023	0.825282192592326	0.958232913810409	0.0185289
protein_coding	PCYOX1	ENSG00000116005.11	-0.308435472384388	0.0223854556433412	0.168997142325174	0.772121
protein_coding	SNRPG	ENSG00000143977.13	0.191004393332212	0.132234567699585	0.488478110447858	0.311155
protein_coding	FAM136A	ENSG00000035141.7	0.0815373391965756	0.492443687369303	0.833516900382473	0.0790856
protein_coding	TGFA	ENSG00000163235.15	2.31043192882039	3.38444232486087e-31	1.5276141948122e-28	27.816
protein_coding	ADD2	ENSG00000075340.22	0.0562933786827207	0.602372431904917	0.883017161029794	0.0540309
protein_coding	VAX2	ENSG00000116035.3	0.137185620022566	0.121163081410015	0.46640033212476	0.331241
protein_coding	AC007040.2	ENSG00000258881.6	-0.00342442456060521	0.949554506164769	0.988741718096344	0.00491714
protein_coding	TEX261	ENSG00000144043.11	-0.0768212435300359	0.514170076627065	0.843962792330537	0.0736767
protein_coding	NAGK	ENSG00000124357.12	-0.0156297974004964	0.902166846584509	0.977607075829065	0.00983566
protein_coding	MCEE	ENSG00000124370.10	0.0110336923043162	0.913511546970741	0.980384357095553	0.00860363
protein_coding	MPHOSPH10	ENSG00000124383.8	-0.110318043936827	0.434484778560468	0.801740680953689	0.0959661
protein_coding	PAIP2B	ENSG00000124374.8	-0.0889419630921067	0.449944891676803	0.811437967324103	0.0907447
protein_coding	ZNF638	ENSG00000075292.18	-0.10073964897851	0.492897416563165	0.833543604994631	0.0790717
protein_coding	DYSF	ENSG00000135636.13	-0.0573687024882696	0.329199169932093	0.72521174579913	0.139535
protein_coding	CYP26B1	ENSG00000003137.8	-0.117649318521464	0.350960944828746	0.742301271898452	0.12942
protein_coding	EXOC6B	ENSG00000144036.15	-0.2897908839014	0.0296494754764463	0.20550439144796	0.687179
protein_coding	SPR	ENSG00000116096.5	0.191411439867898	0.207200148742492	0.601989391411608	0.220411
protein_coding	SFXN5	ENSG00000144040.12	-0.0923170368611887	0.528580208691352	0.851971488971342	0.0695749
protein_coding	RAB11FIP5	ENSG00000135631.16	0.189417140333568	0.201776282486254	0.593729302179524	0.226412
protein_coding	SMYD5	ENSG00000135632.11	-0.511648310179287	0.0223433593767679	0.16885050122626	0.772498
protein_coding	PRADC1	ENSG00000135617.3	-0.171347995153986	0.264457554706856	0.667077947054803	0.175823
protein_coding	CCT7	ENSG00000135624.15	0.160998925198437	0.182677848492388	0.570799436876288	0.243516
protein_coding	FBXO41	ENSG00000163013.11	-0.012200527427535	0.904676314027976	0.977973428903466	0.00967294
protein_coding	EGR4	ENSG00000135625.7	0.0580095970484754	0.082001878990126	0.376375894688349	0.424378
protein_coding	ALMS1	ENSG00000116127.17	-0.0638476507397348	0.655577872330779	0.906248737609854	0.0427526
protein_coding	TPRKB	ENSG00000144034.14	0.103275717772876	0.441396897774686	0.806620385068745	0.0933308
protein_coding	DUSP11	ENSG00000144048.10	-0.000589512032470657	0.988312267489782	0.996745627802544	0.00141566
protein_coding	STAMBP	ENSG00000124356.15	0.0659131377121554	0.57070968345454	0.872036918489245	0.0594651
protein_coding	ACTG2	ENSG00000163017.13	0.00923485549133313	0.837095603785739	0.963044644967064	0.0163536
protein_coding	DGUOK	ENSG00000114956.19	0.0858160972787558	0.500349917591366	0.83710684545801	0.0772191
protein_coding	TET3	ENSG00000187605.15	-0.144252250046454	0.34001875053915	0.735105920289607	0.13365
protein_coding	BOLA3	ENSG00000163170.11	-0.188941191499764	0.152654991807375	0.526707459571657	0.278431
protein_coding	MOB1A	ENSG00000114978.17	0.121907265407391	0.229451851379677	0.62836648764484	0.201787
protein_coding	MTHFD2	ENSG00000065911.11	0.729196468148176	1.11920018557918e-08	6.69497460409714e-07	6.17425
protein_coding	DCTN1	ENSG00000204843.12	0.0591104787425025	0.58627589706385	0.877361150216818	0.0568216
protein_coding	C2orf81	ENSG00000284308.1	0.0292346795789743	0.629452385202167	0.895481688403656	0.0479433
protein_coding	WDR54	ENSG00000005448.16	0.0330056194460343	0.790487214096145	0.951400915631384	0.0216364
protein_coding	RTKN	ENSG00000114993.16	0.233114195274783	0.135102412806233	0.494489685582641	0.305843
protein_coding	INO80B	ENSG00000115274.14	0.0212241101348904	0.802563037677923	0.95407788615131	0.0204162
protein_coding	MOGS	ENSG00000115275.12	0.356393695317992	0.00652704547247068	0.0721926621096053	1.14151
protein_coding	CCDC142	ENSG00000135637.13	-0.127924043161017	0.372934747648744	0.762082433150537	0.117998
protein_coding	TTC31	ENSG00000115282.19	-0.0655488607967519	0.624065853659723	0.891465573024929	0.0498954
protein_coding	LBX2	ENSG00000179528.15	0.0169614524516748	0.806862431502357	0.955113474537538	0.019945
protein_coding	PCGF1	ENSG00000115289.13	0.0358372081748441	0.783802873603351	0.949527950740726	0.0224922
protein_coding	DQX1	ENSG00000144045.13	0.0436123958073003	0.223649791606437	0.623248577357883	0.205339
protein_coding	AUP1	ENSG00000115307.16	0.0445182052170605	0.754138421507733	0.940384410913159	0.0266946
protein_coding	HTRA2	ENSG00000115317.11	0.166230770018077	0.253980197934553	0.656801246258536	0.182566
protein_coding	LOXL3	ENSG00000115318.11	0.0216618850435646	0.838691798264744	0.963463020538667	0.0161649
protein_coding	DOK1	ENSG00000115325.13	-1.30041509550194	0.000710439773272044	0.0122194000264285	1.91295
protein_coding	SEMA4F	ENSG00000135622.12	0.268215730462237	0.114633845044791	0.453473037828886	0.343449
protein_coding	HK2	ENSG00000159399.9	1.64100111107638	1.1181455023251e-11	1.04092357857078e-09	8.98258
protein_coding	POLE4	ENSG00000115350.11	0.138661683777097	0.283373947389078	0.684863113530038	0.164396
protein_coding	EVA1A	ENSG00000115363.13	0.106246290023206	0.447382182488711	0.810084805272228	0.0914695
protein_coding	MRPL19	ENSG00000115364.13	-0.276753212725202	0.0254248973003214	0.184913986957171	0.73303
protein_coding	GCFC2	ENSG00000005436.13	-0.17039855030709	0.269122175284967	0.672269906530609	0.172456
protein_coding	REG1A	ENSG00000115386.5	-0.346620654044028	0.0645453317244663	0.331061541334685	0.480091
protein_coding	SUCLG1	ENSG00000163541.11	0.0229534188347653	0.835580345727094	0.96254056743049	0.016581
protein_coding	TRABD2A	ENSG00000186854.10	0.1689918844425	0.192790685139219	0.583704531024326	0.233807
protein_coding	TMSB10	ENSG00000034510.5	0.34754574217278	0.00753234253738436	0.0795139915622538	1.09956
protein_coding	KCMF1	ENSG00000176407.17	0.224110816782611	0.0544571161162369	0.298872050313688	0.524515
protein_coding	TCF7L1	ENSG00000152284.4	-0.105092163342421	0.472973723921323	0.823204519234889	0.0844923
protein_coding	TGOLN2	ENSG00000152291.13	-0.0776271100446952	0.414545988284986	0.790308798246587	0.102203
protein_coding	RETSAT	ENSG00000042445.13	-0.0793499883979957	0.551869619223344	0.864129178813229	0.0634213
protein_coding	ELMOD3	ENSG00000115459.17	-0.0337606940141304	0.776414539342911	0.947227607335559	0.0235457
protein_coding	CAPG	ENSG00000042493.15	0.0226504912908598	0.859310675023315	0.96860158389876	0.0138548
protein_coding	MAT2A	ENSG00000168906.12	0.073604836686772	0.60944069299372	0.885436879140771	0.0528424
protein_coding	GGCX	ENSG00000115486.11	-0.0387252334142579	0.778633597871296	0.947838136669905	0.0232658
protein_coding	VAMP8	ENSG00000118640.10	0.11435540212482	0.409113158861301	0.787676830961001	0.103652
protein_coding	VAMP5	ENSG00000168899.4	-0.00176196548835944	0.970652411680097	0.993264044506389	0.00293529
protein_coding	RNF181	ENSG00000168894.9	0.0798090762967151	0.468553695080538	0.820302944387634	0.0860257
protein_coding	TMEM150A	ENSG00000168890.13	-0.181951684831318	0.161059901645021	0.539461937261657	0.268039
protein_coding	USP39	ENSG00000168883.19	-0.135139088133942	0.298519284885326	0.697950166146357	0.156176
protein_coding	C2orf68	ENSG00000168887.10	-0.0450687762557272	0.732809661920758	0.932683919876073	0.0302655
protein_coding	ATOH8	ENSG00000168874.12	-0.0407050892858045	0.425717848182292	0.797871167668487	0.0980672
protein_coding	ST3GAL5	ENSG00000115525.17	0.163914087450456	0.262224870590514	0.663806840150528	0.177958
protein_coding	POLR1A	ENSG00000068654.15	0.0250030794304606	0.851847264404828	0.966724952633137	0.0146971
protein_coding	PTCD3	ENSG00000132300.18	-0.343795901833533	0.0025206580545129	0.0340541870580928	1.46783
protein_coding	IMMT	ENSG00000132305.20	-0.024344595897196	0.840520472828175	0.963659735496093	0.0160763
protein_coding	MRPL35	ENSG00000132313.14	-0.101590007416675	0.44631701737636	0.809517476796227	0.0917738
protein_coding	REEP1	ENSG00000068615.18	-0.0415468726494231	0.503350087828254	0.838352379765447	0.0765734
protein_coding	KDM3A	ENSG00000115548.16	1.09482948150505	2.51623297950574e-08	1.39848097872157e-06	5.85434
protein_coding	CHMP3	ENSG00000115561.15	-0.0408228357626166	0.703434921700069	0.922372248312388	0.0350938
protein_coding	RNF103	ENSG00000239305.6	-0.191336173719385	0.183694966632419	0.571956542363166	0.242637
protein_coding	RMND5A	ENSG00000153561.12	-0.0950864444826032	0.460340318664956	0.817508920144897	0.0875075
protein_coding	KRCC1	ENSG00000172086.7	-0.462095916624721	0.0303002423934995	0.207599866812868	0.682773
protein_coding	EIF2AK3	ENSG00000172071.11	0.524324135715901	0.00233188729377974	0.0318655607714213	1.49668
protein_coding	RPIA	ENSG00000153574.8	0.230066098603511	0.101937099150337	0.425308989312119	0.371295
protein_coding	MAL	ENSG00000172005.10	-0.0090243287650057	0.80708638928673	0.955113474537538	0.019945
protein_coding	MRPS5	ENSG00000144029.11	-0.0211066382635364	0.84141311654766	0.964132501518431	0.0158633
protein_coding	ZNF514	ENSG00000144026.11	0.0427100500214383	0.709580123443788	0.923638550965238	0.0344979
protein_coding	ZNF2	ENSG00000275111.4	0.159263246218756	0.126366002218735	0.476562485649404	0.32188
protein_coding	PROM2	ENSG00000155066.15	-0.117836017391162	0.425274685593611	0.797582345966985	0.0982245
protein_coding	KCNIP3	ENSG00000115041.12	-0.0152079816644953	0.662686990051604	0.908414764511341	0.0417158
protein_coding	FAHD2A	ENSG00000115042.9	-0.0592573618166134	0.540446957446187	0.858063489837641	0.0664806
protein_coding	ANKRD36C	ENSG00000174501.14	0.0595959224955089	0.622677321125263	0.890983864417398	0.0501302
protein_coding	STARD7	ENSG00000084090.13	0.0968904731238639	0.333181577635786	0.727992619809772	0.137873
protein_coding	TMEM127	ENSG00000135956.8	0.174632364686876	0.200837635289942	0.59287397047957	0.227038
protein_coding	CIAO1	ENSG00000144021.2	-0.00777153155954413	0.95506556726387	0.989878894654809	0.00441794
protein_coding	SNRNP200	ENSG00000144028.14	-0.0723117567859638	0.426809079356328	0.7984218504651	0.0977676
protein_coding	NCAPH	ENSG00000121152.9	-0.137140071437677	0.336627046560853	0.73187269866062	0.135564
protein_coding	NEURL3	ENSG00000163121.9	0.140478477609441	0.096255350580315	0.413415065424969	0.383614
protein_coding	ARID5A	ENSG00000196843.15	0.0261596236602697	0.855404439136242	0.967673672193044	0.0142711
protein_coding	KANSL3	ENSG00000114982.17	0.154173998148714	0.261920717190652	0.663487939209993	0.178167
protein_coding	LMAN2L	ENSG00000114988.11	0.126610661887227	0.382983421465945	0.770154996994094	0.113422
protein_coding	CNNM4	ENSG00000158158.11	-0.00464202460884705	0.972608451232533	0.993553451828309	0.00280876
protein_coding	CNNM3	ENSG00000168763.15	-0.127986807602806	0.287799271067808	0.688390045069956	0.162165
protein_coding	ANKRD39	ENSG00000213337.8	0.0453700266126058	0.737631527565458	0.934863140778479	0.029252
protein_coding	SEMA4C	ENSG00000168758.10	-0.0142418958297892	0.88128990447231	0.973800392788791	0.0115301
protein_coding	FAM178B	ENSG00000168754.14	0.00439502089569662	0.902207353582355	0.977607075829065	0.00983566
protein_coding	FAHD2B	ENSG00000144199.11	-0.0572992871800967	0.583960261693203	0.876960240823593	0.0570201
protein_coding	ANKRD36	ENSG00000135976.18	-0.00557242151460138	0.930982389439264	0.984304679018391	0.00687045
protein_coding	ANKRD36B	ENSG00000196912.12	0.0574880994926082	0.504886235461133	0.838858351489459	0.0763114
protein_coding	COX5B	ENSG00000135940.6	0.120700004934585	0.251777087458301	0.654064387126693	0.184379
protein_coding	ACTR1B	ENSG00000115073.7	0.243730245577381	0.133114893238545	0.489510637368034	0.310238
protein_coding	TMEM131	ENSG00000075568.16	0.040740011271181	0.77777747324831	0.947416255932873	0.0234592
protein_coding	INPP4A	ENSG00000040933.15	-0.0424536060599482	0.755136045136155	0.940963678589859	0.0264271
protein_coding	COA5	ENSG00000183513.8	-0.060309068367758	0.675571942337842	0.913596506599101	0.0392456
protein_coding	UNC50	ENSG00000115446.11	0.119664983010582	0.390375096278691	0.77365210275703	0.111454
protein_coding	MGAT4A	ENSG00000071073.12	-0.0248163440073217	0.738991741474698	0.935288928914229	0.0290542
protein_coding	KIAA1211L	ENSG00000196872.11	-0.0842867552770216	0.152921426701796	0.527155702326574	0.278061
protein_coding	TSGA10	ENSG00000135951.14	-0.0170611272202783	0.889050420504509	0.975370475023661	0.0108304
protein_coding	C2orf15	ENSG00000273045.6	-0.0649596039670011	0.390852347012455	0.77377058762788	0.111388
protein_coding	LIPT1	ENSG00000144182.16	-0.140404696073546	0.22485806170902	0.624509604254105	0.204461
protein_coding	MITD1	ENSG00000158411.11	0.0945683062591884	0.469171786631428	0.820899067529088	0.0857102
protein_coding	MRPL30	ENSG00000185414.19	0.0165165266580066	0.906745873904749	0.97879036943804	0.00931031
protein_coding	TXNDC9	ENSG00000115514.11	0.425010039183065	0.0155560396227565	0.132646391739503	0.877305
protein_coding	EIF5B	ENSG00000158417.10	0.0638217180174198	0.576061043569371	0.87342584697014	0.058774
protein_coding	REV1	ENSG00000135945.9	-0.101447261111915	0.481704739530164	0.827467996601518	0.0822488
protein_coding	CHST10	ENSG00000115526.10	-0.0412132362900984	0.735940345018325	0.934283065170354	0.0295215
protein_coding	PDCL3	ENSG00000115539.13	-0.0955855572070956	0.501682180123786	0.838067013071058	0.0767213
protein_coding	NPAS2	ENSG00000170485.16	-0.000358472792826749	0.979514336874068	0.995587850189232	0.00192041
protein_coding	RPL31	ENSG00000071082.10	0.0750282439737376	0.559466987361749	0.868509275891518	0.0612255
protein_coding	TBC1D8	ENSG00000204634.12	0.00429044192416034	0.968524434590839	0.992488262903137	0.00327462
protein_coding	CNOT11	ENSG00000158435.7	0.102157643791837	0.459660768203175	0.817022332027004	0.0877661
protein_coding	RNF149	ENSG00000163162.8	0.159747258496191	0.245921549614908	0.64787105746556	0.188511
protein_coding	CREG2	ENSG00000175874.9	-0.237494066139122	0.125718536056275	0.475314705966263	0.323019
protein_coding	MAP4K4	ENSG00000071054.16	0.874049831800417	4.62216619932896e-07	2.01897846155439e-05	4.69487
protein_coding	IL1R2	ENSG00000115590.13	4.70275613946413	1.90364687183663e-12	1.99681832084553e-10	9.69966
protein_coding	IL1R1	ENSG00000115594.11	0.0327904867713987	0.644351953574403	0.900517159324883	0.045508
protein_coding	IL1RL2	ENSG00000115598.9	0.0454187744054614	0.429761784097895	0.799606802445124	0.0971235
protein_coding	IL1RL1	ENSG00000115602.16	0.19491101504371	0.00691156455628169	0.0753542810215705	1.12289
protein_coding	MFSD9	ENSG00000135953.10	-0.201001674783366	0.202611154431505	0.594874311323842	0.225575
protein_coding	TMEM182	ENSG00000170417.15	0.0500263667808981	0.68979223838913	0.918185061635844	0.0370698
protein_coding	MRPS9	ENSG00000135972.8	-0.195201362122636	0.134315003982063	0.492400193037862	0.307682
protein_coding	TGFBRAP1	ENSG00000135966.12	-0.223966420132913	0.121349043073493	0.466811466058802	0.330858
protein_coding	C2orf49	ENSG00000135974.9	0.140994138050166	0.327935763632254	0.72428873062017	0.140088
protein_coding	FHL2	ENSG00000115641.18	-0.000807870805357995	0.992064841052618	0.997421924230763	0.00112109
protein_coding	NCK2	ENSG00000071051.13	0.0387847061651587	0.788333654501488	0.950714226245503	0.02195
protein_coding	UXS1	ENSG00000115652.14	0.842748162645655	8.87038648779895e-12	8.52291326882061e-10	9.06941
protein_coding	GCC2	ENSG00000135968.20	0.0593177401002246	0.679202001536905	0.91502677543979	0.0385662
protein_coding	LIMS1	ENSG00000169756.16	-0.475150723099065	0.000498210576610871	0.00918063037080296	2.03713
protein_coding	RANBP2	ENSG00000153201.15	-0.176225736487224	0.185314172990407	0.574096216034134	0.241015
protein_coding	CCDC138	ENSG00000163006.11	-0.248760919735094	0.128913620409333	0.481124624404165	0.317742
protein_coding	EDAR	ENSG00000135960.9	-1.24659146695149	0.000943310787088994	0.0155084041652214	1.80943
protein_coding	SH3RF3	ENSG00000172985.10	0.0909222357612041	0.515146872456463	0.843962792330537	0.0736767
protein_coding	SEPT10	ENSG00000186522.14	-0.0160517709256163	0.909578702342984	0.979565804909736	0.00896638
protein_coding	SOWAHC	ENSG00000198142.4	0.13418205593069	0.318949662604445	0.716603233552173	0.144721
protein_coding	NPHP1	ENSG00000144061.12	-0.4016843702273	0.0462517583357852	0.270482897688073	0.56786
protein_coding	MTLN	ENSG00000175701.10	0.00111598910893651	0.960397175632469	0.990971316893428	0.00393892
protein_coding	BUB1	ENSG00000169679.14	-0.281572289108269	0.09057001506498	0.399006321914486	0.39902
protein_coding	ACOXL	ENSG00000153093.18	0.0412760550810022	0.561210983302983	0.869485915986886	0.0607374
protein_coding	BCL2L11	ENSG00000153094.22	-0.73554422116326	0.00180966217233474	0.026220737409461	1.58136
protein_coding	ANAPC1	ENSG00000153107.12	-0.66948669664138	0.00933829770264306	0.093405889508889	1.02963
protein_coding	MERTK	ENSG00000153208.16	-0.00253207659525609	0.941778893807959	0.986905665959226	0.00572436
protein_coding	TMEM87B	ENSG00000153214.10	0.461855370389893	0.000887387885990702	0.0147806181822403	1.83031
protein_coding	ZC3H8	ENSG00000144161.12	-0.127719773793817	0.40163040010459	0.781526494469602	0.107056
protein_coding	ZC3H6	ENSG00000188177.13	-0.480147336192004	0.0279617572910098	0.197330713024122	0.704805
protein_coding	TTL	ENSG00000114999.7	-0.0690753367100951	0.59971067135616	0.882240544639306	0.054413
protein_coding	POLR1B	ENSG00000125630.15	-0.243915058517736	0.123646412807823	0.471146922172557	0.326844
protein_coding	CHCHD5	ENSG00000125611.15	0.193880339260881	0.2010639902682	0.59287397047957	0.227038
protein_coding	SLC20A1	ENSG00000144136.10	-0.0431202005735464	0.692847013381136	0.919652509252368	0.0363762
protein_coding	CKAP2L	ENSG00000169607.12	-0.101616900222459	0.446725456222019	0.809834408457191	0.0916038
protein_coding	IL1A	ENSG00000115008.5	4.09084857060369	7.12586401500358e-75	1.17933049448309e-71	70.9284
protein_coding	IL1B	ENSG00000125538.11	2.87343005266478	1.28865290171135e-32	6.85517320392521e-30	29.164
protein_coding	IL37	ENSG00000125571.9	0.0383474225759656	0.250136992642249	0.652731342923317	0.185266
protein_coding	IL36G	ENSG00000136688.10	8.08599113507634	5.85679854690646e-12	5.73927726027445e-10	9.24114
protein_coding	IL36RN	ENSG00000136695.14	0.17244287162998	0.0842021622478678	0.382142354260204	0.417775
protein_coding	IL1RN	ENSG00000136689.18	1.71469746029611	2.34985178859408e-08	1.31582866131988e-06	5.8808
protein_coding	PSD4	ENSG00000125637.15	0.77627691790038	0.000218922891339317	0.00463189838991354	2.33424
protein_coding	PAX8	ENSG00000125618.16	0.340942946569402	0.0409984429911888	0.250480643295224	0.601226
protein_coding	CBWD2	ENSG00000136682.14	-0.0612350253874981	0.54643743578709	0.861561383821945	0.0647138
protein_coding	RABL2A	ENSG00000144134.18	0.0958356148909457	0.395597477308311	0.776238232710749	0.110005
protein_coding	SLC35F5	ENSG00000115084.13	-0.0304940802987005	0.830052920910159	0.959977712176317	0.0177388
protein_coding	ACTR3	ENSG00000115091.11	0.444530721018671	5.61291118318427e-07	2.41630959750086e-05	4.61685
protein_coding	DDX18	ENSG00000088205.12	0.0818604336882767	0.46069958360016	0.817508920144897	0.0875075
protein_coding	CCDC93	ENSG00000125633.10	0.36721891716542	0.0326519215174255	0.21731473235123	0.662911
protein_coding	INSIG2	ENSG00000125629.14	1.53080326398633	2.79307851823531e-08	1.54084831589315e-06	5.81224
protein_coding	EN1	ENSG00000163064.6	-1.10000962288106	0.00396731405918079	0.0490983032501693	1.30893
protein_coding	STEAP3	ENSG00000115107.19	-0.127440954135934	0.380538723659454	0.767934465371572	0.114676
protein_coding	C2orf76	ENSG00000186132.14	-0.347706151958873	0.0417727739773013	0.253134852885233	0.596648
protein_coding	DBI	ENSG00000155368.16	0.197936610307931	0.0109678649698864	0.103845896386423	0.983611
protein_coding	TMEM37	ENSG00000171227.6	-3.15306364697787	0.000106493973301676	0.00251316924095278	2.59978
protein_coding	TMEM177	ENSG00000144120.12	-0.148964236014268	0.309013804174598	0.709020074865585	0.149341
protein_coding	PTPN4	ENSG00000088179.8	0.0899558697190944	0.520082016027992	0.846995585910446	0.0721189
protein_coding	EPB41L5	ENSG00000115109.13	0.279115202094737	0.107515238612597	0.43743225324628	0.359089
protein_coding	TMEM185B	ENSG00000226479.3	0.252596614686424	0.121522426712117	0.466885778918635	0.330789
protein_coding	RALB	ENSG00000144118.13	-0.0733068223630072	0.548811382204015	0.863022121825254	0.0639781
protein_coding	INHBB	ENSG00000163083.5	-0.611437899447885	0.0177962572296743	0.144455177894277	0.840267
protein_coding	GLI2	ENSG00000074047.21	-1.21992081375652	0.00333573622258186	0.0427220903141503	1.36935
protein_coding	TFCP2L1	ENSG00000115112.7	-0.0085685221404905	0.91349666532447	0.980384357095553	0.00860363
protein_coding	CLASP1	ENSG00000074054.18	0.0680234153431261	0.627717417643351	0.894038146471382	0.048644
protein_coding	NIFK	ENSG00000155438.11	0.32403178722415	0.0133498100638218	0.119498450060472	0.922638
protein_coding	TSN	ENSG00000211460.11	-0.0667646162054046	0.583845925501058	0.876960240823593	0.0570201
protein_coding	GYPC	ENSG00000136732.15	-0.0212691073515752	0.585204984728849	0.877059710361362	0.0569708
protein_coding	BIN1	ENSG00000136717.14	0.176711299941317	0.25405058175404	0.656817787025152	0.182555
protein_coding	CYP27C1	ENSG00000186684.12	0.0127625428098981	0.931676522915706	0.984479567257383	0.00679329
protein_coding	ERCC3	ENSG00000163161.13	0.0233116958031491	0.861592211071676	0.969326330702203	0.01353
protein_coding	MAP3K2	ENSG00000169967.16	-0.418033318199583	0.00439374297512153	0.0531207805311974	1.27474
protein_coding	PROC	ENSG00000115718.17	-3.20340078776506	1.59621433159693e-05	0.000483244155876753	3.31583
protein_coding	IWS1	ENSG00000163166.14	0.0767579698347372	0.595731427303705	0.88116714478771	0.0549417
protein_coding	LIMS2	ENSG00000072163.19	-0.00391513256208649	0.909351539078597	0.979565804909736	0.00896638
protein_coding	WDR33	ENSG00000136709.11	0.0806893645430493	0.53899287218834	0.857600394376487	0.066715
protein_coding	SFT2D3	ENSG00000173349.5	-0.133343740888715	0.361793920712917	0.752432344180242	0.123533
protein_coding	POLR2D	ENSG00000144231.10	-0.154585890401714	0.298603091312242	0.697950166146357	0.156176
protein_coding	AMMECR1L	ENSG00000144233.9	0.117277483818616	0.429581733127302	0.799527666491462	0.0971665
protein_coding	SAP130	ENSG00000136715.18	0.051221906213436	0.724726244237245	0.929144207945753	0.0319169
protein_coding	UGGT1	ENSG00000136731.12	-0.0212629377949219	0.861570698270343	0.969326330702203	0.01353
protein_coding	HS6ST1	ENSG00000136720.6	-1.10426798485333	2.19875836835234e-06	8.27032977187074e-05	4.08248
protein_coding	SMPD4	ENSG00000136699.19	-0.0978384026509872	0.478832256561243	0.825639304674914	0.0832096
protein_coding	MZT2B	ENSG00000152082.13	0.132483592340164	0.248642968315497	0.651124428010596	0.186336
protein_coding	CCDC115	ENSG00000136710.9	-0.0747491973447578	0.567136700357611	0.871782028027131	0.0595921
protein_coding	IMP4	ENSG00000136718.9	0.0305919451263402	0.823453573065114	0.95815506762514	0.0185642
protein_coding	PTPN18	ENSG00000072135.12	-0.0438569551718892	0.748016506948258	0.937835822879874	0.0278732
protein_coding	ARHGEF4	ENSG00000136002.18	-0.0897686050851937	0.515301983057304	0.843962792330537	0.0736767
protein_coding	FAM168B	ENSG00000152102.17	0.0588779557208064	0.640913559247925	0.899077742041612	0.0462028
protein_coding	PLEKHB2	ENSG00000115762.16	0.117726384865495	0.341283567284657	0.735802483915417	0.133239
protein_coding	MZT2A	ENSG00000173272.15	-0.0202417148625019	0.873312600089843	0.972256298295772	0.0122192
protein_coding	GPR39	ENSG00000183840.6	0.602804701895896	0.0108362080349239	0.103123595881486	0.986642
protein_coding	LYPD1	ENSG00000150551.10	-1.12600527576516	9.2269970400691e-05	0.00224568825019329	2.64865
protein_coding	NCKAP5	ENSG00000176771.16	-0.0188101641178366	0.859723770853021	0.968688858243406	0.0138157
protein_coding	MGAT5	ENSG00000152127.8	0.342519778642553	0.0208755771756656	0.161943515364097	0.790636
protein_coding	CCNT2	ENSG00000082258.12	-0.0861830802753955	0.550602808999214	0.863351167625149	0.0638125
protein_coding	RAB3GAP1	ENSG00000115839.17	0.0557910621292088	0.626285380132616	0.893150614865532	0.0490753
protein_coding	ZRANB3	ENSG00000121988.17	-0.172299373832367	0.265257024011694	0.667850468670417	0.175321
protein_coding	R3HDM1	ENSG00000048991.16	-0.275381911245518	0.0919675704646279	0.403373663742825	0.394292
protein_coding	UBXN4	ENSG00000144224.16	0.0635483789268433	0.522460240033441	0.848086887020282	0.0715597
protein_coding	MCM6	ENSG00000076003.4	-0.821025564436565	1.89475810374445e-08	1.08966880136191e-06	5.96271
protein_coding	DARS	ENSG00000115866.10	0.112598145094332	0.239258421478256	0.640502190495798	0.193479
protein_coding	HNMT	ENSG00000150540.13	-0.00246911874916924	0.934668860781007	0.985271951969787	0.00644388
protein_coding	SPOPL	ENSG00000144228.8	0.00163512985317027	0.984766993345345	0.996014292310338	0.00173443
protein_coding	KYNU	ENSG00000115919.14	2.60317301196361	9.45280895953902e-37	5.63198357809335e-34	33.2493
protein_coding	GTDC1	ENSG00000121964.14	0.095322263634106	0.481835275631282	0.827467996601518	0.0822488
protein_coding	ZEB2	ENSG00000169554.19	0.0115045299453186	0.825321923549764	0.958232913810409	0.0185289
protein_coding	ACVR2A	ENSG00000121989.14	0.058044018055733	0.65848142528204	0.906922055370139	0.04243
protein_coding	ORC4	ENSG00000115947.13	-0.0193139444304004	0.887629401954479	0.975063301917362	0.0109672
protein_coding	MBD5	ENSG00000204406.13	-0.176607765619893	0.238990165356973	0.640129205716977	0.193732
protein_coding	EPC2	ENSG00000135999.11	-0.132238537418898	0.360080987269357	0.751072161514785	0.124318
protein_coding	LYPD6B	ENSG00000150556.16	-0.0938825309897113	0.185538460639215	0.574286989333151	0.240871
protein_coding	LYPD6	ENSG00000187123.14	-0.0502471386203142	0.696862395421065	0.921201948286408	0.0356452
protein_coding	MMADHC	ENSG00000168288.12	0.00988065262907229	0.932692871548768	0.984810471677159	0.00664734
protein_coding	RND3	ENSG00000115963.13	0.119909272611715	0.41831102519701	0.791829721956459	0.101368
protein_coding	RBM43	ENSG00000184898.6	-0.0136365772421095	0.902521965153609	0.977607075829065	0.00983566
protein_coding	NMI	ENSG00000123609.10	-0.204469264236531	0.205046588029777	0.598856652686967	0.222677
protein_coding	TNFAIP6	ENSG00000123610.4	0.0983954232531264	0.0287912510661286	0.201525227739655	0.695671
protein_coding	RIF1	ENSG00000080345.17	-0.252619847816048	0.0725669198442595	0.353345626374712	0.4518
protein_coding	NEB	ENSG00000183091.19	-0.0303480567201041	0.428738771850955	0.799221199280232	0.097333
protein_coding	ARL5A	ENSG00000162980.16	0.022006382490449	0.879293499823067	0.973618426878285	0.0116112
protein_coding	STAM2	ENSG00000115145.9	-0.0835010052322914	0.547144993312714	0.861857516433256	0.0645645
protein_coding	FMNL2	ENSG00000157827.19	0.654218335853759	0.00216104157038971	0.0300829104588361	1.52168
protein_coding	PRPF40A	ENSG00000196504.16	-0.0502124830769693	0.651250925578119	0.903600960316422	0.0440233
protein_coding	ARL6IP6	ENSG00000177917.10	-0.0282902667443582	0.842281884891247	0.9642777480057	0.0157979
protein_coding	NR4A2	ENSG00000153234.13	-0.193687470241997	0.157745612876358	0.534416085697127	0.27212
protein_coding	GPD2	ENSG00000115159.15	0.811071784448152	5.99141342122176e-06	0.000200544051481119	3.69779
protein_coding	GALNT5	ENSG00000136542.8	-0.12720540184326	0.391813294257023	0.774261854134189	0.111112
protein_coding	ACVR1C	ENSG00000123612.15	-0.0417644551965275	0.696765989534833	0.921201948286408	0.0356452
protein_coding	ACVR1	ENSG00000115170.13	-0.041368347146685	0.785607329299834	0.949729824683145	0.0223999
protein_coding	PKP4	ENSG00000144283.21	-0.00225433577937318	0.983554605576098	0.995754391952468	0.00184777
protein_coding	DAPL1	ENSG00000163331.11	-0.117732810326077	0.0065286012663067	0.0721926621096053	1.14151
protein_coding	TANC1	ENSG00000115183.14	-0.349907625806689	0.0616407613762008	0.322129459498901	0.49197
protein_coding	WDSUB1	ENSG00000196151.10	0.0346425863926785	0.604909386977563	0.884212494507439	0.0534434
protein_coding	BAZ2B	ENSG00000123636.17	-0.345362097279187	0.0547683767925497	0.299747799541238	0.523244
protein_coding	MARCH7	ENSG00000136536.14	-0.030105898392025	0.829047615497057	0.959733791376791	0.0178492
protein_coding	CD302	ENSG00000241399.6	0.0309650655813725	0.800033976313312	0.953888347632221	0.0205025
protein_coding	PLA2R1	ENSG00000153246.12	0.0197559233358092	0.840214468280803	0.963659735496093	0.0160763
protein_coding	ITGB6	ENSG00000115221.11	0.91063472995226	8.18373001351144e-08	4.13209012038145e-06	5.38383
protein_coding	RBMS1	ENSG00000153250.19	-0.0335461065193286	0.77285032242956	0.946705893877603	0.0237849
protein_coding	TANK	ENSG00000136560.13	1.36770459925578	5.31415670439258e-09	3.3971830090956e-07	6.46888
protein_coding	PSMD14	ENSG00000115233.11	0.171155117200032	0.167604863508456	0.549961374191866	0.259668
protein_coding	DPP4	ENSG00000197635.9	0.0801601030115835	0.0821027661606991	0.376434909782415	0.42431
protein_coding	IFIH1	ENSG00000115267.6	0.0354089952498217	0.825525968750897	0.958282141929004	0.0185066
protein_coding	GCA	ENSG00000115271.10	0.0530327889389728	0.702333445705348	0.921903049306141	0.0353147
protein_coding	FIGN	ENSG00000182263.13	-0.125575645327108	0.393754736832398	0.775556075478162	0.110387
protein_coding	GRB14	ENSG00000115290.9	-0.000392021379462132	0.999526366075269	0.999967903119153	1.39397e-05
protein_coding	COBLL1	ENSG00000082438.15	-0.873820525618769	4.61334821892842e-05	0.00125165431185681	2.90252
protein_coding	SCN2A	ENSG00000136531.15	-0.0476215840551319	0.663861474739799	0.908676407484774	0.0415907
protein_coding	CSRNP3	ENSG00000178662.15	-0.163024982962155	0.00429440902421174	0.0525166029685007	1.2797
protein_coding	GALNT3	ENSG00000115339.13	-0.00925012612141607	0.938193902851808	0.986056885617957	0.00609803
protein_coding	TTC21B	ENSG00000123607.14	-0.0833063350110255	0.503353426062831	0.838352379765447	0.0765734
protein_coding	SCN9A	ENSG00000169432.15	-0.0175945030794421	0.792900896589903	0.951442749915943	0.0216173
protein_coding	XIRP2	ENSG00000163092.19	-0.00503135146860446	0.942726410609411	0.986923365867913	0.00571657
protein_coding	STK39	ENSG00000198648.10	0.0345685602806749	0.787039366361103	0.950317544544513	0.0221313
protein_coding	CERS6	ENSG00000172292.14	-0.606036527989634	8.25271090375391e-07	3.41455913642818e-05	4.46667
protein_coding	SPC25	ENSG00000152253.8	-0.42829730001604	0.0152797147940055	0.131010892950104	0.882693
protein_coding	DHRS9	ENSG00000073737.16	-0.0435039944979931	0.695937796441414	0.921175995556283	0.0356574
protein_coding	BBS5	ENSG00000163093.11	-0.0653303055044108	0.559089047292889	0.868366148011218	0.0612971
protein_coding	FASTKD1	ENSG00000138399.17	0.0229413206331466	0.867017045063934	0.970089026905599	0.0131884
protein_coding	PPIG	ENSG00000138398.15	-0.283975331884531	0.0467348931240614	0.272239434134882	0.565049
protein_coding	PHOSPHO2	ENSG00000144362.11	-0.224520919827748	0.152976416057841	0.527164471356465	0.278054
protein_coding	KLHL23	ENSG00000213160.9	-0.128762778974452	0.31535128721496	0.713853711712283	0.146391
protein_coding	SSB	ENSG00000138385.15	-0.105614810639906	0.413939204225757	0.790308798246587	0.102203
protein_coding	METTL5	ENSG00000138382.14	-0.132342182111081	0.300114104690639	0.700001607565642	0.154901
protein_coding	UBR3	ENSG00000144357.16	0.0179455429599138	0.901774339578451	0.977607075829065	0.00983566
protein_coding	SP5	ENSG00000204335.3	-0.0649265514385323	0.590387677936822	0.878679502684749	0.0561695
protein_coding	GAD1	ENSG00000128683.13	-0.0349737112398464	0.793975535242483	0.952021219584954	0.0213534
protein_coding	GORASP2	ENSG00000115806.12	0.314229690888861	0.00834675761044035	0.0855643183809422	1.06771
protein_coding	TLK1	ENSG00000198586.13	-0.220116851362242	0.170316155639264	0.554020340302869	0.256474
protein_coding	METTL8	ENSG00000123600.19	-0.18475928305085	0.193941484273022	0.585242789353052	0.232664
protein_coding	DCAF17	ENSG00000115827.13	-0.292845997415669	0.0823124361437613	0.376762377885395	0.423932
protein_coding	CYBRD1	ENSG00000071967.11	-0.116193264749751	0.394843573606151	0.775981057897334	0.110149
protein_coding	DYNC1I2	ENSG00000077380.15	0.0223657380072492	0.847937258830483	0.965598277544346	0.0152035
protein_coding	SLC25A12	ENSG00000115840.13	-0.137367645704276	0.351963138186056	0.743404841645108	0.128775
protein_coding	HAT1	ENSG00000128708.12	-0.0622892019400004	0.638686265440478	0.897905624834092	0.0467693
protein_coding	METAP1D	ENSG00000172878.13	-0.250570222352947	0.0805501374919994	0.372593286248699	0.428765
protein_coding	DLX1	ENSG00000144355.14	-0.369801325418631	0.0544843399465574	0.298911323574207	0.524458
protein_coding	DLX2	ENSG00000115844.10	-0.714095203053415	0.00872004749532363	0.0886606272625574	1.05227
protein_coding	ITGA6	ENSG00000091409.14	0.176864980380276	0.0768536558863345	0.363638883236008	0.43933
protein_coding	PDK1	ENSG00000152256.13	0.666920454087449	0.00303628171881747	0.0395672932649049	1.40266
protein_coding	RAPGEF4	ENSG00000091428.17	-0.199605779708203	0.0531880769416194	0.294973911816165	0.530216
protein_coding	MAP3K20	ENSG00000091436.16	0.0331211106136785	0.728560794284409	0.930137398720002	0.0314529
protein_coding	CDCA7	ENSG00000144354.13	-1.36202690605028	2.49436214270983e-13	2.85796339351254e-11	10.5439
protein_coding	SP3	ENSG00000172845.14	-0.224388508292696	0.13970439876606	0.504459883544356	0.297173
protein_coding	OLA1	ENSG00000138430.15	-0.0532432269690495	0.595984977858528	0.88116714478771	0.0549417
protein_coding	CIR1	ENSG00000138433.15	-0.0958312633359491	0.432626491185319	0.800697957603577	0.0965313
protein_coding	SCRN3	ENSG00000144306.14	-0.112600440045896	0.418612264367552	0.791976334021935	0.101288
protein_coding	GPR155	ENSG00000163328.13	-0.0106966869862608	0.905639384253866	0.977973428903466	0.00967294
protein_coding	WIPF1	ENSG00000115935.17	0.0362200298342734	0.800239932877316	0.953888347632221	0.0205025
protein_coding	CHN1	ENSG00000128656.13	-1.61345270574281	0.000117504809390106	0.00272622139542932	2.56444
protein_coding	ATF2	ENSG00000115966.16	0.150154974176502	0.2665317252658	0.669723367338967	0.174105
protein_coding	ATP5MC3	ENSG00000154518.9	0.0829395657682458	0.432162388734739	0.800697957603577	0.0965313
protein_coding	LNPK	ENSG00000144320.13	0.0117394373467172	0.922224903215309	0.983288470536294	0.00731905
protein_coding	HOXD13	ENSG00000128714.5	-0.861412713391274	0.0107686058492504	0.102753609304666	0.988203
protein_coding	HOXD11	ENSG00000128713.13	-0.0672163452284821	0.608836590274679	0.885261715359365	0.0529283
protein_coding	HOXD10	ENSG00000128710.5	-0.121184072645611	0.377881694089503	0.766342724375849	0.115577
protein_coding	HOXD9	ENSG00000128709.12	0.057967125333031	0.601736242271391	0.882950737223855	0.0540635
protein_coding	HOXD8	ENSG00000175879.8	-1.18444294735844	0.00438829360420085	0.0531207805311974	1.27474
protein_coding	MTX2	ENSG00000128654.13	0.0707161498769397	0.562208844093611	0.870153398781986	0.0604042
protein_coding	HNRNPA3	ENSG00000170144.20	-0.0385622872903913	0.669458723687342	0.911063288197622	0.0404515
protein_coding	NFE2L2	ENSG00000116044.15	-0.137570640489525	0.345409964551154	0.738040657292991	0.13192
protein_coding	AGPS	ENSG00000018510.14	-0.291122298296187	0.0389354342104719	0.243222513786558	0.613996
protein_coding	TTC30B	ENSG00000196659.9	-0.353755862997432	0.0496271814661439	0.282351744819791	0.54921
protein_coding	TTC30A	ENSG00000197557.6	-0.0456044433815849	0.672192208422612	0.911869439455228	0.0400673
protein_coding	RBM45	ENSG00000155636.14	-0.185628203104086	0.215348551720293	0.613545653763153	0.212153
protein_coding	OSBPL6	ENSG00000079156.16	0.038190885551344	0.798906228440404	0.953617891435439	0.0206256
protein_coding	PRKRA	ENSG00000180228.12	0.00212507254122211	0.983438700027847	0.995739204467051	0.00185439
protein_coding	FKBP7	ENSG00000079150.17	-0.187911634972018	0.177584926270111	0.563392433821791	0.249189
protein_coding	PLEKHA3	ENSG00000116095.10	0.457938495005466	0.00204650272224225	0.0288661534543545	1.53961
protein_coding	TTN	ENSG00000155657.26	-0.00139586304384993	0.907492984743576	0.979113192139707	0.0091671
protein_coding	SESTD1	ENSG00000187231.13	-0.0392190358133701	0.783120883037777	0.949527950740726	0.0224922
protein_coding	ZNF385B	ENSG00000144331.19	-0.0115752714645881	0.775239577308727	0.946870766805497	0.0237093
protein_coding	CWC22	ENSG00000163510.13	-0.0417028584821348	0.771822315217266	0.946293336720405	0.0239742
protein_coding	UBE2E3	ENSG00000170035.15	-0.214842729420945	0.0958510071859149	0.412719923001904	0.384345
protein_coding	ITPRID2	ENSG00000138434.16	-0.0864317545923055	0.50204820443057	0.838129092116821	0.0766891
protein_coding	PPP1R1C	ENSG00000150722.10	-0.963409210614144	0.00659165828346177	0.0726203773166887	1.13894
protein_coding	DNAJC10	ENSG00000077232.17	0.131296422405705	0.317810821099536	0.715585987206072	0.145338
protein_coding	FRZB	ENSG00000162998.4	-0.000220113123550867	0.966069502628776	0.992488262903137	0.00327462
protein_coding	NCKAP1	ENSG00000061676.14	0.0562903224153379	0.557773416789254	0.867808137853931	0.0615763
protein_coding	DUSP19	ENSG00000162999.12	-0.109891391324274	0.313871831354407	0.712433359882859	0.147256
protein_coding	NUP35	ENSG00000163002.12	0.0640060531007902	0.648027222121857	0.902007881272859	0.0447897
protein_coding	ZNF804A	ENSG00000170396.7	-0.0505514021645677	0.446281743688246	0.809517476796227	0.0917738
protein_coding	ZC3H15	ENSG00000065548.17	0.0698924667381104	0.554297199269129	0.865526447543105	0.0627197
protein_coding	ITGAV	ENSG00000138448.11	0.502795629439713	0.000876699595098467	0.014655937675636	1.83399
protein_coding	FAM171B	ENSG00000144369.12	-0.597790010401245	0.0129596619156499	0.117132381209712	0.931323
protein_coding	GULP1	ENSG00000144366.15	-0.217302270173753	0.155663201713258	0.532522597500914	0.273662
protein_coding	COL3A1	ENSG00000168542.14	0.0449947294686121	0.539104566550133	0.857600394376487	0.066715
protein_coding	COL5A2	ENSG00000204262.12	-0.0161715762675083	0.802437511764259	0.95407788615131	0.0204162
protein_coding	WDR75	ENSG00000115368.9	0.156259353975659	0.232430637476502	0.631720093590081	0.199475
protein_coding	ASNSD1	ENSG00000138381.9	-0.0670359615244819	0.640191236024367	0.898402907535608	0.0465289
protein_coding	ANKAR	ENSG00000151687.14	-0.209755878291334	0.0428793613880745	0.258473528075828	0.587584
protein_coding	OSGEPL1	ENSG00000128694.11	-1.03899714883991	0.00161672648054358	0.0239613342564146	1.62049
protein_coding	ORMDL1	ENSG00000128699.13	0.011807028270202	0.985691775604107	0.996129240784449	0.00168431
protein_coding	PMS1	ENSG00000064933.17	-0.142232416884461	0.325986507339641	0.722732221082489	0.141023
protein_coding	HIBCH	ENSG00000198130.15	0.00397199035093992	0.999027258091077	0.999967903119153	1.39397e-05
protein_coding	INPP1	ENSG00000151689.12	0.23085949805873	0.141890170547372	0.506912562187137	0.295067
protein_coding	MFSD6	ENSG00000151690.14	0.0154170707796894	0.915088642501217	0.980593105805659	0.00851116
protein_coding	NEMP2	ENSG00000189362.11	-0.157913591800579	0.288285178104954	0.688473260842278	0.162113
protein_coding	NAB1	ENSG00000138386.16	-0.13917423139906	0.232312435377778	0.631680089395272	0.199503
protein_coding	GLS	ENSG00000115419.12	0.208334487548199	0.0948722108958202	0.410053303537878	0.38716
protein_coding	STAT1	ENSG00000115415.18	-0.422667673075088	0.00188281268569641	0.0271223355449208	1.56667
protein_coding	STAT4	ENSG00000138378.18	0.00810264623596384	0.892171207519204	0.97640632887572	0.0103694
protein_coding	MYO1B	ENSG00000128641.18	0.765665984575958	1.39587802328828e-06	5.57415634232679e-05	4.25382
protein_coding	NABP1	ENSG00000173559.12	0.498574631502085	0.0149211130138793	0.129021941919384	0.889336
protein_coding	SLC39A10	ENSG00000196950.13	0.00886301924519709	0.956897081653343	0.990203003419935	0.00427576
protein_coding	STK17B	ENSG00000081320.10	-0.0846304260167658	0.527345750160346	0.851747446176356	0.0696892
protein_coding	HECW2	ENSG00000138411.12	-0.0757429810345452	0.135852013360929	0.495959739953684	0.304554
protein_coding	CCDC150	ENSG00000144395.17	-0.17748583243598	0.109317450866781	0.441269222401275	0.355296
protein_coding	GTF3C3	ENSG00000119041.10	-0.0484422861495385	0.698439145019339	0.921212395925766	0.0356402
protein_coding	PGAP1	ENSG00000197121.14	-0.233456670708041	0.134183964739693	0.492040904676939	0.307999
protein_coding	ANKRD44	ENSG00000065413.19	-0.0961862047990224	0.29798892109244	0.697336210474767	0.156558
protein_coding	SF3B1	ENSG00000115524.15	0.0452536596544583	0.667247922531239	0.910146759384031	0.0408886
protein_coding	COQ10B	ENSG00000115520.8	0.4661964346193	0.00126312250529769	0.0193561828358119	1.71318
protein_coding	HSPD1	ENSG00000144381.16	-0.0112376175230907	0.940111286667587	0.986346038877809	0.0059707
protein_coding	HSPE1	ENSG00000115541.10	-0.165752290952909	0.187424111425943	0.576555584405084	0.239159
protein_coding	MOB4	ENSG00000115540.14	0.224662531663157	0.133689563182166	0.490711198521037	0.309174
protein_coding	MARS2	ENSG00000247626.4	1.10260760372839	0.000321137570979926	0.00643787903061372	2.19126
protein_coding	SATB2	ENSG00000119042.16	0.0153516050543556	0.822265549098919	0.95815506762514	0.0185642
protein_coding	C2orf69	ENSG00000178074.5	-0.20419008704898	0.182963455114749	0.57104404904337	0.24333
protein_coding	TYW5	ENSG00000162971.10	-0.206854030483899	0.19616392235132	0.58742694479753	0.231046
protein_coding	MAIP1	ENSG00000162972.10	0.116071417724812	0.43722213303849	0.803413639461065	0.0950608
protein_coding	SPATS2L	ENSG00000196141.13	-0.368928628455027	0.00297748442933602	0.0389373402765233	1.40963
protein_coding	KCTD18	ENSG00000155729.12	-0.148131536639434	0.314178081497631	0.712822928241768	0.147018
protein_coding	SGO2	ENSG00000163535.17	-0.123234397773561	0.304421001543136	0.704967477920554	0.151831
protein_coding	BZW1	ENSG00000082153.17	0.159259123029497	0.287741442297915	0.688390045069956	0.162165
protein_coding	CLK1	ENSG00000013441.15	0.243456094445141	0.12104436442954	0.466283734801117	0.33135
protein_coding	PPIL3	ENSG00000240344.8	-0.0126364465949312	0.92568274707395	0.983737015916892	0.00712099
protein_coding	NIF3L1	ENSG00000196290.14	-0.20116690172045	0.190228392257113	0.580581329813005	0.236137
protein_coding	ORC2	ENSG00000115942.8	0.158771107117513	0.24857268484621	0.651124428010596	0.186336
protein_coding	FAM126B	ENSG00000155744.9	0.0621833184828802	0.656465386756336	0.90656956404243	0.0425989
protein_coding	NDUFB3	ENSG00000119013.8	-0.118939364505987	0.407284133135747	0.785979575358614	0.104589
protein_coding	CFLAR	ENSG00000003402.19	0.647275024151087	6.86914104608391e-05	0.00175498895165386	2.75573
protein_coding	CASP10	ENSG00000003400.14	0.104668605475746	0.465924610722905	0.819359649354523	0.0865254
protein_coding	CASP8	ENSG00000064012.21	-0.024288190005212	0.846427803993019	0.965335176524672	0.0153219
protein_coding	TRAK2	ENSG00000115993.12	0.183187770358267	0.18594629923842	0.574501167217644	0.240709
protein_coding	STRADB	ENSG00000082146.12	-0.124721750116875	0.366869700949772	0.756632332644686	0.121115
protein_coding	TMEM237	ENSG00000155755.18	-0.314273151819694	0.035257758694583	0.22833231119818	0.641433
protein_coding	ALS2	ENSG00000003393.14	0.059812071238234	0.67210783804609	0.911869439455228	0.0400673
protein_coding	FZD7	ENSG00000155760.2	-0.0333705568680828	0.787063241977804	0.950317544544513	0.0221313
protein_coding	SUMO1	ENSG00000116030.16	0.0167284349625166	0.886860180265973	0.975063301917362	0.0109672
protein_coding	NOP58	ENSG00000055044.10	0.00147773602937316	0.993315835965217	0.997566583288013	0.00105811
protein_coding	BMPR2	ENSG00000204217.13	-0.0415033380397036	0.758828517677473	0.941298204500199	0.0262728
protein_coding	FAM117B	ENSG00000138439.11	-0.553096666441861	0.021453302072453	0.164375995045878	0.784162
protein_coding	ICA1L	ENSG00000163596.16	-0.0919180932867999	0.375622901275619	0.764853467464161	0.116422
protein_coding	WDR12	ENSG00000138442.9	-0.0416118756117138	0.764872894446797	0.943316808290818	0.0253424
protein_coding	CARF	ENSG00000138380.17	-0.110431873388406	0.189060746309066	0.578953252791437	0.237357
protein_coding	NBEAL1	ENSG00000144426.18	-0.0882093655157433	0.546494256753927	0.861561383821945	0.0647138
protein_coding	CYP20A1	ENSG00000119004.15	-0.214834371141407	0.161607840936429	0.540810782014853	0.266955
protein_coding	ABI2	ENSG00000138443.15	-0.317330574864345	0.010568428876818	0.101690405762406	0.99272
protein_coding	RAPH1	ENSG00000173166.17	0.400361813592665	0.0252667756290167	0.184123592462918	0.734891
protein_coding	PARD3B	ENSG00000116117.17	0.0064099271557173	0.870533999823883	0.970990259650797	0.0127851
protein_coding	NRP2	ENSG00000118257.16	0.296040252238622	0.0717081776719185	0.351313897318726	0.454305
protein_coding	INO80D	ENSG00000114933.15	0.0276444156723121	0.844296479548266	0.964475501408959	0.0157088
protein_coding	NDUFS1	ENSG00000023228.13	-0.0773385788631756	0.54479454969243	0.860338721126881	0.0653305
protein_coding	EEF1B2	ENSG00000114942.13	0.136944394873488	0.115757219833855	0.455175234800759	0.341821
protein_coding	GPR1	ENSG00000183671.12	-0.0772967544181428	0.103895533017954	0.429509842992625	0.367027
protein_coding	ZDBF2	ENSG00000204186.8	0.0723614303264976	0.620498662257612	0.890912625248423	0.0501649
protein_coding	ADAM23	ENSG00000114948.12	-2.00078423451098	0.000498632424973454	0.00918063037080296	2.03713
protein_coding	FASTKD2	ENSG00000118246.13	-0.0619191686585362	0.660762544254175	0.907539590891344	0.0421344
protein_coding	KLF7	ENSG00000118263.14	0.953846968240879	4.72430679420852e-12	4.72272145635812e-10	9.32581
protein_coding	CREB1	ENSG00000118260.14	0.349283232213009	0.0262668912090436	0.189098764890626	0.723311
protein_coding	METTL21A	ENSG00000144401.14	-0.0737784056365119	0.608118804888525	0.884909105003379	0.0531013
protein_coding	CCNYL1	ENSG00000163249.11	0.415362648964744	0.0139006812524576	0.122660336051751	0.911296
protein_coding	FZD5	ENSG00000163251.3	0.305220241303186	0.0866832176400342	0.388431566410442	0.410685
protein_coding	PLEKHM3	ENSG00000178385.14	-0.133896642013439	0.356789524722855	0.74808200119487	0.126051
protein_coding	IDH1	ENSG00000138413.13	-0.119829268032528	0.361709053424954	0.752402086323309	0.12355
protein_coding	PIKFYVE	ENSG00000115020.16	0.0665792187699391	0.644653377849957	0.900517159324883	0.045508
protein_coding	MAP2	ENSG00000078018.19	-0.10566309681107	0.428690746234715	0.799221199280232	0.097333
protein_coding	RPE	ENSG00000197713.14	-0.0952345729714425	0.490639725808207	0.832829483294956	0.0794439
protein_coding	KANSL1L	ENSG00000144445.16	0.0149622067766749	0.892444640060752	0.97655083600476	0.0103051
protein_coding	ACADL	ENSG00000115361.7	0.0307557887747517	0.547339968043342	0.861982324382067	0.0645016
protein_coding	LANCL1	ENSG00000115365.11	-0.196578605081128	0.141319671800667	0.506120825071157	0.295746
protein_coding	CPS1	ENSG00000021826.15	-0.0680976150318878	0.594814911623401	0.880780207637992	0.0551325
[truncated: 10,565 more rows]
