# Supplementary material for: Melissa officinalis extract selectively suppresses STAT1 signaling in oral epithelial cells
Source: Front Immunol. 2026 Jul 17;17:1892750. doi: 10.3389/fimmu.2026.1892750 (PMC13425913; doi:10.3389/fimmu.2026.1892750)
Supplement: Supplementary file 1 [file DataSheet1.zip › R1_Supplementary Files/RNAseq data/volcano/Panahipour_33samples_IT_vs_wo_paired_lfcShrink_apeglm_DESeq2results_GeneSymbols_GeneTypes_forVolcano.txt]

GeneType	GeneSymbol	ENSG	log2FoldChange	pvalue	padj	minus_log10_padj
protein_coding	SAMD11	ENSG00000187634.11	0.0810412268444499	0.479168585736698	0.744148598346087	0.12834
protein_coding	NOC2L	ENSG00000188976.10	0.234335886278581	0.0593007948050751	0.246397100895506	0.608364
protein_coding	KLHL17	ENSG00000187961.13	-0.0717946976693278	0.613459232811991	0.828581163157008	0.0816649
protein_coding	PLEKHN1	ENSG00000187583.10	0.493375792454695	0.0351655130798596	0.180129157213348	0.744416
protein_coding	HES4	ENSG00000188290.10	-0.00737293796707858	0.955564460790836	0.984525379577025	0.00677308
protein_coding	ISG15	ENSG00000187608.9	1.85453045675976	1.55419162846665e-16	1.8594792697726e-14	13.7306
protein_coding	AGRN	ENSG00000188157.14	0.0924644303157536	0.44892036527616	0.724004019874511	0.140259
protein_coding	RNF223	ENSG00000237330.2	-0.0693269774282775	0.626660972269705	0.836130342369217	0.077726
protein_coding	C1orf159	ENSG00000131591.17	0.575956217916865	0.0140169507830691	0.0980820576987606	1.00841
protein_coding	SDF4	ENSG00000078808.16	0.535007278674087	0.000560625389295004	0.00854650764112975	2.06821
protein_coding	B3GALT6	ENSG00000176022.5	0.235332182320467	0.135571782800144	0.398478150805423	0.399595
protein_coding	UBE2J2	ENSG00000160087.20	0.37843702506634	0.00143930524124969	0.0182040613670852	1.73983
protein_coding	ACAP3	ENSG00000131584.18	-0.517226594022884	0.030076293768593	0.163763647500669	0.785782
protein_coding	PUSL1	ENSG00000169972.11	-0.126222693682166	0.433335566513182	0.713018926158394	0.146899
protein_coding	INTS11	ENSG00000127054.20	0.304063629072555	0.0558313051922924	0.23932805168801	0.621006
protein_coding	CPTP	ENSG00000224051.6	0.394150276376028	0.0209617683898429	0.128411332286195	0.891397
protein_coding	DVL1	ENSG00000107404.19	0.122320242316501	0.363966121437858	0.658147114385221	0.181677
protein_coding	MXRA8	ENSG00000162576.16	0.0282277512345535	0.619244269279795	0.83120036144939	0.0802943
protein_coding	AURKAIP1	ENSG00000175756.13	0.136504855359859	0.277838781995306	0.578681919540318	0.23756
protein_coding	CCNL2	ENSG00000221978.11	-0.171926541075335	0.270516069430018	0.570578086505253	0.243685
protein_coding	MRPL20	ENSG00000242485.5	0.0942196274996092	0.416235844638158	0.699380604156905	0.155286
protein_coding	ANKRD65	ENSG00000235098.8	-0.381270241536219	0.0635430067427843	0.256083094843101	0.591619
protein_coding	VWA1	ENSG00000179403.11	-0.0854684790957183	0.571627951455424	0.802074821937454	0.0957851
protein_coding	ATAD3C	ENSG00000215915.9	-0.160674814398182	0.321850916020866	0.621351718005993	0.206662
protein_coding	ATAD3B	ENSG00000160072.19	0.230066761323137	0.197092215534494	0.483972088723149	0.31518
protein_coding	ATAD3A	ENSG00000197785.13	0.125181479231148	0.313282715236176	0.613609344523489	0.212108
protein_coding	SSU72	ENSG00000160075.11	0.305118083549183	0.0370669635560315	0.186028955674465	0.730419
protein_coding	FNDC10	ENSG00000228594.3	-0.170924286766153	0.110197225443661	0.353094887839564	0.452109
protein_coding	MIB2	ENSG00000197530.12	0.0973538143011688	0.534520151783242	0.780831792640951	0.107443
protein_coding	CDK11B	ENSG00000248333.8	-0.022417017197899	0.88426579726337	0.960402969963097	0.0175465
protein_coding	SLC35E2B	ENSG00000189339.11	0.155378763812323	0.344117760274952	0.641867759978335	0.192554
protein_coding	SLC35E2A	ENSG00000215790.7	0.0693439113940006	0.665722462937504	0.855993151898701	0.0675297
protein_coding	NADK	ENSG00000008130.15	-0.0671822345391357	0.664004080681955	0.855050421020392	0.0680083
protein_coding	GNB1	ENSG00000078369.17	0.122645486207998	0.111332583107822	0.355034891395719	0.449729
protein_coding	PRKCZ	ENSG00000067606.16	0.366233146715627	0.038631169958118	0.191370675578108	0.718125
protein_coding	FAAP20	ENSG00000162585.16	-0.0272044891731609	0.855360757367484	0.94969211605968	0.0224172
protein_coding	SKI	ENSG00000157933.9	0.131424032890752	0.237919208811509	0.533499989307397	0.272866
protein_coding	MORN1	ENSG00000116151.13	-0.239851798566759	0.108478460783797	0.350521189897004	0.455286
protein_coding	RER1	ENSG00000157916.19	0.165064190467753	0.253541077407829	0.551265688344136	0.258639
protein_coding	PEX10	ENSG00000157911.10	0.0246325269034737	0.868919936596757	0.954554380483956	0.0201993
protein_coding	PLCH2	ENSG00000149527.17	0.237902048625307	0.177216038427687	0.4590775202338	0.338114
protein_coding	TNFRSF14	ENSG00000157873.17	-0.0636191768958559	0.195367481306437	0.481501609252575	0.317402
protein_coding	PRXL2B	ENSG00000157870.15	-0.0538335067663781	0.723335554325358	0.88883048399448	0.0511811
protein_coding	ARHGEF16	ENSG00000130762.14	0.0921670502386878	0.559745212930992	0.794721959448536	0.0997848
protein_coding	MEGF6	ENSG00000162591.15	0.0634000038399699	0.612030028369222	0.82814857008548	0.0818917
protein_coding	TPRG1L	ENSG00000158109.14	0.12800247143801	0.352156315692969	0.649806476216716	0.187216
protein_coding	WRAP73	ENSG00000116213.15	0.149995716267353	0.303734051839326	0.605660162893894	0.217771
protein_coding	TP73	ENSG00000078900.14	-1.51930508576878	1.12437204283661e-10	7.14056178863058e-09	8.14627
protein_coding	SMIM1	ENSG00000235169.8	0.0165595006480725	0.890124277990134	0.962684852709265	0.0165159
protein_coding	LRRC47	ENSG00000130764.9	0.361825624732947	0.00803327677994045	0.0661387744164632	1.17954
protein_coding	CEP104	ENSG00000116198.12	-0.00755192210647139	0.960351508218623	0.985925034853506	0.00615611
protein_coding	DFFB	ENSG00000169598.15	-0.0742282610978861	0.639693028341713	0.842445855506532	0.074458
protein_coding	C1orf174	ENSG00000198912.10	0.0365471470355522	0.802623648808537	0.926607547160656	0.0331042
protein_coding	NPHP4	ENSG00000131697.17	-0.0794802255776964	0.596700979672095	0.818737776736235	0.0868552
protein_coding	KCNAB2	ENSG00000069424.14	-0.0801539083227385	0.23328574905792	0.528164047795167	0.277231
protein_coding	RPL22	ENSG00000116251.10	-0.119664392186259	0.306946502034182	0.608354256361194	0.215843
protein_coding	ICMT	ENSG00000116237.15	-0.198383404165614	0.070687602367942	0.272562050508816	0.564535
protein_coding	GPR153	ENSG00000158292.6	-0.0852228654631445	0.589066407703226	0.813065404719688	0.0898745
protein_coding	ACOT7	ENSG00000097021.19	0.040702777468468	0.719482335635463	0.886453043169842	0.0523443
protein_coding	HES2	ENSG00000069812.11	-0.796332521315216	0.00075879564393852	0.0109331845470711	1.96125
protein_coding	TNFRSF25	ENSG00000215788.10	0.062663317694835	0.609939373423676	0.827078284140585	0.0824534
protein_coding	PLEKHG5	ENSG00000171680.21	0.321980507672471	0.0467064627755026	0.214852935527544	0.667859
protein_coding	NOL9	ENSG00000162408.10	-0.140894107407089	0.25812513597911	0.556626459948515	0.254436
protein_coding	ZBTB48	ENSG00000204859.12	-0.0132951061071839	0.900471002135563	0.967177589038184	0.0144938
protein_coding	KLHL21	ENSG00000162413.16	0.847398702548631	6.76558098932875e-06	0.000197944945975994	3.70346
protein_coding	PHF13	ENSG00000116273.5	0.245519416999359	0.117262415395925	0.364743817619638	0.438012
protein_coding	THAP3	ENSG00000041988.15	0.357668461250163	0.0664446678744716	0.262952908894837	0.580122
protein_coding	DNAJC11	ENSG00000007923.15	-0.0311429758815861	0.825225360796081	0.936485419602599	0.028499
protein_coding	CAMTA1	ENSG00000171735.18	-0.17267736387122	0.223031649018951	0.517003746484408	0.286506
protein_coding	VAMP3	ENSG00000049245.12	0.0673862882578277	0.548484633867395	0.788299238632378	0.103309
protein_coding	PER3	ENSG00000049246.14	-0.981779997223221	0.00755005482925106	0.0637496753068457	1.19552
protein_coding	TNFRSF9	ENSG00000049249.8	7.90166773970981	1.5827990369221e-11	1.11628984709243e-09	8.95222
protein_coding	PARK7	ENSG00000116288.12	-0.0101259808735067	0.925167946619592	0.974427302137019	0.0112506
protein_coding	ERRFI1	ENSG00000116285.12	0.281023081580913	0.129753463062908	0.387928693673129	0.411248
protein_coding	RERE	ENSG00000142599.17	0.33725731389046	0.0116359196175805	0.0852494930976375	1.06931
protein_coding	ENO1	ENSG00000074800.15	0.271684223788991	0.000622630964360863	0.00931166844021826	2.03097
protein_coding	GPR157	ENSG00000180758.11	0.0686394977592453	0.648839775799621	0.848156569672707	0.071524
protein_coding	H6PD	ENSG00000049239.12	0.0340637468048995	0.829632147603511	0.938176749934028	0.0277153
protein_coding	SPSB1	ENSG00000171621.13	-0.00251392510184378	0.988746398746544	0.995133073697138	0.00211884
protein_coding	SLC25A33	ENSG00000171612.6	0.225269540498077	0.18291730270768	0.465982544617757	0.33163
protein_coding	TMEM201	ENSG00000188807.12	-0.185727118335898	0.186138199376606	0.469796723137043	0.32809
protein_coding	PIK3CD	ENSG00000171608.15	1.482788713736	1.1438429878748e-05	0.000314009428838878	3.50306
protein_coding	CLSTN1	ENSG00000171603.17	0.0209080614740743	0.835706932943914	0.941206328916494	0.0263152
protein_coding	CTNNBIP1	ENSG00000178585.14	0.182221034536215	0.166290601542418	0.44468051500068	0.351952
protein_coding	LZIC	ENSG00000162441.11	-0.218169139694717	0.191760616763086	0.477829244529205	0.320727
protein_coding	NMNAT1	ENSG00000173614.13	-0.0979921707214329	0.513126429128556	0.768428045409327	0.114397
protein_coding	UBE4B	ENSG00000130939.18	-0.375267143970575	0.0253341248360375	0.146705822300303	0.833553
protein_coding	KIF1B	ENSG00000054523.17	-0.190629607850189	0.211981162651079	0.504672708163585	0.29699
protein_coding	PGD	ENSG00000142657.20	-0.204102272253872	0.0761192697707916	0.284280438943313	0.546253
protein_coding	CENPS	ENSG00000175279.21	-0.120369209713394	0.422818543835103	0.705108986602181	0.151744
protein_coding	DFFA	ENSG00000160049.11	-0.275786773819351	0.0945113455927433	0.323671811069998	0.489895
protein_coding	PEX14	ENSG00000142655.12	-0.0389678036447558	0.801650443750373	0.925999815948915	0.0333891
protein_coding	CASZ1	ENSG00000130940.14	-0.211212278825834	0.200441748962198	0.488895786210787	0.310784
protein_coding	TARDBP	ENSG00000120948.17	0.197686669778157	0.114112601712174	0.359536530200594	0.444257
protein_coding	SRM	ENSG00000116649.9	-0.0376619723657498	0.773403692330027	0.913511504947829	0.039286
protein_coding	EXOSC10	ENSG00000171824.13	0.0121816431731173	0.901883561464588	0.967748216177568	0.0142376
protein_coding	MTOR	ENSG00000198793.12	-0.13423611160366	0.378392405439644	0.669190739460371	0.17445
protein_coding	UBIAD1	ENSG00000120942.13	-0.0380230418128369	0.77238945282044	0.91270005888835	0.0396719
protein_coding	FBXO2	ENSG00000116661.10	-0.0850644257259324	0.586721064980087	0.811609607797375	0.0906528
protein_coding	FBXO44	ENSG00000132879.13	-0.1590115227571	0.338442787754452	0.637323658587469	0.19564
protein_coding	FBXO6	ENSG00000116663.10	0.274461597904084	0.0178668762552758	0.115527295970361	0.937315
protein_coding	MAD2L2	ENSG00000116670.14	0.114064959340887	0.408163978606077	0.693311459016633	0.159072
protein_coding	AGTRAP	ENSG00000177674.15	0.77278404404848	0.000244398388264881	0.00430325614764211	2.3662
protein_coding	MTHFR	ENSG00000177000.12	0.0857911247973955	0.550921066246548	0.78947088949885	0.102664
protein_coding	CLCN6	ENSG00000011021.22	0.128273829846425	0.431316739314493	0.710990811516079	0.148136
protein_coding	NPPA	ENSG00000175206.10	-0.00127193525148414	0.984925449017419	0.994183592974317	0.00253341
protein_coding	KIAA2013	ENSG00000116685.15	0.337296184293966	0.0169722950957459	0.111459177340039	0.952884
protein_coding	PLOD1	ENSG00000083444.16	0.111831784945951	0.394802222745431	0.682403274096304	0.165959
protein_coding	MFN2	ENSG00000116688.16	-0.272756763349807	0.0141219399729374	0.0986107324842944	1.00608
protein_coding	MIIP	ENSG00000116691.10	-0.0299176733253124	0.8386724776509	0.942666316073335	0.025642
protein_coding	VPS13D	ENSG00000048707.15	-0.598836234525086	0.00245444619932126	0.0280388568379411	1.55224
protein_coding	DHRS3	ENSG00000162496.8	0.246204324041794	0.0587337880640979	0.245410901172096	0.610106
protein_coding	PDPN	ENSG00000162493.16	-0.101445560252407	0.540468427502498	0.784595705459527	0.105354
protein_coding	PRDM2	ENSG00000116731.22	-0.0231413268948423	0.8835256512616	0.960402969963097	0.0175465
protein_coding	KAZN	ENSG00000189337.16	-0.220517007882648	0.12448485525137	0.378071562608054	0.422426
protein_coding	TMEM51	ENSG00000171729.13	0.651207754736249	0.00759152767802956	0.0639078728115601	1.19445
protein_coding	FHAD1	ENSG00000142621.19	-0.129929149918457	0.153061576647701	0.425259201136056	0.371346
protein_coding	EFHD2	ENSG00000142634.12	1.20336164943169	9.19566405424927e-16	9.93724986507583e-14	13.0027
protein_coding	CASP9	ENSG00000132906.17	-0.149111708115382	0.36309025789452	0.657636104946098	0.182014
protein_coding	DNAJC16	ENSG00000116138.12	-0.0717980212471868	0.613114328479214	0.828287947858023	0.0818187
protein_coding	AGMAT	ENSG00000116771.5	-0.184144478238851	0.268735790637839	0.568528511927224	0.245248
protein_coding	DDI2	ENSG00000197312.11	-0.217157209963181	0.112370186875123	0.357069125948932	0.447248
protein_coding	PLEKHM2	ENSG00000116786.12	-0.259155263965572	0.119364299768935	0.369139537711455	0.432809
protein_coding	FBLIM1	ENSG00000162458.12	-0.0573981628068735	0.698917595632511	0.874299456821849	0.0583398
protein_coding	UQCRHL	ENSG00000233954.6	0.161890226378428	0.169207416429412	0.448275875870725	0.348455
protein_coding	SPEN	ENSG00000065526.10	-0.291528679522947	0.0649083735970095	0.259401194810596	0.586028
protein_coding	ZBTB17	ENSG00000116809.11	0.239539297024006	0.181527821348062	0.464367194630535	0.333138
protein_coding	EPHA2	ENSG00000142627.12	1.20850498298102	4.93859042164932e-07	1.85256173023382e-05	4.73223
protein_coding	ARHGEF19	ENSG00000142632.16	0.108970012288538	0.4990911054722	0.758858596769259	0.119839
protein_coding	CPLANE2	ENSG00000132881.11	-0.0664298389146694	0.480697497247552	0.745455642269824	0.127578
protein_coding	FBXO42	ENSG00000037637.10	0.0126195263135611	0.937722839692682	0.978201518699823	0.00957167
protein_coding	SZRD1	ENSG00000055070.16	0.137291553924557	0.239581732175808	0.535254682906931	0.27144
protein_coding	NECAP2	ENSG00000157191.19	0.471738356641947	0.00422793617353027	0.0418113245205207	1.37871
protein_coding	NBPF1	ENSG00000219481.10	0.0868550431661503	0.580922201260082	0.807129033115882	0.093057
protein_coding	CROCC	ENSG00000058453.16	-1.13791106133659	0.00190822416025728	0.0229448856960615	1.63931
protein_coding	ATP13A2	ENSG00000159363.17	0.140473424660748	0.391743524638647	0.680235731626539	0.167341
protein_coding	SDHB	ENSG00000117118.9	-0.0867549784262791	0.541412596316672	0.785363148406026	0.104929
protein_coding	PADI1	ENSG00000142623.10	-0.145828808681139	0.23561209026251	0.531479979424857	0.274513
protein_coding	PADI3	ENSG00000142619.4	-0.623105765704024	0.00138250231693298	0.0176939169502406	1.75218
protein_coding	RCC2	ENSG00000179051.13	0.248460263352851	0.0233097983862083	0.138453088012272	0.858697
protein_coding	ARHGEF10L	ENSG00000074964.16	-0.0832726802745813	0.49743098108647	0.757584597237848	0.120569
protein_coding	ALDH4A1	ENSG00000159423.16	-0.103032590851005	0.522141555179386	0.773897659319693	0.111316
protein_coding	IFFO2	ENSG00000169991.10	-0.502355582204884	0.0134797533180682	0.0957734329067414	1.01875
protein_coding	UBR4	ENSG00000127481.14	-0.310178535035951	0.100994454930869	0.335646253986518	0.474118
protein_coding	EMC1	ENSG00000127463.14	-0.00617945288014196	0.95102444025342	0.982745684007452	0.00755885
protein_coding	MRTO4	ENSG00000053372.4	-0.0608105495806236	0.558534341141661	0.79392809709327	0.100219
protein_coding	AKR7A2	ENSG00000053371.12	-0.140891605165151	0.329888425365171	0.629881005969407	0.200741
protein_coding	PQLC2	ENSG00000040487.12	-0.244020678166809	0.173366742689183	0.453600104590322	0.343327
protein_coding	CAPZB	ENSG00000077549.17	0.259175850379529	0.0481203524635275	0.219249480792679	0.659061
protein_coding	MINOS1	ENSG00000173436.14	-0.0465944538151502	0.743454887702758	0.898848282898044	0.0463136
protein_coding	NBL1	ENSG00000158747.14	0.0555684452224143	0.72704946410394	0.89045451229255	0.0503883
protein_coding	TMCO4	ENSG00000162542.13	-0.0480924011336374	0.757483984888347	0.905379397273576	0.0431694
protein_coding	OTUD3	ENSG00000169914.5	-0.656191954874173	0.0185781489808975	0.118433490173181	0.926525
protein_coding	CAMK2N1	ENSG00000162545.5	-0.439428273327879	0.00377651086865705	0.0386299585038203	1.41308
protein_coding	MUL1	ENSG00000090432.6	0.125216739329067	0.359140116472294	0.654499672390496	0.184091
protein_coding	CDA	ENSG00000158825.5	0.100414862853627	0.526827396512525	0.776643116269016	0.109779
protein_coding	PINK1	ENSG00000158828.7	0.0510614363123753	0.712764666714337	0.882313767572482	0.0543769
protein_coding	DDOST	ENSG00000244038.9	0.613067564182227	6.46362479059759e-05	0.00139248508350495	2.85621
protein_coding	SH2D5	ENSG00000189410.11	0.219133342126869	0.172639131150371	0.452960370684332	0.34394
protein_coding	HP1BP3	ENSG00000127483.17	-0.332221781621582	0.00645395187140787	0.0571221631947592	1.2432
protein_coding	EIF4G3	ENSG00000075151.20	-0.25703138914874	0.111421849439481	0.355150519145824	0.449588
protein_coding	ECE1	ENSG00000117298.15	1.12697716299087	6.49618856204132e-14	5.80326178209025e-12	11.2363
protein_coding	NBPF3	ENSG00000142794.18	0.0573028913155594	0.699474356312509	0.874669314537851	0.0581561
protein_coding	RAP1GAP	ENSG00000076864.19	0.102774924397397	0.511370744003814	0.7676222456215	0.114852
protein_coding	USP48	ENSG00000090686.15	0.0146040948596527	0.920450091943494	0.973157525126891	0.0118169
protein_coding	HSPG2	ENSG00000142798.19	0.120670980916399	0.470209442057474	0.737670411765813	0.132138
protein_coding	CDC42	ENSG00000070831.15	0.141745034736081	0.235026102658339	0.530461474755221	0.275346
protein_coding	WNT4	ENSG00000162552.14	2.48302375016346	8.78673923815053e-05	0.00182546210529019	2.73863
protein_coding	ZBTB40	ENSG00000184677.17	-0.32050502345625	0.076852058857635	0.285822256090011	0.543904
protein_coding	EPHB2	ENSG00000133216.16	0.287061803385407	0.109995189767785	0.353001320664153	0.452224
protein_coding	KDM1A	ENSG00000004487.16	-0.228144304247897	0.134998781786846	0.397404146736322	0.400768
protein_coding	LUZP1	ENSG00000169641.13	-0.055681000343527	0.679126463481244	0.861674818595146	0.0646566
protein_coding	HNRNPR	ENSG00000125944.19	-0.433924345375217	0.00352083716071311	0.0368299905960622	1.4338
protein_coding	ZNF436	ENSG00000125945.14	-0.0332752264779449	0.836076252154201	0.941283892885514	0.0262794
protein_coding	TCEA3	ENSG00000204219.10	0.0391879160664443	0.610047376704834	0.827088512056377	0.082448
protein_coding	ASAP3	ENSG00000088280.18	-0.157016594274914	0.104892080189542	0.343989354381066	0.463455
protein_coding	E2F2	ENSG00000007968.6	-0.673236294337308	0.0136464108448863	0.0964461525957154	1.01572
protein_coding	ID3	ENSG00000117318.8	0.0573343009125284	0.716044382017556	0.884412823212762	0.053345
protein_coding	RPL11	ENSG00000142676.14	0.198140149663179	0.0583027606180892	0.244745320779856	0.611286
protein_coding	ELOA	ENSG00000011007.12	0.0513415804782225	0.676716927820442	0.86105957974695	0.0649668
protein_coding	PITHD1	ENSG00000057757.9	-0.152155554737585	0.33866338826468	0.637323658587469	0.19564
protein_coding	LYPLA2	ENSG00000011009.10	0.457956652864476	0.0110998430915421	0.0828623383992555	1.08164
protein_coding	GALE	ENSG00000117308.14	0.051626665052442	0.705904000489799	0.87836508557557	0.0563249
protein_coding	HMGCL	ENSG00000117305.14	-0.0502768573143687	0.738366756612526	0.896513605778721	0.0474431
protein_coding	FUCA1	ENSG00000179163.11	-0.163664744648224	0.326620287543559	0.626132097008824	0.203334
protein_coding	PNRC2	ENSG00000189266.12	0.18494835557668	0.182386640976007	0.465520188395903	0.332061
protein_coding	SRSF10	ENSG00000188529.14	-0.200446379280887	0.0347978757493795	0.179342898092956	0.746316
protein_coding	IL22RA1	ENSG00000142677.3	0.391275461640493	0.0304608394787771	0.164520455064737	0.78378
protein_coding	IFNLR1	ENSG00000185436.11	-0.389249293679881	0.053260860626628	0.233437495804272	0.631829
protein_coding	STPG1	ENSG00000001460.17	-0.17424694750765	0.299364503095779	0.601587742949498	0.220701
protein_coding	NIPAL3	ENSG00000001461.16	-0.526423022395711	0.000208532411027274	0.00376175917622149	2.42461
protein_coding	RCAN3	ENSG00000117602.11	-0.0468386085629356	0.776660118391216	0.914279679033848	0.0389209
protein_coding	SRRM1	ENSG00000133226.16	-0.165700456591566	0.258721537654703	0.55710175449416	0.254065
protein_coding	CLIC4	ENSG00000169504.14	0.864922101531796	4.1029687536358e-10	2.49908096812362e-08	7.60222
protein_coding	RUNX3	ENSG00000020633.18	-0.194790429803437	0.203720356669017	0.493016343691082	0.307139
protein_coding	SYF2	ENSG00000117614.9	0.062858389594087	0.602176862112613	0.821766499674678	0.0852516
protein_coding	RSRP1	ENSG00000117616.17	0.103338802369996	0.517488741393916	0.771168720493603	0.112851
protein_coding	TMEM50A	ENSG00000183726.10	0.00587734227005035	0.945396332002913	0.980595313014864	0.00851019
protein_coding	MACO1	ENSG00000204178.10	0.0356845203628635	0.807250828967327	0.928184346815458	0.0323658
protein_coding	LDLRAP1	ENSG00000157978.11	-0.0189801823379872	0.883694885179212	0.960402969963097	0.0175465
protein_coding	MAN1C1	ENSG00000117643.14	0.0298457785395135	0.675187445992214	0.860586752041152	0.0652053
protein_coding	SELENON	ENSG00000162430.16	-0.105156473604964	0.510431694860913	0.767136015156599	0.115128
protein_coding	MTFR1L	ENSG00000117640.17	-0.0182055163947223	0.906548575430737	0.969338566132451	0.0135245
protein_coding	AUNIP	ENSG00000127423.10	-0.0213698803386509	0.880525616075732	0.959349805302448	0.018023
protein_coding	PAQR7	ENSG00000182749.5	-0.033905036380442	0.794924135905391	0.922829665297057	0.0348785
protein_coding	STMN1	ENSG00000117632.22	-0.0695331307752872	0.5106258130776	0.767255650957597	0.11506
protein_coding	PAFAH2	ENSG00000158006.13	0.203748915247297	0.231725183470615	0.526201907898024	0.278848
protein_coding	EXTL1	ENSG00000158008.9	-0.102395734691352	0.0752424517990786	0.282977506064455	0.548248
protein_coding	TRIM63	ENSG00000158022.6	0.0183544661033982	0.698393450815061	0.873906128967767	0.0585352
protein_coding	PDIK1L	ENSG00000175087.9	0.0163045663966709	0.915934910085391	0.971621896385706	0.0125027
protein_coding	ZNF593	ENSG00000142684.8	0.172043190760367	0.221349920480112	0.515114663294713	0.288096
protein_coding	CNKSR1	ENSG00000142675.17	0.217543244210123	0.214011060973712	0.507316271588896	0.294721
protein_coding	CEP85	ENSG00000130695.15	0.218914947819711	0.207519456916137	0.497738881569991	0.302998
protein_coding	SH3BGRL3	ENSG00000142669.14	0.22517052696603	0.0806287193916491	0.293993153700163	0.531663
protein_coding	UBXN11	ENSG00000158062.20	-0.238444513854931	0.0779479715704999	0.287504216637682	0.541356
protein_coding	CRYBG2	ENSG00000176092.15	-0.567266733342093	0.0236496568629417	0.139787144370452	0.854533
protein_coding	DHDDS	ENSG00000117682.16	0.527321051272989	0.00853566857748989	0.0690688157840366	1.16072
protein_coding	HMGN2	ENSG00000198830.10	-0.180216081471987	0.238301955671028	0.533809128383781	0.272614
protein_coding	RPS6KA1	ENSG00000117676.13	0.385332900838964	0.0512444556156686	0.228207279910256	0.641671
protein_coding	ARID1A	ENSG00000117713.19	-0.0600775078227738	0.617956480048484	0.83120036144939	0.0802943
protein_coding	PIGV	ENSG00000060642.10	0.276661385738126	0.135229834493468	0.397883590748673	0.400244
protein_coding	ZDHHC18	ENSG00000204160.11	0.0862260363750561	0.592338828963553	0.815380772724748	0.0886395
protein_coding	SFN	ENSG00000175793.11	0.439238689288415	0.00561468511839692	0.0516027301690801	1.28733
protein_coding	GPN2	ENSG00000142751.14	0.135399393423563	0.403095490360842	0.689575970821666	0.161418
protein_coding	GPATCH3	ENSG00000198746.12	0.492625329701272	0.0345792094371188	0.178490526370336	0.748385
protein_coding	NUDC	ENSG00000090273.13	0.0521601962969659	0.604680103912445	0.823322523426741	0.08443
protein_coding	KDF1	ENSG00000175707.8	-0.1195410819505	0.410052590864582	0.694936395379819	0.158055
protein_coding	TRNP1	ENSG00000253368.3	-0.0476982385245878	0.710059138554671	0.880836183728253	0.0551049
protein_coding	SLC9A1	ENSG00000090020.10	0.0553002194751926	0.655217098468945	0.851508982589843	0.0698108
protein_coding	WDTC1	ENSG00000142784.15	-0.0131393966855867	0.91723357735212	0.972153644362934	0.0122651
protein_coding	TMEM222	ENSG00000186501.14	0.243457526222528	0.167705644164555	0.446326838491566	0.350347
protein_coding	SYTL1	ENSG00000142765.17	-0.172470055736412	0.250167837124301	0.547038025043348	0.261982
protein_coding	MAP3K6	ENSG00000142733.15	-0.0182092732120242	0.907641457446483	0.969656025654379	0.0133823
protein_coding	WASF2	ENSG00000158195.10	-0.127176626083517	0.123970891954406	0.377471472927203	0.423116
protein_coding	AHDC1	ENSG00000126705.14	-0.0553734732181775	0.724049261933385	0.889136740277434	0.0510314
protein_coding	IFI6	ENSG00000126709.14	0.995587726240825	8.3917675793629e-12	6.07836138180881e-10	9.21621
protein_coding	FAM76A	ENSG00000009780.15	-0.378884988160999	0.0478841691123031	0.21847050258933	0.660607
protein_coding	STX12	ENSG00000117758.13	0.205699371912451	0.217267255453563	0.510308277315718	0.292167
protein_coding	PPP1R8	ENSG00000117751.17	-0.117304948582156	0.362658110743376	0.65714381745349	0.18234
protein_coding	THEMIS2	ENSG00000130775.15	-0.0600961675113094	0.280357669697824	0.581636905705349	0.235348
protein_coding	RPA2	ENSG00000117748.9	-0.048777225275292	0.795264926306746	0.922884733048445	0.0348525
protein_coding	XKR8	ENSG00000158156.7	-0.0239938685817905	0.635275485193017	0.840178790128941	0.0756283
protein_coding	EYA3	ENSG00000158161.15	0.0971652307329991	0.490989661014881	0.752862050303171	0.123285
protein_coding	PTAFR	ENSG00000169403.11	0.480150056115917	0.0168618200579845	0.111085736861845	0.954342
protein_coding	DNAJC8	ENSG00000126698.10	-0.00993720813665682	0.948443432818232	0.981497314544352	0.00811088
protein_coding	ATP5IF1	ENSG00000130770.17	0.0093861320504707	0.915017937539431	0.971216031196657	0.0126842
protein_coding	SESN2	ENSG00000130766.4	0.0285162938755742	0.835880196204241	0.941252978261491	0.0262936
protein_coding	MED18	ENSG00000130772.13	-0.34231941262696	0.080805257163713	0.294236534237433	0.531303
protein_coding	PHACTR4	ENSG00000204138.12	-0.0251895456636609	0.848255219851182	0.947028021423104	0.0236372
protein_coding	RCC1	ENSG00000180198.16	-0.205157564428016	0.122414219720928	0.375022986799368	0.425942
protein_coding	TRNAU1AP	ENSG00000180098.9	0.041044571604622	0.801902467908735	0.926175923976646	0.0333065
protein_coding	TAF12	ENSG00000120656.11	-0.0165091429558895	0.89810001477218	0.966133980133383	0.0149626
protein_coding	GMEB1	ENSG00000162419.12	0.0546998083884321	0.725954364706172	0.889911802575925	0.050653
protein_coding	YTHDF2	ENSG00000198492.15	0.0783334235907371	0.470622712700443	0.737670411765813	0.132138
protein_coding	EPB41	ENSG00000159023.21	-0.132405465695274	0.401510586666632	0.68827451213162	0.162238
protein_coding	TMEM200B	ENSG00000253304.1	-0.0693136833212663	0.554796430274622	0.792144077323381	0.101196
protein_coding	SRSF4	ENSG00000116350.16	0.126930261072441	0.271344041765051	0.571071173182297	0.24331
protein_coding	MECR	ENSG00000116353.15	0.101161503016668	0.523532366126177	0.774397297277177	0.111036
protein_coding	PTPRU	ENSG00000060656.19	-0.231857545716678	0.179752323027331	0.462585198495533	0.334808
protein_coding	LAPTM5	ENSG00000162511.7	1.21527941470304	1.33931470485883e-05	0.000357506315639607	3.44672
protein_coding	SDC3	ENSG00000162512.15	-0.0743609766116929	0.587702534084309	0.812464041754848	0.0901959
protein_coding	PUM1	ENSG00000134644.15	0.0158115832772446	0.902253193009388	0.967864840062684	0.0141853
protein_coding	SNRNP40	ENSG00000060688.12	0.249592909950244	0.145786522472517	0.415381543936153	0.381553
protein_coding	ZCCHC17	ENSG00000121766.15	-0.0798821788290222	0.597074806980079	0.818859459935455	0.0867906
protein_coding	SERINC2	ENSG00000168528.11	0.333340694423021	0.0106587781240759	0.0805951336071655	1.09369
protein_coding	TINAGL1	ENSG00000142910.15	1.06530993254716	7.73138815849495e-08	3.33252115400582e-06	5.47723
protein_coding	PEF1	ENSG00000162517.12	-0.0145078007620054	0.904914770601713	0.968828533562076	0.0137531
protein_coding	COL16A1	ENSG00000084636.17	-0.0262228254563126	0.85190672310086	0.948182612569683	0.023108
protein_coding	SPOCD1	ENSG00000134668.12	0.29899818747318	0.0874395197037236	0.308866010344287	0.51023
protein_coding	PTP4A2	ENSG00000184007.20	-0.105353338788682	0.236368825548393	0.531968804559702	0.274114
protein_coding	KHDRBS1	ENSG00000121774.17	0.01833263446988	0.810333096783866	0.929543372552805	0.0317303
protein_coding	TMEM39B	ENSG00000121775.17	0.170028415959812	0.287592121077909	0.589163910761272	0.229764
protein_coding	KPNA6	ENSG00000025800.13	-0.206853076638816	0.114107531157101	0.359536530200594	0.444257
protein_coding	TXLNA	ENSG00000084652.15	0.209800905329577	0.110789290572484	0.354307893085252	0.450619
protein_coding	CCDC28B	ENSG00000160050.14	0.271225241467685	0.140080442725656	0.405854688113251	0.391629
protein_coding	IQCC	ENSG00000160051.11	-0.270433511496957	0.0793328080755523	0.29101002688541	0.536092
protein_coding	TMEM234	ENSG00000160055.19	0.700864954545005	0.0138206518246715	0.0971141764292597	1.01272
protein_coding	EIF3I	ENSG00000084623.11	-0.0170576186637478	0.885486752715629	0.960693262601363	0.0174153
protein_coding	FAM167B	ENSG00000183615.5	-0.050916699277327	0.175331659569562	0.456202764705268	0.340842
protein_coding	LCK	ENSG00000182866.16	-0.158363041653588	0.248563471416634	0.544774373075384	0.263783
protein_coding	HDAC1	ENSG00000116478.11	0.146883761082743	0.180064925019099	0.46283426112111	0.334575
protein_coding	MARCKSL1	ENSG00000175130.6	-0.0792512360992508	0.441966598377654	0.719094771800901	0.143214
protein_coding	BSDC1	ENSG00000160058.18	0.445795657996033	0.0100163798665001	0.0772708636793905	1.11198
protein_coding	ZBTB8A	ENSG00000160062.14	-0.10474510704021	0.511742364242436	0.76780930687968	0.114747
protein_coding	ZBTB8OS	ENSG00000176261.15	-0.00423434145847243	0.970194414257047	0.989560404657897	0.00455769
protein_coding	RBBP4	ENSG00000162521.18	-0.158877233936138	0.186880696736464	0.470714536892598	0.327242
protein_coding	SYNC	ENSG00000162520.14	-0.0884370398088966	0.440145987171841	0.717384114211869	0.144248
protein_coding	KIAA1522	ENSG00000162522.10	-0.296792503479612	0.0775498078947217	0.286825124424309	0.542383
protein_coding	YARS	ENSG00000134684.10	-0.103909862042017	0.329344515517656	0.629201098935928	0.201211
protein_coding	S100PBP	ENSG00000116497.17	0.182173931795813	0.231367826127437	0.525990425924934	0.279022
protein_coding	FNDC5	ENSG00000160097.17	-0.0978167873863099	0.157314108317107	0.430225656640594	0.366304
protein_coding	TMEM54	ENSG00000121900.18	0.140714994991472	0.389663645367716	0.678791927986239	0.168263
protein_coding	RNF19B	ENSG00000116514.16	0.720576661891372	0.00379073708912411	0.0387163696602615	1.41211
protein_coding	AK2	ENSG00000004455.16	0.279941338897111	0.0334388057765516	0.17445659305707	0.758313
protein_coding	AZIN2	ENSG00000142920.16	0.0744693598633348	0.553373781992853	0.790871232796952	0.101894
protein_coding	TRIM62	ENSG00000116525.13	-0.0838188881417224	0.600034890938254	0.820539599813512	0.0859005
protein_coding	ZNF362	ENSG00000160094.14	-1.08358485744282	0.00168509539951154	0.0206589920891626	1.68489
protein_coding	PHC2	ENSG00000134686.18	0.290827125050767	0.115678200598644	0.36276337187499	0.440377
protein_coding	ZSCAN20	ENSG00000121903.14	-0.145494054655825	0.203659975649831	0.493016343691082	0.307139
protein_coding	SMIM12	ENSG00000163866.8	0.132750182326567	0.356823746593213	0.653068646005113	0.185041
protein_coding	GJB5	ENSG00000189280.3	0.28203333272954	0.0666294555825958	0.263140201829291	0.579813
protein_coding	GJB3	ENSG00000188910.7	0.474556573020431	0.00451937051196525	0.0441396245337714	1.35517
protein_coding	ZMYM6	ENSG00000163867.16	-0.119414906603008	0.460510993266624	0.730884077191054	0.136151
protein_coding	ZMYM1	ENSG00000197056.10	-0.461081605522523	0.0390872187745793	0.192632854571299	0.71527
protein_coding	SFPQ	ENSG00000116560.10	0.20050216804012	0.0172859200664994	0.112830462880595	0.947574
protein_coding	ZMYM4	ENSG00000146463.11	0.056873017507379	0.702194759797016	0.876108918182496	0.0574419
protein_coding	KIAA0319L	ENSG00000142687.17	-0.358310394059656	0.0451403385102878	0.21084248034646	0.676042
protein_coding	NCDN	ENSG00000020129.15	-0.0827438091535947	0.599443638159183	0.820088681955512	0.0861392
protein_coding	PSMB2	ENSG00000126067.11	0.389318080366538	0.00352039765329996	0.0368299905960622	1.4338
protein_coding	C1orf216	ENSG00000142686.7	-0.183798969613165	0.133409431671728	0.394632755938445	0.403807
protein_coding	CLSPN	ENSG00000092853.13	-0.159807928323216	0.304244230875307	0.606046186075386	0.217494
protein_coding	AGO4	ENSG00000134698.10	0.0615416378577552	0.662672440245454	0.854238643510253	0.0684208
protein_coding	AGO1	ENSG00000092847.11	-0.510566171914192	0.000450607212797439	0.00714572384791205	2.14595
protein_coding	AGO3	ENSG00000126070.19	-0.390684473439999	0.0185700122244036	0.118433490173181	0.926525
protein_coding	ADPRHL2	ENSG00000116863.10	0.326283417202863	0.0438120796276021	0.206811840919329	0.684425
protein_coding	TRAPPC3	ENSG00000054116.11	-0.0411849009179293	0.671027982009692	0.85856202952081	0.0662283
protein_coding	MAP7D1	ENSG00000116871.15	0.4194167047157	0.00261153229414691	0.0294566773918927	1.53082
protein_coding	THRAP3	ENSG00000054118.14	-0.135305626619061	0.353452383774123	0.650496077815306	0.186755
protein_coding	SH3D21	ENSG00000214193.10	0.0437600499763423	0.685051721476403	0.865974747532434	0.0624948
protein_coding	EVA1B	ENSG00000142694.6	0.132777103297857	0.35869352088375	0.654204345434553	0.184287
protein_coding	STK40	ENSG00000196182.10	0.271687723529999	0.141630857288012	0.408323350347448	0.388996
protein_coding	LSM10	ENSG00000181817.5	0.0442444036716458	0.780643416170775	0.915947204072281	0.0381296
protein_coding	OSCP1	ENSG00000116885.18	-0.150624915321613	0.31563181137615	0.615463660133935	0.210798
protein_coding	MRPS15	ENSG00000116898.11	-0.0176249128002224	0.911063987427976	0.970325716491314	0.0130825
protein_coding	ZC3H12A	ENSG00000163874.10	2.89594357121311	5.14374217544762e-26	1.30049330473581e-23	22.8859
protein_coding	MEAF6	ENSG00000163875.15	-0.0957950074269794	0.494606928425901	0.755408359662032	0.121818
protein_coding	SNIP1	ENSG00000163877.10	0.128059228591458	0.41840978637314	0.701276175816937	0.154111
protein_coding	GNL2	ENSG00000134697.12	-0.0566749194932214	0.712158003936108	0.882183667431771	0.054441
protein_coding	C1orf109	ENSG00000116922.14	-0.0200821097567897	0.901456982227899	0.967748216177568	0.0142376
protein_coding	CDCA8	ENSG00000134690.10	0.0177999316905721	0.864655087060117	0.953375970262945	0.0207358
protein_coding	MANEAL	ENSG00000185090.14	0.0474228647845678	0.750250196021728	0.902922406601265	0.0443496
protein_coding	YRDC	ENSG00000196449.3	0.191264864610169	0.174841461107476	0.455723707224311	0.341298
protein_coding	C1orf122	ENSG00000197982.13	0.0191356935034075	0.901864287743243	0.967748216177568	0.0142376
protein_coding	MTF1	ENSG00000188786.9	0.171924926699981	0.159217570179869	0.433675802065528	0.362835
protein_coding	INPP5B	ENSG00000204084.12	0.0195098310332793	0.887684389306339	0.961554547918333	0.0170261
protein_coding	SF3A3	ENSG00000183431.11	0.141885507635916	0.18046344701036	0.463352021468178	0.334089
protein_coding	FHL3	ENSG00000183386.9	-0.263691072188157	0.14114203564759	0.407931658648014	0.389413
protein_coding	UTP11	ENSG00000183520.11	0.0426595241556563	0.710512455433246	0.881091177305924	0.0549791
protein_coding	POU3F1	ENSG00000185668.7	-0.0367374132723394	0.518552453809122	0.77170946708046	0.112546
protein_coding	RRAGC	ENSG00000116954.7	0.224510373230084	0.137433802999018	0.400873522025869	0.396993
protein_coding	MYCBP	ENSG00000214114.8	0.101925814860702	0.522999292755087	0.774397297277177	0.111036
protein_coding	RHBDL2	ENSG00000158315.10	0.246517377346076	0.091626597424807	0.317995738755752	0.497579
protein_coding	AKIRIN1	ENSG00000174574.15	0.000208456587758855	0.967610111018847	0.988905888639553	0.00484504
protein_coding	NDUFS5	ENSG00000168653.10	0.242514697264146	0.0125501909405854	0.0907463954447233	1.04217
protein_coding	MACF1	ENSG00000127603.25	0.195859827761672	0.173399383468466	0.453600104590322	0.343327
protein_coding	PABPC4	ENSG00000090621.13	-0.189326091302143	0.0658461886636178	0.261588772040462	0.582381
protein_coding	PPIE	ENSG00000084072.16	0.373589706659114	0.0244974043810601	0.143113701350472	0.844319
protein_coding	TRIT1	ENSG00000043514.16	-0.0526689338974859	0.759597902658199	0.905812218173878	0.0429618
protein_coding	MFSD2A	ENSG00000168389.17	0.995701339580335	0.00019766039079205	0.00360360440355574	2.44326
protein_coding	CAP1	ENSG00000131236.16	0.203154071232743	0.0576770549857665	0.243734283902682	0.613083
protein_coding	PPT1	ENSG00000131238.17	-0.035801120616617	0.805267076014921	0.927344346734268	0.032759
protein_coding	RLF	ENSG00000117000.8	-0.222677255790985	0.130433724156271	0.389354400466481	0.409655
protein_coding	ZMPSTE24	ENSG00000084073.8	-0.0219813913287368	0.849127058640222	0.947028021423104	0.0236372
protein_coding	SMAP2	ENSG00000084070.11	-0.0914377503652024	0.566200814423647	0.798409438751877	0.0977743
protein_coding	ZFP69B	ENSG00000187801.14	-0.0463043232323212	0.678796608749574	0.861674818595146	0.0646566
protein_coding	ZFP69	ENSG00000187815.9	-0.1386517731487	0.231686825173393	0.526201907898024	0.278848
protein_coding	EXO5	ENSG00000164002.11	-0.160194102921389	0.334959747800574	0.634227601037291	0.197755
protein_coding	ZNF684	ENSG00000117010.16	-0.110897208995965	0.287404934895752	0.588872496575394	0.229979
protein_coding	NFYC	ENSG00000066136.20	0.0114642375650402	0.936394063303154	0.977690544511631	0.00979858
protein_coding	CITED4	ENSG00000179862.6	0.123520838196879	0.221837092285683	0.51572120690981	0.287585
protein_coding	CTPS1	ENSG00000171793.14	0.215533593006026	0.198920831334443	0.487034376006127	0.31244
protein_coding	SCMH1	ENSG00000010803.16	-0.115241757571269	0.476336147916822	0.741508408699514	0.129884
protein_coding	FOXO6	ENSG00000204060.7	-0.106978558248424	0.230471771838037	0.524894037694939	0.279928
protein_coding	HIVEP3	ENSG00000127124.15	-0.504606985325736	0.0320941806981112	0.170321592615719	0.76873
protein_coding	FOXJ3	ENSG00000198815.8	0.0792257926837358	0.599582747546131	0.820088681955512	0.0861392
protein_coding	PPCS	ENSG00000127125.8	-0.106645104101087	0.477449641135171	0.742465497413402	0.129324
protein_coding	PPIH	ENSG00000171960.10	0.368050632471934	0.0203447016000471	0.12574677188221	0.900503
protein_coding	YBX1	ENSG00000065978.18	-0.201889757170366	0.236292941590711	0.531887353824211	0.27418
protein_coding	P3H1	ENSG00000117385.15	0.162365269506325	0.335884502943005	0.63508569767691	0.197168
protein_coding	C1orf50	ENSG00000164008.15	-0.00515078201754969	0.958565528295533	0.985603601975023	0.00629772
protein_coding	SVBP	ENSG00000177868.11	0.118891064133867	0.40090534712243	0.687885161925601	0.162484
protein_coding	ERMAP	ENSG00000164010.14	-0.17644830057578	0.286380572925267	0.588393081447191	0.230332
protein_coding	ZNF691	ENSG00000164011.17	-0.00682664938097865	0.951669106236192	0.983030275921602	0.00743311
protein_coding	SLC2A1	ENSG00000117394.21	-0.349653795925836	0.00093549563643124	0.0127784317310689	1.89352
protein_coding	FAM183A	ENSG00000186973.10	0.0996831978533657	0.440280334452369	0.717470081680864	0.144196
protein_coding	EBNA1BP2	ENSG00000117395.12	-0.174514126344439	0.181588342105419	0.464367194630535	0.333138
protein_coding	TMEM125	ENSG00000179178.10	0.44309075267909	0.0433114872729909	0.205396026004714	0.687408
protein_coding	C1orf210	ENSG00000253313.5	-0.126903861765836	0.261292109171453	0.559672995987447	0.252066
protein_coding	CDC20	ENSG00000117399.13	0.119206972278453	0.320247712064871	0.619685103490147	0.207829
protein_coding	ELOVL1	ENSG00000066322.14	0.250633111804323	0.0957018274947808	0.326184664480335	0.486536
protein_coding	MED8	ENSG00000159479.16	0.221268811936102	0.101368709351351	0.336472802900199	0.47305
protein_coding	SZT2	ENSG00000198198.16	-0.170341220833966	0.306549039305894	0.607926169409351	0.216149
protein_coding	HYI	ENSG00000178922.16	0.321015505180215	0.0829993215941006	0.299701134292899	0.523312
protein_coding	PTPRF	ENSG00000142949.16	-0.197407646986918	0.143757606168337	0.411613658687117	0.38551
protein_coding	KDM4A	ENSG00000066135.12	-0.193767160605124	0.150367839587251	0.421942519167899	0.374747
protein_coding	ST3GAL3	ENSG00000126091.20	-0.0873390793025694	0.543372367229189	0.786560410594267	0.104268
protein_coding	ARTN	ENSG00000117407.16	-0.496444412458546	8.23023305000702e-05	0.00172320504484522	2.76366
protein_coding	IPO13	ENSG00000117408.10	-0.249543808556017	0.16290363540693	0.438968637769182	0.357567
protein_coding	DPH2	ENSG00000132768.13	0.262826438737587	0.13581189850878	0.398571931672722	0.399493
protein_coding	ATP6V0B	ENSG00000117410.13	0.222495819280503	0.180566433822332	0.463352021468178	0.334089
protein_coding	B4GALT2	ENSG00000117411.16	0.458270786091048	0.00641256214716226	0.0569061806436915	1.24484
protein_coding	CCDC24	ENSG00000159214.12	0.431230405444322	0.0417269760779051	0.200913215754196	0.696991
protein_coding	SLC6A9	ENSG00000196517.11	-0.0144154925381899	0.918748567253936	0.973084250578191	0.0118496
protein_coding	DMAP1	ENSG00000178028.13	0.635101107522781	0.0108252874217323	0.0815854057655864	1.08839
protein_coding	ERI3	ENSG00000117419.15	-0.00403584399745422	0.978257323336286	0.991932196873753	0.00351801
protein_coding	RNF220	ENSG00000187147.17	0.189495021226656	0.164185022913451	0.440937673232995	0.355623
protein_coding	TMEM53	ENSG00000126106.13	-0.18564561116878	0.282312422291131	0.583434062106902	0.234008
protein_coding	KIF2C	ENSG00000142945.12	-0.0156523516564378	0.896326077729987	0.965495935818474	0.0152496
protein_coding	RPS8	ENSG00000142937.11	0.00962528155351965	0.896284574071466	0.965495935818474	0.0152496
protein_coding	PLK3	ENSG00000173846.12	0.424713688731483	0.0418077182804276	0.201157423683206	0.696464
protein_coding	EIF2B3	ENSG00000070785.16	-0.2212322780026	0.115654200789447	0.36276337187499	0.440377
protein_coding	HECTD3	ENSG00000126107.14	-0.0998465814695065	0.491195029373636	0.752987335748565	0.123212
protein_coding	UROD	ENSG00000126088.13	0.0830354606440762	0.607128171735128	0.825186885206483	0.0834477
protein_coding	MUTYH	ENSG00000132781.17	-0.164662587356405	0.266860294661538	0.56581138425073	0.247328
protein_coding	TOE1	ENSG00000132773.11	-0.0204755858259313	0.868181854264967	0.954515658610975	0.0202169
protein_coding	TESK2	ENSG00000070759.16	-0.0198858264701218	0.841408794743104	0.943741345070528	0.025147
protein_coding	CCDC163	ENSG00000280670.2	0.135762674800102	0.217803327273136	0.510417031385105	0.292075
protein_coding	MMACHC	ENSG00000132763.14	-0.00828067745682436	0.955242288353233	0.984525379577025	0.00677308
protein_coding	PRDX1	ENSG00000117450.13	0.288405782628449	0.0179676820722923	0.115755886083718	0.936457
protein_coding	AKR1A1	ENSG00000117448.13	-0.0341838167264187	0.794391422644352	0.922444925838284	0.0350596
protein_coding	NASP	ENSG00000132780.16	-0.169423745765021	0.0945522890528115	0.323671811069998	0.489895
protein_coding	GPBP1L1	ENSG00000159592.10	-0.0105482680175141	0.931209223966142	0.976690951874319	0.0102428
protein_coding	TMEM69	ENSG00000159596.6	-0.0385649485797745	0.788327339977161	0.919178987967681	0.0365999
protein_coding	IPP	ENSG00000197429.10	-0.106752876078519	0.497654930694512	0.757601016188486	0.120559
protein_coding	MAST2	ENSG00000086015.20	0.101942773628303	0.530940193366668	0.778485626936977	0.108749
protein_coding	PIK3R3	ENSG00000117461.14	-0.328149382443716	0.074957460509248	0.282373653263699	0.549176
protein_coding	TSPAN1	ENSG00000117472.9	-0.0582955410272534	0.710527706117001	0.881091177305924	0.0549791
protein_coding	POMGNT1	ENSG00000085998.13	0.0257679036081114	0.865327737251331	0.953517331360601	0.0206714
protein_coding	LURAP1	ENSG00000171357.5	-0.120682515463384	0.00266198117487335	0.0298498307475338	1.52506
protein_coding	RAD54L	ENSG00000085999.11	0.00797900940562922	0.957521291571854	0.985391698568684	0.0063911
protein_coding	LRRC41	ENSG00000132128.16	0.125427218103629	0.342949130230054	0.6407612200812	0.193304
protein_coding	UQCRH	ENSG00000173660.11	0.165896680776072	0.127917918718462	0.384542849008704	0.415055
protein_coding	NSUN4	ENSG00000117481.10	0.0621791886179526	0.694839530232411	0.871934933953104	0.0595159
protein_coding	FAAH	ENSG00000117480.15	-0.0134088279444111	0.898003429057009	0.966133980133383	0.0149626
protein_coding	MKNK1	ENSG00000079277.20	-0.196519926886749	0.204868130642624	0.493924604284124	0.306339
protein_coding	MOB3C	ENSG00000142961.14	0.350085985642697	0.0618331970997286	0.252842490429162	0.59715
protein_coding	ATPAF1	ENSG00000123472.12	-0.163225330733154	0.30463382097015	0.606101440386044	0.217455
protein_coding	EFCAB14	ENSG00000159658.10	0.0661956249545809	0.546685466194291	0.787746396315352	0.103614
protein_coding	STIL	ENSG00000123473.15	0.206073334297282	0.159693776271202	0.434408567201402	0.362102
protein_coding	CMPK1	ENSG00000162368.13	-0.167818064277382	0.0722881787167132	0.276760455658273	0.557896
protein_coding	FOXD2	ENSG00000186564.5	-0.186573055890074	0.109702788067526	0.352437631288624	0.452918
protein_coding	FAF1	ENSG00000185104.19	0.0581045349077054	0.677088417298031	0.86105957974695	0.0649668
protein_coding	CDKN2C	ENSG00000123080.10	-0.527534755629378	0.0146358606646903	0.100936970101312	0.99595
protein_coding	RNF11	ENSG00000123091.4	0.044224310607592	0.748342879625702	0.901617927259882	0.0449775
protein_coding	EPS15	ENSG00000085832.16	0.0912420385274368	0.520993965156042	0.773219124316517	0.111697
protein_coding	OSBPL9	ENSG00000117859.18	-0.320011955107217	0.0269935290536811	0.152851605585489	0.81573
protein_coding	NRDC	ENSG00000078618.21	-0.168195995387762	0.247906955585639	0.543958278180376	0.264434
protein_coding	TXNDC12	ENSG00000117862.12	0.00812695527005285	0.925375852623033	0.974427302137019	0.0112506
protein_coding	KTI12	ENSG00000198841.3	0.169743664997138	0.31615440597619	0.61603446853002	0.210395
protein_coding	BTF3L4	ENSG00000134717.17	0.245249602888778	0.0661490034015945	0.262390127088798	0.581053
protein_coding	ZFYVE9	ENSG00000157077.14	-0.440797132539586	0.0215061117191766	0.131230372056907	0.881966
protein_coding	CC2D1B	ENSG00000154222.14	0.161088990383181	0.333476705868495	0.632944455897709	0.198634
protein_coding	ORC1	ENSG00000085840.12	-0.0501024738236996	0.748065205433081	0.901563488110124	0.0450037
protein_coding	PRPF38A	ENSG00000134748.12	-0.00583866490105665	0.946960577740685	0.981154545869108	0.00826258
protein_coding	TUT4	ENSG00000134744.13	-0.605916473744659	0.00988616376936899	0.0767968663823446	1.11466
protein_coding	COA7	ENSG00000162377.5	-0.10178742405905	0.499445612330672	0.759053102555405	0.119728
protein_coding	ZYG11B	ENSG00000162378.12	-0.352654539489824	0.0189125871584668	0.119937845680765	0.921044
protein_coding	ZYG11A	ENSG00000203995.9	0.0507452836791524	0.557945441515517	0.793858395552997	0.100257
protein_coding	SCP2	ENSG00000116171.17	-0.308188344930305	0.021404442044661	0.130729044393098	0.883628
protein_coding	CPT2	ENSG00000157184.6	-0.0479607554462084	0.752907837427591	0.904111160219178	0.0437782
protein_coding	C1orf123	ENSG00000162384.13	-0.154362568225218	0.347333275582889	0.645133255394551	0.190351
protein_coding	MAGOH	ENSG00000162385.10	0.644027760330653	1.20492752537183e-05	0.00032750565598342	3.48478
protein_coding	LRP8	ENSG00000157193.16	0.313441460257875	0.0352650929125237	0.180479634585891	0.743572
protein_coding	NDC1	ENSG00000058804.11	-0.0911689985925707	0.45369936701587	0.727293532887449	0.13829
protein_coding	YIPF1	ENSG00000058799.14	0.519687375282258	0.00800256029636729	0.0660716623359961	1.17998
protein_coding	HSPB11	ENSG00000081870.11	-0.283272370114426	0.0342265244327194	0.177353220185011	0.751161
protein_coding	LRRC42	ENSG00000116212.14	0.282515143386605	0.0393063419264825	0.193144474446229	0.714118
protein_coding	TMEM59	ENSG00000116209.11	-0.125502864156591	0.244308830994441	0.539597549913551	0.26793
protein_coding	TCEANC2	ENSG00000116205.13	-0.166435335856868	0.295450142781281	0.598131426691218	0.223203
protein_coding	CYB5RL	ENSG00000215883.10	-1.52383678220745	2.17970427527478e-05	0.00055109504318268	3.25877
protein_coding	MRPL37	ENSG00000116221.15	-0.0290163119534525	0.81525578862177	0.931085618983356	0.0310104
protein_coding	SSBP3	ENSG00000157216.15	0.00401843376709363	0.954327797484451	0.984221695242949	0.00690707
protein_coding	ACOT11	ENSG00000162390.17	0.814139911818218	0.00108467920911321	0.0144623894548428	1.83976
protein_coding	TTC4	ENSG00000243725.6	-0.0435609101293516	0.658509116117392	0.852431740760856	0.0693404
protein_coding	PARS2	ENSG00000162396.5	0.139577414396845	0.376183319527501	0.667582732632638	0.175495
protein_coding	TTC22	ENSG00000006555.10	0.019573596115037	0.874737147443573	0.956621054088294	0.0192601
protein_coding	DHCR24	ENSG00000116133.12	0.289318497696809	0.0413462277761654	0.199740689027442	0.699533
protein_coding	PCSK9	ENSG00000169174.10	0.0567547394520441	0.701959737646695	0.875978812112657	0.0575064
protein_coding	USP24	ENSG00000162402.13	-0.387424102657312	0.0433280453188527	0.205396026004714	0.687408
protein_coding	PLPP3	ENSG00000162407.8	0.823217250108915	0.00136278218335156	0.0175352961075628	1.75609
protein_coding	OMA1	ENSG00000162600.11	-0.144075013669699	0.364932599884316	0.658673424148791	0.18133
protein_coding	TACSTD2	ENSG00000184292.6	0.328621836179976	0.0196547416748076	0.12330221837192	0.909029
protein_coding	MYSM1	ENSG00000162601.9	-0.488464452364023	0.0276313634219479	0.154920615001716	0.809891
protein_coding	JUN	ENSG00000177606.6	1.26416386899074	4.02903333021974e-15	4.09007928976852e-13	12.3883
protein_coding	FGGY	ENSG00000172456.17	-0.241066068432625	0.171986718489582	0.452191855338881	0.344677
protein_coding	HOOK1	ENSG00000134709.10	-0.565221096014949	0.00458155589012594	0.0445844945008624	1.35082
protein_coding	CYP2J2	ENSG00000134716.10	0.218233248585865	0.0490801176609935	0.221971522420315	0.653703
protein_coding	NFIA	ENSG00000162599.15	-0.593655477113738	0.0154840680319149	0.105018399228547	0.978735
protein_coding	TM2D1	ENSG00000162604.12	0.0377789608596568	0.789074987468824	0.919363953750304	0.0365125
protein_coding	PATJ	ENSG00000132849.20	-0.0413349256611881	0.78696588122193	0.918243305705971	0.0370422
protein_coding	KANK4	ENSG00000132854.18	-0.0847926953108678	0.298017041404918	0.600967397264997	0.221149
protein_coding	USP1	ENSG00000162607.12	-0.281109186270232	0.0596890793245062	0.247083191388785	0.607157
protein_coding	DOCK7	ENSG00000116641.17	0.0308455143809153	0.839793101831527	0.942784196937573	0.0255877
protein_coding	ATG4C	ENSG00000125703.14	-0.264264532330408	0.149585416573845	0.420906835415977	0.375814
protein_coding	FOXD3	ENSG00000187140.5	-0.0337044124460648	0.484391535022298	0.748483229854566	0.125818
protein_coding	ALG6	ENSG00000088035.16	-0.153325885170321	0.349515102863146	0.647608182849303	0.188688
protein_coding	ITGB3BP	ENSG00000142856.16	-0.261671423112829	0.144786261644134	0.413586848439863	0.383433
protein_coding	EFCAB7	ENSG00000203965.12	-0.827168258078618	0.0117354414278518	0.0857442285350129	1.0668
protein_coding	PGM1	ENSG00000079739.16	-0.132601033550484	0.366105672463588	0.659487631242914	0.180793
protein_coding	CACHD1	ENSG00000158966.14	-0.12577136999473	0.30917796066043	0.609853396032256	0.214775
protein_coding	RAVER2	ENSG00000162437.14	-0.182511896196918	0.263715366324507	0.562196003606115	0.250112
protein_coding	JAK1	ENSG00000162434.11	0.288633829768155	0.0348891057487322	0.179536872900542	0.745846
protein_coding	AK4	ENSG00000162433.14	-0.265348217840707	0.123126293122387	0.376172441367986	0.424613
protein_coding	DNAJC6	ENSG00000116675.15	-0.125370328396667	0.322562051840751	0.622097221454529	0.206142
protein_coding	LEPROT	ENSG00000213625.8	-0.0465525461782112	0.676291367376211	0.86102653898729	0.0649835
protein_coding	PDE4B	ENSG00000184588.17	-0.0493443057428418	0.491987822129648	0.753531705944889	0.122898
protein_coding	MIER1	ENSG00000198160.14	-0.175307016600175	0.27308443482685	0.573473033486881	0.241487
protein_coding	SLC35D1	ENSG00000116704.7	-0.388265125717071	0.0023480181200594	0.027193986870178	1.56553
protein_coding	SERBP1	ENSG00000142864.14	-0.310946783567965	0.0228793432354131	0.137006211629789	0.86326
protein_coding	GADD45A	ENSG00000116717.12	0.0562966890721342	0.706536555576778	0.878581091752861	0.0562181
protein_coding	GNG12	ENSG00000172380.5	0.0590268652808162	0.682909254269066	0.864197186439275	0.0633872
protein_coding	WLS	ENSG00000116729.13	-0.312336001310561	0.0232254313548599	0.138013649736196	0.860078
protein_coding	DEPDC1	ENSG00000024526.16	-0.222289517244225	0.079742765630206	0.292216768041623	0.534295
protein_coding	LRRC7	ENSG00000033122.18	-0.0579116780177959	0.446068828429074	0.722509645950634	0.141156
protein_coding	LRRC40	ENSG00000066557.5	0.0236653885089204	0.882776119208808	0.96038541602591	0.0175544
protein_coding	SRSF11	ENSG00000116754.13	0.0819722513226876	0.524302869318593	0.774945780815039	0.110729
protein_coding	ANKRD13C	ENSG00000118454.12	-0.359438937460816	0.0451500063951285	0.21084248034646	0.676042
protein_coding	HHLA3	ENSG00000197568.13	-0.379087054252847	0.0592621536257622	0.246372630847509	0.608408
protein_coding	CTH	ENSG00000116761.11	0.0674271542109745	0.667758205147699	0.856844278046545	0.0670981
protein_coding	ZRANB2	ENSG00000132485.13	-0.0838045111742307	0.525215090049969	0.775866189689073	0.110213
protein_coding	NEGR1	ENSG00000172260.14	-0.0139837344502277	0.816028862800421	0.931598307404871	0.0307713
protein_coding	LRRIQ3	ENSG00000162620.15	-0.0434356084061436	0.551385318213965	0.789882752198752	0.102437
protein_coding	FPGT	ENSG00000254685.6	-0.146684364428482	0.335099359354031	0.634227601037291	0.197755
protein_coding	CRYZ	ENSG00000116791.13	-0.216394359999129	0.117467684706689	0.365240062300678	0.437422
protein_coding	TYW3	ENSG00000162623.15	-0.245104304432723	0.0995793775534769	0.33290989198407	0.477673
protein_coding	LHX8	ENSG00000162624.14	-0.144351295160803	0.210329795661137	0.502349743586872	0.298994
protein_coding	SLC44A5	ENSG00000137968.16	0.0308887466132533	0.835895594321892	0.941252978261491	0.0262936
protein_coding	ACADM	ENSG00000117054.13	-0.266954243204795	0.130611774341163	0.389625506716737	0.409353
protein_coding	RABGGTB	ENSG00000137955.15	-0.0456812006730594	0.751642363756178	0.903643250882181	0.044003
protein_coding	ST6GALNAC3	ENSG00000184005.10	-0.0461894880979326	0.267665483189515	0.567069956480553	0.246363
protein_coding	ST6GALNAC5	ENSG00000117069.14	-0.114783054063009	0.383544880581578	0.673492808116922	0.171667
protein_coding	PIGK	ENSG00000142892.14	-0.226060199850883	0.146942938316626	0.416899800478375	0.379968
protein_coding	AK5	ENSG00000154027.18	0.234555004598901	0.0197259087663017	0.123632917431451	0.907866
protein_coding	AC118549.1	ENSG00000036549.12	-0.264423152010359	0.0220340601483412	0.133980330557235	0.872959
protein_coding	USP33	ENSG00000077254.14	0.0774555505014547	0.560209317539586	0.795036829532327	0.0996128
protein_coding	MIGA1	ENSG00000180488.15	-0.307307804226328	0.062840958500974	0.25455527325062	0.594218
protein_coding	NEXN	ENSG00000162614.18	-0.0411965131811882	0.663763963891995	0.854987707022276	0.0680401
protein_coding	FUBP1	ENSG00000162613.16	0.163188637706166	0.223306981526475	0.517189476709477	0.28635
protein_coding	DNAJB4	ENSG00000162616.8	-0.23858731754731	0.154084888495409	0.426502490792076	0.370078
protein_coding	IFI44L	ENSG00000137959.15	2.19580338205453	7.83113203084435e-19	1.23455493192134e-16	15.9085
protein_coding	IFI44	ENSG00000137965.10	1.32505929367759	1.60621796874193e-08	7.79830463084851e-07	6.108
protein_coding	ADGRL2	ENSG00000117114.19	-0.265149226707891	0.13791309453053	0.401995706196301	0.395779
protein_coding	TTLL7	ENSG00000137941.16	-0.49041035747696	0.0184947547633822	0.118179019568924	0.92746
protein_coding	PRKACB	ENSG00000142875.19	-0.730709425461435	0.000435203372530235	0.0069450338961809	2.15833
protein_coding	SAMD13	ENSG00000203943.8	-0.263613415345475	0.0447149717904732	0.209728847014077	0.678342
protein_coding	RPF1	ENSG00000117133.10	0.13375803561983	0.182644538042546	0.465768194267779	0.33183
protein_coding	GNG5	ENSG00000174021.10	0.0495800036663146	0.708820258295266	0.88011410870613	0.055461
protein_coding	CTBS	ENSG00000117151.12	-0.0123515482140357	0.936363982470122	0.977690544511631	0.00979858
protein_coding	SSX2IP	ENSG00000117155.16	-0.502992432901611	0.00221883692644535	0.0259482430526529	1.58589
protein_coding	LPAR3	ENSG00000171517.5	-0.477024782650827	0.0012957444943784	0.0168572584705539	1.77321
protein_coding	MCOLN2	ENSG00000153898.12	-0.0169326127905694	0.884788655288109	0.960402969963097	0.0175465
protein_coding	WDR63	ENSG00000162643.12	-0.113609462445429	0.120241608670781	0.370825674611844	0.43083
protein_coding	MCOLN3	ENSG00000055732.12	-0.0356141319362165	0.816047429581536	0.931598307404871	0.0307713
protein_coding	SYDE2	ENSG00000097096.8	-2.17522392031656	2.37303179467546e-05	0.000596597111606964	3.22432
protein_coding	C1orf52	ENSG00000162642.13	0.16413963045397	0.286010017168941	0.587902167520143	0.230695
protein_coding	BCL10	ENSG00000142867.13	0.217799396803551	0.144458907303734	0.412878400405736	0.384178
protein_coding	DDAH1	ENSG00000153904.19	-0.154662471092477	0.35059123629817	0.648792207961782	0.187894
protein_coding	CYR61	ENSG00000142871.16	1.56099308887902	2.38875231901565e-07	9.5550092760626e-06	5.01977
protein_coding	ZNHIT6	ENSG00000117174.10	-0.0386925550127428	0.797223860129103	0.924037689276878	0.0343103
protein_coding	ODF2L	ENSG00000122417.15	-0.0553572932139601	0.717496689918174	0.884880806441641	0.0531152
protein_coding	CLCA2	ENSG00000137975.7	-0.396762181853591	0.0145012406099512	0.100370157114332	0.998395
protein_coding	CLCA4	ENSG00000016602.9	-0.241379176680664	0.107199568610999	0.348151773966891	0.458231
protein_coding	SH3GLB1	ENSG00000097033.14	0.196302191875671	0.0513040703400796	0.228245500532209	0.641598
protein_coding	SELENOF	ENSG00000183291.16	0.183958296659404	0.0819449432632328	0.296773578304681	0.527575
protein_coding	HS2ST1	ENSG00000153936.16	-0.277650169807978	0.0222398091070872	0.134556543220429	0.871095
protein_coding	LMO4	ENSG00000143013.12	-0.00458859021786454	0.953736855394738	0.984066671462962	0.00697548
protein_coding	PKN2	ENSG00000065243.19	-0.162882534188632	0.292540554808406	0.595028599426676	0.225462
protein_coding	GTF2B	ENSG00000137947.11	0.0405603074113723	0.747683293222226	0.901309475456803	0.0451261
protein_coding	KYAT3	ENSG00000137944.17	0.0733462014375041	0.601715018765371	0.821663227499844	0.0853061
protein_coding	RBMXL1	ENSG00000213516.9	0.0163823693802231	0.891041336080717	0.963521134883925	0.0161388
protein_coding	GBP3	ENSG00000117226.11	2.23061607526829	1.98076872812583e-13	1.66932710420667e-11	10.7775
protein_coding	GBP1	ENSG00000117228.9	3.71710893831567	1.19186895495703e-35	4.99095124888255e-33	32.3018
protein_coding	GBP2	ENSG00000162645.12	2.3051593538264	5.43048700585539e-10	3.24859490528849e-08	7.4883
protein_coding	GBP4	ENSG00000162654.8	3.14024342160498	1.29781126608712e-15	1.36934417051712e-13	12.8635
protein_coding	GBP5	ENSG00000154451.14	4.35567828162502	1.05674437126698e-05	0.000293783704875053	3.53197
protein_coding	GBP6	ENSG00000183347.14	-0.614128473955312	0.00991163205785712	0.0769169800771969	1.11398
protein_coding	LRRC8B	ENSG00000197147.13	-0.226661396933869	0.185065208700522	0.468519515697524	0.329272
protein_coding	LRRC8C	ENSG00000171488.14	0.152731372493587	0.240994796020791	0.536255475299685	0.270628
protein_coding	LRRC8D	ENSG00000171492.14	0.917844232424133	1.25867122001534e-08	6.31692672217439e-07	6.19949
protein_coding	ZNF326	ENSG00000162664.16	-0.284336787282474	0.0686596910203582	0.267764802000233	0.572247
protein_coding	ZNF644	ENSG00000122482.20	-0.195777100505241	0.186750769002774	0.470714536892598	0.327242
protein_coding	CDC7	ENSG00000097046.12	-0.352014401594413	0.0555700345729193	0.238819263398691	0.621931
protein_coding	TGFBR3	ENSG00000069702.10	0.175034770179191	0.28167177442511	0.583009233440913	0.234325
protein_coding	EPHX4	ENSG00000172031.6	0.257148410260189	0.150312715996474	0.421942519167899	0.374747
protein_coding	BTBD8	ENSG00000189195.12	-0.389993527183926	0.0566082387220452	0.241269210838233	0.617498
protein_coding	GLMN	ENSG00000174842.16	-0.327814656437921	0.0685147322279396	0.267436378161068	0.57278
protein_coding	RPAP2	ENSG00000122484.8	-0.275075812120803	0.0925361495662843	0.319913416973222	0.494968
protein_coding	GFI1	ENSG00000162676.11	-0.0123998857869718	0.892649035637384	0.964403537655482	0.0157412
protein_coding	EVI5	ENSG00000067208.14	-0.132940157065104	0.317012647856377	0.616973451346009	0.209734
protein_coding	RPL5	ENSG00000122406.13	-0.100983462011829	0.372314986923225	0.664680284536727	0.177387
protein_coding	FAM69A	ENSG00000154511.11	-0.793735883518007	0.000856928699060449	0.0119737691005318	1.92177
protein_coding	MTF2	ENSG00000143033.17	0.0929320925785446	0.46228031148047	0.732043633982024	0.135463
protein_coding	TMED5	ENSG00000117500.12	0.425707140284483	0.00411265639142011	0.0410958953355925	1.3862
protein_coding	CCDC18	ENSG00000122483.17	-0.321540509758482	0.096452816335588	0.327041431907105	0.485397
protein_coding	DR1	ENSG00000117505.12	-0.0815750623707479	0.424211310135048	0.706228296162211	0.151055
protein_coding	FNBP1L	ENSG00000137942.16	-0.551878610159554	0.0138169916859761	0.0971141764292597	1.01272
protein_coding	BCAR3	ENSG00000137936.17	0.724945341758698	2.17909154054111e-07	8.76871670968495e-06	5.05706
protein_coding	DNTTIP2	ENSG00000067334.13	-0.0636218678441962	0.661193784716769	0.853208825186666	0.0689447
protein_coding	GCLM	ENSG00000023909.9	0.240276949815941	0.0150586285649341	0.103125984246098	0.986632
protein_coding	ARHGAP29	ENSG00000137962.12	-0.147821715889859	0.375349159191744	0.666824433865547	0.175988
protein_coding	ABCD3	ENSG00000117528.12	-0.198494991744936	0.142018650433353	0.408730652020388	0.388563
protein_coding	F3	ENSG00000117525.13	1.92036144072755	2.11286971608291e-30	7.07811354887776e-28	27.1501
protein_coding	SLC44A3	ENSG00000143036.16	0.287319836771674	0.100658159538699	0.335193672420122	0.474704
protein_coding	CNN3	ENSG00000117519.15	-0.148256651365599	0.246690911461587	0.542533762282171	0.265573
protein_coding	ALG14	ENSG00000172339.9	-0.170064217977355	0.259329119960615	0.55736597534134	0.25386
protein_coding	TMEM56	ENSG00000152078.9	-0.025214547860892	0.858715647120832	0.951288793782595	0.0216876
protein_coding	RWDD3	ENSG00000122481.16	-0.0711436253868437	0.354836395304734	0.651700616376567	0.185952
protein_coding	PTBP2	ENSG00000117569.18	-0.47417847077409	0.0394212041113041	0.193212924320218	0.713964
protein_coding	DPYD	ENSG00000188641.13	-0.321520021742477	0.0698801655986408	0.270790693759915	0.567366
protein_coding	SNX7	ENSG00000162627.16	0.219046998628439	0.0990720362258829	0.332241154392947	0.478547
protein_coding	PLPPR5	ENSG00000117598.11	-0.0472182084509649	0.553894691888289	0.791362498273065	0.101625
protein_coding	PALMD	ENSG00000099260.10	-0.442708337955476	0.0114909126858822	0.0846294376964103	1.07248
protein_coding	FRRS1	ENSG00000156869.13	-1.25020988232603	0.00426186910224986	0.0420537893741886	1.37619
protein_coding	AGL	ENSG00000162688.16	-0.476045970519596	0.00360658107420019	0.0373866026859864	1.42728
protein_coding	SLC35A3	ENSG00000117620.14	-0.0695249493030553	0.603711988766404	0.822713378365689	0.0847514
protein_coding	MFSD14A	ENSG00000156875.13	-0.16805216971558	0.163617933966689	0.439992035952966	0.356555
protein_coding	SASS6	ENSG00000156876.9	-0.438187189976044	0.0399500804670637	0.1950115661053	0.70994
protein_coding	TRMT13	ENSG00000122435.9	-0.233481459616369	0.180319100436621	0.46324308777813	0.334191
protein_coding	DBT	ENSG00000137992.14	-0.348692869725553	0.0374129174069904	0.187256655145587	0.727563
protein_coding	RTCA	ENSG00000137996.12	0.167770817347987	0.179136331935373	0.46170933793691	0.335631
protein_coding	CDC14A	ENSG00000079335.19	0.128377506085142	0.342398768209072	0.640635211987003	0.193389
protein_coding	EXTL2	ENSG00000162694.13	-0.456469129732025	0.0291501959266494	0.160824187349557	0.793649
protein_coding	SLC30A7	ENSG00000162695.11	0.649158389039228	3.33409297796732e-08	1.54058089326766e-06	5.81232
protein_coding	DPH5	ENSG00000117543.20	0.00378400028458945	0.981271430983354	0.993129696010343	0.00299403
protein_coding	S1PR1	ENSG00000170989.9	-0.0125824993402793	0.882589056759798	0.96038541602591	0.0175544
protein_coding	COL11A1	ENSG00000060718.21	-0.0723284363652036	0.120033106930602	0.370438423046998	0.431284
protein_coding	RNPC3	ENSG00000185946.15	-0.256529421789301	0.144872232461355	0.413656065412776	0.383361
protein_coding	PRMT6	ENSG00000198890.8	-0.118441993026601	0.449704420232716	0.724525798031404	0.139946
protein_coding	NTNG1	ENSG00000162631.18	-0.128577511860577	0.29956292712001	0.601587742949498	0.220701
protein_coding	VAV3	ENSG00000134215.15	-1.27085588465965	1.38137371038758e-07	5.80263564865003e-06	5.23637
protein_coding	SLC25A24	ENSG00000085491.16	0.219554143547327	0.0534410774252495	0.233832677564311	0.631095
protein_coding	FAM102B	ENSG00000162636.15	-0.148428882483978	0.214341560384222	0.507451750732964	0.294605
protein_coding	HENMT1	ENSG00000162639.15	-0.194590588338389	0.240663282056492	0.53614097748246	0.270721
protein_coding	PRPF38B	ENSG00000134186.11	-0.0013074730987064	0.991193173012249	0.996405879117639	0.00156372
protein_coding	STXBP3	ENSG00000116266.10	-0.0814517035538189	0.60903866311392	0.826609752428494	0.0826995
protein_coding	GPSM2	ENSG00000121957.13	-0.14114819241314	0.251594435345735	0.548771049040263	0.260609
protein_coding	CLCC1	ENSG00000121940.15	-0.132263965860525	0.382672876858605	0.672809380413252	0.172108
protein_coding	WDR47	ENSG00000085433.15	-0.211828161368996	0.171465535388671	0.451402391789428	0.345436
protein_coding	TAF13	ENSG00000197780.9	0.157342403152266	0.158259489961614	0.431733950628182	0.364784
protein_coding	TMEM167B	ENSG00000215717.5	0.254445834003736	0.0643552408309137	0.257882843042537	0.588578
protein_coding	KIAA1324	ENSG00000116299.16	0.116602583564293	0.432911869182768	0.712655902585883	0.14712
protein_coding	SARS	ENSG00000031698.12	-0.0301530444395011	0.769415854041386	0.911042954142928	0.0404611
protein_coding	CELSR2	ENSG00000143126.7	-0.66123725562116	0.00382917508351999	0.0389705020457232	1.40926
protein_coding	PSRC1	ENSG00000134222.16	0.115873867830781	0.381428099743682	0.671634236079546	0.172867
protein_coding	SORT1	ENSG00000134243.11	-0.278608521986358	0.0355043738264583	0.181172356920998	0.741908
protein_coding	PSMA5	ENSG00000143106.12	0.240773788102949	0.069095182834988	0.269054401093802	0.57016
protein_coding	ATXN7L2	ENSG00000162650.16	0.0389118356514916	0.805075748437444	0.927283395999806	0.0327875
protein_coding	CYB561D1	ENSG00000174151.14	0.163009560869375	0.28564821099991	0.587609153730241	0.230911
protein_coding	GNAI3	ENSG00000065135.10	0.0350906793067047	0.719714950098889	0.886645305289488	0.0522501
protein_coding	AMPD2	ENSG00000116337.15	0.265715299902384	0.0973932106856716	0.328732751432745	0.483157
protein_coding	GSTM4	ENSG00000168765.16	-0.245873649685011	0.12638803873378	0.381785328907271	0.418181
protein_coding	GSTM3	ENSG00000134202.10	0.0574655548726126	0.527059569739127	0.776643116269016	0.109779
protein_coding	CSF1	ENSG00000184371.13	2.38533649177431	1.31865657616628e-05	0.000353399962412563	3.45173
protein_coding	AHCYL1	ENSG00000168710.17	0.125145362845858	0.138945639498019	0.403701554482534	0.39394
protein_coding	STRIP1	ENSG00000143093.14	0.0715114114771727	0.639538253422888	0.842412054079508	0.0744754
protein_coding	SLC6A17	ENSG00000197106.6	-0.0506640198696134	0.016713421527817	0.110270727953101	0.95754
protein_coding	KCNC4	ENSG00000116396.14	0.737311286580931	0.00731562822974959	0.0625187616572988	1.20399
protein_coding	RBM15	ENSG00000162775.14	0.182899977944052	0.158477204426714	0.431988224841304	0.364528
protein_coding	LAMTOR5	ENSG00000134248.13	-0.0283624746799164	0.789625645282963	0.919622860475981	0.0363902
protein_coding	LRIF1	ENSG00000121931.15	0.268004732474967	0.0869647087493086	0.307880342732031	0.511618
protein_coding	DRAM2	ENSG00000156171.14	-0.114854093079897	0.481708050748614	0.74611502433916	0.127194
protein_coding	CEPT1	ENSG00000134255.13	-0.226087662918249	0.172837758287249	0.452983212562756	0.343918
protein_coding	DENND2D	ENSG00000162777.16	-0.176334463100972	0.266346494672792	0.565079643542655	0.24789
protein_coding	PIFO	ENSG00000173947.13	-0.0429017670616217	0.596692633808873	0.818737776736235	0.0868552
protein_coding	WDR77	ENSG00000116455.13	-0.15425647864101	0.312130669978106	0.613054844196103	0.212501
protein_coding	ATP5PB	ENSG00000116459.10	-0.19321799836454	0.0906242880755852	0.316076382148059	0.500208
protein_coding	RAP1A	ENSG00000116473.14	-0.235615523298137	0.0478708951585415	0.21847050258933	0.660607
protein_coding	DDX20	ENSG00000064703.11	-0.251794478512075	0.127619078319858	0.384118519650966	0.415535
protein_coding	CTTNBP2NL	ENSG00000143079.14	0.284653731110918	0.0959567124911551	0.326184664480335	0.486536
protein_coding	WNT2B	ENSG00000134245.17	-0.0679746809509223	0.317458509548908	0.617411368259843	0.209425
protein_coding	ST7L	ENSG00000007341.18	-0.12740413153125	0.430548187284108	0.710923061623333	0.148177
protein_coding	CAPZA1	ENSG00000116489.12	-0.132513768066224	0.285519645835053	0.58743486169042	0.23104
protein_coding	MOV10	ENSG00000155363.18	0.579435524048664	0.00302510739288639	0.0331114997508849	1.48002
protein_coding	RHOC	ENSG00000155366.16	0.348657290835943	0.00617878158127104	0.055270809872518	1.2575
protein_coding	PPM1J	ENSG00000155367.15	0.0410508744008564	0.61666258688867	0.830730739349369	0.0805397
protein_coding	SLC16A1	ENSG00000155380.11	0.310213935842182	0.0109410024342968	0.0821801752351888	1.08523
protein_coding	LRIG2	ENSG00000198799.11	0.0209628690604469	0.895001136501536	0.965077269584017	0.0154379
protein_coding	MAGI3	ENSG00000081026.18	-0.254770456499857	0.133263483517396	0.39428807223076	0.404186
protein_coding	PHTF1	ENSG00000116793.15	-0.244715206174517	0.137419806504055	0.400873522025869	0.396993
protein_coding	RSBN1	ENSG00000081019.13	0.368210400186215	0.00570140967088407	0.0521494126893151	1.28275
protein_coding	AP4B1	ENSG00000134262.12	0.287750203176375	0.126166828332411	0.381289016611255	0.418746
protein_coding	DCLRE1B	ENSG00000118655.5	-0.0626744183007745	0.684654031851079	0.865698732480649	0.0626332
protein_coding	HIPK1	ENSG00000163349.21	-0.0207551503057936	0.863921771966969	0.953178588716146	0.0208257
protein_coding	TRIM33	ENSG00000197323.11	0.246230857831918	0.0499636372562071	0.224740208056658	0.648319
protein_coding	BCAS2	ENSG00000116752.5	-0.110067426627945	0.309308012402656	0.609877481782754	0.214757
protein_coding	DENND2C	ENSG00000175984.14	-0.219984861450611	0.205924660877483	0.495580182427852	0.304886
protein_coding	NRAS	ENSG00000213281.4	0.541938792703653	0.000792346045435796	0.0112711645529083	1.94803
protein_coding	CSDE1	ENSG00000009307.15	-0.0622537984799089	0.412414263983831	0.697243393563378	0.156616
protein_coding	SIKE1	ENSG00000052723.11	-0.276090412365649	0.0423419681726814	0.202708958025699	0.693127
protein_coding	TSPAN2	ENSG00000134198.9	0.0172941400482883	0.824699975769045	0.936132554413621	0.0286627
protein_coding	VANGL1	ENSG00000173218.14	-0.160292142372287	0.199871672335183	0.488069080794964	0.311519
protein_coding	CASQ2	ENSG00000118729.11	-0.00245524162738197	0.942288601032401	0.979581354017502	0.00895949
protein_coding	NHLH2	ENSG00000177551.5	-0.144915556358632	0.153020753601926	0.425259201136056	0.371346
protein_coding	SLC22A15	ENSG00000163393.12	0.0624418064764223	0.604336447212592	0.823313175340457	0.0844349
protein_coding	MAB21L3	ENSG00000173212.4	0.0282075039395775	0.831687374081296	0.939191514232445	0.0272458
protein_coding	ATP1A1	ENSG00000163399.15	0.222271615161649	0.104240110421883	0.342777295620424	0.464988
protein_coding	CD58	ENSG00000116815.15	0.0801140408029991	0.58249976621196	0.807834164066882	0.0926778
protein_coding	IGSF3	ENSG00000143061.17	-0.0279231783857606	0.78690369330482	0.918243305705971	0.0370422
protein_coding	PTGFRN	ENSG00000134247.9	-0.0558263959766936	0.548395222474433	0.788299238632378	0.103309
protein_coding	CD101	ENSG00000134256.12	0.154812377048242	0.207562737228605	0.497738881569991	0.302998
protein_coding	TTF2	ENSG00000116830.11	-0.0921317174232806	0.533195599407084	0.78008745846216	0.107857
protein_coding	TRIM45	ENSG00000134253.9	-0.1349800806805	0.207212788368236	0.497340384046992	0.303346
protein_coding	VTCN1	ENSG00000134258.16	-3.00954370022054	0.000870420496181999	0.0121369767417677	1.91589
protein_coding	MAN1A2	ENSG00000198162.12	-0.128390673520175	0.40039823892199	0.687599180001879	0.162665
protein_coding	TENT5C	ENSG00000183508.4	-0.228555620457402	0.15322354449641	0.425459019000828	0.371142
protein_coding	GDAP2	ENSG00000196505.10	0.0891588721223924	0.563236091961575	0.796976096334224	0.0985547
protein_coding	WDR3	ENSG00000065183.15	-0.26549331816459	0.0373165904718612	0.186931705541286	0.728317
protein_coding	SPAG17	ENSG00000155761.13	-0.0722289790971399	0.498467345646761	0.758247375975379	0.120189
protein_coding	WARS2	ENSG00000116874.11	-0.39212661607486	0.0161909640149956	0.107618510813959	0.968113
protein_coding	ZNF697	ENSG00000143067.4	0.069416541429879	0.65437357663099	0.850990482031762	0.0700753
protein_coding	PHGDH	ENSG00000092621.12	-0.076222092409582	0.600879000399779	0.821183302756828	0.0855599
protein_coding	NOTCH2	ENSG00000134250.19	0.0523432728617696	0.739721698142722	0.89688130233932	0.047265
protein_coding	SEC22B	ENSG00000265808.3	0.176865550449027	0.225100856887722	0.518362516290682	0.285366
protein_coding	SRGAP2C	ENSG00000171943.11	-0.0151559550633126	0.912194325097508	0.970325716491314	0.0130825
protein_coding	NBPF15	ENSG00000266338.6	0.00269062220789055	0.978311635364441	0.991932196873753	0.00351801
protein_coding	SRGAP2B	ENSG00000196369.11	-0.178975437873202	0.152695675834508	0.424929820178351	0.371683
protein_coding	FAM72D	ENSG00000215784.5	-0.00785429904735806	0.94071359563098	0.97937706327831	0.00905007
protein_coding	NBPF20	ENSG00000162825.16	-0.0182327386131363	0.848887337365294	0.947028021423104	0.0236372
protein_coding	GPR89A	ENSG00000117262.18	0.133539085214357	0.39920905403469	0.686540875771853	0.163334
protein_coding	RNF115	ENSG00000265491.4	-0.246609138630007	0.0288823859851728	0.159983887329527	0.795924
protein_coding	POLR3C	ENSG00000186141.8	-0.130954277553858	0.418849375787132	0.701485018816093	0.153982
protein_coding	PIAS3	ENSG00000131788.15	0.118230159703225	0.432745509178283	0.712469569110332	0.147234
protein_coding	PEX11B	ENSG00000131779.10	-0.0128183842488358	0.93569112888827	0.977654499608308	0.0098146
protein_coding	RBM8A	ENSG00000265241.6	0.258872619165663	0.0105861306306268	0.0803043323720199	1.09526
protein_coding	LIX1L	ENSG00000271601.3	0.0722482900480502	0.648279725944904	0.847672553440839	0.0717719
protein_coding	POLR3GL	ENSG00000121851.12	-0.0733932657088666	0.628301499075789	0.836773588552309	0.077392
protein_coding	TXNIP	ENSG00000265972.5	-0.168639096330003	0.232771169324074	0.527772194406531	0.277553
protein_coding	PRKAB2	ENSG00000131791.7	-0.280165027820434	0.120472669671479	0.371073237072211	0.43054
protein_coding	CHD1L	ENSG00000131778.18	0.0669865126234516	0.611182264030881	0.82768143232142	0.0821368
protein_coding	BCL9	ENSG00000116128.10	-0.527468674249683	0.0180307685372921	0.115936803454757	0.935779
protein_coding	ACP6	ENSG00000162836.11	-0.289547213625859	0.124509686999205	0.378071562608054	0.422426
protein_coding	GPR89B	ENSG00000188092.14	0.244782029287186	0.166142097383254	0.44446079156231	0.352167
protein_coding	NBPF11	ENSG00000263956.6	0.102869200042661	0.489748659371762	0.752160285064503	0.12369
protein_coding	PDE4DIP	ENSG00000178104.19	-0.0981578321830805	0.523899938442939	0.77463870245671	0.110901
protein_coding	NBPF19	ENSG00000271383.6	-0.0748828547232853	0.472683208094566	0.738860199429695	0.131438
protein_coding	HIST2H2BE	ENSG00000184678.10	-0.176006801319569	0.2620143941182	0.560503333522332	0.251422
protein_coding	HIST2H2AC	ENSG00000184260.5	-0.0745286847249944	0.458694303388729	0.730496429580125	0.136382
protein_coding	HIST2H2AB	ENSG00000184270.4	-0.0786207799069121	0.225908186091737	0.51932916342928	0.284557
protein_coding	BOLA1	ENSG00000178096.8	-0.274850239046281	0.132579536537587	0.392784830776845	0.405845
protein_coding	SV2A	ENSG00000159164.9	-0.286597603717596	0.11950746982761	0.369344928375805	0.432568
protein_coding	SF3B4	ENSG00000143368.9	0.639381669276995	0.000307607482383016	0.00524419880907432	2.28032
protein_coding	MTMR11	ENSG00000014914.20	0.233426347172913	0.129605438889135	0.387726287761719	0.411475
protein_coding	OTUD7B	ENSG00000264522.5	-0.0816160046273939	0.601071194095472	0.821183302756828	0.0855599
protein_coding	VPS45	ENSG00000136631.14	-0.0307870549900796	0.834052414576921	0.940370412732919	0.026701
protein_coding	PLEKHO1	ENSG00000023902.13	-0.00281649834609046	0.980084314743606	0.992784328195788	0.00314509
protein_coding	ANP32E	ENSG00000143401.14	-0.0174328468110432	0.870327609250833	0.95470479756826	0.0201309
protein_coding	CA14	ENSG00000118298.11	-0.0424375071881731	0.430861747974194	0.710966599491311	0.148151
protein_coding	APH1A	ENSG00000117362.12	0.174533159166374	0.135762421717972	0.398514008985942	0.399556
protein_coding	CIART	ENSG00000159208.15	-0.0823425709182418	0.362489647663972	0.65702167979132	0.18242
protein_coding	MRPS21	ENSG00000266472.5	-0.0476535148448084	0.635508301860745	0.840320825432601	0.0755549
protein_coding	PRPF3	ENSG00000117360.12	0.220583073334787	0.118065214073468	0.366475299648939	0.435955
protein_coding	RPRD2	ENSG00000163125.15	0.0119687838163115	0.922020639179808	0.973777199318848	0.0115404
protein_coding	TARS2	ENSG00000143374.16	-0.153716394397994	0.358068302554025	0.653900174904313	0.184489
protein_coding	ECM1	ENSG00000143369.14	-0.152523187990679	0.108914671295478	0.351084097993602	0.454589
protein_coding	MCL1	ENSG00000143384.12	0.942703168579034	1.04911424057634e-17	1.52805769823076e-15	14.8159
protein_coding	ENSA	ENSG00000143420.18	0.123629538752763	0.348671758666453	0.646625636300165	0.189347
protein_coding	HORMAD1	ENSG00000143452.15	-0.0275435454649325	0.81222829000347	0.929994255994379	0.0315197
protein_coding	CTSS	ENSG00000163131.10	1.79226271887096	9.74356715489067e-05	0.00198727244863828	2.70174
protein_coding	CTSK	ENSG00000143387.12	-0.0593922676147693	0.294247581096726	0.596620303699719	0.224302
protein_coding	ARNT	ENSG00000143437.20	0.239853674841774	0.137904641773831	0.401995706196301	0.395779
protein_coding	SETDB1	ENSG00000143379.12	0.178394581152554	0.221882694948434	0.515737747148138	0.287571
protein_coding	CERS2	ENSG00000143418.19	0.277305674668456	0.114534726833398	0.360513351999047	0.443079
protein_coding	MINDY1	ENSG00000143409.15	-0.0507761997058267	0.592489745076184	0.815380772724748	0.0886395
protein_coding	PRUNE1	ENSG00000143363.16	0.059930836031803	0.707131193258744	0.878912715858192	0.0560543
protein_coding	C1orf56	ENSG00000143443.9	-0.143303399874944	0.153567362528964	0.42586975535764	0.370723
protein_coding	CDC42SE1	ENSG00000197622.12	0.220820287387656	0.0410544554765156	0.198662886672529	0.701883
protein_coding	MLLT11	ENSG00000213190.3	-0.214308821929215	0.197861475864022	0.485238612111621	0.314045
protein_coding	GABPB2	ENSG00000143458.11	-0.764709037171996	0.000438480912230535	0.00696422498328258	2.15713
protein_coding	SCNM1	ENSG00000163156.11	0.0843447995555262	0.551572857897024	0.789925415482864	0.102414
protein_coding	LYSMD1	ENSG00000163155.11	0.144114747638217	0.364586196633855	0.658673424148791	0.18133
protein_coding	VPS72	ENSG00000163159.12	0.330490593689659	0.020550675488941	0.126669296941955	0.897329
protein_coding	PIP5K1A	ENSG00000143398.19	0.530941246084755	0.000135000224891923	0.00262936484527873	2.58015
protein_coding	PSMD4	ENSG00000159352.15	0.185475149974333	0.148326195217111	0.418788667490367	0.378005
protein_coding	ZNF687	ENSG00000143373.17	0.0315725910076817	0.854126273896069	0.949107892048041	0.0226844
protein_coding	PI4KB	ENSG00000143393.16	0.0991519800421615	0.512679213282616	0.768066898986139	0.114601
protein_coding	RFX5	ENSG00000143390.17	0.561886942895718	0.0103636593445695	0.0792654310600633	1.10092
protein_coding	SELENBP1	ENSG00000143416.20	-0.0287625512618436	0.24204387599084	0.53778609488928	0.26939
protein_coding	PSMB4	ENSG00000159377.10	0.173078695194852	0.0634470512384097	0.25596814609125	0.591814
protein_coding	POGZ	ENSG00000143442.21	-0.124393683781896	0.363253883205332	0.657712418927526	0.181964
protein_coding	CGN	ENSG00000143375.14	0.0940942813522264	0.506839367187597	0.76439476874663	0.116682
protein_coding	TUFT1	ENSG00000143367.15	0.294272765179509	0.0725687514344981	0.277043096644523	0.557453
protein_coding	SNX27	ENSG00000143376.13	-0.301275880804642	0.0569462684315603	0.241940392194961	0.616292
protein_coding	MRPL9	ENSG00000143436.10	0.0439450384354801	0.688894157355955	0.868199896516665	0.0613803
protein_coding	TDRKH	ENSG00000182134.15	0.0302575797260404	0.816562205026432	0.931758647053647	0.0306966
protein_coding	THEM4	ENSG00000159445.12	-0.121408950563566	0.408512754609039	0.69379859464653	0.158767
protein_coding	S100A10	ENSG00000197747.8	0.0292408642891351	0.76815390872861	0.910506624151646	0.0407169
protein_coding	S100A11	ENSG00000163191.5	-0.037249392161193	0.782564993482227	0.916424231061005	0.0379034
protein_coding	SPRR1B	ENSG00000169469.8	0.125618229062273	0.390467268731089	0.679691010781579	0.167688
protein_coding	SPRR2D	ENSG00000163216.6	5.78884734466489	4.28400893037783e-05	0.000986352571599019	3.00597
protein_coding	SPRR2A	ENSG00000241794.1	0.0565894457118078	0.319631463514723	0.619343232899997	0.208069
protein_coding	SPRR2E	ENSG00000203785.8	3.39257903454068	3.93405376618334e-06	0.000121746698537775	3.91454
protein_coding	PGLYRP4	ENSG00000163218.14	0.0231620509635935	0.72974131706622	0.891834222877776	0.0497159
protein_coding	S100A9	ENSG00000163220.10	1.42254211251395	0.000235382729018134	0.00416111948396173	2.38079
protein_coding	S100A8	ENSG00000143546.9	1.54478253163059	0.000146679127043461	0.00281404160597785	2.55067
protein_coding	S100A6	ENSG00000197956.9	0.259844403831546	0.0289896836776046	0.160322641881924	0.795005
protein_coding	S100A4	ENSG00000196154.11	-0.141334819762915	0.384923971331523	0.674811309131182	0.170818
protein_coding	S100A3	ENSG00000188015.9	0.331889950060277	0.0268537122170992	0.152345361434856	0.817171
protein_coding	S100A2	ENSG00000196754.10	0.348560888982636	0.0122559960036389	0.0890620100047513	1.05031
protein_coding	S100A16	ENSG00000188643.10	0.142771985065152	0.244954070881965	0.540399168557512	0.267285
protein_coding	S100A14	ENSG00000189334.8	0.0377665105746083	0.795926973548329	0.923255781515275	0.034678
protein_coding	S100A13	ENSG00000189171.14	0.374246891415383	0.0384174753508834	0.190664507296977	0.71973
protein_coding	S100A1	ENSG00000160678.11	-0.091689924644234	0.152655365050795	0.424923533793238	0.371689
protein_coding	CHTOP	ENSG00000160679.12	0.12346720585605	0.22484318327557	0.518183113862304	0.285517
protein_coding	SNAPIN	ENSG00000143553.10	0.216269416131039	0.119106181259782	0.368852051971592	0.433148
protein_coding	ILF2	ENSG00000143621.16	0.035485638923929	0.765432347642417	0.909260821837575	0.0413115
protein_coding	INTS3	ENSG00000143624.13	-0.0882351276066892	0.528686303053583	0.777431139696866	0.109338
protein_coding	SLC27A3	ENSG00000143554.13	-0.158091499866548	0.306135591172777	0.607620558316034	0.216368
protein_coding	GATAD2B	ENSG00000143614.9	-0.0675800098599251	0.611891257488886	0.82814857008548	0.0818917
protein_coding	DENND4B	ENSG00000198837.9	-0.0958586339581074	0.526096820634466	0.776437309756445	0.109894
protein_coding	CRTC2	ENSG00000160741.16	-0.00504719633025699	0.95505544675338	0.984525379577025	0.00677308
protein_coding	CREB3L4	ENSG00000143578.15	-0.0340494028173559	0.809988863937676	0.929543372552805	0.0317303
protein_coding	JTB	ENSG00000143543.14	0.0386472561793889	0.728544506622806	0.891307987651383	0.0499722
protein_coding	RAB13	ENSG00000143545.8	0.347649278356489	0.0813949427246437	0.295511025673147	0.529426
protein_coding	RPS27	ENSG00000177954.12	-0.138965134517764	0.227249599658782	0.521152461903215	0.283035
protein_coding	TPM3	ENSG00000143549.19	-0.0803071645363977	0.51792601699794	0.771589415978144	0.112614
protein_coding	C1orf43	ENSG00000143612.20	-0.100106050800492	0.336406254088093	0.635760079745622	0.196707
protein_coding	UBAP2L	ENSG00000143569.18	-0.0459869105081406	0.659612871906039	0.852500127789672	0.0693055
protein_coding	HAX1	ENSG00000143575.14	0.359978794882503	0.00709149747152663	0.0609923402557489	1.21472
protein_coding	ATP8B2	ENSG00000143515.16	-0.434645849415679	0.0150904515671094	0.103222078100697	0.986227
protein_coding	IL6R	ENSG00000160712.12	-1.41855649520294	3.01635840878562e-10	1.87996291524313e-08	7.72585
protein_coding	UBE2Q1	ENSG00000160714.9	0.0107107974280045	0.915150574066788	0.971216031196657	0.0126842
protein_coding	ADAR	ENSG00000160710.16	1.09399688795339	4.57443999881833e-19	7.38524048001995e-17	16.1316
protein_coding	PMVK	ENSG00000163344.5	-0.00889903201409022	0.944870770043575	0.9802778196488	0.00865082
protein_coding	PBXIP1	ENSG00000163346.16	-0.0189764522312664	0.897061173869804	0.965925018632472	0.0150566
protein_coding	PYGO2	ENSG00000163348.3	0.0949350642647602	0.551187368674688	0.789768043225066	0.1025
protein_coding	SHC1	ENSG00000160691.18	0.322952659388842	0.0406964913879465	0.197584414709596	0.704247
protein_coding	CKS1B	ENSG00000173207.12	0.407820287672806	0.00256803734297726	0.029129114253648	1.53567
protein_coding	FLAD1	ENSG00000160688.18	-0.0237310197108962	0.852019913279967	0.948182612569683	0.023108
protein_coding	ZBTB7B	ENSG00000160685.13	-0.0228357074578439	0.847081795142943	0.947028021423104	0.0236372
protein_coding	ADAM15	ENSG00000143537.13	0.0652767463574675	0.646184308529917	0.846419328866168	0.0724144
protein_coding	EFNA4	ENSG00000243364.7	-0.0578067706627999	0.709144213005127	0.880141344486421	0.0554476
protein_coding	EFNA3	ENSG00000143590.13	-0.0857776244369938	0.552452601066074	0.790597466514942	0.102045
protein_coding	EFNA1	ENSG00000169242.11	1.14899048150491	5.20092195923115e-08	2.30769384946018e-06	5.63682
protein_coding	SLC50A1	ENSG00000169241.18	0.0707115033583454	0.659656882878643	0.852500127789672	0.0693055
protein_coding	DPM3	ENSG00000179085.7	-0.0653818597015385	0.689048156983106	0.868199896516665	0.0613803
protein_coding	MUC1	ENSG00000185499.16	2.12664043283874	0.000966533271784776	0.0130955974134641	1.88287
protein_coding	FAM189B	ENSG00000160767.20	0.0501552126377909	0.681108366516911	0.862896105826473	0.0640415
protein_coding	SCAMP3	ENSG00000116521.10	0.387414164695709	0.020043456364403	0.12492606407913	0.903347
protein_coding	CLK2	ENSG00000176444.18	-0.100495347721367	0.519895615965391	0.772611437726785	0.112039
protein_coding	FDPS	ENSG00000160752.14	0.459396224089426	0.00315555705111576	0.0340728964423459	1.46759
protein_coding	RUSC1	ENSG00000160753.15	0.174713671208808	0.245713652340701	0.5416353832754	0.266293
protein_coding	ASH1L	ENSG00000116539.12	-0.221717979046423	0.182281989723397	0.465341715049251	0.332228
protein_coding	MSTO1	ENSG00000125459.15	0.157082777340528	0.319407521101766	0.619221756765576	0.208154
protein_coding	YY1AP1	ENSG00000163374.19	0.166782543592507	0.28276338817612	0.583825793768876	0.233717
protein_coding	DAP3	ENSG00000132676.15	-0.136297722803115	0.232163473644258	0.526918570238894	0.278256
protein_coding	GON4L	ENSG00000116580.18	0.106660645178426	0.502884205900159	0.761773497520023	0.118174
protein_coding	SYT11	ENSG00000132718.8	-0.0474528473262311	0.491515035549274	0.753245387461367	0.123064
protein_coding	RIT1	ENSG00000143622.10	0.447305755731781	0.0120301060526115	0.0877058874347086	1.05697
protein_coding	KHDC4	ENSG00000132680.10	0.100984064554338	0.50330370248148	0.761978263840451	0.118057
protein_coding	ARHGEF2	ENSG00000116584.17	0.299171314229609	0.113674542025603	0.358831298738064	0.44511
protein_coding	SSR2	ENSG00000163479.13	0.390366302247334	1.89516970457036e-05	0.000486499502705802	3.31292
protein_coding	UBQLN4	ENSG00000160803.7	0.0984435911611711	0.496142950673946	0.75660811870159	0.121129
protein_coding	LAMTOR2	ENSG00000116586.11	-0.00779969814424024	0.959218822817483	0.985624739341636	0.0062884
protein_coding	RAB25	ENSG00000132698.14	-0.380908002178081	0.047729242747708	0.218135011193481	0.661275
protein_coding	MEX3A	ENSG00000254726.2	-0.026318390397245	0.848554666077864	0.947028021423104	0.0236372
protein_coding	LMNA	ENSG00000160789.19	0.171063070402104	0.199824771102214	0.488069080794964	0.311519
protein_coding	SEMA4A	ENSG00000196189.12	0.0251466519527442	0.871718109258466	0.95562410710195	0.0197129
protein_coding	SLC25A44	ENSG00000160785.13	0.301898487349348	0.0607610317210462	0.24981560680906	0.60238
protein_coding	PMF1	ENSG00000160783.19	0.0277302405090419	0.844663213610886	0.945650184843	0.0242695
protein_coding	SMG5	ENSG00000198952.8	0.219451848958318	0.177545993479296	0.459348178638283	0.337858
protein_coding	TMEM79	ENSG00000163472.18	-0.0614188806239634	0.641685854839882	0.843909162317638	0.0737043
protein_coding	GLMP	ENSG00000198715.12	-0.0724213323624403	0.571369638452437	0.801902851687488	0.0958782
protein_coding	CCT3	ENSG00000163468.14	-0.0192688019431584	0.751058283097693	0.903192455098253	0.0442197
protein_coding	MEF2D	ENSG00000116604.17	0.00432861413530458	0.986559786865736	0.994513413293485	0.00238936
protein_coding	IQGAP3	ENSG00000183856.10	0.0553702873352432	0.732846843758891	0.893797006131714	0.0487611
protein_coding	NAXE	ENSG00000163382.11	0.136983231063333	0.347071469462932	0.644863795175165	0.190532
protein_coding	GPATCH4	ENSG00000160818.16	0.00284222355180715	0.968600781062587	0.989045985387386	0.00478352
protein_coding	BCAN	ENSG00000132692.18	-0.0805111141252609	0.0908827145288601	0.316295161370585	0.499907
protein_coding	CRABP2	ENSG00000143320.8	0.202327544132044	0.242118713269713	0.537798930170583	0.26938
protein_coding	ISG20L2	ENSG00000143319.16	0.132205907928738	0.319695371456573	0.619343232899997	0.208069
protein_coding	RRNAD1	ENSG00000143303.11	-0.444469360443689	0.0386669684732369	0.191477227472792	0.717883
protein_coding	MRPL24	ENSG00000143314.12	0.0924324335114272	0.420598426105608	0.703085918097925	0.152992
protein_coding	HDGF	ENSG00000143321.18	0.544381700280516	8.76357011536507e-11	5.67303572685468e-09	8.24618
protein_coding	PRCC	ENSG00000143294.14	-0.0436690969938574	0.753724115714509	0.904228227121225	0.0437219
protein_coding	SH2D2A	ENSG00000027869.11	0.231675100989042	0.0656290108288834	0.261113721957864	0.58317
protein_coding	PEAR1	ENSG00000187800.13	0.165373090466263	0.0872399361354009	0.308610122548673	0.51059
protein_coding	ARHGEF11	ENSG00000132694.18	-0.426856581497935	0.0410668803046945	0.198662886672529	0.701883
protein_coding	ETV3	ENSG00000117036.11	0.211732308573489	0.224598087195524	0.518183113862304	0.285517
protein_coding	KIRREL1	ENSG00000183853.17	-0.0518899678348304	0.73354670635608	0.894318750164528	0.0485077
protein_coding	CD1D	ENSG00000158473.6	-0.00078807041490992	0.981877771372885	0.993354169037555	0.00289588
protein_coding	IFI16	ENSG00000163565.18	0.509231945829218	0.00225041437989303	0.0261994376112655	1.58171
protein_coding	AIM2	ENSG00000163568.14	2.32218107697221	1.91041154089835e-06	6.2134744291354e-05	4.20667
protein_coding	DUSP23	ENSG00000158716.8	-0.0262292716586542	0.507614266798066	0.76461716799555	0.116556
protein_coding	TAGLN2	ENSG00000158710.14	0.246569718460926	0.0665215925557491	0.262987337523219	0.580065
protein_coding	IGSF9	ENSG00000085552.16	-0.0823412358192186	0.522590248709152	0.774293380440362	0.111094
protein_coding	PIGM	ENSG00000143315.7	-0.604376152628144	0.00386712773046724	0.0391978151197133	1.40674
protein_coding	IGSF8	ENSG00000162729.13	0.0353247718629913	0.842576824270729	0.944182091087788	0.0249442
protein_coding	PEA15	ENSG00000162734.12	0.360380743924246	0.0151318724943129	0.103294493848086	0.985923
protein_coding	DCAF8	ENSG00000132716.18	0.0915108496146294	0.543933730956305	0.786814092994579	0.104128
protein_coding	PEX19	ENSG00000162735.18	-0.27252357812638	0.0868719090723846	0.30780613486896	0.511723
protein_coding	COPA	ENSG00000122218.15	0.0887142837954267	0.364375757141932	0.658480801847861	0.181457
protein_coding	NCSTN	ENSG00000162736.16	0.0969728187640387	0.53217719121052	0.779363318275516	0.10826
protein_coding	VANGL2	ENSG00000162738.5	-0.479430281057384	0.0293501599901458	0.16126097883869	0.792471
protein_coding	F11R	ENSG00000158769.17	0.117788202684977	0.234242371035868	0.529405932177541	0.276211
protein_coding	TSTD1	ENSG00000215845.10	0.227150852026864	0.174459342172228	0.455081795816207	0.341911
protein_coding	NECTIN4	ENSG00000143217.8	-0.340164702721285	0.0721042699661033	0.276372201815156	0.558506
protein_coding	PFDN2	ENSG00000143256.4	0.218881297409838	0.0389937220125572	0.192467954751542	0.715642
protein_coding	NIT1	ENSG00000158793.13	-0.0861372335657394	0.581907909357241	0.807440922286155	0.0928892
protein_coding	DEDD	ENSG00000158796.16	0.133446288680916	0.392644250759777	0.680872345851651	0.166934
protein_coding	UFC1	ENSG00000143222.11	0.309219606540624	0.0228853005565514	0.137006211629789	0.86326
protein_coding	USP21	ENSG00000143258.15	-0.0503658241343771	0.721217707015913	0.887448785492492	0.0518567
protein_coding	PPOX	ENSG00000143224.17	-0.0686938952433925	0.562908039139127	0.796809141198789	0.0986457
protein_coding	B4GALT3	ENSG00000158850.14	0.262873720524458	0.0856579995207738	0.305195109455553	0.515422
protein_coding	NDUFS2	ENSG00000158864.12	0.0493484577332767	0.738811161265687	0.896622926334296	0.0473902
protein_coding	TOMM40L	ENSG00000158882.14	-0.0192566680177455	0.907001998306847	0.969411715356939	0.0134917
protein_coding	SDHC	ENSG00000143252.14	-0.0449489752244707	0.728068102626806	0.891050559430012	0.0500977
protein_coding	FCRLA	ENSG00000132185.16	-0.0216479469174411	0.544993812754014	0.787197473776588	0.103916
protein_coding	FCRLB	ENSG00000162746.14	-0.0360737944099474	0.671945308393745	0.859184481910811	0.0659136
protein_coding	DUSP12	ENSG00000081721.11	0.0778276406383384	0.616572424098884	0.830692789355021	0.0805596
protein_coding	ATF6	ENSG00000118217.5	-0.10371994625769	0.435358688826596	0.714156603298461	0.146207
protein_coding	NOS1AP	ENSG00000198929.12	-1.23715352125547	0.00471769066031608	0.0455454285650111	1.34156
protein_coding	C1orf226	ENSG00000239887.4	-0.0206214053447825	0.867641498554338	0.95423474069502	0.0203448
protein_coding	UHMK1	ENSG00000152332.15	-0.165221118208704	0.180938978561383	0.463946098875341	0.333532
protein_coding	UAP1	ENSG00000117143.13	0.268626014770743	0.115784915595395	0.362928156486149	0.440179
protein_coding	DDR2	ENSG00000162733.17	-0.00589144968751242	0.902806030799352	0.967962939087159	0.0141413
protein_coding	HSD17B7	ENSG00000132196.14	0.063442770119356	0.66788290735654	0.856844278046545	0.0670981
protein_coding	NUF2	ENSG00000143228.12	0.0192399302528045	0.887335297330715	0.961453301870428	0.0170718
protein_coding	PBX1	ENSG00000185630.18	-1.29998638069295	2.50804505666616e-07	9.91380641868038e-06	5.00376
protein_coding	RXRG	ENSG00000143171.12	-0.0504914325954659	0.300458953177257	0.602354493873977	0.220148
protein_coding	MGST3	ENSG00000143198.12	0.0269398736322536	0.892777211174898	0.96446425586453	0.0157139
protein_coding	ALDH9A1	ENSG00000143149.12	0.280341245060818	0.0460053817044106	0.212870143120599	0.671885
protein_coding	TMCO1	ENSG00000143183.16	0.174941847166617	0.147191763610373	0.417079643133644	0.379781
protein_coding	UCK2	ENSG00000143179.15	0.048079447442201	0.72380420752368	0.889080243910287	0.051059
protein_coding	POGK	ENSG00000143157.11	-0.0514292941675272	0.730537170050421	0.891996240009857	0.049637
protein_coding	TADA1	ENSG00000152382.5	-0.441495964985797	0.0370983035637961	0.186116536037015	0.730215
protein_coding	POU2F1	ENSG00000143190.22	-0.112870442668222	0.396279540863474	0.683592410861297	0.165203
protein_coding	CREG1	ENSG00000143162.8	-0.239440803841057	0.121926080070427	0.374089406844378	0.427025
protein_coding	MPZL1	ENSG00000197965.11	-0.129467153586929	0.247777807271941	0.543942106396464	0.264447
protein_coding	MPC2	ENSG00000143158.10	-0.133701677265345	0.359360826613292	0.654647750483091	0.183992
protein_coding	DCAF6	ENSG00000143164.15	-0.0591918284038314	0.657275957299387	0.851956183341815	0.0695827
protein_coding	GPR161	ENSG00000143147.14	0.0586014708339146	0.67227979797275	0.859184481910811	0.0659136
protein_coding	TIPRL	ENSG00000143155.12	-0.0484411360119487	0.705714552576676	0.878348993021041	0.0563329
protein_coding	SFT2D2	ENSG00000213064.9	-0.121392839772198	0.246174047068524	0.541887624152428	0.266091
protein_coding	TBX19	ENSG00000143178.12	0.0626360983580057	0.569289356146615	0.800553822265153	0.0966095
protein_coding	XCL1	ENSG00000143184.4	-0.0414894230693432	0.748549174652461	0.901626424867596	0.0449734
protein_coding	ATP1B1	ENSG00000143153.12	-0.368274670762901	0.00530929381585938	0.0492921782028897	1.30722
protein_coding	NME7	ENSG00000143156.13	-0.19424563563128	0.217749959766155	0.510417031385105	0.292075
protein_coding	BLZF1	ENSG00000117475.13	0.412157310793866	0.0239774629990207	0.141043899994239	0.850646
protein_coding	SLC19A2	ENSG00000117479.13	0.0497544080737719	0.645212289225428	0.845740903458495	0.0727627
protein_coding	C1orf112	ENSG00000000460.16	-0.0446527304552489	0.774961287293361	0.914218671434859	0.0389499
protein_coding	METTL18	ENSG00000171806.11	0.041204647015297	0.800569024287106	0.925513322875267	0.0336173
protein_coding	SCYL3	ENSG00000000457.13	-1.0565417662819	0.00170551902922338	0.0208141666590103	1.68164
protein_coding	KIFAP3	ENSG00000075945.12	-0.28856519080986	0.108363661660907	0.350454502585717	0.455368
protein_coding	GORAB	ENSG00000120370.12	-0.069792644274499	0.656146427442381	0.851889448060476	0.0696168
protein_coding	PRRX1	ENSG00000116132.11	-0.0487889009125714	0.569241112923664	0.800553822265153	0.0966095
protein_coding	FMO4	ENSG00000076258.9	-0.0983059078683097	0.334134286563538	0.633332441233689	0.198368
protein_coding	PRRC2C	ENSG00000117523.16	0.0260680536134602	0.842119633311634	0.944143497856082	0.024962
protein_coding	VAMP4	ENSG00000117533.14	-0.0825580384252018	0.609373630238591	0.826797977753953	0.0826006
protein_coding	METTL13	ENSG00000010165.19	-0.0406216331321891	0.776457544050066	0.914252444275792	0.0389339
protein_coding	DNM3	ENSG00000197959.13	0.0733076731893595	0.588187563410484	0.812587605241358	0.0901298
protein_coding	PIGC	ENSG00000135845.9	-0.180214749887468	0.223863161236796	0.517791810557627	0.285845
protein_coding	SUCO	ENSG00000094975.13	0.457394067746061	0.00686219270659552	0.059709988485961	1.22395
protein_coding	PRDX6	ENSG00000117592.8	0.183571851181374	0.111886320040274	0.356291988721406	0.448194
protein_coding	KLHL20	ENSG00000076321.10	0.16594301981464	0.293784306876103	0.596200168429468	0.224608
protein_coding	CENPL	ENSG00000120334.15	-0.837066879108521	0.000132809898555035	0.00260183134596121	2.58472
protein_coding	DARS2	ENSG00000117593.10	-0.33122090969631	0.0727240488447789	0.277254577820966	0.557121
protein_coding	ZBTB37	ENSG00000185278.15	-0.132810079064895	0.360999610189347	0.65531627668408	0.183549
protein_coding	RC3H1	ENSG00000135870.11	-0.0487532066001722	0.790337597954995	0.920194961560252	0.0361201
protein_coding	RABGAP1L	ENSG00000152061.23	-0.156869358295774	0.337982420235496	0.637323658587469	0.19564
protein_coding	CACYBP	ENSG00000116161.17	-0.267967789543152	0.0334336312189243	0.17445659305707	0.758313
protein_coding	MRPS14	ENSG00000120333.4	0.142030910449106	0.28349399378916	0.584793644823698	0.232997
protein_coding	KIAA0040	ENSG00000235750.9	1.26729455010647	4.57911607770428e-10	2.7639709658215e-08	7.55847
protein_coding	COP1	ENSG00000143207.20	0.073021221279293	0.637557342354614	0.841535499167832	0.0749276
protein_coding	RASAL2	ENSG00000075391.16	-0.143288584086115	0.231286638629246	0.525919049318156	0.279081
protein_coding	RALGPS2	ENSG00000116191.17	0.0500243850737165	0.72902546984897	0.891352768459641	0.0499504
protein_coding	FAM20B	ENSG00000116199.11	-0.261748505068732	0.0874733026893431	0.308866010344287	0.51023
protein_coding	TOR3A	ENSG00000186283.13	-0.0933507892675917	0.549709798599726	0.789000782051877	0.102923
protein_coding	ABL2	ENSG00000143322.19	0.457253158305186	0.00518895842007144	0.0485558958302774	1.31376
protein_coding	SOAT1	ENSG00000057252.12	-0.240472841587751	0.0883255676162563	0.311344846873576	0.506758
protein_coding	TOR1AIP2	ENSG00000169905.12	-0.088407604587216	0.497730191255896	0.757601016188486	0.120559
protein_coding	TOR1AIP1	ENSG00000143337.18	0.161939045985688	0.264445842320997	0.563314639772805	0.249249
protein_coding	CEP350	ENSG00000135837.15	-0.0792047695508169	0.578786119114581	0.805652588956155	0.0938522
protein_coding	QSOX1	ENSG00000116260.16	0.176137943067218	0.169986477874073	0.449717434059739	0.34706
protein_coding	ACBD6	ENSG00000230124.7	-0.119107463923075	0.414283357371287	0.698336135832854	0.155935
protein_coding	XPR1	ENSG00000143324.13	0.0524674706891628	0.700133279852884	0.875026870274347	0.0579786
protein_coding	STX6	ENSG00000135823.13	0.261005437134356	0.0333892424667887	0.17445659305707	0.758313
protein_coding	MR1	ENSG00000153029.14	0.227230141726924	0.185935017508913	0.469479787944117	0.328383
protein_coding	IER5	ENSG00000162783.10	0.646331762121824	1.42079128023764e-06	4.78356863195589e-05	4.32025
protein_coding	GLUL	ENSG00000135821.18	-0.426417522676638	0.0131991441231787	0.0942293720035137	1.02581
protein_coding	RNASEL	ENSG00000135828.11	-0.0107355313805716	0.941979110485143	0.979581354017502	0.00895949
protein_coding	NPL	ENSG00000135838.13	-0.201252519597738	0.139132245231581	0.403879435216413	0.393748
protein_coding	DHX9	ENSG00000135829.16	-0.171506145370177	0.167006114009578	0.445526961522665	0.351126
protein_coding	LAMC1	ENSG00000135862.5	0.0326208588331827	0.775789590513864	0.914218671434859	0.0389499
protein_coding	LAMC2	ENSG00000058085.14	0.842341097384626	3.08280962168863e-13	2.54997832905109e-11	10.5935
protein_coding	NMNAT2	ENSG00000157064.10	-0.344763106300892	0.0805966601911141	0.293977390975398	0.531686
protein_coding	SMG7	ENSG00000116698.21	0.329204227272096	0.0463109654908151	0.213700206007989	0.670195
protein_coding	NCF2	ENSG00000116701.14	1.24969600774061	4.62158819838963e-08	2.0922054681899e-06	5.6794
protein_coding	ARPC5	ENSG00000162704.15	-0.0219338692445306	0.875276328679092	0.956754232519	0.0191996
protein_coding	RGL1	ENSG00000143344.15	-0.130189258521093	0.371896312840794	0.664680284536727	0.177387
protein_coding	TSEN15	ENSG00000198860.12	-0.113124416183012	0.356634463771842	0.653068646005113	0.185041
protein_coding	C1orf21	ENSG00000116667.13	-0.672064595746264	0.000521141891850335	0.0080452780539107	2.09446
protein_coding	EDEM3	ENSG00000116406.18	0.10437210053937	0.480543574846686	0.745373758877832	0.127626
protein_coding	FAM129A	ENSG00000135842.16	0.411007703334481	0.0020708466467428	0.0246004832148524	1.60906
protein_coding	RNF2	ENSG00000121481.10	-0.131541269544293	0.418564358603431	0.701276175816937	0.154111
protein_coding	TRMT1L	ENSG00000121486.11	0.0689312752727988	0.612088316278104	0.82814857008548	0.0818917
protein_coding	SWT1	ENSG00000116668.12	-0.111408264379001	0.479015476714473	0.744123277066304	0.128355
protein_coding	IVNS1ABP	ENSG00000116679.15	-0.132467632323367	0.349936574734804	0.648096631053365	0.18836
protein_coding	HMCN1	ENSG00000143341.11	-0.176427102246616	0.257176651082006	0.555894794757417	0.255007
protein_coding	TPR	ENSG00000047410.13	-0.350174360697451	0.0390176314196424	0.192467954751542	0.715642
protein_coding	ODR4	ENSG00000157181.15	0.0755854821661708	0.599490369412989	0.820088681955512	0.0861392
protein_coding	PTGS2	ENSG00000073756.11	3.05175884947732	2.91138885796296e-49	2.60084071311357e-46	45.5849
protein_coding	PLA2G4A	ENSG00000116711.9	0.268989319165845	0.114610961157906	0.360513351999047	0.443079
protein_coding	RGS2	ENSG00000116741.7	-1.25720859944986	5.98883241490933e-06	0.000177545031769436	3.75069
protein_coding	UCHL5	ENSG00000116750.13	-0.310120113513884	0.0266926068299378	0.151861518171085	0.818552
protein_coding	TROVE2	ENSG00000116747.12	-0.329642530082899	0.014170539926266	0.0988470770494346	1.00504
protein_coding	GLRX2	ENSG00000023572.9	-0.057164794917287	0.686679764410471	0.867412221257571	0.0617745
protein_coding	CDC73	ENSG00000134371.12	-0.267857822230572	0.0498109469363149	0.22420782295822	0.649349
protein_coding	CFH	ENSG00000000971.15	0.255086826715913	0.110168142182583	0.353094887839564	0.452109
protein_coding	ASPM	ENSG00000066279.17	-0.343151613427525	0.0730038213077192	0.277912274296431	0.556092
protein_coding	ZBTB41	ENSG00000177888.7	-0.322676237689365	0.0624426215615775	0.253841090723313	0.595438
protein_coding	DENND1B	ENSG00000213047.12	-0.169948980766764	0.312795585180682	0.613089191612714	0.212476
protein_coding	C1orf53	ENSG00000203724.10	-0.38649648992245	0.0620309974191905	0.25334208028563	0.596293
protein_coding	LHX9	ENSG00000143355.15	-1.8918696759259	0.00340932410641721	0.0359158357122568	1.44471
protein_coding	NEK7	ENSG00000151414.14	-0.573952361349045	0.00298894239514149	0.0328562986832616	1.48338
protein_coding	ZNF281	ENSG00000162702.7	-0.00255042977354692	0.984740095743816	0.994183592974317	0.00253341
protein_coding	KIF14	ENSG00000118193.11	-0.261830951997423	0.0800956949642539	0.292606955431026	0.533715
protein_coding	DDX59	ENSG00000118197.13	-0.0286683620704486	0.849080668415322	0.947028021423104	0.0236372
protein_coding	CAMSAP2	ENSG00000118200.14	0.00647330174720186	0.953619408306802	0.984066671462962	0.00697548
protein_coding	INAVA	ENSG00000163362.10	1.28684421110057	5.78331353115435e-07	2.11738801413848e-05	4.6742
protein_coding	KIF21B	ENSG00000116852.14	1.80793426503623	0.00153802423855815	0.0191360490219862	1.71815
protein_coding	TMEM9	ENSG00000116857.16	-0.0550991364542219	0.562179909879141	0.796180076462222	0.0989887
protein_coding	PKP1	ENSG00000081277.12	0.200452456923218	0.0927616805806595	0.32033078541171	0.494401
protein_coding	TNNT2	ENSG00000118194.18	-0.0426542640725403	0.513241235319129	0.768482107725137	0.114366
protein_coding	LAD1	ENSG00000159166.13	-0.121009675213439	0.274297934506667	0.574733247753436	0.240534
protein_coding	PHLDA3	ENSG00000174307.6	0.437609951976582	0.00414316427045033	0.0413083342440732	1.38396
protein_coding	CSRP1	ENSG00000159176.13	-0.184278089774432	0.175859193348958	0.45677712558171	0.340296
protein_coding	NAV1	ENSG00000134369.15	-0.0173017183878854	0.907095955085723	0.969411715356939	0.0134917
protein_coding	IPO9	ENSG00000198700.9	-0.12323038735501	0.278141834283154	0.578922115469752	0.23738
protein_coding	SHISA4	ENSG00000198892.6	-0.0510264697155716	0.36187752191449	0.656267261287612	0.182919
protein_coding	TIMM17A	ENSG00000134375.10	0.10354745594943	0.339264320650749	0.637372697893683	0.195607
protein_coding	RNPEP	ENSG00000176393.10	0.0583755040629182	0.629976674074284	0.837443278751055	0.0770446
protein_coding	ELF3	ENSG00000163435.15	0.872775035173167	8.53476388087271e-06	0.000242814938436718	3.61472
protein_coding	GPR37L1	ENSG00000170075.8	4.32719004406253	0.000175379259591618	0.00325947583707029	2.48685
protein_coding	ARL8A	ENSG00000143862.7	0.824509252653303	0.000128955921971341	0.00254493277528124	2.59432
protein_coding	LGR6	ENSG00000133067.17	-0.29699665443316	0.113509965299001	0.35875764597671	0.445199
protein_coding	UBE2T	ENSG00000077152.10	0.0318020311587729	0.824635444372311	0.936132554413621	0.0286627
protein_coding	PPP1R12B	ENSG00000077157.21	-0.281477879784178	0.1255021005273	0.380051558658942	0.420157
protein_coding	KDM5B	ENSG00000117139.17	-0.266890500420706	0.0379911525379645	0.189370240711941	0.722688
protein_coding	RABIF	ENSG00000183155.4	0.0390862787074637	0.758086331149965	0.905379397273576	0.0431694
protein_coding	KLHL12	ENSG00000117153.15	-0.348303487562235	0.0161716188830378	0.107543271976529	0.968417
protein_coding	ADIPOR1	ENSG00000159346.12	-0.100133940069666	0.431126297848122	0.710966599491311	0.148151
protein_coding	CYB5R1	ENSG00000159348.12	-0.0273785131704632	0.860132449679548	0.951901070445765	0.0214082
protein_coding	TMEM183A	ENSG00000163444.11	-0.410237635681177	0.0325504624123733	0.171722911939292	0.765172
protein_coding	BTG2	ENSG00000159388.5	-0.245095916965593	0.148814675921815	0.419549054776418	0.377217
protein_coding	PRELP	ENSG00000188783.5	-0.0443610020271144	0.312611167468024	0.613089191612714	0.212476
protein_coding	ATP2B4	ENSG00000058668.14	-0.550396107372281	0.00426823832484982	0.0420671316229754	1.37606
protein_coding	SNRPE	ENSG00000182004.12	-0.105854739081949	0.428375454145131	0.709334421472267	0.149149
protein_coding	SOX13	ENSG00000143842.14	-0.101492369709309	0.521491448097918	0.773520633663061	0.111528
protein_coding	ETNK2	ENSG00000143845.14	0.10685022825365	0.496115341302441	0.75660811870159	0.121129
protein_coding	PLEKHA6	ENSG00000143850.14	-0.34679133380363	0.0693570597980444	0.269699536069006	0.56912
protein_coding	PPP1R15B	ENSG00000158615.8	0.0523934374249273	0.675829362118572	0.860847286348751	0.0650739
protein_coding	PIK3C2B	ENSG00000133056.13	-0.844610718031307	0.00591964677142071	0.0536865494487323	1.27013
protein_coding	MDM4	ENSG00000198625.12	-0.103542632456595	0.455736531263717	0.728334714628118	0.137669
protein_coding	NFASC	ENSG00000163531.15	0.349978917925633	0.0770837657141176	0.286139160393565	0.543423
protein_coding	TMEM81	ENSG00000174529.7	0.134513661696811	0.363312486932951	0.657712418927526	0.181964
protein_coding	RBBP5	ENSG00000117222.13	-0.190159227499124	0.160463162277789	0.435747825808801	0.360765
protein_coding	DSTYK	ENSG00000133059.16	-0.407237989034646	0.0429305247514156	0.204358448195016	0.689607
protein_coding	TMCC2	ENSG00000133069.16	-0.0131007026548568	0.935922754271184	0.977654499608308	0.0098146
protein_coding	NUAK2	ENSG00000163545.8	0.900688160841525	0.000109258357419114	0.00220823829474528	2.65595
protein_coding	CDK18	ENSG00000117266.15	-0.0612991180321295	0.513716274339469	0.768784007429115	0.114196
protein_coding	ELK4	ENSG00000158711.13	-0.319208559532881	0.0557490422698709	0.23920498444325	0.62123
protein_coding	SLC45A3	ENSG00000158715.5	0.241997650728944	0.176892633731104	0.458750008127887	0.338424
protein_coding	NUCKS1	ENSG00000069275.12	-0.26030102715361	0.0145389861647566	0.100527561717099	0.997715
protein_coding	RAB29	ENSG00000117280.12	-0.107473344696189	0.452323735778627	0.72605870381332	0.139028
protein_coding	SLC41A1	ENSG00000133065.10	-0.0758951821902352	0.605960831252544	0.824687704528142	0.0837105
protein_coding	RAB7B	ENSG00000276600.4	-2.03301772404008	0.000170856008680175	0.0031975845199921	2.49518
protein_coding	SRGAP2	ENSG00000266028.7	0.263911141039553	0.105348260048823	0.344476985030315	0.46284
protein_coding	IKBKE	ENSG00000263528.7	2.40923608109824	2.75517780462637e-19	4.55794846691276e-17	16.3412
protein_coding	RASSF5	ENSG00000266094.7	-0.529176333200225	0.0135864740869737	0.0962255564299407	1.01671
protein_coding	EIF2D	ENSG00000143486.15	-0.00276925188300657	0.97294537640375	0.990393053428179	0.00419241
protein_coding	DYRK3	ENSG00000143479.16	-0.182854207080097	0.279623600120245	0.580599911228538	0.236123
protein_coding	MAPKAPK2	ENSG00000162889.10	0.680703653790165	1.32625569409392e-05	0.000354727071873424	3.45011
protein_coding	IL19	ENSG00000142224.15	5.24854555636175	0.000275253773965432	0.0047653754149054	2.3219
protein_coding	IL24	ENSG00000162892.15	0.0238104886729658	0.801077023559298	0.925906704710436	0.0334328
protein_coding	FCMR	ENSG00000162894.11	-0.0441661432088107	0.728838782756843	0.89134249237398	0.0499554
protein_coding	C1orf116	ENSG00000182795.12	0.116231607007684	0.44730503030315	0.723295599877076	0.140684
protein_coding	PFKFB2	ENSG00000123836.14	-0.106808318895975	0.501900369189098	0.760732199244691	0.118768
protein_coding	YOD1	ENSG00000180667.10	-0.181295426400288	0.2774733475748	0.578681919540318	0.23756
protein_coding	CD55	ENSG00000196352.15	1.14470276260409	2.36844522241409e-15	2.47946609221475e-13	12.6056
protein_coding	CD46	ENSG00000117335.19	-0.0945342830027551	0.424128515839362	0.706178194861761	0.151086
protein_coding	PLXNA2	ENSG00000076356.6	-0.202590209539236	0.162105601813669	0.43763994030722	0.358883
protein_coding	LAMB3	ENSG00000196878.14	1.17804738462135	3.00908558214035e-12	2.3307368092879e-10	9.63251
protein_coding	C1orf74	ENSG00000162757.4	0.801633091547137	0.000821589441337841	0.011613184086421	1.93505
protein_coding	IRF6	ENSG00000117595.11	0.684799127391955	3.1320757523874e-07	1.20602916902273e-05	4.91864
protein_coding	UTP25	ENSG00000117597.17	0.358273184411159	0.0301226304262572	0.163895623352046	0.785433
protein_coding	SYT14	ENSG00000143469.18	-0.149100629263156	0.165162908298276	0.442902335640765	0.353692
protein_coding	SERTAD4	ENSG00000082497.11	1.15988445576395	3.76214562966214e-08	1.73239695661418e-06	5.76135
protein_coding	HHAT	ENSG00000054392.12	0.0677491682796945	0.597811798833712	0.819104877115204	0.0866605
protein_coding	RCOR3	ENSG00000117625.13	-0.254306498625525	0.0788907536310277	0.289944075330711	0.537686
protein_coding	TRAF5	ENSG00000082512.14	0.135006348799314	0.353252454808893	0.65030675840626	0.186882
protein_coding	SLC30A1	ENSG00000170385.9	-0.366569041793296	0.0513041378808219	0.228245500532209	0.641598
protein_coding	NEK2	ENSG00000117650.12	-0.361421293232528	0.0144992068138833	0.100370157114332	0.998395
protein_coding	LPGAT1	ENSG00000123684.12	-0.623081993731856	2.48370990926617e-05	0.00061977118778709	3.20777
protein_coding	INTS7	ENSG00000143493.12	-0.190817166852249	0.190074954544761	0.475897681408781	0.322486
protein_coding	DTL	ENSG00000143476.17	-0.335927030074185	0.0381587325985528	0.189697726023872	0.721938
protein_coding	PPP2R5A	ENSG00000066027.11	-0.529870110242642	0.000588513360796525	0.00889269928880066	2.05097
protein_coding	TMEM206	ENSG00000065600.12	0.256104077824244	0.13539590054035	0.398135849734627	0.399969
protein_coding	NENF	ENSG00000117691.9	0.38849427570573	0.00550762560602775	0.0508629794078373	1.2936
protein_coding	ATF3	ENSG00000162772.16	0.130211166240193	0.359838457018605	0.654784807719895	0.183901
protein_coding	NSL1	ENSG00000117697.14	-0.222865268112	0.103361842258172	0.341060991445335	0.467168
protein_coding	TATDN3	ENSG00000203705.10	-0.119513840746072	0.422474681903984	0.704826450826716	0.151918
protein_coding	FLVCR1	ENSG00000162769.12	-0.22971835010888	0.144992506419195	0.413735005540292	0.383278
protein_coding	ANGEL2	ENSG00000174606.13	-0.163619147694298	0.277985776722614	0.578777098832043	0.237489
protein_coding	RPS6KC1	ENSG00000136643.11	-0.0533185226595988	0.723587544823448	0.88905860082837	0.0510696
protein_coding	PROX1	ENSG00000117707.15	-0.00928543895654525	0.924211891692875	0.974233244801157	0.0113371
protein_coding	SMYD2	ENSG00000143499.13	0.132951765984918	0.364550837357525	0.658673424148791	0.18133
protein_coding	PTPN14	ENSG00000152104.11	-0.0496966606024811	0.651266529606323	0.848882899816969	0.0711522
protein_coding	CENPF	ENSG00000117724.12	-0.386072943527432	0.0494893450641344	0.223059947480458	0.651578
protein_coding	KCNK2	ENSG00000082482.13	-0.18962235509805	0.0393381968738935	0.193156837826635	0.71409
protein_coding	KCTD3	ENSG00000136636.12	-0.150560079037209	0.25934155643681	0.55736597534134	0.25386
protein_coding	ESRRG	ENSG00000196482.16	0.00293939651375655	0.948247512747201	0.981497314544352	0.00811088
protein_coding	GPATCH2	ENSG00000092978.10	-0.0463995854756102	0.759522375175839	0.905812218173878	0.0429618
protein_coding	SPATA17	ENSG00000162814.10	-0.0300821302961525	0.749868616769159	0.902644580013181	0.0444832
protein_coding	RRP15	ENSG00000067533.5	-0.251120505769478	0.0973408515372664	0.328732751432745	0.483157
protein_coding	TGFB2	ENSG00000092969.11	0.00557329153369174	0.973815005089679	0.990591961279554	0.0041052
protein_coding	LYPLAL1	ENSG00000143353.11	0.0569630337969581	0.731963623430951	0.893320819047115	0.0489925
protein_coding	EPRS	ENSG00000136628.17	-0.294186313732167	0.0217347945457626	0.132505116884995	0.877767
protein_coding	BPNT1	ENSG00000162813.17	-0.016965346226588	0.881611015805432	0.960022649826674	0.0177185
protein_coding	IARS2	ENSG00000067704.9	-0.090755378177282	0.424951478892608	0.706492420161933	0.150892
protein_coding	RAB3GAP2	ENSG00000118873.15	0.0687211595886228	0.557645373628952	0.79381630763082	0.10028
protein_coding	MARK1	ENSG00000116141.15	0.68545386557952	0.00370492895051714	0.0380721226510196	1.41939
protein_coding	C1orf115	ENSG00000162817.6	0.150707277187621	0.199553942009607	0.487782346393421	0.311774
protein_coding	MARC2	ENSG00000117791.15	0.124476189266188	0.438377551284052	0.716179622952606	0.144978
protein_coding	MARC1	ENSG00000186205.12	-0.722422450925067	0.0129301007064726	0.0927533990721266	1.03267
protein_coding	DUSP10	ENSG00000143507.17	-0.464152697376227	0.0186192567239185	0.118526384845847	0.926185
protein_coding	TAF1A	ENSG00000143498.17	-0.0348389317606079	0.812442063292009	0.929994255994379	0.0315197
protein_coding	MIA3	ENSG00000154305.16	-0.128122956125799	0.399913170862876	0.687095903388159	0.162983
protein_coding	AIDA	ENSG00000186063.12	-0.269277368752485	0.142730982356608	0.410120678144335	0.387088
protein_coding	BROX	ENSG00000162819.11	-0.0924360034324386	0.398495221298781	0.685913418805866	0.163731
protein_coding	DISP1	ENSG00000154309.8	-0.063928609131646	0.513995218101302	0.768784007429115	0.114196
protein_coding	TLR5	ENSG00000187554.12	-2.21184613162955	0.000262520660488523	0.00455669738084718	2.34135
protein_coding	SUSD4	ENSG00000143502.14	-0.293658277142152	0.108624579703288	0.350674013557117	0.455096
protein_coding	CAPN2	ENSG00000162909.17	0.0795288295991115	0.438243262748372	0.716066299332787	0.145047
protein_coding	TP53BP2	ENSG00000143514.16	-0.015536798475637	0.914525973002842	0.971216031196657	0.0126842
protein_coding	FBXO28	ENSG00000143756.11	-0.329979632639501	0.0496842713691543	0.223787978603922	0.650163
protein_coding	DEGS1	ENSG00000143753.12	-0.378278348650001	0.0543010496062503	0.235938412686042	0.627201
protein_coding	NVL	ENSG00000143748.17	0.0374770209948527	0.799725435407077	0.92508447430437	0.0338186
protein_coding	CNIH4	ENSG00000143771.11	0.185643189485868	0.0901424812554382	0.314969817163722	0.501731
protein_coding	WDR26	ENSG00000162923.15	-0.0255510366984543	0.837068543000784	0.941869046621085	0.0260095
protein_coding	CNIH3	ENSG00000143786.7	0.0565059688924518	0.376274380170286	0.667582732632638	0.175495
protein_coding	DNAH14	ENSG00000185842.15	-0.302390450059446	0.066933355899287	0.263951432916552	0.578476
protein_coding	LBR	ENSG00000143815.14	-0.129050639138502	0.256205936620265	0.554697692844023	0.255944
protein_coding	ENAH	ENSG00000154380.17	-0.21005798287914	0.0270988287280453	0.153126425166275	0.81495
protein_coding	SRP9	ENSG00000143742.12	-0.166898272499748	0.214087350037813	0.507316271588896	0.294721
protein_coding	EPHX1	ENSG00000143819.12	-0.662953493854608	0.0177473897056049	0.115108916774011	0.938891
protein_coding	TMEM63A	ENSG00000196187.11	-0.0361786304320828	0.819027955417934	0.932611709942243	0.0302991
protein_coding	PYCR2	ENSG00000143811.18	-0.197775222348667	0.189142197398792	0.474359993476289	0.323892
protein_coding	SDE2	ENSG00000143751.9	-0.150090239392388	0.308523026857787	0.609689435421994	0.214891
protein_coding	H3F3A	ENSG00000163041.9	-0.0286299962518154	0.826736477975766	0.936871486516002	0.02832
protein_coding	ACBD3	ENSG00000182827.8	0.271333559465434	0.00782190493318403	0.0649402268306481	1.18749
protein_coding	LIN9	ENSG00000183814.15	-0.174502789709014	0.295339558610244	0.598088270421229	0.223235
protein_coding	PARP1	ENSG00000143799.12	0.0273029826097181	0.745069527240895	0.899615396019823	0.0459431
protein_coding	ITPKB	ENSG00000143772.9	-0.0564323447172957	0.511385357213666	0.7676222456215	0.114852
protein_coding	PSEN2	ENSG00000143801.16	0.0310567298119847	0.845137863047601	0.946050821914927	0.0240855
protein_coding	COQ8A	ENSG00000163050.16	0.00642146776236403	0.974204013234272	0.990591961279554	0.0041052
protein_coding	CDC42BPA	ENSG00000143776.18	-0.371561964691935	0.0490008216637796	0.221828044018462	0.653984
protein_coding	ZNF678	ENSG00000181450.17	0.0399042972737217	0.76660110957886	0.909608167457664	0.0411456
protein_coding	SNAP47	ENSG00000143740.14	0.00965608492460825	0.942781381489881	0.979581354017502	0.00895949
protein_coding	JMJD4	ENSG00000081692.12	0.127416903502103	0.406964943643804	0.692222676418758	0.159754
protein_coding	WNT9A	ENSG00000143816.7	-1.09038457165761	2.46449313383777e-05	0.000616123283459442	3.21033
protein_coding	ARF1	ENSG00000143761.15	0.147554955345292	0.0267704924982385	0.152157661694149	0.817706
protein_coding	C1orf35	ENSG00000143793.12	-0.150524717155028	0.348841039667367	0.646806410895629	0.189226
protein_coding	MRPL55	ENSG00000162910.18	0.186418841929841	0.20319513952206	0.492906384792832	0.307236
protein_coding	GUK1	ENSG00000143774.16	0.258128869257044	0.0256122973249927	0.147805677930621	0.830309
protein_coding	GJC2	ENSG00000198835.3	0.175251630554788	0.177624218283591	0.459348178638283	0.337858
protein_coding	IBA57	ENSG00000181873.12	-0.0139698545136343	0.927110087892569	0.975071049282345	0.0109637
protein_coding	TRIM11	ENSG00000154370.15	0.701952288382658	3.29922454034115e-05	0.000783858312776088	3.10576
protein_coding	HIST3H2A	ENSG00000181218.5	-0.0881331401486514	0.572233426442051	0.802504229651856	0.0955527
protein_coding	RNF187	ENSG00000168159.11	-0.00561881491259651	0.967559715109491	0.988905888639553	0.00484504
protein_coding	RAB4A	ENSG00000168118.11	-0.572762775013379	0.00903934534157259	0.0719710205449036	1.14284
protein_coding	CCSAP	ENSG00000154429.10	0.0245088178416338	0.882837877209489	0.96038541602591	0.0175544
protein_coding	ACTA1	ENSG00000143632.14	-0.0245343619861082	0.645287686340272	0.845740903458495	0.0727627
protein_coding	NUP133	ENSG00000069248.11	-0.330164660550987	0.00901810381579643	0.0718445845015887	1.14361
protein_coding	ABCB10	ENSG00000135776.4	-0.503710715809032	0.026802246722773	0.152157661694149	0.817706
protein_coding	TAF5L	ENSG00000135801.9	-0.0378624059552714	0.803978380691349	0.92691513257388	0.03296
protein_coding	URB2	ENSG00000135763.9	-0.170734743799206	0.306084812384776	0.607620558316034	0.216368
protein_coding	GALNT2	ENSG00000143641.9	-0.101644493945324	0.45030021751638	0.724773211264908	0.139798
protein_coding	PGBD5	ENSG00000177614.10	0.0433588363617265	0.746979865479754	0.900866726435848	0.0453395
protein_coding	COG2	ENSG00000135775.13	-0.0205446415811727	0.893923780084716	0.964628928754504	0.0156397
protein_coding	C1orf198	ENSG00000119280.16	-0.186672437658172	0.233779221708538	0.528706768709662	0.276785
protein_coding	TTC13	ENSG00000143643.12	-0.146219226571308	0.377049684373686	0.668315578122671	0.175018
protein_coding	ARV1	ENSG00000173409.13	-1.06031471627524	8.98935933824678e-07	3.1951569000665e-05	4.49551
protein_coding	FAM89A	ENSG00000182118.7	-0.0311364850099974	0.851950161286554	0.948182612569683	0.023108
protein_coding	C1orf131	ENSG00000143633.12	-0.0241834695804955	0.858786607342392	0.951288793782595	0.0216876
protein_coding	GNPAT	ENSG00000116906.12	-0.157674639373524	0.32291312547773	0.622520777893463	0.205846
protein_coding	EXOC8	ENSG00000116903.7	0.141169634979037	0.386153129764016	0.675797148831568	0.170184
protein_coding	SPRTN	ENSG00000010072.15	0.0926688099393984	0.515730966221141	0.770176635168092	0.11341
protein_coding	EGLN1	ENSG00000135766.8	-0.409491423710366	0.0255031543807837	0.14730270202694	0.831789
protein_coding	TSNAX	ENSG00000116918.13	-0.0539771555016008	0.629319956401258	0.837276672582822	0.077131
protein_coding	SIPA1L2	ENSG00000116991.10	-1.29928787005454	3.39658278114406e-05	0.000804137972921033	3.09467
protein_coding	NTPCR	ENSG00000135778.11	-0.185133836981313	0.154883242022024	0.427423809036263	0.369141
protein_coding	PCNX2	ENSG00000135749.18	0.315654253415262	0.0767893401999362	0.285762865980874	0.543994
protein_coding	MAP3K21	ENSG00000143674.10	-0.54268422375978	0.0246440024386714	0.143765621540356	0.842345
protein_coding	KCNK1	ENSG00000135750.14	0.0390633487673863	0.750702266588989	0.903080202198802	0.0442737
protein_coding	COA6	ENSG00000168275.14	-0.271891671088235	0.0900566055256729	0.314751829432451	0.502032
protein_coding	TARBP1	ENSG00000059588.9	-0.0548219259622473	0.730267368190935	0.891996240009857	0.049637
protein_coding	IRF2BP2	ENSG00000168264.10	0.342443366060858	5.79267512967528e-05	0.00126214384939266	2.89889
protein_coding	TOMM20	ENSG00000173726.10	-0.12579535987452	0.318423133776261	0.618123559367257	0.208925
protein_coding	RBM34	ENSG00000188739.14	0.0413963344643445	0.690164973019735	0.868957774405998	0.0610013
protein_coding	ARID4B	ENSG00000054267.21	-0.09513879077223	0.540187065962712	0.784406879486383	0.105459
protein_coding	GGPS1	ENSG00000152904.11	0.0535756542322423	0.712331350671156	0.882183667431771	0.054441
protein_coding	TBCE	ENSG00000285053.1	-0.0228562201312145	0.846867913333395	0.947028021423104	0.0236372
protein_coding	B3GALNT2	ENSG00000162885.12	-0.220551718425477	0.199422753619034	0.487728581583328	0.311822
protein_coding	GNG4	ENSG00000168243.10	0.208541681458453	0.0808974663215969	0.294332350993592	0.531162
protein_coding	LYST	ENSG00000143669.13	-0.143374243257945	0.379160586315686	0.669701143443191	0.174119
protein_coding	NID1	ENSG00000116962.14	-0.293904391597923	0.00960363574555425	0.075212576850045	1.12371
protein_coding	GPR137B	ENSG00000077585.13	-0.211051617066987	0.225430296437045	0.51881445690513	0.284988
protein_coding	ERO1B	ENSG00000086619.13	0.313494467379568	0.0916853730927841	0.31803882978082	0.49752
protein_coding	EDARADD	ENSG00000186197.14	0.107367427485612	0.445129350464223	0.721510987447794	0.141757
protein_coding	LGALS8	ENSG00000116977.18	0.163029954545843	0.214094902512464	0.507316271588896	0.294721
protein_coding	HEATR1	ENSG00000119285.10	-0.366175775221521	0.0104957903783935	0.0798693100643075	1.09762
protein_coding	ACTN2	ENSG00000077522.12	-0.0243964342272959	0.714920193976384	0.883675915439862	0.053707
protein_coding	MTR	ENSG00000116984.12	-0.453523725264057	0.00801046959512439	0.0660754760358428	1.17996
protein_coding	RYR2	ENSG00000198626.15	-0.0134510779207353	0.89469398421026	0.9649790235365	0.0154821
protein_coding	CHRM3	ENSG00000133019.11	-0.524142735760056	0.0179767725665246	0.115755886083718	0.936457
protein_coding	RGS7	ENSG00000182901.16	-0.0127351259342157	0.874143464112252	0.956388731573016	0.0193655
protein_coding	FH	ENSG00000091483.6	0.12601500791275	0.307683913934212	0.60873533836091	0.215571
protein_coding	KMO	ENSG00000117009.11	2.58069270319152	6.03595551682286e-06	0.00017854702853295	3.74825
protein_coding	OPN3	ENSG00000054277.13	0.0417332954061615	0.812801128763369	0.929994255994379	0.0315197
protein_coding	CHML	ENSG00000203668.2	-0.546304421572551	0.000590634505002432	0.00889269928880066	2.05097
protein_coding	EXO1	ENSG00000174371.16	-0.368727893114663	0.0201652060444623	0.125098963423979	0.902746
protein_coding	CEP170	ENSG00000143702.15	-0.0554775880442114	0.712710959417512	0.882313767572482	0.0543769
protein_coding	SDCCAG8	ENSG00000054282.15	0.268394028954983	0.0317972618813107	0.16928220469192	0.771389
protein_coding	AKT3	ENSG00000117020.16	0.012643250472134	0.92865412614638	0.975400119113844	0.0108172
protein_coding	ZBTB18	ENSG00000179456.10	0.072567585992026	0.643683766850459	0.844630089678432	0.0733335
protein_coding	ADSS	ENSG00000035687.9	-0.106014337146086	0.392828794605427	0.68092733881751	0.166899
protein_coding	DESI2	ENSG00000121644.18	-0.204946626249962	0.0631965116799078	0.255454979339597	0.592686
protein_coding	COX20	ENSG00000203667.9	-0.186983723819169	0.163089886989277	0.439100760630162	0.357436
protein_coding	HNRNPU	ENSG00000153187.19	0.118022404208551	0.124338794991223	0.37791031081035	0.422611
protein_coding	EFCAB2	ENSG00000203666.12	-0.0239873902354406	0.865247617436725	0.953517331360601	0.0206714
protein_coding	SMYD3	ENSG00000185420.18	-0.0431819939148635	0.783332705995356	0.916424231061005	0.0379034
protein_coding	TFB2M	ENSG00000162851.7	0.0188190270186354	0.900093018947325	0.967124843300283	0.0145175
protein_coding	CNST	ENSG00000162852.13	-0.283009732856694	0.123045413671813	0.376096839234099	0.4247
protein_coding	SCCPDH	ENSG00000143653.9	0.113398835366681	0.486661198173551	0.750173709366798	0.124838
protein_coding	AHCTF1	ENSG00000153207.15	-0.147443461296	0.269092363800124	0.568840942754398	0.245009
protein_coding	ZNF695	ENSG00000197472.14	-0.0236838349493979	0.796822643312662	0.923866866303217	0.0343906
protein_coding	ZNF670	ENSG00000277462.1	0.408320568334281	0.0541908613331882	0.235536017471528	0.627943
protein_coding	ZNF669	ENSG00000188295.14	0.0498663708449788	0.686823347847674	0.867433715646111	0.0617637
protein_coding	ZNF124	ENSG00000196418.12	-0.0209537278773896	0.786072470589659	0.917940837115593	0.0371853
protein_coding	ZNF496	ENSG00000162714.12	0.0320819956060968	0.827359013124066	0.937076929295893	0.0282248
protein_coding	TRIM58	ENSG00000162722.8	-1.22132560728579	0.00391717387983638	0.0395853167343948	1.40247
protein_coding	SH3BP5L	ENSG00000175137.10	0.115817190120747	0.463822380217012	0.733186256329829	0.134786
protein_coding	ZNF672	ENSG00000171161.12	0.0417792643383956	0.639872922274881	0.842468808913695	0.0744462
protein_coding	PGBD2	ENSG00000185220.11	-0.100492708043647	0.331513635892616	0.630930949963602	0.200018
protein_coding	FAM110C	ENSG00000184731.5	-1.16898644581799	1.40330369166213e-05	0.000373100584687947	3.42817
protein_coding	ACP1	ENSG00000143727.15	-0.0327232759440038	0.797654936863994	0.92415927343749	0.0342532
protein_coding	TMEM18	ENSG00000151353.14	0.144490775010597	0.253820568995317	0.551694342990633	0.258301
protein_coding	PXDN	ENSG00000130508.10	0.452795458964305	0.000929016850161087	0.0127028834613863	1.8961
protein_coding	EIPR1	ENSG00000032389.12	0.099012371630736	0.524989769513207	0.775704367788838	0.110304
protein_coding	TRAPPC12	ENSG00000171853.15	0.200371165737865	0.185255576392815	0.468869637854719	0.328948
protein_coding	ADI1	ENSG00000182551.13	-0.141799230160569	0.172512254679132	0.452734863435247	0.344156
protein_coding	RNASEH1	ENSG00000171865.9	0.0420682641581621	0.722635850691976	0.888541053337537	0.0513225
protein_coding	RPS7	ENSG00000171863.14	0.0714498444754526	0.636773191400754	0.841080410524407	0.0751625
protein_coding	CMPK2	ENSG00000134326.11	3.68882515881843	4.55010181310214e-11	3.04856821477843e-09	8.5159
protein_coding	RSAD2	ENSG00000134321.11	2.90685380333529	9.76826247316705e-20	1.63618396425548e-17	16.7862
protein_coding	RNF144A	ENSG00000151692.14	-0.0264838668089279	0.586702157765911	0.811609607797375	0.0906528
protein_coding	ID2	ENSG00000115738.9	0.0368027614511089	0.782661217071542	0.916424231061005	0.0379034
protein_coding	KIDINS220	ENSG00000134313.15	-0.0148492413933922	0.930555419361551	0.976234449185375	0.0104459
protein_coding	MBOAT2	ENSG00000143797.11	0.0494297503666055	0.701689823649934	0.875886691840626	0.0575521
protein_coding	ASAP2	ENSG00000151693.10	0.150353413604669	0.282206516427055	0.583345672636477	0.234074
protein_coding	ITGB1BP1	ENSG00000119185.12	-0.145097852029335	0.310289017803087	0.610912847276134	0.214021
protein_coding	CPSF3	ENSG00000119203.13	-0.0472053401860603	0.715279613592726	0.883877556046908	0.0536079
protein_coding	IAH1	ENSG00000134330.18	-0.00501940731338719	0.983731042522062	0.993892480569677	0.0026606
protein_coding	ADAM17	ENSG00000151694.13	0.67812417019355	9.79881954344982e-10	5.70887747314033e-08	7.24345
protein_coding	YWHAQ	ENSG00000134308.13	0.000935471573413811	0.990694078067042	0.996120705792628	0.00168803
protein_coding	TAF1B	ENSG00000115750.16	-0.232895776760853	0.187667807973516	0.471898785296511	0.326151
protein_coding	GRHL1	ENSG00000134317.17	0.0677803204811043	0.568351748655055	0.799738888163156	0.0970518
protein_coding	KLF11	ENSG00000172059.10	0.122220965147427	0.414120365094702	0.698189845529569	0.156026
protein_coding	RRM2	ENSG00000171848.14	-0.0758927760944921	0.546759107567852	0.787746396315352	0.103614
protein_coding	AC007240.1	ENSG00000284681.2	-0.0192558210837039	0.793612763733668	0.922211201658846	0.0351696
protein_coding	HPCAL1	ENSG00000115756.12	0.188136894002871	0.271008952442394	0.570724495163928	0.243573
protein_coding	ODC1	ENSG00000115758.12	0.423661525459219	0.00598713574111575	0.0540981921314572	1.26682
protein_coding	NOL10	ENSG00000115761.15	-0.277357470471399	0.0369127605116049	0.185567441120969	0.731498
protein_coding	PDIA6	ENSG00000143870.12	0.195186406058802	0.0329442950292423	0.1728221031715	0.762401
protein_coding	PQLC3	ENSG00000162976.12	-0.221951706168124	0.199402478758633	0.487728581583328	0.311822
protein_coding	ROCK2	ENSG00000134318.13	-0.15662238363576	0.231228744906588	0.525876643202355	0.279116
protein_coding	E2F6	ENSG00000169016.16	0.114674054874845	0.476762730113534	0.741827750060539	0.129697
protein_coding	GREB1	ENSG00000196208.13	-0.0608066896000613	0.110627736386345	0.354135610983521	0.45083
protein_coding	LPIN1	ENSG00000134324.11	-0.045689875728631	0.762455541009216	0.907151561781794	0.0423201
protein_coding	TRIB2	ENSG00000071575.11	0.0824789698597739	0.528134595933728	0.777427674680742	0.10934
protein_coding	FAM84A	ENSG00000162981.13	-0.817863035542405	0.00132293164590705	0.0170968016931483	1.76709
protein_coding	NBAS	ENSG00000151779.12	-0.077769152570542	0.631273472503155	0.837945966472736	0.076784
protein_coding	DDX1	ENSG00000079785.14	-0.129758283533913	0.371097633325768	0.664356484511062	0.177599
protein_coding	VSNL1	ENSG00000163032.11	-0.312033200095731	0.0894113204342934	0.313419213165811	0.503874
protein_coding	SMC6	ENSG00000163029.15	-0.368968683926012	0.0541308022816309	0.23535131426796	0.628283
protein_coding	GEN1	ENSG00000178295.14	-0.252819000245349	0.15848165024775	0.431988224841304	0.364528
protein_coding	KCNS3	ENSG00000170745.11	-0.0101396968258535	0.943855405440383	0.979963436525307	0.00879013
protein_coding	RDH14	ENSG00000240857.1	-0.0304545461043674	0.825457399611715	0.936590106248685	0.0284504
protein_coding	TTC32	ENSG00000183891.5	-0.225639423794139	0.154694648128668	0.427351432696126	0.369215
protein_coding	WDR35	ENSG00000118965.14	-0.104050133721485	0.428402354194447	0.709334421472267	0.149149
protein_coding	LAPTM4A	ENSG00000068697.6	0.153482900254575	0.172699592076586	0.452960370684332	0.34394
protein_coding	SDC1	ENSG00000115884.10	-0.109107544957686	0.443829554785903	0.720712073937361	0.142238
protein_coding	PUM2	ENSG00000055917.15	-0.0412786575414408	0.773621534190146	0.913511504947829	0.039286
protein_coding	RHOB	ENSG00000143878.9	-0.158518864842251	0.298620188642219	0.601362801464308	0.220863
protein_coding	HS1BP3	ENSG00000118960.12	0.00733559546197818	0.95789045076596	0.985573525739895	0.00631097
protein_coding	LDAH	ENSG00000118961.14	0.121896938189666	0.452472795706639	0.726210978856026	0.138937
protein_coding	KLHL29	ENSG00000119771.14	-0.0543529641204788	0.620074109211951	0.83182059329173	0.0799703
protein_coding	ATAD2B	ENSG00000119778.14	-0.0290632603397399	0.862468752033476	0.952925567055457	0.020941
protein_coding	UBXN2A	ENSG00000173960.13	-0.0930988251783988	0.537112336264632	0.782898669204466	0.106294
protein_coding	WDCP	ENSG00000163026.11	0.0715611427271582	0.649842401522508	0.848412161330793	0.0713931
protein_coding	FKBP1B	ENSG00000119782.13	-0.290877004230822	0.0308590577509767	0.166002157311557	0.779886
protein_coding	SF3B6	ENSG00000115128.6	0.0973078754445983	0.43570850555538	0.714288970628451	0.146126
protein_coding	TP53I3	ENSG00000115129.13	0.141211779866646	0.387442384677639	0.676892507245487	0.16948
protein_coding	ITSN2	ENSG00000198399.14	0.0844758970284055	0.564469838570308	0.797514896986054	0.0982612
protein_coding	NCOA1	ENSG00000084676.15	-0.0547662855892797	0.728483152424438	0.891307987651383	0.0499722
protein_coding	PTRHD1	ENSG00000184924.5	0.000520523347927186	0.999889861873445	0.999941063994619	2.55963e-05
protein_coding	CENPO	ENSG00000138092.10	0.0571795704145744	0.698472734421253	0.873906128967767	0.0585352
protein_coding	ADCY3	ENSG00000138031.14	-0.126923470668165	0.422580276562823	0.704826450826716	0.151918
protein_coding	DNAJC27	ENSG00000115137.11	0.000818571525437643	0.998151685757185	0.999643691266538	0.00015477
protein_coding	EFR3B	ENSG00000084710.13	-0.0984327135187386	0.109243619562539	0.351468067740221	0.454114
protein_coding	DNMT3A	ENSG00000119772.16	-0.22068356420712	0.194058320036736	0.480395619525635	0.318401
protein_coding	DTNB	ENSG00000138101.18	0.101867929811409	0.499337275044325	0.759053102555405	0.119728
protein_coding	ASXL2	ENSG00000143970.16	-0.221600190891285	0.152822216146997	0.425097736028939	0.371511
protein_coding	KIF3C	ENSG00000084731.14	-0.00974129260271767	0.944029246520978	0.979963436525307	0.00879013
protein_coding	RAB10	ENSG00000084733.10	-0.0773435910499625	0.573944585347068	0.802887299681669	0.0953454
protein_coding	GAREM2	ENSG00000157833.12	-0.103188562959695	0.135682713332761	0.398514008985942	0.399556
protein_coding	HADHA	ENSG00000084754.11	-0.210894719901723	0.101057673522248	0.335689842637114	0.474062
protein_coding	HADHB	ENSG00000138029.13	0.211360819622458	0.161117071747293	0.436443235326842	0.360072
protein_coding	SELENOI	ENSG00000138018.17	0.0547893049356619	0.701857853888924	0.875933244119547	0.057529
protein_coding	KCNK3	ENSG00000171303.6	-0.0855385303884776	0.110674619859182	0.354201076215198	0.45075
protein_coding	SLC35F6	ENSG00000213699.8	-0.0194515128131279	0.904505135941222	0.968553290342879	0.0138765
protein_coding	CENPA	ENSG00000115163.14	0.0296129680572689	0.864249418435949	0.953178588716146	0.0208257
protein_coding	MAPRE3	ENSG00000084764.11	0.0590789241982213	0.638245887124211	0.841887610055737	0.0747459
protein_coding	TMEM214	ENSG00000119777.19	0.0900622096667837	0.573709368189334	0.802837105635214	0.0953726
protein_coding	AGBL5	ENSG00000084693.15	0.0661730987499056	0.682578294485606	0.864104784705444	0.0634336
protein_coding	OST4	ENSG00000228474.5	-0.0126845483281861	0.915325903914763	0.971270099868221	0.01266
protein_coding	KHK	ENSG00000138030.12	-0.0747385034130122	0.318545142286012	0.61817594592796	0.208888
protein_coding	PREB	ENSG00000138073.13	0.555806616684893	0.0056378937406161	0.0517096345819683	1.28643
protein_coding	SLC5A6	ENSG00000138074.14	0.117235749355297	0.464765762146086	0.7336123048796	0.134533
protein_coding	ATRAID	ENSG00000138085.16	-0.130672509585172	0.317506099901387	0.617411368259843	0.209425
protein_coding	CAD	ENSG00000084774.13	-0.304376580918866	0.0611324122655823	0.250939146143723	0.600432
protein_coding	MPV17	ENSG00000115204.14	0.00761957023583134	0.978939310029582	0.992118193495417	0.00343659
protein_coding	GTF3C2	ENSG00000115207.13	-0.140799115929017	0.369597143884824	0.662654045953759	0.178713
protein_coding	EIF2B4	ENSG00000115211.15	-0.168158072531249	0.280582534050705	0.58183317181669	0.235202
protein_coding	SNX17	ENSG00000115234.10	-0.122930277837318	0.371618037891782	0.664680284536727	0.177387
protein_coding	ZNF513	ENSG00000163795.13	0.0267878124907944	0.831914572959516	0.939191514232445	0.0272458
protein_coding	PPM1G	ENSG00000115241.10	-0.0175295964869442	0.876467362361448	0.957301436582348	0.0189513
protein_coding	NRBP1	ENSG00000115216.13	0.272786566036503	0.105186436891417	0.344457452024573	0.462864
protein_coding	IFT172	ENSG00000138002.14	-0.00184996692752555	0.984013725096055	0.994028188185989	0.0026013
protein_coding	ZNF512	ENSG00000243943.9	0.0632376062217387	0.691136431427504	0.869762225876085	0.0605995
protein_coding	GPN1	ENSG00000198522.13	0.237371406199181	0.129033472531179	0.386855439681582	0.412451
protein_coding	SUPT7L	ENSG00000119760.15	0.0139288611160288	0.914807869101406	0.971216031196657	0.0126842
protein_coding	SLC4A1AP	ENSG00000163798.13	0.142005070342236	0.269294348498985	0.569081260035705	0.244826
protein_coding	MRPL33	ENSG00000243147.7	-0.179266364077079	0.194436501663111	0.480798878443566	0.318037
protein_coding	RBKS	ENSG00000171174.14	0.0173277961523721	0.907969336695106	0.969689705339519	0.0133672
protein_coding	BABAM2	ENSG00000158019.20	-0.0169117779218709	0.919707356827054	0.973153644387683	0.0118186
protein_coding	FOSL2	ENSG00000075426.11	0.385453045201273	0.0094080722000008	0.0742450927444115	1.12933
protein_coding	PPP1CB	ENSG00000213639.9	-0.186796735423885	0.105878783034535	0.345705578134203	0.461294
protein_coding	TRMT61B	ENSG00000171103.10	-0.0390243572132726	0.801207154244018	0.925906704710436	0.0334328
protein_coding	WDR43	ENSG00000163811.11	0.0903392428098916	0.488297267598226	0.751485400920664	0.124079
protein_coding	CLIP4	ENSG00000115295.19	-0.573578316786305	0.0116343427941009	0.0852494930976375	1.06931
protein_coding	YPEL5	ENSG00000119801.12	0.336796155414599	0.0175482194773204	0.11409322707234	0.94274
protein_coding	LBH	ENSG00000213626.12	-0.054444967386797	0.591512996751337	0.814622215464328	0.0890438
protein_coding	LCLAT1	ENSG00000172954.13	-0.292157183992686	0.0582039431656099	0.244493052795979	0.611733
protein_coding	EHD3	ENSG00000013016.15	0.126489669158402	0.408174186580762	0.693311459016633	0.159072
protein_coding	XDH	ENSG00000158125.9	0.94468822238264	0.00574842024951636	0.0524719559560757	1.28007
protein_coding	MEMO1	ENSG00000162959.13	0.145972446571643	0.318464395978969	0.618123559367257	0.208925
protein_coding	DPY30	ENSG00000162961.13	-0.246731545736834	0.0634853182255772	0.256004593506691	0.591752
protein_coding	SPAST	ENSG00000021574.12	-0.332927048207489	0.0505678841073198	0.226701119785241	0.644546
protein_coding	SLC30A6	ENSG00000152683.14	-0.043907845546297	0.779100844783475	0.915463988083003	0.0383587
protein_coding	YIPF4	ENSG00000119820.10	0.0527595390386485	0.630754798780866	0.837718123414715	0.0769021
protein_coding	BIRC6	ENSG00000115760.14	-0.653260674084131	0.00620509960865554	0.0554322231706561	1.25624
protein_coding	TTC27	ENSG00000018699.12	0.00202406516904144	0.986964147724669	0.994513413293485	0.00238936
protein_coding	LTBP1	ENSG00000049323.15	-0.181401789688684	0.237079887798066	0.533096730627018	0.273194
protein_coding	RASGRP3	ENSG00000152689.17	0.139069429232286	0.0773022281574399	0.286462903017061	0.542932
protein_coding	FAM98A	ENSG00000119812.18	0.253061765152548	0.104364970638243	0.342935411121249	0.464788
protein_coding	CRIM1	ENSG00000150938.9	0.413779577346488	0.00046941191387414	0.0073654796790556	2.1328
protein_coding	FEZ2	ENSG00000171055.14	0.0953860864037268	0.462798351550393	0.732431547274746	0.135233
protein_coding	VIT	ENSG00000205221.12	-0.283436291266687	0.1186684043713	0.368091809855421	0.434044
protein_coding	STRN	ENSG00000115808.11	0.0448840706968906	0.737084482337323	0.896273326980047	0.0475595
protein_coding	HEATR5B	ENSG00000008869.11	-0.186300611147813	0.261382362335766	0.559735748177567	0.252017
protein_coding	GPATCH11	ENSG00000152133.14	-0.910027345055254	0.000830557916822987	0.0117029191224269	1.93171
protein_coding	EIF2AK2	ENSG00000055332.17	0.790206276750034	3.6468173021089e-07	1.38827704114373e-05	4.85752
protein_coding	CEBPZOS	ENSG00000218739.9	-0.163679345575642	0.27744431861627	0.578681919540318	0.23756
protein_coding	CEBPZ	ENSG00000115816.14	-0.181323153106085	0.263728662587167	0.562196003606115	0.250112
protein_coding	NDUFAF7	ENSG00000003509.15	-0.182598593186901	0.287133445274549	0.588735501460523	0.23008
protein_coding	PRKD3	ENSG00000115825.9	-0.150018682068076	0.314131008498728	0.614101275252951	0.21176
protein_coding	QPCT	ENSG00000115828.16	-0.0831597775988232	0.373769196891219	0.665759303249015	0.176683
protein_coding	CDC42EP3	ENSG00000163171.7	0.0851432566729344	0.50882789121614	0.765779659014101	0.115896
protein_coding	RMDN2	ENSG00000115841.19	-0.0623890285414263	0.683076279443217	0.864211491370336	0.06338
protein_coding	CYP1B1	ENSG00000138061.11	0.399570503145368	0.0520261128396926	0.230158439105936	0.637973
protein_coding	ATL2	ENSG00000119787.13	0.143345392482135	0.224711536831912	0.518183113862304	0.285517
protein_coding	HNRNPLL	ENSG00000143889.15	-0.132008986686659	0.396547422079698	0.683790433131894	0.165077
protein_coding	GALM	ENSG00000143891.16	-0.029006640188744	0.499966338410054	0.759672177649929	0.119374
protein_coding	SRSF7	ENSG00000115875.18	-0.0353426453486289	0.74644603772287	0.90054333874491	0.0454954
protein_coding	GEMIN6	ENSG00000152147.10	0.126925427301018	0.426133389397531	0.707582084005814	0.150223
protein_coding	DHX57	ENSG00000163214.20	-0.0500063162911853	0.744182348230406	0.899199934596764	0.0461437
protein_coding	MORN2	ENSG00000188010.13	-0.0761521227952524	0.613052454026614	0.828287947858023	0.0818187
protein_coding	SOS1	ENSG00000115904.12	-0.135786045335363	0.3978573263973	0.685167481522146	0.164203
protein_coding	MAP4K3	ENSG00000011566.14	-0.0699519431655996	0.661041480517506	0.853203220856731	0.0689475
protein_coding	THUMPD2	ENSG00000138050.14	0.052482628551496	0.745686573287139	0.899957001689371	0.0457782
protein_coding	SLC8A1	ENSG00000183023.18	0.00406081111304042	0.980189303136588	0.992784328195788	0.00314509
protein_coding	PKDCC	ENSG00000162878.12	-0.0234953112117844	0.488632808433607	0.751540048796153	0.124048
protein_coding	EML4	ENSG00000143924.18	0.118296671748854	0.362539529069163	0.657023220114522	0.182419
protein_coding	COX7A2L	ENSG00000115944.14	0.008465821388735	0.966264278575969	0.98853076993342	0.00500981
protein_coding	MTA3	ENSG00000057935.13	-0.238102408502731	0.181184612606871	0.464220613562539	0.333276
protein_coding	ZFP36L2	ENSG00000152518.7	-0.253592167754662	0.0683594938401421	0.267294198266094	0.57301
protein_coding	THADA	ENSG00000115970.18	-0.100238359360224	0.49537220926691	0.755823239243077	0.12158
protein_coding	PLEKHH2	ENSG00000152527.13	-0.292196180159659	0.103723691450088	0.341834103647608	0.466185
protein_coding	DYNC2LI1	ENSG00000138036.18	-0.320052773133002	0.0783175877330847	0.288708576512609	0.53954
protein_coding	LRPPRC	ENSG00000138095.18	-0.130371556488847	0.278322695749612	0.579118652646708	0.237232
protein_coding	PPM1B	ENSG00000138032.20	-0.158050863111869	0.280734551821815	0.581968285026659	0.235101
protein_coding	PREPL	ENSG00000138078.15	-0.427510769077624	0.00559875338159701	0.0515624022772508	1.28767
protein_coding	CAMKMT	ENSG00000143919.14	0.0389149140457373	0.778487285746214	0.915144278357687	0.0385104
protein_coding	SRBD1	ENSG00000068784.12	-0.0866695979413594	0.589760118657138	0.813378508646115	0.0897073
protein_coding	PRKCE	ENSG00000171132.13	-0.0539782443813719	0.687796770704207	0.868086721996456	0.0614369
protein_coding	EPAS1	ENSG00000116016.13	0.341957455383988	0.00851543051757363	0.068988372996062	1.16122
protein_coding	ATP6V1E2	ENSG00000250565.6	-0.43044147656778	0.0473948021723997	0.217238764549629	0.663063
protein_coding	RHOQ	ENSG00000119729.11	0.0578182826862313	0.70279070784014	0.876607603561191	0.0571948
protein_coding	PIGF	ENSG00000151665.12	0.0702951943080239	0.656245599081091	0.851889448060476	0.0696168
protein_coding	CRIPT	ENSG00000119878.5	-0.0417527223614948	0.777829476486355	0.914638600175641	0.0387505
protein_coding	SOCS5	ENSG00000171150.8	0.0140560462876361	0.944074359553904	0.979963436525307	0.00879013
protein_coding	MCFD2	ENSG00000180398.12	-0.0980187301467482	0.441793778201142	0.719094771800901	0.143214
protein_coding	TTC7A	ENSG00000068724.15	-0.0129629621450029	0.928241165991054	0.975386986381527	0.010823
protein_coding	CALM2	ENSG00000143933.16	-0.186784027727483	0.0410637074164145	0.198662886672529	0.701883
protein_coding	EPCAM	ENSG00000119888.10	-0.528392576310156	0.00032568961245916	0.00545922151465122	2.26287
protein_coding	MSH2	ENSG00000095002.14	-0.237762299907501	0.142818923432452	0.410240851874568	0.386961
protein_coding	MSH6	ENSG00000116062.14	-0.336963240157658	0.00425033571751561	0.0420018426362162	1.37673
protein_coding	FBXO11	ENSG00000138081.20	0.070659186182241	0.659190026775099	0.852500127789672	0.0693055
protein_coding	FOXN2	ENSG00000170802.15	0.189686199297044	0.257432290116469	0.556027190129059	0.254904
protein_coding	PPP1R21	ENSG00000162869.15	-0.0259377608102379	0.858431164716698	0.951144452976622	0.0217535
protein_coding	STON1	ENSG00000243244.6	-0.295293025068756	0.0574433402085303	0.243127213769522	0.614166
protein_coding	ASB3	ENSG00000115239.21	0.614497431585199	0.0132682991324329	0.0945719193481921	1.02424
protein_coding	CHAC2	ENSG00000143942.4	-0.392285985433631	0.0604884767254931	0.249321928059553	0.60324
protein_coding	ERLEC1	ENSG00000068912.13	0.0147844562563794	0.936113589991489	0.977654499608308	0.0098146
protein_coding	PSME4	ENSG00000068878.14	0.124518132448108	0.231173138938846	0.525876643202355	0.279116
protein_coding	ACYP2	ENSG00000170634.12	0.0186184842271442	0.906093719342912	0.9693007311889	0.0135415
protein_coding	SPTBN1	ENSG00000115306.15	-0.108341968347483	0.428862908150243	0.709652132528187	0.148954
protein_coding	RTN4	ENSG00000115310.17	0.0920467140645075	0.298994890825618	0.601581311871364	0.220706
protein_coding	CLHC1	ENSG00000162994.15	-0.0324528201835083	0.735119551101571	0.895249608854118	0.0480559
protein_coding	RPS27A	ENSG00000143947.13	0.287145792708096	0.0257815490183323	0.148398950535074	0.828569
protein_coding	MTIF2	ENSG00000085760.14	-0.59602749472259	0.00104506200889093	0.0140038309191384	1.85375
protein_coding	CCDC88A	ENSG00000115355.16	-0.37140129026376	0.0456792900940202	0.212535585854122	0.672568
protein_coding	CFAP36	ENSG00000163001.11	-0.193026949387702	0.220161658512144	0.513876715565707	0.289141
protein_coding	PPP4R3B	ENSG00000275052.4	0.036516055770578	0.729784806497533	0.891834222877776	0.0497159
protein_coding	PNPT1	ENSG00000138035.14	1.06687878041755	5.57614895728718e-05	0.001224529582744	2.91203
protein_coding	EFEMP1	ENSG00000115380.19	0.169832156395141	0.22399688083982	0.517812093118023	0.285828
protein_coding	VRK2	ENSG00000028116.17	-0.00328144483858899	0.971724992850034	0.990274158049316	0.00424455
protein_coding	FANCL	ENSG00000115392.11	0.0488620821510609	0.757798419006192	0.905379397273576	0.0431694
protein_coding	BCL11A	ENSG00000119866.21	-0.713713557570358	0.00400474706142239	0.0401974611408689	1.3958
protein_coding	PAPOLG	ENSG00000115421.12	-0.275052350633558	0.131148555326783	0.390878701374308	0.407958
protein_coding	REL	ENSG00000162924.14	-0.277179856729322	0.120363130120793	0.37085903509281	0.430791
protein_coding	PUS10	ENSG00000162927.13	-0.204007240335218	0.240265873556185	0.535611829255178	0.27115
protein_coding	PEX13	ENSG00000162928.8	-0.115288912294695	0.449322522021065	0.724445215287307	0.139994
protein_coding	KIAA1841	ENSG00000162929.13	-0.299643233596517	0.112198116523245	0.356983747821155	0.447352
protein_coding	USP34	ENSG00000115464.14	-0.172983508049815	0.162786547945428	0.438889605801788	0.357645
protein_coding	XPO1	ENSG00000082898.16	-0.324704564300208	0.00084501818809214	0.0118320206065148	1.92694
protein_coding	FAM161A	ENSG00000170264.12	-0.493370697213731	0.03218489924365	0.170532878554729	0.768192
protein_coding	CCT4	ENSG00000115484.14	-0.0125320699707588	0.87737655139144	0.957475835869801	0.0188722
protein_coding	COMMD1	ENSG00000173163.10	0.0245886475034446	0.882781457386767	0.96038541602591	0.0175544
protein_coding	B3GNT2	ENSG00000170340.10	0.2553442446247	0.120361807178712	0.37085903509281	0.430791
protein_coding	TMEM17	ENSG00000186889.9	-0.374243149920748	0.0506781446686235	0.226903798603818	0.644158
protein_coding	EHBP1	ENSG00000115504.14	-0.066798926486343	0.650535751822547	0.848552426206768	0.0713213
protein_coding	OTX1	ENSG00000115507.9	-0.108320403601859	0.430011221413087	0.710516044451559	0.148426
protein_coding	WDPCP	ENSG00000143951.15	0.0500215270244648	0.646272221635841	0.846451741757431	0.0723978
protein_coding	MDH1	ENSG00000014641.17	-0.0446101344601506	0.707583936707643	0.879144080008059	0.0559399
protein_coding	UGP2	ENSG00000169764.15	-0.124642015532131	0.361655459281859	0.656115031967756	0.18302
protein_coding	VPS54	ENSG00000143952.19	-0.106267242974697	0.514352491057557	0.769114768684086	0.114009
protein_coding	PELI1	ENSG00000197329.11	0.261910895973464	0.150414308969086	0.421942519167899	0.374747
protein_coding	LGALSL	ENSG00000119862.12	-0.398131836000525	0.0586637737032849	0.245271315951332	0.610353
protein_coding	AFTPH	ENSG00000119844.15	0.0177878732945326	0.876536809971414	0.957301436582348	0.0189513
protein_coding	SERTAD2	ENSG00000179833.4	-0.0703617462486313	0.630784682131924	0.837718123414715	0.0769021
protein_coding	SLC1A4	ENSG00000115902.10	-0.110479675886995	0.262072551875258	0.560538259397998	0.251395
protein_coding	CEP68	ENSG00000011523.13	-0.107166179712528	0.409537158738262	0.694562983139846	0.158288
protein_coding	RAB1A	ENSG00000138069.17	0.202076025384769	0.0856596124374877	0.305195109455553	0.515422
protein_coding	ACTR2	ENSG00000138071.13	-0.12074380671122	0.323444137642096	0.623080084222506	0.205456
protein_coding	SPRED2	ENSG00000198369.9	0.265420895931391	0.13822807474396	0.402392313377326	0.39535
protein_coding	MEIS1	ENSG00000143995.19	-0.0375745997698363	0.787192934726847	0.918368912183506	0.0369828
protein_coding	ETAA1	ENSG00000143971.8	-0.436917587953118	0.0324524236643361	0.171279712787919	0.766294
protein_coding	C1D	ENSG00000197223.11	-0.230275777738926	0.189105221744837	0.474356041067168	0.323896
protein_coding	WDR92	ENSG00000243667.6	-0.0589839671775639	0.695878424053475	0.872534002275341	0.0592176
protein_coding	PNO1	ENSG00000115946.7	-0.0697711331881573	0.61862971748948	0.83120036144939	0.0802943
protein_coding	PPP3R1	ENSG00000221823.10	0.371445305194343	0.000465983623105875	0.00732885041035062	2.13496
protein_coding	CNRIP1	ENSG00000119865.8	0.14929964268987	0.207470459016133	0.497738881569991	0.302998
protein_coding	FBXO48	ENSG00000204923.3	0.0267359721605816	0.854213184521762	0.949125760579736	0.0226762
protein_coding	APLF	ENSG00000169621.9	0.50664020086572	0.0289046865107069	0.159984634136089	0.795922
protein_coding	ARHGAP25	ENSG00000163219.11	1.09232012932357	0.00461279676546014	0.0448559337134731	1.34818
protein_coding	ANTXR1	ENSG00000169604.19	-0.294259783318116	0.0433366470263267	0.205396026004714	0.687408
protein_coding	GFPT1	ENSG00000198380.12	0.539756762863707	3.8320315350887e-07	1.4505430104573e-05	4.83847
protein_coding	NFU1	ENSG00000169599.12	0.18291572663276	0.178520865725695	0.460565960863364	0.336708
protein_coding	AAK1	ENSG00000115977.18	-0.28336144853892	0.0207035519588881	0.127377225091414	0.894908
protein_coding	ANXA4	ENSG00000196975.15	0.0244918610276101	0.847269822517192	0.947028021423104	0.0236372
protein_coding	GMCL1	ENSG00000087338.4	-0.433988444120635	0.0048844202740776	0.0467175101160884	1.33052
protein_coding	SNRNP27	ENSG00000124380.10	0.125086653978923	0.372012100301596	0.664680284536727	0.177387
protein_coding	MXD1	ENSG00000059728.10	1.02611368034488	1.06734445776217e-06	3.67671355630158e-05	4.43454
protein_coding	PCBP1	ENSG00000169564.6	0.367777545678696	0.00505302905097211	0.0477485321304063	1.32104
protein_coding	C2orf42	ENSG00000115998.7	0.00805038407455038	0.957797675311497	0.985573525739895	0.00631097
protein_coding	TIA1	ENSG00000116001.15	0.167427411385113	0.30432465475745	0.606066413231602	0.21748
protein_coding	PCYOX1	ENSG00000116005.11	-0.601526573496771	5.41250534347696e-05	0.0012027789652171	2.91981
protein_coding	SNRPG	ENSG00000143977.13	0.0706321118123746	0.570222476803299	0.801054279462443	0.0963381
protein_coding	FAM136A	ENSG00000035141.7	-0.0208940085612087	0.863569650591057	0.953178588716146	0.0208257
protein_coding	TGFA	ENSG00000163235.15	1.83946751681718	1.91510632053032e-20	3.33278242793589e-18	17.4772
protein_coding	ADD2	ENSG00000075340.22	-0.114160196588818	0.37446386929362	0.66618322711002	0.176406
protein_coding	VAX2	ENSG00000116035.3	0.0831352505450742	0.386946265442994	0.676550098765152	0.1697
protein_coding	TEX261	ENSG00000144043.11	-0.0525399014450876	0.666331396617458	0.856202944811434	0.0674233
protein_coding	NAGK	ENSG00000124357.12	-0.0814831189386311	0.58659702081845	0.811609607797375	0.0906528
protein_coding	MCEE	ENSG00000124370.10	0.058249790356178	0.629194364953028	0.837276672582822	0.077131
protein_coding	MPHOSPH10	ENSG00000124383.8	-0.06614432795162	0.658736668262292	0.852431740760856	0.0693404
protein_coding	PAIP2B	ENSG00000124374.8	-0.162205289390791	0.262004581167575	0.560503333522332	0.251422
protein_coding	ZNF638	ENSG00000075292.18	-0.315581822320004	0.0894485527960429	0.313419213165811	0.503874
protein_coding	CYP26B1	ENSG00000003137.8	0.171759581057514	0.261064918696962	0.559359872294843	0.252309
protein_coding	EXOC6B	ENSG00000144036.15	-0.149686553204194	0.24277873442439	0.537798930170583	0.26938
protein_coding	SPR	ENSG00000116096.5	-0.0958347513393988	0.540492757992305	0.784595705459527	0.105354
protein_coding	SFXN5	ENSG00000144040.12	0.0549660214146786	0.733844094252412	0.894318750164528	0.0485077
protein_coding	RAB11FIP5	ENSG00000135631.16	0.240203817544417	0.168228731056472	0.446687912749845	0.349996
protein_coding	SMYD5	ENSG00000135632.11	-0.075556862115872	0.619867523126838	0.831703695794496	0.0800314
protein_coding	PRADC1	ENSG00000135617.3	-0.540100646455619	0.0189858974142696	0.120288900875278	0.919774
protein_coding	CCT7	ENSG00000135624.15	0.337810033752313	0.0105711384413269	0.0803022988173362	1.09527
protein_coding	FBXO41	ENSG00000163013.11	-0.294880420468747	0.0732767573509619	0.278498701380592	0.555177
protein_coding	ALMS1	ENSG00000116127.17	-0.0758745228437391	0.62232010872088	0.83265995575235	0.0795323
protein_coding	TPRKB	ENSG00000144034.14	-0.0499545216458725	0.714500761972406	0.883332485725696	0.0538758
protein_coding	DUSP11	ENSG00000144048.10	0.201085046422037	0.139541484214109	0.404643126697482	0.392928
protein_coding	STAMBP	ENSG00000124356.15	-0.102838681567411	0.393896730331859	0.681744230059086	0.166379
protein_coding	DGUOK	ENSG00000114956.19	0.417855674017839	0.00688753787872648	0.0598140036130491	1.2232
protein_coding	TET3	ENSG00000187605.15	-0.328046898726133	0.086199517757347	0.306428481569426	0.513671
protein_coding	BOLA3	ENSG00000163170.11	-0.0512082427939892	0.695503901977444	0.872237862808426	0.0593651
protein_coding	MOB1A	ENSG00000114978.17	0.0284724881093191	0.805045567492102	0.927283395999806	0.0327875
protein_coding	MTHFD2	ENSG00000065911.11	0.654814026295007	2.54806628416535e-07	1.00423788846517e-05	4.99816
protein_coding	DCTN1	ENSG00000204843.12	-0.0258234236284356	0.822388967177296	0.934770732053251	0.0292949
protein_coding	WDR54	ENSG00000005448.16	0.0304299027241899	0.821103680569547	0.933950813829523	0.029676
protein_coding	RTKN	ENSG00000114993.16	0.102124842058393	0.507544141037051	0.76461716799555	0.116556
protein_coding	INO80B	ENSG00000115274.14	0.041352075377197	0.676200058954757	0.86102653898729	0.0649835
protein_coding	MOGS	ENSG00000115275.12	0.0475142928097788	0.701453910405307	0.875673784184005	0.0576577
protein_coding	CCDC142	ENSG00000135637.13	0.165893392445491	0.319862237427027	0.619386413514762	0.208038
protein_coding	TTC31	ENSG00000115282.19	-0.0379071473623887	0.807064924924271	0.928184346815458	0.0323658
protein_coding	LBX2	ENSG00000179528.15	0.221737642131226	0.0437337481849758	0.20678070754077	0.68449
protein_coding	PCGF1	ENSG00000115289.13	0.0946667726792426	0.530754470077087	0.778485626936977	0.108749
protein_coding	AUP1	ENSG00000115307.16	0.232354999979727	0.126252453622951	0.381461753900236	0.418549
protein_coding	HTRA2	ENSG00000115317.11	0.228758448038239	0.154220415258312	0.426709387664957	0.369868
protein_coding	LOXL3	ENSG00000115318.11	-0.134341100481254	0.30924320025911	0.609853396032256	0.214775
protein_coding	DOK1	ENSG00000115325.13	-0.264968915313998	0.139157563611506	0.403879435216413	0.393748
protein_coding	SEMA4F	ENSG00000135622.12	0.124025638776317	0.44204470738596	0.719094771800901	0.143214
protein_coding	HK2	ENSG00000159399.9	0.424578561172096	0.025657391755385	0.148002173707344	0.829732
protein_coding	POLE4	ENSG00000115350.11	0.104775563383232	0.442377947636088	0.71925376497203	0.143118
protein_coding	EVA1A	ENSG00000115363.13	0.0895051478076929	0.572569035416906	0.802660610737001	0.095468
protein_coding	MRPL19	ENSG00000115364.13	-0.0859448653978118	0.47289118567646	0.738860199429695	0.131438
protein_coding	GCFC2	ENSG00000005436.13	-0.525531542572354	0.0187396641107922	0.119010189139628	0.924416
protein_coding	REG1A	ENSG00000115386.5	0.111664338462244	0.492349658248233	0.753998333774437	0.12263
protein_coding	SUCLG1	ENSG00000163541.11	-0.211335363440917	0.090918101320304	0.316295161370585	0.499907
protein_coding	TRABD2A	ENSG00000186854.10	-0.0576470015418896	0.668683052984602	0.857203951974904	0.0669158
protein_coding	TMSB10	ENSG00000034510.5	0.584345106116052	2.69945157911946e-05	0.000660084875186146	3.1804
protein_coding	KCMF1	ENSG00000176407.17	0.0722712478591138	0.538186977752712	0.783141956007207	0.10616
protein_coding	TCF7L1	ENSG00000152284.4	-0.457325052385748	0.0273554217734945	0.153953234676534	0.812611
protein_coding	TGOLN2	ENSG00000152291.13	-0.165410068030447	0.0963544506716871	0.326896028662295	0.48559
protein_coding	RETSAT	ENSG00000042445.13	-0.0448719436781757	0.784966572913568	0.917128963034425	0.0375696
protein_coding	ELMOD3	ENSG00000115459.17	-0.446571176720772	0.0407877899609779	0.197812662134312	0.703746
protein_coding	CAPG	ENSG00000042493.15	0.105617845233423	0.461266064092629	0.731475178561093	0.1358
protein_coding	MAT2A	ENSG00000168906.12	0.594986910024845	0.0104670925725321	0.0798693100643075	1.09762
protein_coding	GGCX	ENSG00000115486.11	0.0498986307806816	0.690449698896392	0.869142880715045	0.0609088
protein_coding	VAMP8	ENSG00000118640.10	0.465101690325429	0.00500023394292653	0.0474862755742137	1.32343
protein_coding	VAMP5	ENSG00000168899.4	-0.107117524599356	0.129834902844199	0.388085589585605	0.411072
protein_coding	RNF181	ENSG00000168894.9	0.203990295601152	0.0774339197200601	0.286633846477571	0.542673
protein_coding	TMEM150A	ENSG00000168890.13	0.018699412377901	0.8916910757315	0.964004965045642	0.0159207
protein_coding	USP39	ENSG00000168883.19	-0.130948260013857	0.323583157171972	0.623080084222506	0.205456
protein_coding	C2orf68	ENSG00000168887.10	-0.37714992536079	0.0303516628646653	0.16433228361266	0.784277
protein_coding	ATOH8	ENSG00000168874.12	-0.0403154414271328	0.493430768588936	0.754998407081445	0.122054
protein_coding	ST3GAL5	ENSG00000115525.17	0.00915329265549481	0.946049923505838	0.98065060069606	0.0084857
protein_coding	POLR1A	ENSG00000068654.15	-0.147491350961891	0.319136308166484	0.618964615636255	0.208334
protein_coding	PTCD3	ENSG00000132300.18	-0.0754827799343431	0.484954249148376	0.749015041583372	0.125509
protein_coding	IMMT	ENSG00000132305.20	-0.0529644137659738	0.675701365043114	0.860818089199279	0.0650886
protein_coding	MRPL35	ENSG00000132313.14	-0.0477891642526088	0.735992123485618	0.895757897793577	0.0478094
protein_coding	KDM3A	ENSG00000115548.16	0.240790222638264	0.124545871061947	0.378095757188511	0.422398
protein_coding	CHMP3	ENSG00000115561.15	-0.0355172216911753	0.7531938585242	0.904111160219178	0.0437782
protein_coding	RNF103	ENSG00000239305.6	0.118371058956068	0.401978130299182	0.688909384159022	0.161838
protein_coding	RMND5A	ENSG00000153561.12	0.0281786486405411	0.83876197660764	0.942666316073335	0.025642
protein_coding	KRCC1	ENSG00000172086.7	-0.482070360331103	0.031334691620417	0.167482786931695	0.77603
protein_coding	EIF2AK3	ENSG00000172071.11	0.399633559502546	0.0160290460860966	0.107073388611014	0.970318
protein_coding	RPIA	ENSG00000153574.8	0.353601418224671	0.0221432735321036	0.134435100956697	0.871487
protein_coding	MAL	ENSG00000172005.10	-0.0259939240737731	0.542626467437335	0.786147465083187	0.104496
protein_coding	MRPS5	ENSG00000144029.11	0.0982396489992767	0.413066684117004	0.69738480052939	0.156528
protein_coding	ZNF514	ENSG00000144026.11	-0.0261689317948368	0.839855633120172	0.942784196937573	0.0255877
protein_coding	ZNF2	ENSG00000275111.4	0.140676502711862	0.228751473096327	0.522726763214662	0.281725
protein_coding	PROM2	ENSG00000155066.15	-0.0283659968989837	0.855537669579124	0.949747703782854	0.0223917
protein_coding	KCNIP3	ENSG00000115041.12	-0.0378717696958101	0.255970000557762	0.554697692844023	0.255944
protein_coding	FAHD2A	ENSG00000115042.9	0.00499068690225017	0.97076065976572	0.98963336200634	0.00452567
protein_coding	ANKRD36C	ENSG00000174501.14	0.0561157533976559	0.686826247985466	0.867433715646111	0.0617637
protein_coding	STARD7	ENSG00000084090.13	0.114466846147856	0.284662913015707	0.586302341593986	0.231878
protein_coding	TMEM127	ENSG00000135956.8	0.364509674279302	0.0180699197657615	0.116132817679234	0.935045
protein_coding	CIAO1	ENSG00000144021.2	-0.133626627438438	0.346317294700688	0.644087682024874	0.191055
protein_coding	SNRNP200	ENSG00000144028.14	-0.148071018407265	0.113720858357418	0.358892958546726	0.445035
protein_coding	NCAPH	ENSG00000121152.9	-0.231197331178899	0.144120975151186	0.412213674925483	0.384878
protein_coding	NEURL3	ENSG00000163121.9	3.11765181734049	0.000192308050389629	0.00353003818523428	2.45222
protein_coding	ARID5A	ENSG00000196843.15	0.232038364340439	0.191264286068651	0.477127818247492	0.321365
protein_coding	KANSL3	ENSG00000114982.17	0.242115853919502	0.100891322574808	0.335469906328146	0.474346
protein_coding	LMAN2L	ENSG00000114988.11	0.132626434841018	0.39209482815048	0.680623471714801	0.167093
protein_coding	CNNM4	ENSG00000158158.11	-0.0930731324201683	0.556658801526541	0.793450477657233	0.10048
protein_coding	CNNM3	ENSG00000168763.15	-0.117060632696207	0.392943412017305	0.68092733881751	0.166899
protein_coding	ANKRD39	ENSG00000213337.8	0.118744980721999	0.457392302568796	0.729768281136867	0.136815
protein_coding	SEMA4C	ENSG00000168758.10	-0.0265030693812194	0.81660996649239	0.931758647053647	0.0306966
protein_coding	FAM178B	ENSG00000168754.14	-0.0434760463198851	0.258090627314995	0.556626459948515	0.254436
protein_coding	FAHD2B	ENSG00000144199.11	-0.178447939154613	0.188937744099903	0.474202242168701	0.324036
protein_coding	ANKRD36	ENSG00000135976.18	-0.088924256365733	0.29313142186274	0.595564596882081	0.225071
protein_coding	ANKRD36B	ENSG00000196912.12	-0.0604060178052995	0.536387901812436	0.782745419766112	0.106379
protein_coding	COX5B	ENSG00000135940.6	0.0626470997832416	0.561131295761951	0.79584667265137	0.0991706
protein_coding	ACTR1B	ENSG00000115073.7	0.0681476589115476	0.665147753972124	0.855536562029801	0.0677614
protein_coding	TMEM131	ENSG00000075568.16	-0.293408636608628	0.0927764013569289	0.32033078541171	0.494401
protein_coding	INPP4A	ENSG00000040933.15	-0.398790070119427	0.0566727998453982	0.241314114371889	0.617417
protein_coding	COA5	ENSG00000183513.8	-0.198887420433824	0.246127648580079	0.541887624152428	0.266091
protein_coding	UNC50	ENSG00000115446.11	0.114058498419654	0.442490070797952	0.71932147867191	0.143077
protein_coding	KIAA1211L	ENSG00000196872.11	-0.0812524927224091	0.235636011773364	0.531479979424857	0.274513
protein_coding	TSGA10	ENSG00000135951.14	-0.217924140847557	0.182167884645835	0.465227683296014	0.332334
protein_coding	C2orf15	ENSG00000273045.6	-0.110206823285322	0.227282533348615	0.521152461903215	0.283035
protein_coding	LIPT1	ENSG00000144182.16	-0.0813736577517802	0.531191640253879	0.778600741566613	0.108685
protein_coding	MITD1	ENSG00000158411.11	0.0688202713483152	0.617869126687203	0.83120036144939	0.0802943
protein_coding	MRPL30	ENSG00000185414.19	-0.0863913998245953	0.529396581032261	0.777926766732349	0.109061
protein_coding	TXNDC9	ENSG00000115514.11	0.0859685610374721	0.57445852598322	0.803175067493119	0.0951898
protein_coding	EIF5B	ENSG00000158417.10	0.0346589953309868	0.75705512686803	0.905379397273576	0.0431694
protein_coding	REV1	ENSG00000135945.9	-0.061896316387719	0.694106759391471	0.871647247598984	0.0596592
protein_coding	CHST10	ENSG00000115526.10	-0.0877382291891234	0.545104877550221	0.787197473776588	0.103916
protein_coding	PDCL3	ENSG00000115539.13	-0.46197429285816	0.0113102081137769	0.0837793193613102	1.07686
protein_coding	RPL31	ENSG00000071082.10	0.055798193794362	0.678826656539071	0.861674818595146	0.0646566
protein_coding	TBC1D8	ENSG00000204634.12	-0.155541855063488	0.264420751657115	0.563314639772805	0.249249
protein_coding	CNOT11	ENSG00000158435.7	0.2528126282946	0.0992292383474696	0.332425939222331	0.478305
protein_coding	RNF149	ENSG00000163162.8	0.565222345085714	0.000698201874676787	0.0102138702190709	1.99081
protein_coding	CREG2	ENSG00000175874.9	-0.31859761806363	0.0918145802785321	0.31823987991007	0.497245
protein_coding	MAP4K4	ENSG00000071054.16	0.894369368087462	2.95080772601466e-07	1.13950500082411e-05	4.94328
protein_coding	IL1R2	ENSG00000115590.13	4.33920318575069	6.6413399984553e-11	4.38393871819217e-09	8.35814
protein_coding	IL1R1	ENSG00000115594.11	0.131553813683874	0.162090435751161	0.43763994030722	0.358883
protein_coding	IL1RL1	ENSG00000115602.16	0.0120933210067832	0.863245652075223	0.953178588716146	0.0208257
protein_coding	MFSD9	ENSG00000135953.10	-0.0391084603098469	0.805601059263152	0.927489835391892	0.0326908
protein_coding	TMEM182	ENSG00000170417.15	0.145159976956737	0.348584503185795	0.646625636300165	0.189347
protein_coding	MRPS9	ENSG00000135972.8	0.00455997729221246	0.949746724577773	0.982132712736308	0.00782982
protein_coding	TGFBRAP1	ENSG00000135966.12	-0.374323547512693	0.0223164510426669	0.134702902689971	0.870623
protein_coding	C2orf49	ENSG00000135974.9	0.0726136260775624	0.625319300723937	0.835289036644351	0.0781632
protein_coding	FHL2	ENSG00000115641.18	0.041182036907894	0.74179841000453	0.898174635769468	0.0466392
protein_coding	NCK2	ENSG00000071051.13	-0.0894287779146825	0.582082965900666	0.807444279820799	0.0928874
protein_coding	UXS1	ENSG00000115652.14	1.29470423034713	3.72023472338649e-25	9.06384459879618e-23	22.0427
protein_coding	GCC2	ENSG00000135968.20	-0.125315710287779	0.449436855674705	0.724462151574768	0.139984
protein_coding	LIMS1	ENSG00000169756.16	-0.570303887844113	5.01673499172226e-05	0.00113362982949542	2.94553
protein_coding	RANBP2	ENSG00000153201.15	-0.405752354261055	0.00974322587253785	0.0759948933015176	1.11922
protein_coding	CCDC138	ENSG00000163006.11	-0.200967158641292	0.229167747950464	0.523053623324173	0.281454
protein_coding	EDAR	ENSG00000135960.9	-0.702425575085554	0.0135392458342586	0.0960575538352956	1.01747
protein_coding	SH3RF3	ENSG00000172985.10	-0.0740667338085956	0.64198737326257	0.843911557512357	0.0737031
protein_coding	SEPT10	ENSG00000186522.14	-0.282898291118034	0.108478141816558	0.350521189897004	0.455286
protein_coding	SOWAHC	ENSG00000198142.4	-0.151519951466138	0.287897946527533	0.589254121008693	0.229697
protein_coding	NPHP1	ENSG00000144061.12	-0.0976343032344997	0.537931289053319	0.783141956007207	0.10616
protein_coding	MTLN	ENSG00000175701.10	-0.0237025315176449	0.433434819629944	0.71307877017081	0.146862
protein_coding	BUB1	ENSG00000169679.14	-0.162719751277221	0.314039237189497	0.614101275252951	0.21176
protein_coding	ACOXL	ENSG00000153093.18	-0.0677009021155676	0.401129451887063	0.687885161925601	0.162484
protein_coding	BCL2L11	ENSG00000153094.22	-0.0466520506766037	0.762481197040922	0.907151561781794	0.0423201
protein_coding	ANAPC1	ENSG00000153107.12	-0.168417096925772	0.305843976593273	0.607620558316034	0.216368
protein_coding	TMEM87B	ENSG00000153214.10	0.3723218477411	0.00647667870332801	0.0572854749997329	1.24196
protein_coding	ZC3H8	ENSG00000144161.12	-0.151169478309799	0.356848404929062	0.653068646005113	0.185041
protein_coding	ZC3H6	ENSG00000188177.13	-0.487210755331157	0.0360714049610203	0.182812718032402	0.737994
protein_coding	TTL	ENSG00000114999.7	-0.337528322814933	0.0275993206809591	0.154920615001716	0.809891
protein_coding	POLR1B	ENSG00000125630.15	-0.103035747123189	0.507564653894766	0.76461716799555	0.116556
protein_coding	CHCHD5	ENSG00000125611.15	0.280439602146436	0.0958318330632239	0.326184664480335	0.486536
protein_coding	SLC20A1	ENSG00000144136.10	0.057081409026008	0.580757863767629	0.807075002099454	0.0930861
protein_coding	CKAP2L	ENSG00000169607.12	0.136010649734871	0.346751095038092	0.644447250140143	0.190813
protein_coding	IL1A	ENSG00000115008.5	3.85393229798334	1.32325518361531e-66	2.21645243255565e-63	62.6543
protein_coding	IL1B	ENSG00000125538.11	2.73897647163335	9.64352415155912e-30	3.15178594221688e-27	26.5014
protein_coding	IL36G	ENSG00000136688.10	8.02715881838338	8.03121226103514e-12	5.84881762488429e-10	9.23293
protein_coding	IL36RN	ENSG00000136695.14	0.294212010132096	0.0298886171059423	0.163006702979091	0.787795
protein_coding	IL1RN	ENSG00000136689.18	1.67889684313638	4.7249865833359e-08	2.13181212850845e-06	5.67125
protein_coding	PSD4	ENSG00000125637.15	0.536078891911439	0.00608015075702842	0.0547172734346412	1.26188
protein_coding	PAX8	ENSG00000125618.16	0.949000944484845	0.00818134124761799	0.0670519710813951	1.17359
protein_coding	CBWD2	ENSG00000136682.14	-0.309715534280433	0.0451273729939732	0.21084248034646	0.676042
protein_coding	RABL2A	ENSG00000144134.18	0.172156183485945	0.210197755546492	0.50225569263962	0.299075
protein_coding	SLC35F5	ENSG00000115084.13	-0.105483789875333	0.507249166347353	0.76461716799555	0.116556
protein_coding	ACTR3	ENSG00000115091.11	0.0381197935030706	0.663178345502586	0.854561960739941	0.0682564
protein_coding	DDX18	ENSG00000088205.12	0.0455390912081584	0.680605469728307	0.862666789099443	0.0641569
protein_coding	CCDC93	ENSG00000125633.10	0.411481678136177	0.0228695625280794	0.137006211629789	0.86326
protein_coding	INSIG2	ENSG00000125629.14	0.188985914777241	0.266063088886549	0.564746616676659	0.248146
protein_coding	EN1	ENSG00000163064.6	-1.69743620992905	0.000299517707221907	0.00512584581963417	2.29023
protein_coding	STEAP3	ENSG00000115107.19	-0.25349116084311	0.158366989248203	0.431939274562572	0.364577
protein_coding	C2orf76	ENSG00000186132.14	-0.182602584848143	0.22390761143575	0.517791810557627	0.285845
protein_coding	DBI	ENSG00000155368.16	0.193415605756986	0.0136923942420747	0.096690391146451	1.01462
protein_coding	TMEM37	ENSG00000171227.6	-0.299687639283521	0.0303643370334602	0.16433228361266	0.784277
protein_coding	TMEM177	ENSG00000144120.12	-0.363025732153453	0.0604317831100001	0.249252415905316	0.603361
protein_coding	PTPN4	ENSG00000088179.8	0.0291099648451878	0.876767073357662	0.957317786399864	0.0189439
protein_coding	EPB41L5	ENSG00000115109.13	0.0332113932360889	0.83765298519697	0.942210190685755	0.0258522
protein_coding	TMEM185B	ENSG00000226479.3	-0.0336377921642813	0.816684451180793	0.931764295089197	0.0306939
protein_coding	RALB	ENSG00000144118.13	0.198633463319888	0.127896439504276	0.384542849008704	0.415055
protein_coding	INHBB	ENSG00000163083.5	-1.92652241597437	3.82246174785759e-05	0.000892351697235048	3.04946
protein_coding	GLI2	ENSG00000074047.21	-0.140990756292398	0.324380220885653	0.624076806872614	0.204762
protein_coding	TFCP2L1	ENSG00000115112.7	-0.041669263846353	0.679629937144187	0.861674818595146	0.0646566
protein_coding	CLASP1	ENSG00000074054.18	-0.0467829069460615	0.752231101529941	0.904100570711555	0.0437833
protein_coding	NIFK	ENSG00000155438.11	0.378585974930719	0.00513573640240829	0.0482853807843573	1.31618
protein_coding	TSN	ENSG00000211460.11	-0.0134544735971714	0.922099177713643	0.973777199318848	0.0115404
protein_coding	GYPC	ENSG00000136732.15	-0.0272602710253739	0.510374684501944	0.767136015156599	0.115128
protein_coding	BIN1	ENSG00000136717.14	0.935302955024922	0.000100798139936382	0.00204961316410853	2.68833
protein_coding	CYP27C1	ENSG00000186684.12	0.10211919113237	0.524588318525012	0.775282173622494	0.11054
protein_coding	ERCC3	ENSG00000163161.13	0.348242035730415	0.0218846148679407	0.133285517353168	0.875217
protein_coding	MAP3K2	ENSG00000169967.16	-0.238175760182831	0.0893562309655266	0.313419213165811	0.503874
protein_coding	PROC	ENSG00000115718.17	-0.113832869414771	0.377799066858759	0.668847601520329	0.174673
protein_coding	IWS1	ENSG00000163166.14	0.095576976233932	0.541204662691781	0.785288844620451	0.104971
protein_coding	LIMS2	ENSG00000072163.19	-0.00989732775589562	0.831482597536491	0.939191514232445	0.0272458
protein_coding	WDR33	ENSG00000136709.11	-0.0218254712244234	0.868623475776224	0.954554380483956	0.0201993
protein_coding	SFT2D3	ENSG00000173349.5	-0.321317396918851	0.0977612869644254	0.329347479583144	0.482346
protein_coding	POLR2D	ENSG00000144231.10	-0.0624312925034909	0.677530685133377	0.861213354276916	0.0648892
protein_coding	AMMECR1L	ENSG00000144233.9	-0.10617540827668	0.50705876394582	0.764616520129136	0.116556
protein_coding	SAP130	ENSG00000136715.18	0.113161100584394	0.476087600777587	0.741377000315066	0.129961
protein_coding	UGGT1	ENSG00000136731.12	-0.114874144285343	0.377849565643867	0.668848636674744	0.174672
protein_coding	HS6ST1	ENSG00000136720.6	-0.919799706319798	4.30971236686139e-05	0.000990568537151675	3.00412
protein_coding	SMPD4	ENSG00000136699.19	0.203720552254563	0.182963629451085	0.465982544617757	0.33163
protein_coding	MZT2B	ENSG00000152082.13	0.320594510256387	0.00871829673020204	0.0700810894929258	1.1544
protein_coding	CCDC115	ENSG00000136710.9	-0.167517169973543	0.248227915974481	0.544395102137159	0.264086
protein_coding	IMP4	ENSG00000136718.9	0.0431903342160344	0.756392233521269	0.905379397273576	0.0431694
protein_coding	PTPN18	ENSG00000072135.12	-0.436139175937959	0.0459369302856764	0.212870143120599	0.671885
protein_coding	ARHGEF4	ENSG00000136002.18	-0.149464593921241	0.357868557883981	0.653900174904313	0.184489
protein_coding	FAM168B	ENSG00000152102.17	-0.268671967554931	0.0560044836324154	0.239763604049318	0.620217
protein_coding	PLEKHB2	ENSG00000115762.16	-0.0700985436191703	0.560263640393565	0.795036829532327	0.0996128
protein_coding	MZT2A	ENSG00000173272.15	0.0864327289952817	0.524099153993348	0.774730133867718	0.11085
protein_coding	GPR39	ENSG00000183840.6	0.688216341107991	0.00653052372546354	0.0576855754259799	1.23893
protein_coding	LYPD1	ENSG00000150551.10	-0.361024864560981	0.0676833429636965	0.265832437037232	0.575392
protein_coding	NCKAP5	ENSG00000176771.16	0.09737870879795	0.472270436452109	0.738697776171152	0.131533
protein_coding	MGAT5	ENSG00000152127.8	0.121016769922232	0.391372179651064	0.680074342147482	0.167444
protein_coding	CCNT2	ENSG00000082258.12	-0.117428425683211	0.476856064272286	0.741886829356627	0.129662
protein_coding	RAB3GAP1	ENSG00000115839.17	-0.0180668945564221	0.8783229137285	0.958040459418958	0.0186161
protein_coding	ZRANB3	ENSG00000121988.17	-0.795660063534064	0.0020009223765559	0.0238969339089564	1.62166
protein_coding	R3HDM1	ENSG00000048991.16	-0.324403460584032	0.0590250102463718	0.245784691516899	0.609445
protein_coding	UBXN4	ENSG00000144224.16	0.163148060475107	0.123074538427728	0.376100071820196	0.424697
protein_coding	MCM6	ENSG00000076003.4	-0.702791275993919	9.21951214823837e-07	3.25966920280723e-05	4.48683
protein_coding	DARS	ENSG00000115866.10	-0.0177873873411332	0.869537395345723	0.954554380483956	0.0201993
protein_coding	HNMT	ENSG00000150540.13	0.00368690880158864	0.866516363628604	0.953947818138814	0.0204754
protein_coding	SPOPL	ENSG00000144228.8	-0.172032958875727	0.270213146260011	0.570265062980317	0.243923
protein_coding	KYNU	ENSG00000115919.14	2.45783887052988	5.93295383514321e-33	2.27147375402626e-30	29.6437
protein_coding	GTDC1	ENSG00000121964.14	0.0886698705556684	0.562103052372732	0.796180076462222	0.0989887
protein_coding	ZEB2	ENSG00000169554.19	-0.0264918213210435	0.64234829518017	0.843936677462142	0.0736901
protein_coding	ACVR2A	ENSG00000121989.14	0.193634495075659	0.2459093816842	0.541765703738681	0.266188
protein_coding	ORC4	ENSG00000115947.13	0.137067067864741	0.378548142508712	0.669289498564024	0.174386
protein_coding	MBD5	ENSG00000204406.13	-0.0474599448537856	0.749216674500502	0.902102923740383	0.0447439
protein_coding	EPC2	ENSG00000135999.11	-0.287224560553216	0.093988653122956	0.322935372268618	0.490884
protein_coding	LYPD6B	ENSG00000150556.16	-0.0666741049005273	0.430286278209271	0.710778615385138	0.148266
protein_coding	LYPD6	ENSG00000187123.14	-0.015875605973531	0.909978780900101	0.969731277172381	0.0133486
protein_coding	MMADHC	ENSG00000168288.12	-0.165590240726721	0.150610273879503	0.422036317437337	0.37465
protein_coding	RND3	ENSG00000115963.13	0.181428879955081	0.281211691231397	0.582568289115937	0.234653
protein_coding	RBM43	ENSG00000184898.6	0.000902537615138747	0.995930787589854	0.998683810010898	0.000571991
protein_coding	NMI	ENSG00000123609.10	0.2540512430229	0.154051947619523	0.426502490792076	0.370078
protein_coding	TNFAIP6	ENSG00000123610.4	0.123057832619358	0.037972858387174	0.189369669664358	0.72269
protein_coding	RIF1	ENSG00000080345.17	-0.394863927711669	0.01066895912871	0.0805951336071655	1.09369
protein_coding	ARL5A	ENSG00000162980.16	-0.0473025625853794	0.775865904057283	0.914228202107597	0.0389454
protein_coding	STAM2	ENSG00000115145.9	-0.159127372849328	0.31290425234622	0.613089191612714	0.212476
protein_coding	FMNL2	ENSG00000157827.19	0.237672581182922	0.162814942570201	0.438889605801788	0.357645
protein_coding	PRPF40A	ENSG00000196504.16	0.011939723109952	0.889602893507131	0.962606890432258	0.016551
protein_coding	ARL6IP6	ENSG00000177917.10	0.00204297599567383	0.985057877904479	0.994183592974317	0.00253341
protein_coding	NR4A2	ENSG00000153234.13	0.026547357750646	0.848446912240718	0.947028021423104	0.0236372
protein_coding	GPD2	ENSG00000115159.15	0.949481857434611	1.96536105245647e-07	8.0048140130446e-06	5.09665
protein_coding	GALNT5	ENSG00000136542.8	-1.42828202080401	7.63463877066859e-07	2.74273886131258e-05	4.56182
protein_coding	ACVR1C	ENSG00000123612.15	-0.236560184146431	0.116476389943781	0.363910214058954	0.439006
protein_coding	ACVR1	ENSG00000115170.13	0.139659711592867	0.371812633981998	0.664680284536727	0.177387
protein_coding	PKP4	ENSG00000144283.21	0.0937619155063402	0.444847800063128	0.721403911514695	0.141822
protein_coding	DAPL1	ENSG00000163331.11	-0.0568241621571323	0.355177749924761	0.652148787200848	0.185653
protein_coding	TANC1	ENSG00000115183.14	-0.418506717182341	0.046125316650141	0.213194706039799	0.671224
protein_coding	WDSUB1	ENSG00000196151.10	-0.0229182743434489	0.780152758565469	0.915816641680007	0.0381915
protein_coding	BAZ2B	ENSG00000123636.17	-0.065283980530983	0.669880104519634	0.858081770439069	0.0664713
protein_coding	MARCH7	ENSG00000136536.14	-0.260865231095717	0.0672566949353395	0.264681266412202	0.577277
protein_coding	CD302	ENSG00000241399.6	-0.184221661468898	0.229936385733384	0.524272174379333	0.280443
protein_coding	PLA2R1	ENSG00000153246.12	-0.00869153120598315	0.939769824266996	0.978768649758992	0.00931995
protein_coding	ITGB6	ENSG00000115221.11	1.47440663503574	1.86679536892435e-17	2.57887195294704e-15	14.5886
protein_coding	RBMS1	ENSG00000153250.19	0.029855022773768	0.810678379181311	0.929580934487976	0.0317128
protein_coding	TANK	ENSG00000136560.13	0.520576275829582	0.00898496783569479	0.071708498510012	1.14443
protein_coding	PSMD14	ENSG00000115233.11	-0.209939211025858	0.104835194068759	0.343974436954303	0.463474
protein_coding	IFIH1	ENSG00000115267.6	2.36316296084114	1.16363077597425e-11	8.29396404151862e-10	9.08124
protein_coding	GCA	ENSG00000115271.10	0.15449932053681	0.351643465951979	0.649396698422894	0.18749
protein_coding	FIGN	ENSG00000182263.13	-0.0674968060422667	0.670254978926913	0.858233800059305	0.0663944
protein_coding	COBLL1	ENSG00000082438.15	-0.0502775582565702	0.737202724829313	0.896335769232628	0.0475293
protein_coding	SCN2A	ENSG00000136531.15	-0.594833707455492	0.0200756810729935	0.12492606407913	0.903347
protein_coding	CSRNP3	ENSG00000178662.15	-0.156118492225873	0.0329522741494912	0.1728221031715	0.762401
protein_coding	GALNT3	ENSG00000115339.13	-0.387933479248877	0.0157208448572799	0.106072165703702	0.974399
protein_coding	TTC21B	ENSG00000123607.14	-0.0611239105547069	0.660385615281588	0.85260306819282	0.0692531
protein_coding	XIRP2	ENSG00000163092.19	-0.0597939981566578	0.27088772473455	0.570625844999475	0.243649
protein_coding	STK39	ENSG00000198648.10	-0.289953658967702	0.051835044675564	0.229692327596745	0.638854
protein_coding	CERS6	ENSG00000172292.14	-0.820189877884712	1.17364947993607e-10	7.41835048638836e-09	8.12969
protein_coding	SPC25	ENSG00000152253.8	-0.358046011299267	0.0391702162648134	0.192829132236774	0.714827
protein_coding	DHRS9	ENSG00000073737.16	-0.231004581557788	0.138570733201957	0.402941196347912	0.394758
protein_coding	BBS5	ENSG00000163093.11	-0.130525424628841	0.340146386223991	0.637966842798881	0.195202
protein_coding	FASTKD1	ENSG00000138399.17	-0.297863992774211	0.0809611682441422	0.294404248160517	0.531056
protein_coding	PPIG	ENSG00000138398.15	-0.168870459152343	0.236186419262771	0.531753849028502	0.274289
protein_coding	PHOSPHO2	ENSG00000144362.11	-0.076829539568772	0.613903883110836	0.828820653038866	0.0815394
protein_coding	KLHL23	ENSG00000213160.9	-0.318694326769973	0.0262099043861774	0.149834777634291	0.824387
protein_coding	SSB	ENSG00000138385.15	-0.247135940003806	0.0832411985475988	0.300123083045483	0.522701
protein_coding	METTL5	ENSG00000138382.14	-0.188640168016794	0.16984332589032	0.449516209150758	0.347255
protein_coding	UBR3	ENSG00000144357.16	-0.140686118917404	0.393175578675803	0.68092733881751	0.166899
protein_coding	SP5	ENSG00000204335.3	-0.0984684823638413	0.494272547215114	0.755303014332595	0.121879
protein_coding	GAD1	ENSG00000128683.13	-0.0913633206872961	0.54869156706897	0.788299238632378	0.103309
protein_coding	GORASP2	ENSG00000115806.12	0.295933849843424	0.0137839916188117	0.0969682080823202	1.01337
protein_coding	TLK1	ENSG00000198586.13	-0.357891237934424	0.0576240135951138	0.24366102309073	0.613214
protein_coding	METTL8	ENSG00000123600.19	-0.227117798132958	0.132398680889985	0.392714012483197	0.405924
protein_coding	DCAF17	ENSG00000115827.13	-0.179158609640746	0.272984881916285	0.573443708681332	0.241509
protein_coding	CYBRD1	ENSG00000071967.11	-0.192871451594333	0.198731467180761	0.4866960111789	0.312742
protein_coding	DYNC1I2	ENSG00000077380.15	0.352017728652259	0.0145572883811224	0.10055034242631	0.997616
protein_coding	SLC25A12	ENSG00000115840.13	0.104548189186686	0.504376013842671	0.762643363677357	0.117679
protein_coding	HAT1	ENSG00000128708.12	-0.130766353106499	0.337078614875164	0.636355795904085	0.1963
protein_coding	METAP1D	ENSG00000172878.13	-0.144529347323777	0.304515403357552	0.606101440386044	0.217455
protein_coding	DLX1	ENSG00000144355.14	0.37612884245773	0.0659275640889597	0.261764196194038	0.58209
protein_coding	DLX2	ENSG00000115844.10	1.12748038815269	0.000438642230290335	0.00696422498328258	2.15713
protein_coding	ITGA6	ENSG00000091409.14	0.00920346795747454	0.937471723824481	0.978201518699823	0.00957167
protein_coding	PDK1	ENSG00000152256.13	-0.00745111946581349	0.951735575224629	0.983030275921602	0.00743311
protein_coding	RAPGEF4	ENSG00000091428.17	-0.141841371496227	0.216161926088622	0.509510960349611	0.292846
protein_coding	MAP3K20	ENSG00000091436.16	-0.0789393691640086	0.454224414347599	0.727564007866808	0.138129
protein_coding	CDCA7	ENSG00000144354.13	-0.926984759564627	1.5127986324665e-07	6.29549741461215e-06	5.20097
protein_coding	SP3	ENSG00000172845.14	-0.62816556844079	0.00112201561651945	0.0148420624495169	1.82851
protein_coding	OLA1	ENSG00000138430.15	-0.289065031488595	0.0145814640383036	0.100665439522549	0.99712
protein_coding	CIR1	ENSG00000138433.15	0.17207734342851	0.216937208390336	0.510182874203962	0.292274
protein_coding	SCRN3	ENSG00000144306.14	-0.38491462324495	0.0248425714736441	0.14460923446865	0.839804
protein_coding	GPR155	ENSG00000163328.13	-0.112291940764489	0.343727795315368	0.641497556716703	0.192805
protein_coding	WIPF1	ENSG00000115935.17	0.01472619775754	0.927445556834628	0.975071049282345	0.0109637
protein_coding	CHN1	ENSG00000128656.13	-0.297352243161073	0.103871245912608	0.342068000793547	0.465888
protein_coding	ATF2	ENSG00000115966.16	-0.0683185540825875	0.622266648659396	0.83265995575235	0.0795323
protein_coding	ATP5MC3	ENSG00000154518.9	0.0966354070817127	0.390910017564649	0.679972448069381	0.167509
protein_coding	LNPK	ENSG00000144320.13	-0.255022894566034	0.0584957863245881	0.244951105234213	0.610921
protein_coding	HOXD13	ENSG00000128714.5	-0.264645134466171	0.0738904886483759	0.279935693493989	0.552942
protein_coding	HOXD11	ENSG00000128713.13	0.312206074236404	0.0564205190744854	0.240730863803543	0.618468
protein_coding	HOXD10	ENSG00000128710.5	0.0778760898444937	0.582548087062983	0.807834164066882	0.0926778
protein_coding	HOXD9	ENSG00000128709.12	0.0774831370714202	0.558351593155876	0.793858395552997	0.100257
protein_coding	HOXD8	ENSG00000175879.8	-0.107072965868291	0.435620145040111	0.714288970628451	0.146126
protein_coding	MTX2	ENSG00000128654.13	0.0375631953259553	0.77346384667151	0.913511504947829	0.039286
protein_coding	HNRNPA3	ENSG00000170144.20	-0.223029914700571	0.0191080722314947	0.12100575042629	0.917194
protein_coding	NFE2L2	ENSG00000116044.15	-0.135179378847416	0.35428408889684	0.651043169393536	0.18639
protein_coding	AGPS	ENSG00000018510.14	-0.304090561996103	0.0350555790843669	0.179950493028076	0.744847
protein_coding	TTC30B	ENSG00000196659.9	-0.520478463962997	0.0307474438923193	0.1656831015161	0.780722
protein_coding	TTC30A	ENSG00000197557.6	-0.198574684474661	0.169704475059609	0.449237448794697	0.347524
protein_coding	RBM45	ENSG00000155636.14	0.047363725867017	0.758274082973923	0.905442230605112	0.0431393
protein_coding	OSBPL6	ENSG00000079156.16	0.562800529218189	0.00754574581595328	0.0637496753068457	1.19552
protein_coding	PRKRA	ENSG00000180228.12	-0.124551362712359	0.367156717157441	0.660623790332017	0.180046
protein_coding	FKBP7	ENSG00000079150.17	-0.202822114476294	0.211265051018508	0.503638442207437	0.297881
protein_coding	PLEKHA3	ENSG00000116095.10	0.426106414000702	0.00415706129952043	0.0413755631551152	1.38326
protein_coding	TTN	ENSG00000155657.26	-0.0396748213731537	0.543176808423258	0.786432115908405	0.104339
protein_coding	SESTD1	ENSG00000187231.13	-0.149995343928703	0.342503776058809	0.640635211987003	0.193389
protein_coding	CWC22	ENSG00000163510.13	-0.1482161543121	0.338285137383513	0.637323658587469	0.19564
protein_coding	UBE2E3	ENSG00000170035.15	-0.520763569083579	0.000356580067960567	0.00588444939737881	2.23029
protein_coding	ITPRID2	ENSG00000138434.16	-0.557735667794251	0.000343783370380841	0.00570135787512781	2.24402
protein_coding	PPP1R1C	ENSG00000150722.10	-0.221854459361554	0.170991220371487	0.45091272987323	0.345908
protein_coding	DNAJC10	ENSG00000077232.17	-0.0250817706084207	0.838080722064749	0.942453984195001	0.0257398
protein_coding	NCKAP1	ENSG00000061676.14	-0.236667030093059	0.0154843392737223	0.105018399228547	0.978735
protein_coding	DUSP19	ENSG00000162999.12	-0.496848586138362	0.0254566564607795	0.147149457728986	0.832241
protein_coding	NUP35	ENSG00000163002.12	0.0384799578681449	0.797762614624191	0.924182505054392	0.0342423
protein_coding	ZNF804A	ENSG00000170396.7	-0.172035861102277	0.0275934886673147	0.154920615001716	0.809891
protein_coding	ZC3H15	ENSG00000065548.17	0.555945043376254	4.92353682444566e-05	0.00111630805891313	2.95222
protein_coding	ITGAV	ENSG00000138448.11	0.512396002298422	0.000818543764609097	0.0115823510514909	1.9362
protein_coding	FAM171B	ENSG00000144369.12	-0.417826413820253	0.0489204284638238	0.221538946068009	0.65455
protein_coding	GULP1	ENSG00000144366.15	-0.251605901987872	0.154389688240203	0.426863138510016	0.369711
protein_coding	COL3A1	ENSG00000168542.14	-0.00655750705328853	0.936140663020462	0.977654499608308	0.0098146
protein_coding	COL5A2	ENSG00000204262.12	-0.00693995979661656	0.918142721390331	0.972885692442704	0.0119382
protein_coding	WDR75	ENSG00000115368.9	0.306542278289771	0.0311212471454595	0.166876635353805	0.777604
protein_coding	ASNSD1	ENSG00000138381.9	-0.36433649782706	0.0581255083387639	0.244316753996059	0.612047
protein_coding	ANKAR	ENSG00000151687.14	-0.0927735233105175	0.394646786568946	0.682268989810847	0.166044
protein_coding	OSGEPL1	ENSG00000128694.11	-1.07914091030785	0.00132608044518124	0.0171189575774842	1.76652
protein_coding	ORMDL1	ENSG00000128699.13	0.0546095687755606	0.709023872852236	0.880141344486421	0.0554476
protein_coding	PMS1	ENSG00000064933.17	-0.518790107789445	0.00788376895466563	0.0652517010454104	1.18541
protein_coding	HIBCH	ENSG00000198130.15	-0.196905455559303	0.203839738084171	0.493016343691082	0.307139
protein_coding	INPP1	ENSG00000151689.12	0.0450153375767673	0.76159421728465	0.906984370949845	0.0424002
protein_coding	MFSD6	ENSG00000151690.14	-0.372770982970458	0.0461799679658804	0.213309745171595	0.670989
protein_coding	NEMP2	ENSG00000189362.11	-0.362587747353546	0.0516441541406046	0.229225460577709	0.639737
protein_coding	NAB1	ENSG00000138386.16	-0.0655200681697232	0.573458007029506	0.802837105635214	0.0953726
protein_coding	GLS	ENSG00000115419.12	0.048625269797705	0.697634114908863	0.873509357108836	0.0587324
protein_coding	STAT1	ENSG00000115415.18	1.61077286084984	1.06672030475359e-25	2.6470466821663e-23	22.5772
protein_coding	MYO1B	ENSG00000128641.18	0.385243458290897	0.00803536751865687	0.0661387744164632	1.17954
protein_coding	NABP1	ENSG00000173559.12	0.119016227986409	0.463204835911627	0.732815206755113	0.135006
protein_coding	SLC39A10	ENSG00000196950.13	-0.411226541283257	0.0179853548377836	0.115755886083718	0.936457
protein_coding	STK17B	ENSG00000081320.10	-0.104639402645192	0.503602086935377	0.761999544369247	0.118045
protein_coding	CCDC150	ENSG00000144395.17	-0.106153612411723	0.368756668350331	0.661845614237133	0.179243
protein_coding	GTF3C3	ENSG00000119041.10	0.208326104691213	0.195663962074571	0.481820367646796	0.317115
protein_coding	PGAP1	ENSG00000197121.14	-0.23480175840174	0.173778101633673	0.454178305338103	0.342774
protein_coding	ANKRD44	ENSG00000065413.19	-4.34625593911993	0.000167287012720956	0.00315220460262236	2.50139
protein_coding	SF3B1	ENSG00000115524.15	-0.266996690296861	0.0414588170419617	0.200053348347961	0.698854
protein_coding	COQ10B	ENSG00000115520.8	0.607805455037733	5.4287492860386e-05	0.00120424843274269	2.91928
protein_coding	HSPD1	ENSG00000144381.16	-0.30533133179228	0.023208102873868	0.138013649736196	0.860078
protein_coding	HSPE1	ENSG00000115541.10	-0.18571953974417	0.15499506532281	0.427528586934058	0.369035
protein_coding	MOB4	ENSG00000115540.14	0.364004333670325	0.0326412972729599	0.172066633932991	0.764303
protein_coding	MARS2	ENSG00000247626.4	0.173261635446093	0.301216034153134	0.602701934844258	0.219897
protein_coding	SATB2	ENSG00000119042.16	-0.0303222391935932	0.70065261346065	0.875162660362855	0.0579112
protein_coding	C2orf69	ENSG00000178074.5	-0.0384060652804701	0.80714777973602	0.928184346815458	0.0323658
protein_coding	TYW5	ENSG00000162971.10	0.101027343910928	0.527932174643047	0.777223812372756	0.109454
protein_coding	MAIP1	ENSG00000162972.10	-0.0312485286553863	0.834736122143961	0.940731171202896	0.0265345
protein_coding	SPATS2L	ENSG00000196141.13	0.0542309999036912	0.621814459279108	0.832504856109702	0.0796132
protein_coding	KCTD18	ENSG00000155729.12	-0.492551198978784	0.0327269454243489	0.172450282613557	0.763336
protein_coding	SGO2	ENSG00000163535.17	-0.151576443026111	0.224670027708234	0.518183113862304	0.285517
protein_coding	BZW1	ENSG00000082153.17	-0.211081857106047	0.191414809968417	0.477201572758473	0.321298
protein_coding	CLK1	ENSG00000013441.15	0.46689767355691	0.0113995392145538	0.0841618873140612	1.07488
protein_coding	PPIL3	ENSG00000240344.8	-0.189834948212483	0.260783819552196	0.559299484955094	0.252356
protein_coding	NIF3L1	ENSG00000196290.14	-0.0253935838227723	0.867170955102398	0.95413210297369	0.0203915
protein_coding	ORC2	ENSG00000115942.8	0.00537159887438641	0.968044491089671	0.988930104490477	0.0048344
protein_coding	FAM126B	ENSG00000155744.9	0.0733161729331383	0.637674088866473	0.841606696622745	0.0748908
protein_coding	NDUFB3	ENSG00000119013.8	-0.0667026751470232	0.659964385022435	0.852500127789672	0.0693055
protein_coding	CFLAR	ENSG00000003402.19	1.35950522915271	2.70240268996139e-15	2.7855535419602e-13	12.5551
protein_coding	CASP10	ENSG00000003400.14	1.28492344375631	2.67862401632788e-05	0.000657957751132015	3.1818
protein_coding	CASP8	ENSG00000064012.21	0.383891253683199	0.00533798162321154	0.0494667729951831	1.30569
protein_coding	TRAK2	ENSG00000115993.12	-0.112771301399155	0.417284518318802	0.700144423262545	0.154812
protein_coding	STRADB	ENSG00000082146.12	-0.123887858610305	0.430036077702871	0.710516044451559	0.148426
protein_coding	TMEM237	ENSG00000155755.18	-0.635149264278788	0.000216674535448474	0.00388160264038709	2.41099
protein_coding	ALS2	ENSG00000003393.14	0.241595006544306	0.16696168658892	0.445497132674539	0.351155
protein_coding	FZD7	ENSG00000155760.2	-0.0461544154822451	0.746100895605752	0.900373919408958	0.0455771
protein_coding	SUMO1	ENSG00000116030.16	0.0580416145512394	0.620078798984409	0.83182059329173	0.0799703
protein_coding	NOP58	ENSG00000055044.10	-0.0666895467888437	0.656873608543899	0.851956183341815	0.0695827
protein_coding	BMPR2	ENSG00000204217.13	0.349195499939373	0.0310836194859047	0.166808370489036	0.777782
protein_coding	FAM117B	ENSG00000138439.11	-0.188047803436601	0.257557583661171	0.556208158107928	0.254763
protein_coding	ICA1L	ENSG00000163596.16	-0.0977602942107266	0.43874018841925	0.716179622952606	0.144978
protein_coding	WDR12	ENSG00000138442.9	-0.23256104267746	0.15018056872371	0.421829761807954	0.374863
protein_coding	CARF	ENSG00000138380.17	-0.0980361285606591	0.330202005882465	0.629989693126613	0.200667
protein_coding	NBEAL1	ENSG00000144426.18	-0.433824256954765	0.029096336294761	0.160713481595135	0.793948
protein_coding	CYP20A1	ENSG00000119004.15	-0.304165071409477	0.0756958282325896	0.283727020508168	0.547099
protein_coding	ABI2	ENSG00000138443.15	-0.679784369261418	7.4484603919999e-07	2.68474415576194e-05	4.5711
protein_coding	RAPH1	ENSG00000173166.17	0.221162864021627	0.1813599982312	0.464367194630535	0.333138
protein_coding	NRP2	ENSG00000118257.16	-0.0963753821015153	0.538861913223501	0.783740238293224	0.105828
protein_coding	INO80D	ENSG00000114933.15	0.0508714634761623	0.743562180292897	0.898848282898044	0.0463136
protein_coding	NDUFS1	ENSG00000023228.13	-0.375789832435576	0.00838422637282974	0.0683385847907047	1.16533
protein_coding	EEF1B2	ENSG00000114942.13	0.0530686081412597	0.553155505681179	0.790719799826726	0.101977
protein_coding	ZDBF2	ENSG00000204186.8	-0.271158135492486	0.126471655236477	0.381951809819425	0.417991
protein_coding	ADAM23	ENSG00000114948.12	-0.57235912556055	0.0155846021409714	0.105471549842938	0.976865
protein_coding	FASTKD2	ENSG00000118246.13	0.193088500903036	0.242481375760966	0.537798930170583	0.26938
protein_coding	KLF7	ENSG00000118263.14	0.889779529781704	1.0051787007818e-10	6.44468640692638e-09	8.1908
protein_coding	CREB1	ENSG00000118260.14	0.418471210833423	0.0112124912460706	0.0833318816956991	1.07919
protein_coding	METTL21A	ENSG00000144401.14	-0.241383884931413	0.170746300481476	0.450750481855951	0.346064
protein_coding	CCNYL1	ENSG00000163249.11	0.194234389950611	0.212663564254397	0.505174926610339	0.296558
protein_coding	FZD5	ENSG00000163251.3	0.347562681625532	0.0772758947779124	0.28644453389323	0.542959
protein_coding	PLEKHM3	ENSG00000178385.14	-0.187854015341076	0.265781749651874	0.564441219776739	0.248381
protein_coding	IDH1	ENSG00000138413.13	-0.0656117051482826	0.604626104567461	0.823322523426741	0.08443
protein_coding	PIKFYVE	ENSG00000115020.16	-0.0998376944206484	0.528970587856108	0.777641895476889	0.10922
protein_coding	MAP2	ENSG00000078018.19	0.278786936710752	0.064105255924459	0.25711177174132	0.589878
protein_coding	RPE	ENSG00000197713.14	0.0706758588646178	0.631131260198629	0.837861923417173	0.0768275
protein_coding	KANSL1L	ENSG00000144445.16	0.0644232255889631	0.639238542462561	0.842261206391182	0.0745532
protein_coding	ACADL	ENSG00000115361.7	-0.0641332373018386	0.287048916257078	0.588735501460523	0.23008
protein_coding	LANCL1	ENSG00000115365.11	0.014502660084923	0.910233588464746	0.969868971518012	0.0132869
protein_coding	CPS1	ENSG00000021826.15	0.0274966313376821	0.853050273199069	0.948698951022286	0.0228716
protein_coding	IKZF2	ENSG00000030419.16	-0.322898863674474	0.0896318502883025	0.313594463149675	0.503632
protein_coding	SPAG16	ENSG00000144451.18	-0.0224127265937787	0.875992355581621	0.957056466758559	0.0190624
protein_coding	BARD1	ENSG00000138376.10	-0.0776141564415496	0.573374609561701	0.802837105635214	0.0953726
protein_coding	ABCA12	ENSG00000144452.14	0.752259245120423	0.00717033427781322	0.0615518765680315	1.21076
protein_coding	ATIC	ENSG00000138363.14	0.116241645954901	0.264606702738066	0.563314639772805	0.249249
protein_coding	FN1	ENSG00000115414.18	0.354177987816243	0.00329680831523726	0.0350612947810947	1.45517
protein_coding	MREG	ENSG00000118242.15	0.655822219718218	0.00298097584497551	0.0328167290327977	1.4839
protein_coding	PECR	ENSG00000115425.13	-0.538248084154736	0.0270321682205292	0.152904623957404	0.815579
protein_coding	TMEM169	ENSG00000163449.10	-0.0319050402467575	0.505216342409023	0.763088659763752	0.117425
protein_coding	XRCC5	ENSG00000079246.15	-0.208685936138876	0.0348500247410659	0.179459648608981	0.746033
protein_coding	SMARCAL1	ENSG00000138375.12	0.0638569177543666	0.68508942526801	0.865974747532434	0.0624948
protein_coding	RPL37A	ENSG00000197756.9	0.250103131390758	0.0179752311539099	0.115755886083718	0.936457
protein_coding	IGFBP2	ENSG00000115457.9	-0.170572110361113	0.182985085804376	0.465982544617757	0.33163
protein_coding	IGFBP5	ENSG00000115461.4	-0.0947583477091531	0.272303882935726	0.572372083347251	0.242322
protein_coding	TNS1	ENSG00000079308.18	-0.353289703000688	0.0144000661906429	0.0999797341733756	1.00009
protein_coding	ARPC2	ENSG00000163466.15	-0.0473994027053665	0.607689001251467	0.825614175886612	0.0832229
protein_coding	AAMP	ENSG00000127837.9	0.370677583181677	0.0113419962574576	0.0838756897626553	1.07636
protein_coding	PNKD	ENSG00000127838.13	0.53909169583727	0.00127818981700969	0.0166612291322275	1.77829
protein_coding	TMBIM1	ENSG00000135926.14	0.443436908381496	0.000708279115338657	0.0103050381601933	1.98695
protein_coding	CTDSP1	ENSG00000144579.7	0.503642680047463	0.000777112812879871	0.0111134596505766	1.95415
protein_coding	USP37	ENSG00000135913.10	-0.007133392662034	0.962349715249036	0.986250999691653	0.00601254
protein_coding	CNOT9	ENSG00000144580.13	0.357274700016775	0.00123613951609646	0.0161918568090836	1.7907
protein_coding	ZNF142	ENSG00000115568.15	-0.146240530425283	0.376437713738294	0.667582732632638	0.175495
protein_coding	BCS1L	ENSG00000074582.13	-0.00520689284968265	0.966607113401089	0.98853076993342	0.00500981
protein_coding	RNF25	ENSG00000163481.7	0.151554693531341	0.25134776638838	0.548433570724724	0.260876
protein_coding	STK36	ENSG00000163482.11	-0.0261776191496657	0.88416046893533	0.960402969963097	0.0175465
protein_coding	TTLL4	ENSG00000135912.10	0.247678644838925	0.116147168452632	0.363629460010305	0.439341
protein_coding	CYP27A1	ENSG00000135929.8	-0.055089887063302	0.201668112527052	0.490979779771529	0.308936
protein_coding	WNT10A	ENSG00000135925.8	0.576880648119171	0.000199111762319952	0.00362513262919479	2.44068
protein_coding	CDK5R2	ENSG00000171450.5	0.243456163201699	0.174194551702857	0.454777702900404	0.342201
protein_coding	CNPPD1	ENSG00000115649.15	-0.112572280059935	0.414574916739165	0.698336135832854	0.155935
protein_coding	RETREG2	ENSG00000144567.10	0.257587031534841	0.0519193204095304	0.229989716855441	0.638292
protein_coding	ZFAND2B	ENSG00000158552.12	0.512056901619829	0.0070643609399852	0.060916728602645	1.21526
protein_coding	ANKZF1	ENSG00000163516.13	0.0542125747475833	0.729839857319231	0.891834222877776	0.0497159
protein_coding	GLB1L	ENSG00000163521.15	-0.104784340607864	0.360414215772308	0.65526000039048	0.183586
protein_coding	STK16	ENSG00000115661.13	-0.0701769740656819	0.659476747596147	0.852500127789672	0.0693055
protein_coding	TUBA4A	ENSG00000127824.13	0.0683513351294142	0.613132669051587	0.828287947858023	0.0818187
protein_coding	DNAJB2	ENSG00000135924.15	-0.11777356141714	0.427314667821053	0.709016412679805	0.149344
protein_coding	DNPEP	ENSG00000123992.19	0.424554784726547	0.0019114139954904	0.0229506698383255	1.6392
protein_coding	SPEG	ENSG00000072195.14	0.00606271586585463	0.956707383217462	0.984856644012751	0.00662698
protein_coding	GMPPA	ENSG00000144591.18	0.30787637344105	0.0516285763462744	0.229225460577709	0.639737
protein_coding	CHPF	ENSG00000123989.13	0.148150123163084	0.35857829536594	0.654204345434553	0.184287
protein_coding	TMEM198	ENSG00000188760.10	0.192602858240586	0.248552332580453	0.544774373075384	0.263783
protein_coding	OBSL1	ENSG00000124006.14	-0.188112709063324	0.25554590822977	0.554365415295276	0.256204
protein_coding	STK11IP	ENSG00000144589.21	0.134060877214012	0.362344273042821	0.656918354034543	0.182489
protein_coding	SLC4A3	ENSG00000114923.16	0.350211869467901	0.0419477448688817	0.201613981794482	0.695479
protein_coding	EPHA4	ENSG00000116106.11	-1.12378048124635	1.60457119736217e-05	0.000419127759155032	3.37765
protein_coding	PAX3	ENSG00000135903.19	-0.0837929131990073	0.0492723324931494	0.222397965683695	0.652869
protein_coding	FARSB	ENSG00000116120.9	-0.0948168572538345	0.418566688977456	0.701276175816937	0.154111
protein_coding	ACSL3	ENSG00000123983.13	0.0551142698462361	0.529913584785612	0.778244402542994	0.108884
protein_coding	KCNE4	ENSG00000152049.6	-0.0318419012623851	0.461397117878717	0.731583339878219	0.135736
protein_coding	AP1S3	ENSG00000152056.16	-0.608809655117186	0.00164080916909362	0.0201899383524834	1.69487
protein_coding	WDFY1	ENSG00000085449.14	0.0245937117581552	0.868912890447861	0.954554380483956	0.0201993
protein_coding	MRPL44	ENSG00000135900.3	0.109517221601704	0.451176264771361	0.725259350760105	0.139507
protein_coding	SERPINE2	ENSG00000135919.12	1.53445468599176	4.84353417274438e-62	6.49033579147747e-59	58.1877
protein_coding	CUL3	ENSG00000036257.12	-0.231871050866445	0.0465530776551744	0.214368123910425	0.66884
protein_coding	IRS1	ENSG00000169047.5	-0.345087736334046	0.0161233052804963	0.10732851006391	0.969285
protein_coding	RHBDD1	ENSG00000144468.16	0.277450753438594	0.0776078500473501	0.286932271375562	0.542221
protein_coding	COL4A4	ENSG00000081052.12	-0.0238279633029502	0.806042643815785	0.927918507485525	0.0324902
protein_coding	MFF	ENSG00000168958.19	-0.116719625398195	0.337233380113722	0.636468632890687	0.196223
protein_coding	AGFG1	ENSG00000173744.17	0.178293865103095	0.131082040523655	0.390767373307449	0.408082
protein_coding	CCL20	ENSG00000115009.12	8.25562137472802	1.30603540452666e-41	7.95494291848054e-39	38.0994
protein_coding	PID1	ENSG00000153823.18	1.37338436880952	5.36632132626279e-06	0.000160510503955182	3.7945
protein_coding	DNER	ENSG00000187957.7	1.59200699758837	9.72056620731718e-05	0.00198560346308003	2.70211
protein_coding	TRIP12	ENSG00000153827.13	0.212035183338362	0.0637474829718247	0.256636940808579	0.590681
protein_coding	SP110	ENSG00000135899.17	1.87340734518798	2.51438354613649e-23	5.61545658637149e-21	20.2506
protein_coding	SP140L	ENSG00000185404.16	0.669867114106105	0.00310718814192687	0.0336863439335114	1.47255
protein_coding	SP100	ENSG00000067066.16	1.51451644425073	6.57328062899938e-17	8.23195891855998e-15	14.0845
protein_coding	CAB39	ENSG00000135932.10	0.0961423439584516	0.458764990084939	0.730496429580125	0.136382
protein_coding	ITM2C	ENSG00000135916.15	-0.145789148720061	0.37240510723485	0.664680284536727	0.177387
protein_coding	PSMD1	ENSG00000173692.12	0.155517612378914	0.191952377780414	0.477873811398061	0.320687
protein_coding	ARMC9	ENSG00000135931.17	-0.22267452405269	0.202322330470693	0.491857624874326	0.308161
protein_coding	NCL	ENSG00000115053.15	0.0694284752144873	0.437624206823159	0.715840377371866	0.145184
protein_coding	PTMA	ENSG00000187514.16	-0.0350878829731727	0.820208320635945	0.933400551721585	0.0299319
protein_coding	PDE6D	ENSG00000156973.13	-0.0246254666509162	0.857652004906821	0.950660672160757	0.0219745
protein_coding	COPS7B	ENSG00000144524.17	-0.00222169828724528	0.968809419663695	0.989111561763045	0.00475472
protein_coding	DIS3L2	ENSG00000144535.19	0.105823922367434	0.512630654067833	0.768066898986139	0.114601
protein_coding	ALPP	ENSG00000163283.6	-0.0713857577623487	0.532501863616192	0.779473555533944	0.108199
protein_coding	TIGD1	ENSG00000221944.7	0.0345132528621432	0.806894471892656	0.928184346815458	0.0323658
protein_coding	EIF4E2	ENSG00000135930.13	0.188301630507033	0.0885985585510726	0.311852031674382	0.506051
protein_coding	EFHD1	ENSG00000115468.11	-0.00070595850867375	0.973421614627673	0.990421384662933	0.00417999
protein_coding	GIGYF2	ENSG00000204120.14	-0.125979698876578	0.37648676944066	0.667582732632638	0.175495
protein_coding	INPP5D	ENSG00000168918.13	-0.304935490775832	0.014847272236272	0.102157991283361	0.990728
protein_coding	ATG16L1	ENSG00000085978.21	0.104202053187227	0.518516663248636	0.77170946708046	0.112546
protein_coding	DGKD	ENSG00000077044.10	-0.0427325609755246	0.780413162223164	0.915892731149625	0.0381554
protein_coding	USP40	ENSG00000085982.13	-0.099967481362146	0.490847140228905	0.752862050303171	0.123285
protein_coding	UGT1A6	ENSG00000167165.18	-0.00140414886681704	0.979364813051124	0.992186661128547	0.00340662
protein_coding	UGT1A1	ENSG00000241635.7	0.0261920359091987	0.85395682703365	0.949078083086262	0.0226981
protein_coding	HJURP	ENSG00000123485.11	0.00461462443063731	0.96165848335344	0.986212641240803	0.00602943
protein_coding	ARL4C	ENSG00000188042.7	0.922118085686862	2.44290610994972e-08	1.15671172697266e-06	5.93677
protein_coding	SH3BP4	ENSG00000130147.15	0.393860224500556	0.0252337165309904	0.146314063831792	0.834714
protein_coding	AGAP1	ENSG00000157985.18	-0.630150205458454	0.00509638977572769	0.048025051332455	1.31853
protein_coding	IQCA1	ENSG00000132321.16	-0.0981514903962219	0.529653206601962	0.778074171875198	0.108979
[truncated: 9,926 more rows]
