# Supplementary material for: Melissa officinalis extract selectively suppresses STAT1 signaling in oral epithelial cells
Source: Front Immunol. 2026 Jul 17;17:1892750. doi: 10.3389/fimmu.2026.1892750 (PMC13425913; doi:10.3389/fimmu.2026.1892750)
Supplement: Supplementary file 1 [file DataSheet1.zip › R1_Supplementary Files/RNAseq data/volcano/Panahipour_33samples_M5_vs_wo_paired_lfcShrink_apeglm_DESeq2results_GeneSymbols_GeneTypes_forVolcano.txt]

GeneType	GeneSymbol	ENSG	log2FoldChange	pvalue	padj	minus_log10_padj
protein_coding	SAMD11	ENSG00000187634.11	-0.0113055344411417	0.466273184386841	0.981540518841813	0.00809177
protein_coding	NOC2L	ENSG00000188976.10	0.0562124882915984	0.360838240130291	0.959706240808291	0.0178617
protein_coding	KLHL17	ENSG00000187961.13	0.0182700376305866	0.459086695832988	0.981540518841813	0.00809177
protein_coding	PLEKHN1	ENSG00000187583.10	0.020833853561307	0.396073756939188	0.971169116204783	0.0127051
protein_coding	HES4	ENSG00000188290.10	-0.0306826852164512	0.148979290077459	0.802303382337872	0.0956614
protein_coding	ISG15	ENSG00000187608.9	-0.0601479287129806	0.196298658217276	0.861704112491584	0.0646418
protein_coding	AGRN	ENSG00000188157.14	0.0115112338587019	0.543709331692015	0.991268351836502	0.00380876
protein_coding	RNF223	ENSG00000237330.2	-0.0302632527573397	0.224060637693871	0.891557991193743	0.0498504
protein_coding	C1orf159	ENSG00000131591.17	0.0165892618256677	0.633037725206658	0.99430909948672	0.00247859
protein_coding	SDF4	ENSG00000078808.16	0.0870192459729646	0.195293406816176	0.861178394657266	0.0649069
protein_coding	B3GALT6	ENSG00000176022.5	0.0948621558914875	0.10406892926842	0.727623586213197	0.138093
protein_coding	UBE2J2	ENSG00000160087.20	0.0368142663301351	0.499397528188705	0.989967326667602	0.00437914
protein_coding	ACAP3	ENSG00000131584.18	-0.0159110293943152	0.585731025005877	0.99430909948672	0.00247859
protein_coding	PUSL1	ENSG00000169972.11	-0.0302276584534487	0.391773788282535	0.969069289958065	0.0136452
protein_coding	INTS11	ENSG00000127054.20	0.0890773715782886	0.128519998247097	0.773304857867879	0.111649
protein_coding	CPTP	ENSG00000224051.6	0.0459870148437955	0.361248936119916	0.959955258195528	0.017749
protein_coding	DVL1	ENSG00000107404.19	0.0544737296610006	0.331612283077423	0.955975051032325	0.0195534
protein_coding	AURKAIP1	ENSG00000175756.13	0.0137352603795466	0.802170988829916	0.99430909948672	0.00247859
protein_coding	CCNL2	ENSG00000221978.11	-0.0404730777927128	0.359356734421447	0.95919089082522	0.018095
protein_coding	MRPL20	ENSG00000242485.5	0.0688229864508483	0.279906786434745	0.929742091859675	0.0316375
protein_coding	ANKRD65	ENSG00000235098.8	-0.0470603434286377	0.113557982025453	0.750624682439275	0.124577
protein_coding	VWA1	ENSG00000179403.11	0.0147350519941754	0.592590360381449	0.99430909948672	0.00247859
protein_coding	ATAD3C	ENSG00000215915.9	0.00710366737703891	0.805599053340298	0.99430909948672	0.00247859
protein_coding	ATAD3B	ENSG00000160072.19	0.0516911345908686	0.145358438365065	0.795420076683642	0.0994035
protein_coding	ATAD3A	ENSG00000197785.13	0.0342648042012929	0.546516583060299	0.991540176003984	0.00368968
protein_coding	SSU72	ENSG00000160075.11	0.123524089630518	0.0761700259372028	0.66133625480605	0.179578
protein_coding	FNDC10	ENSG00000228594.3	-0.00266806622416439	0.867947822222063	0.996780528980938	0.00140045
protein_coding	MIB2	ENSG00000197530.12	0.0109482710505772	0.704851861598489	0.99430909948672	0.00247859
protein_coding	CDK11B	ENSG00000248333.8	-0.0109923301479917	0.717978891725802	0.99430909948672	0.00247859
protein_coding	SLC35E2B	ENSG00000189339.11	-0.0217628598377391	0.590502501347707	0.99430909948672	0.00247859
protein_coding	SLC35E2A	ENSG00000215790.7	-0.0274648713744328	0.475704049903286	0.981740158653295	0.00800344
protein_coding	NADK	ENSG00000008130.15	-0.0155411040185547	0.685266686292509	0.99430909948672	0.00247859
protein_coding	GNB1	ENSG00000078369.17	0.0153274375502498	0.738215353948778	0.99430909948672	0.00247859
protein_coding	PRKCZ	ENSG00000067606.16	0.0427143965602416	0.344329449799474	0.957743172517576	0.0187509
protein_coding	FAAP20	ENSG00000162585.16	0.0480464735156599	0.324007240749038	0.951467767937255	0.0216059
protein_coding	SKI	ENSG00000157933.9	0.171948872828873	0.0338860760313562	0.483091881719954	0.31597
protein_coding	MORN1	ENSG00000116151.13	0.0104736879533407	0.5945599916334	0.99430909948672	0.00247859
protein_coding	RER1	ENSG00000157916.19	0.0190229389248658	0.760775253132844	0.99430909948672	0.00247859
protein_coding	PEX10	ENSG00000157911.10	0.157453008082733	0.0466514519212057	0.545629588948971	0.263102
protein_coding	PLCH2	ENSG00000149527.17	0.0488589929965213	0.240063979054694	0.896118705279442	0.0476345
protein_coding	TNFRSF14	ENSG00000157873.17	-0.00135996441439894	0.810333905681922	0.99430909948672	0.00247859
protein_coding	PRXL2B	ENSG00000157870.15	0.012367435530892	0.637574132095648	0.99430909948672	0.00247859
protein_coding	ARHGEF16	ENSG00000130762.14	0.00264748176244142	0.94615087822539	0.99761531935278	0.00103689
protein_coding	MEGF6	ENSG00000162591.15	0.0088526521653011	0.648074414114157	0.99430909948672	0.00247859
protein_coding	TPRG1L	ENSG00000158109.14	0.0153777594452839	0.809865498824587	0.99430909948672	0.00247859
protein_coding	WRAP73	ENSG00000116213.15	-0.0315370333347202	0.517656232791139	0.989967326667602	0.00437914
protein_coding	TP73	ENSG00000078900.14	-0.697479745673543	0.000372083081895747	0.0268190833665862	1.57156
protein_coding	SMIM1	ENSG00000235169.8	-0.00488964739609713	0.712659885906143	0.99430909948672	0.00247859
protein_coding	LRRC47	ENSG00000130764.9	0.101389086628582	0.125663903256684	0.769736177200716	0.113658
protein_coding	CEP104	ENSG00000116198.12	0.0457883206012205	0.338293437603236	0.957743172517576	0.0187509
protein_coding	DFFB	ENSG00000169598.15	0.0628272541311762	0.150345594528664	0.80312988417546	0.0952142
protein_coding	C1orf174	ENSG00000198912.10	0.0096617466954531	0.834120431940235	0.996358157109818	0.00158452
protein_coding	NPHP4	ENSG00000131697.17	0.00083102229790309	0.977369800560245	0.998196752718294	0.000783847
protein_coding	KCNAB2	ENSG00000069424.14	0.000595441127149935	0.963439563122039	0.99761531935278	0.00103689
protein_coding	RPL22	ENSG00000116251.10	-0.0331817564084168	0.555339399751957	0.992312216715557	0.00335166
protein_coding	ICMT	ENSG00000116237.15	0.0228046130209251	0.698649769974848	0.99430909948672	0.00247859
protein_coding	GPR153	ENSG00000158292.6	1.23051431108944	6.01752294616513e-10	2.63714818853552e-07	6.57887
protein_coding	ACOT7	ENSG00000097021.19	0.149311660833584	0.0504463420841777	0.56643116145235	0.246853
protein_coding	HES2	ENSG00000069812.11	-0.84042904784994	0.000291029087355958	0.0224841753596801	1.64812
protein_coding	TNFRSF25	ENSG00000215788.10	0.0145111549571079	0.418881046592613	0.972564677890039	0.0120815
protein_coding	PLEKHG5	ENSG00000171680.21	0.0349594530128243	0.474604222283952	0.981740158653295	0.00800344
protein_coding	NOL9	ENSG00000162408.10	-0.0182865380153269	0.739721137511916	0.99430909948672	0.00247859
protein_coding	ZBTB48	ENSG00000204859.12	0.00795278030464037	0.634387065840765	0.99430909948672	0.00247859
protein_coding	KLHL21	ENSG00000162413.16	0.0472548567360044	0.359977316622919	0.959485846059201	0.0179614
protein_coding	PHF13	ENSG00000116273.5	0.156632822447808	0.0398074903684044	0.515658876238106	0.287638
protein_coding	THAP3	ENSG00000041988.15	0.0475396548127457	0.225207608423195	0.891557991193743	0.0498504
protein_coding	DNAJC11	ENSG00000007923.15	0.0117128239125516	0.815743862663313	0.99430909948672	0.00247859
protein_coding	CAMTA1	ENSG00000171735.18	0.0292609672823917	0.538541768000164	0.991158812998761	0.00385675
protein_coding	VAMP3	ENSG00000049245.12	-0.0181496083303095	0.76734557618167	0.99430909948672	0.00247859
protein_coding	PER3	ENSG00000049246.14	-0.0179776698937765	0.39099361761083	0.968583696533704	0.0138628
protein_coding	TNFRSF9	ENSG00000049249.8	0.0234007028567989	0.0429659215057758	0.532513274992814	0.27367
protein_coding	PARK7	ENSG00000116288.12	0.00201977630888087	0.972099363527783	0.998065921481459	0.000840773
protein_coding	ERRFI1	ENSG00000116285.12	0.941641200130253	0.000871180645651935	0.0501784495098271	1.29948
protein_coding	RERE	ENSG00000142599.17	-0.0290669374403515	0.585856736780147	0.99430909948672	0.00247859
protein_coding	ENO1	ENSG00000074800.15	0.318167091314342	2.06493181136191e-05	0.0028342287478927	2.54757
protein_coding	GPR157	ENSG00000180758.11	0.0564128840396225	0.256493576046999	0.909902501979493	0.0410051
protein_coding	H6PD	ENSG00000049239.12	0.0234937055555138	0.466291542742645	0.981540518841813	0.00809177
protein_coding	SPSB1	ENSG00000171621.13	-0.0224717465848727	0.544558980443142	0.991540176003984	0.00368968
protein_coding	SLC25A33	ENSG00000171612.6	0.0715030413792284	0.139957991733331	0.789220618801044	0.102802
protein_coding	TMEM201	ENSG00000188807.12	0.0602447934965695	0.286038356265181	0.934103431561185	0.029605
protein_coding	PIK3CD	ENSG00000171608.15	0.0453348626535076	0.165582456709484	0.824469050598536	0.0838256
protein_coding	CLSTN1	ENSG00000171603.17	0.00263511676226595	0.951917524176084	0.99761531935278	0.00103689
protein_coding	CTNNBIP1	ENSG00000178585.14	0.118975318191139	0.0917142538205498	0.70577988798255	0.151331
protein_coding	LZIC	ENSG00000162441.11	-0.00239410528899142	0.939962591724835	0.99761531935278	0.00103689
protein_coding	NMNAT1	ENSG00000173614.13	0.0183155516483108	0.476468249997749	0.98185802689815	0.00795131
protein_coding	UBE4B	ENSG00000130939.18	-0.0272984722625753	0.587915318626077	0.99430909948672	0.00247859
protein_coding	KIF1B	ENSG00000054523.17	-0.0100872812070104	0.767146119075693	0.99430909948672	0.00247859
protein_coding	PGD	ENSG00000142657.20	-0.0353176119060557	0.533483007363137	0.990231951154481	0.00426306
protein_coding	CENPS	ENSG00000175279.21	-0.019139091397703	0.638744814345426	0.99430909948672	0.00247859
protein_coding	DFFA	ENSG00000160049.11	0.0163183951376531	0.716466568611433	0.99430909948672	0.00247859
protein_coding	PEX14	ENSG00000142655.12	-0.0344994580485559	0.335756218625654	0.957743172517576	0.0187509
protein_coding	CASZ1	ENSG00000130940.14	-1.36113700017727	3.87190583978892e-08	1.11011842544348e-05	4.95463
protein_coding	TARDBP	ENSG00000120948.17	-0.100625435681755	0.130070700557352	0.775853989177508	0.11022
protein_coding	SRM	ENSG00000116649.9	0.097511933741421	0.143459099354019	0.791325053384159	0.101645
protein_coding	EXOSC10	ENSG00000171824.13	0.0321824683897154	0.573029247582628	0.9941117462906	0.00256479
protein_coding	MTOR	ENSG00000198793.12	0.0143125459625841	0.756724712033891	0.99430909948672	0.00247859
protein_coding	UBIAD1	ENSG00000120942.13	0.00490879677157271	0.911016543860077	0.99761531935278	0.00103689
protein_coding	FBXO2	ENSG00000116661.10	-0.0152508499010716	0.681670462895148	0.99430909948672	0.00247859
protein_coding	FBXO44	ENSG00000132879.13	-0.0152125727766492	0.65855729409721	0.99430909948672	0.00247859
protein_coding	FBXO6	ENSG00000116663.10	-0.00100616906713317	0.943897943186969	0.99761531935278	0.00103689
protein_coding	MAD2L2	ENSG00000116670.14	0.0404547668117065	0.37135608081871	0.965437112339884	0.015276
protein_coding	AGTRAP	ENSG00000177674.15	0.124275199482836	0.045166291834063	0.541575740932231	0.266341
protein_coding	MTHFR	ENSG00000177000.12	-0.0195349515196279	0.699778689871636	0.99430909948672	0.00247859
protein_coding	CLCN6	ENSG00000011021.22	0.000344630765023694	0.996490452221719	0.998998625826769	0.000435109
protein_coding	NPPA	ENSG00000175206.10	0.00711229502051794	0.0914131666488919	0.70577988798255	0.151331
protein_coding	KIAA2013	ENSG00000116685.15	0.0914031069671281	0.134092451030233	0.78349321002135	0.105965
protein_coding	PLOD1	ENSG00000083444.16	0.023217990554213	0.638304091296159	0.99430909948672	0.00247859
protein_coding	MFN2	ENSG00000116688.16	0.0120804233464668	0.830233073738527	0.995693169490098	0.00187447
protein_coding	MIIP	ENSG00000116691.10	-0.0163771690193377	0.540356380684361	0.991158812998761	0.00385675
protein_coding	VPS13D	ENSG00000048707.15	-0.119405312441722	0.052677671002399	0.576215054354292	0.239415
protein_coding	DHRS3	ENSG00000162496.8	-0.125464371876911	0.0820903867648802	0.679130507403392	0.168047
protein_coding	PDPN	ENSG00000162493.16	-0.0891065510409118	0.0544588949681114	0.584247248377026	0.233403
protein_coding	PRDM2	ENSG00000116731.22	-0.0255139974394432	0.480599340193417	0.984547564578073	0.0067633
protein_coding	KAZN	ENSG00000189337.16	0.00831688410965288	0.671526504029283	0.99430909948672	0.00247859
protein_coding	TMEM51	ENSG00000171729.13	0.105820526310327	0.0258314812132276	0.419745303039121	0.377014
protein_coding	EFHD2	ENSG00000142634.12	0.149103157651754	0.0533896201075063	0.578851158510123	0.237433
protein_coding	CASP9	ENSG00000132906.17	-0.013587682552613	0.741164579531023	0.99430909948672	0.00247859
protein_coding	DNAJC16	ENSG00000116138.12	-0.0460463704045439	0.288860869386824	0.934758699982143	0.0293005
protein_coding	AGMAT	ENSG00000116771.5	-0.0244097814551457	0.423585600159097	0.972564677890039	0.0120815
protein_coding	DDI2	ENSG00000197312.11	0.014954912167984	0.765685014717419	0.99430909948672	0.00247859
protein_coding	PLEKHM2	ENSG00000116786.12	-0.0489292734041751	0.287176199072438	0.934227766120171	0.0295472
protein_coding	FBLIM1	ENSG00000162458.12	0.07631368150704	0.182418500132488	0.847828843202145	0.0716918
protein_coding	UQCRHL	ENSG00000233954.6	0.0272245561968314	0.090893598098162	0.704753126600052	0.151963
protein_coding	SPEN	ENSG00000065526.10	-0.0850648492739869	0.126259266335614	0.769936877616608	0.113545
protein_coding	ZBTB17	ENSG00000116809.11	0.0203144140323059	0.559776649450888	0.992312216715557	0.00335166
protein_coding	EPHA2	ENSG00000142627.12	0.395674906033516	0.00786507271760085	0.215966038865468	0.665615
protein_coding	ARHGEF19	ENSG00000142632.16	-0.0155998997829558	0.630103083776504	0.99430909948672	0.00247859
protein_coding	CPLANE2	ENSG00000132881.11	-0.00623402162315662	0.631655139963751	0.99430909948672	0.00247859
protein_coding	FBXO42	ENSG00000037637.10	0.00867830782581387	0.789615557432107	0.99430909948672	0.00247859
protein_coding	SZRD1	ENSG00000055070.16	-0.00333190840526234	0.932954958749166	0.99761531935278	0.00103689
protein_coding	NECAP2	ENSG00000157191.19	0.0150141970988705	0.761229663727223	0.99430909948672	0.00247859
protein_coding	NBPF1	ENSG00000219481.10	0.0934240553077618	0.0395535209274903	0.513399926565875	0.289544
protein_coding	CROCC	ENSG00000058453.16	-0.0293679990192392	0.273999858162121	0.926026960763923	0.0333764
protein_coding	ATP13A2	ENSG00000159363.17	-0.0357327015630479	0.309099469719982	0.946048446794479	0.0240866
protein_coding	SDHB	ENSG00000117118.9	9.38607202376101e-05	0.985246108233677	0.998196752718294	0.000783847
protein_coding	PADI1	ENSG00000142623.10	-0.000213033768218479	0.979419639919099	0.998196752718294	0.000783847
protein_coding	PADI3	ENSG00000142619.4	-0.00152916113782801	0.969872134595801	0.997981867425035	0.000877349
protein_coding	RCC2	ENSG00000179051.13	0.072991205368348	0.262985337260148	0.916541550872619	0.0378478
protein_coding	ARHGEF10L	ENSG00000074964.16	-0.0118671418811418	0.548048851232192	0.991540176003984	0.00368968
protein_coding	ALDH4A1	ENSG00000159423.16	0.00997097612817207	0.777604074567896	0.99430909948672	0.00247859
protein_coding	IFFO2	ENSG00000169991.10	0.020812815135336	0.628195732807228	0.99430909948672	0.00247859
protein_coding	UBR4	ENSG00000127481.14	0.0121836784896267	0.683078671235875	0.99430909948672	0.00247859
protein_coding	EMC1	ENSG00000127463.14	0.0556941080071567	0.344053654253331	0.957743172517576	0.0187509
protein_coding	MRTO4	ENSG00000053372.4	0.252460684275562	0.00457589507923303	0.158704834172754	0.79941
protein_coding	AKR7A2	ENSG00000053371.12	-0.0669060568392949	0.228583603156629	0.891557991193743	0.0498504
protein_coding	PQLC2	ENSG00000040487.12	-0.0461714021883993	0.195570663179801	0.861178394657266	0.0649069
protein_coding	CAPZB	ENSG00000077549.17	0.0675150762988503	0.257085781504249	0.909902501979493	0.0410051
protein_coding	MINOS1	ENSG00000173436.14	-0.0433067372777871	0.390467088368263	0.96825031215209	0.0140124
protein_coding	NBL1	ENSG00000158747.14	0.0392639908517173	0.315907675944579	0.946048446794479	0.0240866
protein_coding	TMCO4	ENSG00000162542.13	0.0119783843939267	0.635354152615778	0.99430909948672	0.00247859
protein_coding	OTUD3	ENSG00000169914.5	-0.02990701839455	0.226868869544432	0.891557991193743	0.0498504
protein_coding	CAMK2N1	ENSG00000162545.5	0.0408046248605894	0.45846857441196	0.981540518841813	0.00809177
protein_coding	MUL1	ENSG00000090432.6	0.131404821247212	0.0683707108045677	0.634234739172676	0.19775
protein_coding	CDA	ENSG00000158825.5	-0.00389515688431612	0.911464470909771	0.99761531935278	0.00103689
protein_coding	PINK1	ENSG00000158828.7	0.0106449940531658	0.83453764875374	0.996358157109818	0.00158452
protein_coding	DDOST	ENSG00000244038.9	0.144356447799797	0.0563134705801958	0.590727433465586	0.228613
protein_coding	SH2D5	ENSG00000189410.11	0.0723670524837498	0.0066825681145128	0.196397480212857	0.706864
protein_coding	HP1BP3	ENSG00000127483.17	-0.0439384036367493	0.462430267857648	0.981540518841813	0.00809177
protein_coding	EIF4G3	ENSG00000075151.20	0.015036211794088	0.546770429173971	0.991540176003984	0.00368968
protein_coding	ECE1	ENSG00000117298.15	0.107206861423767	0.112587740663484	0.749341675257329	0.12532
protein_coding	NBPF3	ENSG00000142794.18	0.0120627911088142	0.65327501673419	0.99430909948672	0.00247859
protein_coding	RAP1GAP	ENSG00000076864.19	-0.00122011172892923	0.963193052280351	0.99761531935278	0.00103689
protein_coding	USP48	ENSG00000090686.15	0.0644247874863763	0.257741596879342	0.909902501979493	0.0410051
protein_coding	HSPG2	ENSG00000142798.19	0.0211264896443378	0.575231819369925	0.994178400001922	0.00253568
protein_coding	CDC42	ENSG00000070831.15	0.0300288425744878	0.0665998570149376	0.628834622046012	0.201464
protein_coding	WNT4	ENSG00000162552.14	-0.0213110117185185	0.134489648592231	0.784249809331852	0.105546
protein_coding	ZBTB40	ENSG00000184677.17	-0.0791260944017512	0.0995167673148653	0.715737980588009	0.145246
protein_coding	EPHB2	ENSG00000133216.16	-0.171516132422682	0.0157624310710545	0.317760758873039	0.4979
protein_coding	KDM1A	ENSG00000004487.16	-0.0547384824970293	0.283446933169102	0.932123457403091	0.0305266
protein_coding	LUZP1	ENSG00000169641.13	-0.0589066374587401	0.295413044266226	0.94249646459582	0.0257203
protein_coding	HNRNPR	ENSG00000125944.19	-0.0548295721070885	0.32545170181868	0.952365061023342	0.0211965
protein_coding	ZNF436	ENSG00000125945.14	0.00494448486368558	0.867437416065189	0.996780528980938	0.00140045
protein_coding	TCEA3	ENSG00000204219.10	0.00369007498337877	0.689156182649651	0.99430909948672	0.00247859
protein_coding	ASAP3	ENSG00000088280.18	-0.0016750145847661	0.884183694645935	0.99761531935278	0.00103689
protein_coding	E2F2	ENSG00000007968.6	-0.00431269925691538	0.882360921092673	0.99761531935278	0.00103689
protein_coding	ID3	ENSG00000117318.8	-2.48736806572513	8.60518021642601e-10	3.58142048878479e-07	6.44594
protein_coding	RPL11	ENSG00000142676.14	0.032913851560239	0.569531781405634	0.9941117462906	0.00256479
protein_coding	ELOA	ENSG00000011007.12	0.00073388269818549	0.98591772416501	0.998196752718294	0.000783847
protein_coding	PITHD1	ENSG00000057757.9	-0.00366957058727434	0.944917441128341	0.99761531935278	0.00103689
protein_coding	LYPLA2	ENSG00000011009.10	0.0469183768583651	0.379236580759395	0.967419228091546	0.0143853
protein_coding	GALE	ENSG00000117308.14	0.165270579015861	0.0420627514619155	0.531452340280495	0.274536
protein_coding	HMGCL	ENSG00000117305.14	0.00957997553631174	0.802610251699372	0.99430909948672	0.00247859
protein_coding	FUCA1	ENSG00000179163.11	0.00917538585339034	0.816872508118925	0.99430909948672	0.00247859
protein_coding	PNRC2	ENSG00000189266.12	-0.0800293594644076	0.184839149547277	0.851711276507984	0.0697076
protein_coding	SRSF10	ENSG00000188529.14	0.0336271790413456	0.559703971065223	0.992312216715557	0.00335166
protein_coding	IL22RA1	ENSG00000142677.3	0.00466603500322879	0.773927531718584	0.99430909948672	0.00247859
protein_coding	IFNLR1	ENSG00000185436.11	-0.0357595987127525	0.351846004545633	0.957743172517576	0.0187509
protein_coding	STPG1	ENSG00000001460.17	0.0175553478850617	0.585411931992773	0.99430909948672	0.00247859
protein_coding	NIPAL3	ENSG00000001461.16	-0.158997781770982	0.0449833755443171	0.54156403959349	0.26635
protein_coding	RCAN3	ENSG00000117602.11	-0.0342811189564853	0.418164451328933	0.972564677890039	0.0120815
protein_coding	SRRM1	ENSG00000133226.16	-0.0544843161382205	0.406009842703295	0.972564677890039	0.0120815
protein_coding	CLIC4	ENSG00000169504.14	0.0336778697990718	0.607286164046354	0.99430909948672	0.00247859
protein_coding	RUNX3	ENSG00000020633.18	-0.00533611356137513	0.801364729930966	0.99430909948672	0.00247859
protein_coding	SYF2	ENSG00000117614.9	-0.0655615606933597	0.282815396561462	0.930880057636062	0.0311063
protein_coding	RSRP1	ENSG00000117616.17	0.0307959318885096	0.445960044266654	0.97963534214529	0.00893556
protein_coding	TMEM50A	ENSG00000183726.10	-0.154317514236225	0.038971086213371	0.512223130118445	0.290541
protein_coding	MACO1	ENSG00000204178.10	0.00296794080272811	0.957245198028849	0.99761531935278	0.00103689
protein_coding	LDLRAP1	ENSG00000157978.11	0.274936501865521	0.00984722527109896	0.244936930967253	0.610946
protein_coding	SELENON	ENSG00000162430.16	0.00571736604646519	0.879905300403062	0.99761531935278	0.00103689
protein_coding	MTFR1L	ENSG00000117640.17	0.0300480992460529	0.351826437819843	0.957743172517576	0.0187509
protein_coding	AUNIP	ENSG00000127423.10	-0.0105663712679695	0.699841727581283	0.99430909948672	0.00247859
protein_coding	PAQR7	ENSG00000182749.5	-0.00134656294036112	0.942935245836984	0.99761531935278	0.00103689
protein_coding	STMN1	ENSG00000117632.22	-0.0527374653915639	0.359423789060658	0.95919089082522	0.018095
protein_coding	PAFAH2	ENSG00000158006.13	0.120095149321241	0.0311067045538644	0.461308853050526	0.336008
protein_coding	EXTL1	ENSG00000158008.9	-0.00228825162424694	0.766889416708609	0.99430909948672	0.00247859
protein_coding	TRIM63	ENSG00000158022.6	0.00491333519596586	0.4558002042189	0.981487293736772	0.00811532
protein_coding	PDIK1L	ENSG00000175087.9	-0.0346240297101833	0.265543894104033	0.919124947056269	0.0366254
protein_coding	ZNF593	ENSG00000142684.8	0.051662005368356	0.339990838252957	0.957743172517576	0.0187509
protein_coding	CNKSR1	ENSG00000142675.17	0.00494083868073359	0.876337366127033	0.99761531935278	0.00103689
protein_coding	CEP85	ENSG00000130695.15	0.0198512928655794	0.618864221839333	0.99430909948672	0.00247859
protein_coding	SH3BGRL3	ENSG00000142669.14	0.0331392498264244	0.562186211241299	0.992312216715557	0.00335166
protein_coding	UBXN11	ENSG00000158062.20	-0.010897570238014	0.518033823545965	0.989967326667602	0.00437914
protein_coding	CRYBG2	ENSG00000176092.15	-0.0304068466122434	0.277316364918356	0.927498209669407	0.0326869
protein_coding	DHDDS	ENSG00000117682.16	0.0245429825648205	0.575350104316163	0.994178400001922	0.00253568
protein_coding	HMGN2	ENSG00000198830.10	-0.12910402125859	0.0546681798921426	0.584365250180965	0.233316
protein_coding	RPS6KA1	ENSG00000117676.13	0.0449114401385389	0.259140053172037	0.910766811774889	0.0405928
protein_coding	ARID1A	ENSG00000117713.19	-0.099853696846187	0.129186371943782	0.773304857867879	0.111649
protein_coding	PIGV	ENSG00000060642.10	-0.02905747394843	0.389754813551346	0.967836054019397	0.0141982
protein_coding	ZDHHC18	ENSG00000204160.11	0.000836418899847232	0.981419258941058	0.998196752718294	0.000783847
protein_coding	SFN	ENSG00000175793.11	0.111439318626481	0.0901569484819394	0.702529236494733	0.153336
protein_coding	GPN2	ENSG00000142751.14	0.0366624506763211	0.391641147412256	0.969069289958065	0.0136452
protein_coding	GPATCH3	ENSG00000198746.12	0.0202384671236386	0.458631459363632	0.981540518841813	0.00809177
protein_coding	NUDC	ENSG00000090273.13	0.0762984939563462	0.202160476606843	0.870196474724604	0.0603827
protein_coding	KDF1	ENSG00000175707.8	-0.0811595187966835	0.122283799802721	0.762544990359936	0.117735
protein_coding	TRNP1	ENSG00000253368.3	-0.0121092230167514	0.556781841894578	0.992312216715557	0.00335166
protein_coding	SLC9A1	ENSG00000090020.10	0.00925618542621096	0.861003957220358	0.996780528980938	0.00140045
protein_coding	WDTC1	ENSG00000142784.15	-0.007984098854799	0.836234879729799	0.996673608716601	0.00144704
protein_coding	TMEM222	ENSG00000186501.14	0.0333866048378075	0.38460619762674	0.967419228091546	0.0143853
protein_coding	SYTL1	ENSG00000142765.17	-0.0298193815741611	0.196243266344993	0.861704112491584	0.0646418
protein_coding	MAP3K6	ENSG00000142733.15	0.00114174526608977	0.970695457757272	0.998065921481459	0.000840773
protein_coding	WASF2	ENSG00000158195.10	0.128382237322327	0.0456105354809096	0.543421719447482	0.264863
protein_coding	AHDC1	ENSG00000126705.14	0.0785976312371587	0.0805929280189053	0.672803496983761	0.172112
protein_coding	IFI6	ENSG00000126709.14	-0.0997723153063145	0.133130360507317	0.78110409789241	0.107291
protein_coding	FAM76A	ENSG00000009780.15	-0.00962116647632059	0.772303103128642	0.99430909948672	0.00247859
protein_coding	STX12	ENSG00000117758.13	0.0270427200637199	0.564135581838087	0.992433311365777	0.00329867
protein_coding	PPP1R8	ENSG00000117751.17	-0.0804256954113973	0.192089093131039	0.858839598701702	0.0660879
protein_coding	THEMIS2	ENSG00000130775.15	0.00336240180745915	0.68257812457887	0.99430909948672	0.00247859
protein_coding	RPA2	ENSG00000117748.9	0.0148891127273371	0.745172620760107	0.99430909948672	0.00247859
protein_coding	XKR8	ENSG00000158156.7	0.0042803837832576	0.541095701586122	0.991158812998761	0.00385675
protein_coding	EYA3	ENSG00000158161.15	0.00429246951433	0.945345427273368	0.99761531935278	0.00103689
protein_coding	PTAFR	ENSG00000169403.11	0.0551687797697394	0.209566550309637	0.880231894221122	0.0554029
protein_coding	DNAJC8	ENSG00000126698.10	0.0243576487283211	0.669374275418128	0.99430909948672	0.00247859
protein_coding	ATP5IF1	ENSG00000130770.17	-0.0166613982843349	0.791896546385807	0.99430909948672	0.00247859
protein_coding	SESN2	ENSG00000130766.4	0.0394395271112473	0.42705214448391	0.9726726634799	0.0120333
protein_coding	MED18	ENSG00000130772.13	-0.0220236677325055	0.540188649242529	0.991158812998761	0.00385675
protein_coding	PHACTR4	ENSG00000204138.12	-0.0177867658692224	0.716209110698343	0.99430909948672	0.00247859
protein_coding	RCC1	ENSG00000180198.16	0.0364499537568812	0.509515017761729	0.989967326667602	0.00437914
protein_coding	TRNAU1AP	ENSG00000180098.9	-0.00567645804471375	0.861043176676386	0.996780528980938	0.00140045
protein_coding	TAF12	ENSG00000120656.11	-0.0924449116341238	0.123152778997907	0.764269915647424	0.116753
protein_coding	GMEB1	ENSG00000162419.12	0.00600026803869786	0.882615746171538	0.99761531935278	0.00103689
protein_coding	YTHDF2	ENSG00000198492.15	-0.0407725270610693	0.494130887983239	0.989949800739092	0.00438683
protein_coding	EPB41	ENSG00000159023.21	-0.0164178396077703	0.698399660429432	0.99430909948672	0.00247859
protein_coding	TMEM200B	ENSG00000253304.1	0.00357916751514364	0.841782674235531	0.996780528980938	0.00140045
protein_coding	SRSF4	ENSG00000116350.16	-0.00886685635183908	0.869966271663483	0.996780528980938	0.00140045
protein_coding	MECR	ENSG00000116353.15	0.0200487588848327	0.637603802544381	0.99430909948672	0.00247859
protein_coding	PTPRU	ENSG00000060656.19	0.00937144268648934	0.717816382596204	0.99430909948672	0.00247859
protein_coding	LAPTM5	ENSG00000162511.7	0.955042224654715	0.000224152457830348	0.0179628261548271	1.74563
protein_coding	SDC3	ENSG00000162512.15	0.00298426085321484	0.870423351328038	0.996846880830634	0.00137155
protein_coding	PUM1	ENSG00000134644.15	-0.0335693294960268	0.523494208746277	0.989967326667602	0.00437914
protein_coding	SNRNP40	ENSG00000060688.12	-0.0222330342042441	0.59554360268686	0.99430909948672	0.00247859
protein_coding	ZCCHC17	ENSG00000121766.15	0.0227413542272083	0.641216229844739	0.99430909948672	0.00247859
protein_coding	SERINC2	ENSG00000168528.11	0.125958389526976	0.0897047050922822	0.701455151445466	0.154
protein_coding	TINAGL1	ENSG00000142910.15	0.554705543278811	0.000897370718418055	0.0512295442877423	1.29048
protein_coding	PEF1	ENSG00000162517.12	0.0326507430264377	0.518934300578772	0.989967326667602	0.00437914
protein_coding	COL16A1	ENSG00000084636.17	-0.00659546284022646	0.789049945582919	0.99430909948672	0.00247859
protein_coding	SPOCD1	ENSG00000134668.12	0.0175453152439841	0.426369846445227	0.9726726634799	0.0120333
protein_coding	PTP4A2	ENSG00000184007.20	-0.0291287250277318	0.620307723866782	0.99430909948672	0.00247859
protein_coding	KHDRBS1	ENSG00000121774.17	-0.0913618771334832	0.159743609054246	0.813985799375148	0.0893832
protein_coding	TMEM39B	ENSG00000121775.17	0.0778738710362607	0.133413033653965	0.782126012278045	0.106723
protein_coding	KPNA6	ENSG00000025800.13	-0.0738625802276571	0.219562437537126	0.889562150787321	0.0508237
protein_coding	TXLNA	ENSG00000084652.15	0.0401195304101753	0.463481350078196	0.981540518841813	0.00809177
protein_coding	CCDC28B	ENSG00000160050.14	-0.0427780416749283	0.224914859579138	0.891557991193743	0.0498504
protein_coding	IQCC	ENSG00000160051.11	-0.0178535565793529	0.349251067402596	0.957743172517576	0.0187509
protein_coding	TMEM234	ENSG00000160055.19	0.0499804556430775	0.0053344489747236	0.175383225811467	0.756012
protein_coding	EIF3I	ENSG00000084623.11	0.0328841335171546	0.567109084365499	0.992809336360143	0.00313415
protein_coding	FAM167B	ENSG00000183615.5	0.000259759908029913	0.991413562473374	0.998196752718294	0.000783847
protein_coding	LCK	ENSG00000182866.16	-0.0122884380625499	0.542177833092562	0.991158812998761	0.00385675
protein_coding	HDAC1	ENSG00000116478.11	-0.053025705409185	0.371986737853867	0.96547432946904	0.0152593
protein_coding	MARCKSL1	ENSG00000175130.6	-0.00353286886079556	0.78745285594793	0.99430909948672	0.00247859
protein_coding	BSDC1	ENSG00000160058.18	0.033334242438978	0.501718144592504	0.989967326667602	0.00437914
protein_coding	ZBTB8A	ENSG00000160062.14	-0.0128770034654679	0.756712381162413	0.99430909948672	0.00247859
protein_coding	ZBTB8OS	ENSG00000176261.15	0.0282308175617317	0.550492607399263	0.991540176003984	0.00368968
protein_coding	RBBP4	ENSG00000162521.18	-0.0142245876460051	0.795922956845324	0.99430909948672	0.00247859
protein_coding	SYNC	ENSG00000162520.14	-0.00137462474123609	0.94161488436714	0.99761531935278	0.00103689
protein_coding	KIAA1522	ENSG00000162522.10	-0.0835948961462775	0.124663624702037	0.767918467322361	0.114685
protein_coding	YARS	ENSG00000134684.10	0.0147509149239045	0.762243946265285	0.99430909948672	0.00247859
protein_coding	S100PBP	ENSG00000116497.17	0.106314735628986	0.085397260047216	0.690348025770164	0.160932
protein_coding	FNDC5	ENSG00000160097.17	0.000630697231129386	0.943629059920773	0.99761531935278	0.00103689
protein_coding	TMEM54	ENSG00000121900.18	0.038672092113073	0.342882972624954	0.957743172517576	0.0187509
protein_coding	RNF19B	ENSG00000116514.16	-0.0056196920632356	0.884092864736713	0.99761531935278	0.00103689
protein_coding	AK2	ENSG00000004455.16	0.0502285347085536	0.373158563849155	0.966245951838365	0.0149123
protein_coding	AZIN2	ENSG00000142920.16	-0.0158156330306014	0.385863584721824	0.967653373772097	0.0142802
protein_coding	TRIM62	ENSG00000116525.13	0.0236513168589102	0.485162232779608	0.985757972806693	0.0062297
protein_coding	ZNF362	ENSG00000160094.14	-0.0380166377983565	0.227902435309289	0.891557991193743	0.0498504
protein_coding	PHC2	ENSG00000134686.18	0.0466121078645761	0.23016241019558	0.891876598552903	0.0496952
protein_coding	ZSCAN20	ENSG00000121903.14	-0.00603540830221604	0.749760951412896	0.99430909948672	0.00247859
protein_coding	SMIM12	ENSG00000163866.8	0.020996784054343	0.685760592168681	0.99430909948672	0.00247859
protein_coding	GJB5	ENSG00000189280.3	0.293139589252816	0.0122412990899657	0.27708287869954	0.55739
protein_coding	GJB3	ENSG00000188910.7	0.328967330719099	0.00877383417727495	0.228686885970104	0.640759
protein_coding	ZMYM6	ENSG00000163867.16	-0.0560648744135715	0.119451398174854	0.758445836246047	0.120075
protein_coding	ZMYM1	ENSG00000197056.10	-0.0139493647073981	0.609642033835452	0.99430909948672	0.00247859
protein_coding	SFPQ	ENSG00000116560.10	-0.00172499167000341	0.954378100527786	0.99761531935278	0.00103689
protein_coding	ZMYM4	ENSG00000146463.11	0.0602772406757983	0.200337000079768	0.867488749130599	0.0617361
protein_coding	KIAA0319L	ENSG00000142687.17	-0.0165536547321832	0.690021276369395	0.99430909948672	0.00247859
protein_coding	NCDN	ENSG00000020129.15	0.0228428097050476	0.482222454224205	0.984547564578073	0.0067633
protein_coding	PSMB2	ENSG00000126067.11	0.0197149419048591	0.792925293908303	0.99430909948672	0.00247859
protein_coding	C1orf216	ENSG00000142686.7	0.00544475106694776	0.740643908786998	0.99430909948672	0.00247859
protein_coding	CLSPN	ENSG00000092853.13	-0.0362973195000805	0.431813579727821	0.973996294693768	0.0114427
protein_coding	AGO4	ENSG00000134698.10	0.00454347098001509	0.851686073639473	0.996780528980938	0.00140045
protein_coding	AGO1	ENSG00000092847.11	-0.0674792347240244	0.277244697060759	0.927498209669407	0.0326869
protein_coding	AGO3	ENSG00000126070.19	-0.0322445840634041	0.51264234699461	0.989967326667602	0.00437914
protein_coding	ADPRHL2	ENSG00000116863.10	0.02997061888217	0.530103375071032	0.989967326667602	0.00437914
protein_coding	TRAPPC3	ENSG00000054116.11	0.0720413705729196	0.244168916576045	0.90067634767043	0.0454312
protein_coding	MAP7D1	ENSG00000116871.15	0.0329287731568972	0.527130170075807	0.989967326667602	0.00437914
protein_coding	THRAP3	ENSG00000054118.14	-0.0346454065321452	0.418172779512424	0.972564677890039	0.0120815
protein_coding	SH3D21	ENSG00000214193.10	-0.0142161209018537	0.350396233449877	0.957743172517576	0.0187509
protein_coding	EVA1B	ENSG00000142694.6	0.0120247503846468	0.584673264867789	0.99430909948672	0.00247859
protein_coding	STK40	ENSG00000196182.10	0.0572559916737325	0.138933816114124	0.787600360780267	0.103694
protein_coding	LSM10	ENSG00000181817.5	0.0221329611053714	0.579563035267228	0.99430909948672	0.00247859
protein_coding	OSCP1	ENSG00000116885.18	-0.0232582089899978	0.337664821201293	0.957743172517576	0.0187509
protein_coding	MRPS15	ENSG00000116898.11	0.0465335957659566	0.328669365686569	0.954511991292818	0.0202186
protein_coding	ZC3H12A	ENSG00000163874.10	-0.0429753004487275	0.280772636495617	0.930045842379065	0.0314956
protein_coding	MEAF6	ENSG00000163875.15	0.00528945236745588	0.900861326768043	0.99761531935278	0.00103689
protein_coding	SNIP1	ENSG00000163877.10	0.00737014128868738	0.860785655858523	0.996780528980938	0.00140045
protein_coding	GNL2	ENSG00000134697.12	0.0167308286729554	0.719140628894695	0.99430909948672	0.00247859
protein_coding	C1orf109	ENSG00000116922.14	0.0102433478944564	0.728043442429002	0.99430909948672	0.00247859
protein_coding	CDCA8	ENSG00000134690.10	-0.000369400573290282	0.987814320825598	0.998196752718294	0.000783847
protein_coding	MANEAL	ENSG00000185090.14	0.134054188613903	0.0576368082792834	0.594702526413899	0.2257
protein_coding	YRDC	ENSG00000196449.3	0.066531914876472	0.247244782876236	0.903437084968971	0.0441021
protein_coding	C1orf122	ENSG00000197982.13	-0.0445531587381587	0.374898853768304	0.966245951838365	0.0149123
protein_coding	MTF1	ENSG00000188786.9	0.0930433843976135	0.152362304200264	0.80312988417546	0.0952142
protein_coding	INPP5B	ENSG00000204084.12	0.00450570718974507	0.842360994913135	0.996780528980938	0.00140045
protein_coding	SF3A3	ENSG00000183431.11	0.0279322349771013	0.605578024713414	0.99430909948672	0.00247859
protein_coding	FHL3	ENSG00000183386.9	-0.0116431599094588	0.674963893393391	0.99430909948672	0.00247859
protein_coding	UTP11	ENSG00000183520.11	0.0880455388195495	0.168836235361858	0.827954370302076	0.0819936
protein_coding	POU3F1	ENSG00000185668.7	0.00290787005389199	0.734160483828348	0.99430909948672	0.00247859
protein_coding	RRAGC	ENSG00000116954.7	-0.0347398950661149	0.484771626803904	0.985429892708992	0.00637427
protein_coding	MYCBP	ENSG00000214114.8	0.00165312292663601	0.966625446135727	0.99761531935278	0.00103689
protein_coding	RHBDL2	ENSG00000158315.10	-0.0208257545545046	0.229526206317404	0.891557991193743	0.0498504
protein_coding	AKIRIN1	ENSG00000174574.15	-0.019743838224163	0.63975739890729	0.99430909948672	0.00247859
protein_coding	NDUFS5	ENSG00000168653.10	0.0555713887622455	0.394286541395961	0.970817739902803	0.0128623
protein_coding	MACF1	ENSG00000127603.25	0.0667892805395048	0.211583287443307	0.882144471649642	0.0544603
protein_coding	PABPC4	ENSG00000090621.13	-0.0335767225437661	0.53519337610226	0.990816810401519	0.00400663
protein_coding	PPIE	ENSG00000084072.16	0.0497326085538142	0.327477926601741	0.954108416314509	0.0204023
protein_coding	TRIT1	ENSG00000043514.16	0.0864685392383827	0.0722202969319519	0.646972156605861	0.189114
protein_coding	MFSD2A	ENSG00000168389.17	0.0675575595476049	0.0981197874294194	0.715404666076137	0.145448
protein_coding	CAP1	ENSG00000131236.16	0.0511754912378954	0.389026356359934	0.967653373772097	0.0142802
protein_coding	PPT1	ENSG00000131238.17	-0.022325556065638	0.646346674784298	0.99430909948672	0.00247859
protein_coding	RLF	ENSG00000117000.8	0.0610413967653686	0.276507207502633	0.927498209669407	0.0326869
protein_coding	ZMPSTE24	ENSG00000084073.8	0.0644547146764864	0.287906943063043	0.934616154485627	0.0293667
protein_coding	SMAP2	ENSG00000084070.11	0.0505212169823682	0.223649302133334	0.891557991193743	0.0498504
protein_coding	ZFP69B	ENSG00000187801.14	-0.0133517577453889	0.441071576345978	0.977815631996724	0.00974302
protein_coding	ZFP69	ENSG00000187815.9	-0.00831650524214113	0.608219239706355	0.99430909948672	0.00247859
protein_coding	EXO5	ENSG00000164002.11	-0.0304549860550497	0.355044474956126	0.957743172517576	0.0187509
protein_coding	ZNF684	ENSG00000117010.16	-0.0119134107772063	0.433287038953794	0.975633109487551	0.0107135
protein_coding	NFYC	ENSG00000066136.20	-0.0324841744486282	0.503528294776153	0.989967326667602	0.00437914
protein_coding	CITED4	ENSG00000179862.6	0.015097113823144	0.263870418608007	0.917323085780688	0.0374777
protein_coding	CTPS1	ENSG00000171793.14	0.0395565699994069	0.376118929237355	0.967419228091546	0.0143853
protein_coding	SCMH1	ENSG00000010803.16	0.0424371597947337	0.225574254076069	0.891557991193743	0.0498504
protein_coding	HIVEP3	ENSG00000127124.15	-0.0229446654541738	0.415753818293634	0.972564677890039	0.0120815
protein_coding	FOXJ3	ENSG00000198815.8	0.00344598923518929	0.935072103231207	0.99761531935278	0.00103689
protein_coding	PPCS	ENSG00000127125.8	-0.0625776334647406	0.232254110814687	0.892660142706745	0.0493139
protein_coding	PPIH	ENSG00000171960.10	0.0833812892596786	0.156517749201616	0.807091285980139	0.0930773
protein_coding	YBX1	ENSG00000065978.18	-0.0036578665375069	0.908231154319374	0.99761531935278	0.00103689
protein_coding	P3H1	ENSG00000117385.15	0.0344241936775468	0.329926120543371	0.954511991292818	0.0202186
protein_coding	C1orf50	ENSG00000164008.15	0.0120290851141745	0.450309997844619	0.980985554227501	0.00833739
protein_coding	SVBP	ENSG00000177868.11	0.0160464945424989	0.754933396759655	0.99430909948672	0.00247859
protein_coding	ERMAP	ENSG00000164010.14	-0.0308363406403875	0.295058074510424	0.94249646459582	0.0257203
protein_coding	ZNF691	ENSG00000164011.17	-0.0130411374884938	0.481984809846255	0.984547564578073	0.0067633
protein_coding	SLC2A1	ENSG00000117394.21	0.22031973802505	0.00909064268272073	0.234106730324277	0.630586
protein_coding	FAM183A	ENSG00000186973.10	0.00917351740771622	0.621945833717396	0.99430909948672	0.00247859
protein_coding	EBNA1BP2	ENSG00000117395.12	0.0212223694736514	0.683112848943381	0.99430909948672	0.00247859
protein_coding	TMEM125	ENSG00000179178.10	-0.00247517656629621	0.933537997880113	0.99761531935278	0.00103689
protein_coding	C1orf210	ENSG00000253313.5	-0.0180035185599575	0.267871303488491	0.922062809751729	0.0352395
protein_coding	CDC20	ENSG00000117399.13	-0.0493474143022951	0.422221589309885	0.972564677890039	0.0120815
protein_coding	ELOVL1	ENSG00000066322.14	-0.00231617590845861	0.969590256849806	0.997981867425035	0.000877349
protein_coding	MED8	ENSG00000159479.16	0.0225414393553765	0.627361546018275	0.99430909948672	0.00247859
protein_coding	SZT2	ENSG00000198198.16	-0.0412848123260393	0.231517979360259	0.892660142706745	0.0493139
protein_coding	HYI	ENSG00000178922.16	0.0244438603329613	0.534669914417625	0.990816810401519	0.00400663
protein_coding	PTPRF	ENSG00000142949.16	0.0180766503736596	0.725046382547416	0.99430909948672	0.00247859
protein_coding	KDM4A	ENSG00000066135.12	-0.495361043307987	0.000416910696415113	0.029883232250821	1.52457
protein_coding	ST3GAL3	ENSG00000126091.20	-0.0369544918514356	0.137384552861283	0.786046785373068	0.104552
protein_coding	ARTN	ENSG00000117407.16	-0.147045037979467	0.0550851687809681	0.586100188735234	0.232028
protein_coding	IPO13	ENSG00000117408.10	-0.000608033828790273	0.999311248117719	0.999755668815249	0.000106125
protein_coding	DPH2	ENSG00000132768.13	0.0427849843205506	0.295596575768035	0.94249646459582	0.0257203
protein_coding	ATP6V0B	ENSG00000117410.13	0.084495529652164	0.0974477654806151	0.715134190675932	0.145612
protein_coding	B4GALT2	ENSG00000117411.16	0.104076526201363	0.0996910217439433	0.71575601699519	0.145235
protein_coding	CCDC24	ENSG00000159214.12	-0.0244716196353376	0.24061938081157	0.896376508240186	0.0475095
protein_coding	SLC6A9	ENSG00000196517.11	-0.148905684949378	0.0348854069988682	0.487615021742132	0.311923
protein_coding	DMAP1	ENSG00000178028.13	0.0414765522913059	0.234872855016388	0.893965996863937	0.048679
protein_coding	ERI3	ENSG00000117419.15	0.0181567312730127	0.601381199737597	0.99430909948672	0.00247859
protein_coding	RNF220	ENSG00000187147.17	0.0935840297131824	0.149539893789775	0.80312988417546	0.0952142
protein_coding	TMEM53	ENSG00000126106.13	-0.0101486253312539	0.779141726812301	0.99430909948672	0.00247859
protein_coding	KIF2C	ENSG00000142945.12	-0.0272998952235645	0.623768742949592	0.99430909948672	0.00247859
protein_coding	RPS8	ENSG00000142937.11	-0.0385528689104026	0.417133867109961	0.972564677890039	0.0120815
protein_coding	PLK3	ENSG00000173846.12	0.0338926193340068	0.131762910927784	0.778415429898251	0.108789
protein_coding	EIF2B3	ENSG00000070785.16	0.024432438192035	0.639862893835478	0.99430909948672	0.00247859
protein_coding	HECTD3	ENSG00000126107.14	-0.00898179902470451	0.735705210214381	0.99430909948672	0.00247859
protein_coding	UROD	ENSG00000126088.13	0.051308140030823	0.299949280766371	0.942528937615152	0.0257053
protein_coding	MUTYH	ENSG00000132781.17	-0.00895107042741498	0.691207125910855	0.99430909948672	0.00247859
protein_coding	TOE1	ENSG00000132773.11	-0.015051925830815	0.76412897705636	0.99430909948672	0.00247859
protein_coding	TESK2	ENSG00000070759.16	-0.0100559885011296	0.521577638824284	0.989967326667602	0.00437914
protein_coding	CCDC163	ENSG00000280670.2	0.0058951147342505	0.683240908885809	0.99430909948672	0.00247859
protein_coding	MMACHC	ENSG00000132763.14	-0.0160504429748722	0.674291111939725	0.99430909948672	0.00247859
protein_coding	PRDX1	ENSG00000117450.13	0.0319649159273311	0.574277827585284	0.994178400001922	0.00253568
protein_coding	AKR1A1	ENSG00000117448.13	0.0147772052733533	0.776133814237742	0.99430909948672	0.00247859
protein_coding	NASP	ENSG00000132780.16	-0.106678845037003	0.111956834418204	0.747266982754096	0.126524
protein_coding	GPBP1L1	ENSG00000159592.10	-0.0857787732221932	0.167020591761561	0.825948514721218	0.083047
protein_coding	TMEM69	ENSG00000159596.6	0.0297304743488954	0.526337741634455	0.989967326667602	0.00437914
protein_coding	IPP	ENSG00000197429.10	0.0135031409931604	0.668696990502004	0.99430909948672	0.00247859
protein_coding	MAST2	ENSG00000086015.20	0.0472505308926849	0.22654232398379	0.891557991193743	0.0498504
protein_coding	PIK3R3	ENSG00000117461.14	-0.65777919933085	0.0016205252298994	0.0804154481390848	1.09466
protein_coding	TSPAN1	ENSG00000117472.9	-0.0108081825562955	0.785589848147141	0.99430909948672	0.00247859
protein_coding	POMGNT1	ENSG00000085998.13	0.0250009764396132	0.586280941840879	0.99430909948672	0.00247859
protein_coding	RAD54L	ENSG00000085999.11	-0.0230689521159442	0.396048092336363	0.971169116204783	0.0127051
protein_coding	LRRC41	ENSG00000132128.16	0.0234789619496861	0.67258289511301	0.99430909948672	0.00247859
protein_coding	UQCRH	ENSG00000173660.11	0.00506748230783821	0.914041813210875	0.99761531935278	0.00103689
protein_coding	NSUN4	ENSG00000117481.10	-0.00459788752144228	0.896105481947005	0.99761531935278	0.00103689
protein_coding	FAAH	ENSG00000117480.15	-0.0178791840150675	0.215580723791771	0.886922729635834	0.0521142
protein_coding	MKNK1	ENSG00000079277.20	-0.0162393801326806	0.748160421594658	0.99430909948672	0.00247859
protein_coding	MOB3C	ENSG00000142961.14	0.0415682684480998	0.311592301934587	0.946048446794479	0.0240866
protein_coding	ATPAF1	ENSG00000123472.12	0.00142569425326107	0.975976484289408	0.998192132014103	0.000785858
protein_coding	EFCAB14	ENSG00000159658.10	0.00189111274142523	0.963063104232636	0.99761531935278	0.00103689
protein_coding	STIL	ENSG00000123473.15	0.0126303264255559	0.80324393148065	0.99430909948672	0.00247859
protein_coding	CMPK1	ENSG00000162368.13	-0.00708054460218336	0.906430811180022	0.99761531935278	0.00103689
protein_coding	FOXD2	ENSG00000186564.5	-0.0106692631240707	0.480742492035121	0.984547564578073	0.0067633
protein_coding	FAF1	ENSG00000185104.19	0.0900483251219734	0.139806585903924	0.789220618801044	0.102802
protein_coding	CDKN2C	ENSG00000123080.10	-0.183396836825785	0.0130025332899007	0.284951611279368	0.545229
protein_coding	RNF11	ENSG00000123091.4	-0.034509240299748	0.489951210546053	0.989163862318024	0.00473176
protein_coding	EPS15	ENSG00000085832.16	0.0047027028450306	0.91868153612245	0.99761531935278	0.00103689
protein_coding	OSBPL9	ENSG00000117859.18	-0.114492618133155	0.0881549581285743	0.698125924155412	0.156066
protein_coding	NRDC	ENSG00000078618.21	-0.0151602664887919	0.858056364307007	0.996780528980938	0.00140045
protein_coding	KTI12	ENSG00000198841.3	-0.0403912806314972	0.268297064603379	0.922184652381973	0.0351821
protein_coding	BTF3L4	ENSG00000134717.17	0.0267397225882417	0.621663955353493	0.99430909948672	0.00247859
protein_coding	ZFYVE9	ENSG00000157077.14	0.00369257205288471	0.933381322223524	0.99761531935278	0.00103689
protein_coding	CC2D1B	ENSG00000154222.14	0.0315634111746028	0.370713197648308	0.965437112339884	0.015276
protein_coding	ORC1	ENSG00000085840.12	0.0197123846900527	0.535375397758049	0.990816810401519	0.00400663
protein_coding	PRPF38A	ENSG00000134748.12	-0.104148828373047	0.122506447352144	0.762666544776607	0.117665
protein_coding	TUT4	ENSG00000134744.13	-0.0306271268416738	0.401494427150973	0.971905676784935	0.0123759
protein_coding	COA7	ENSG00000162377.5	0.0315031963426517	0.492543987435945	0.989421142785038	0.00461881
protein_coding	ZYG11B	ENSG00000162378.12	-0.0705085585220622	0.222814860451097	0.891557991193743	0.0498504
protein_coding	SCP2	ENSG00000116171.17	-0.034433071421968	0.51084042385301	0.989967326667602	0.00437914
protein_coding	CPT2	ENSG00000157184.6	0.0257763353523799	0.545115257383743	0.991540176003984	0.00368968
protein_coding	C1orf123	ENSG00000162384.13	0.0306577148175578	0.454991406954873	0.981482139406005	0.0081176
protein_coding	MAGOH	ENSG00000162385.10	0.0258224344712197	0.633931554044308	0.99430909948672	0.00247859
protein_coding	LRP8	ENSG00000157193.16	0.678162087701317	1.89439516087701e-05	0.00266315733252856	2.5746
protein_coding	NDC1	ENSG00000058804.11	0.10593457219656	0.11406140350448	0.751412591784193	0.124122
protein_coding	YIPF1	ENSG00000058799.14	0.0551798438063792	0.23913040024611	0.896118705279442	0.0476345
protein_coding	HSPB11	ENSG00000081870.11	-0.0102686520307936	0.792500309116213	0.99430909948672	0.00247859
protein_coding	LRRC42	ENSG00000116212.14	0.126717546993424	0.0772150175725727	0.66231410693456	0.178936
protein_coding	TMEM59	ENSG00000116209.11	-0.00354750474982851	0.953561070386906	0.99761531935278	0.00103689
protein_coding	TCEANC2	ENSG00000116205.13	-0.00151340877401393	0.946392607280198	0.99761531935278	0.00103689
protein_coding	CYB5RL	ENSG00000215883.10	-0.022055966179179	0.483477820598408	0.985128054542114	0.00650731
protein_coding	MRPL37	ENSG00000116221.15	0.0189575755381981	0.733960066720939	0.99430909948672	0.00247859
protein_coding	SSBP3	ENSG00000157216.15	-0.221337769113219	0.0182615614000573	0.345470183553577	0.461589
protein_coding	ACOT11	ENSG00000162390.17	0.0917721541948587	0.0512679583868918	0.568263916759173	0.24545
protein_coding	PARS2	ENSG00000162396.5	0.0327673360780515	0.242044853381493	0.897182758364305	0.0471191
protein_coding	TTC22	ENSG00000006555.10	0.00462129680543867	0.811329158494026	0.99430909948672	0.00247859
protein_coding	DHCR24	ENSG00000116133.12	0.0831857743900544	0.179593672519923	0.845159631863048	0.0730613
protein_coding	PCSK9	ENSG00000169174.10	0.00974765382496208	0.818265418752835	0.99430909948672	0.00247859
protein_coding	USP24	ENSG00000162402.13	-0.0479831818289685	0.259850101106276	0.913013617775918	0.0395227
protein_coding	PLPP3	ENSG00000162407.8	-0.00205992502008045	0.951397513987488	0.99761531935278	0.00103689
protein_coding	OMA1	ENSG00000162600.11	-0.0269582129025102	0.348750319427476	0.957743172517576	0.0187509
protein_coding	TACSTD2	ENSG00000184292.6	-0.0284663464371329	0.602968631189245	0.99430909948672	0.00247859
protein_coding	MYSM1	ENSG00000162601.9	-0.0494556283226031	0.18157385423622	0.846980605400122	0.0721265
protein_coding	JUN	ENSG00000177606.6	1.22963795156227	1.67465402988573e-14	1.35039914334911e-11	10.8695
protein_coding	FGGY	ENSG00000172456.17	-0.041661880722782	0.256048612803861	0.909902501979493	0.0410051
protein_coding	HOOK1	ENSG00000134709.10	-0.023942636732827	0.573369119354838	0.9941117462906	0.00256479
protein_coding	CYP2J2	ENSG00000134716.10	-0.00931938316870475	0.48475440079808	0.985429892708992	0.00637427
protein_coding	NFIA	ENSG00000162599.15	-0.00405798040013882	0.90855428254261	0.99761531935278	0.00103689
protein_coding	TM2D1	ENSG00000162604.12	0.0466250958289554	0.385838481301511	0.967653373772097	0.0142802
protein_coding	PATJ	ENSG00000132849.20	0.00765304655496612	0.852185996471328	0.996780528980938	0.00140045
protein_coding	KANK4	ENSG00000132854.18	-0.0129979688566584	0.219524951180995	0.889562150787321	0.0508237
protein_coding	USP1	ENSG00000162607.12	-0.0446198413303852	0.367672741232047	0.96258842563508	0.0165594
protein_coding	DOCK7	ENSG00000116641.17	0.0227931512409514	0.460770071924589	0.981540518841813	0.00809177
protein_coding	ATG4C	ENSG00000125703.14	0.0159479424152915	0.639217046782929	0.99430909948672	0.00247859
protein_coding	FOXD3	ENSG00000187140.5	-0.00068796754916483	0.893246852590384	0.99761531935278	0.00103689
protein_coding	ALG6	ENSG00000088035.16	-0.00171070020137587	0.94038246323282	0.99761531935278	0.00103689
protein_coding	ITGB3BP	ENSG00000142856.16	-0.00615339041555534	0.854657435305505	0.996780528980938	0.00140045
protein_coding	EFCAB7	ENSG00000203965.12	-0.0126657053458152	0.511220644541623	0.989967326667602	0.00437914
protein_coding	PGM1	ENSG00000079739.16	0.0725335417824494	0.196841502872479	0.861704112491584	0.0646418
protein_coding	CACHD1	ENSG00000158966.14	-0.017684591831929	0.312220214959559	0.946048446794479	0.0240866
protein_coding	RAVER2	ENSG00000162437.14	-0.0407850463616979	0.354072323920869	0.957743172517576	0.0187509
protein_coding	JAK1	ENSG00000162434.11	-0.112808999217362	0.0807896728046313	0.672916951920822	0.172039
protein_coding	AK4	ENSG00000162433.14	1.11213292280297	8.31968037808052e-07	0.000181933078369483	3.74009
protein_coding	DNAJC6	ENSG00000116675.15	-0.0209221633619225	0.258312481847791	0.909902501979493	0.0410051
protein_coding	LEPROT	ENSG00000213625.8	-0.0375211677062527	0.515216163152182	0.989967326667602	0.00437914
protein_coding	PDE4B	ENSG00000184588.17	-0.00518562602951582	0.62422061074851	0.99430909948672	0.00247859
protein_coding	MIER1	ENSG00000198160.14	-0.055005759254402	0.244577268856664	0.901278141279036	0.0451412
protein_coding	SLC35D1	ENSG00000116704.7	-0.462532367163585	0.000138317043758436	0.0127469035612239	1.8946
protein_coding	SERBP1	ENSG00000142864.14	0.00230210296503914	0.967283601635076	0.99761531935278	0.00103689
protein_coding	GADD45A	ENSG00000116717.12	-0.0228642134683141	0.571083062387177	0.9941117462906	0.00256479
protein_coding	GNG12	ENSG00000172380.5	0.00349597093313161	0.937966899186234	0.99761531935278	0.00103689
protein_coding	WLS	ENSG00000116729.13	-0.161937509754796	0.043893508492213	0.536406839742799	0.270506
protein_coding	DEPDC1	ENSG00000024526.16	-0.185616820277533	0.029394382957983	0.447752454455604	0.348962
protein_coding	LRRC7	ENSG00000033122.18	-0.0216336440989692	0.0103993849450699	0.253634904652725	0.595791
protein_coding	LRRC40	ENSG00000066557.5	0.0131668898084188	0.757479957905855	0.99430909948672	0.00247859
protein_coding	SRSF11	ENSG00000116754.13	0.0390161570241156	0.469907709934499	0.981540518841813	0.00809177
protein_coding	ANKRD13C	ENSG00000118454.12	0.00954801802862607	0.820182265225512	0.99430909948672	0.00247859
protein_coding	HHLA3	ENSG00000197568.13	-0.00937057863352747	0.692064657091201	0.99430909948672	0.00247859
protein_coding	CTH	ENSG00000116761.11	0.0336720792293275	0.316959162382975	0.946183968779532	0.0240244
protein_coding	ZRANB2	ENSG00000132485.13	-0.0470167585564726	0.428574706274687	0.9726726634799	0.0120333
protein_coding	LRRIQ3	ENSG00000162620.15	-0.00548100712809629	0.6222501359435	0.99430909948672	0.00247859
protein_coding	FPGT	ENSG00000254685.6	0.00304008353141929	0.906659497587523	0.99761531935278	0.00103689
protein_coding	CRYZ	ENSG00000116791.13	0.0832460771537255	0.173368767871168	0.835730733468451	0.0779336
protein_coding	TYW3	ENSG00000162623.15	-0.00493109682991206	0.938576455868384	0.99761531935278	0.00103689
protein_coding	LHX8	ENSG00000162624.14	-0.0091613826729929	0.55171858053776	0.991540176003984	0.00368968
protein_coding	SLC44A5	ENSG00000137968.16	-0.0445983812229713	0.0968463700833784	0.715025492595948	0.145678
protein_coding	ACADM	ENSG00000117054.13	0.0038286364654222	0.931697058574262	0.99761531935278	0.00103689
protein_coding	RABGGTB	ENSG00000137955.15	0.00530678018122894	0.876350292863985	0.99761531935278	0.00103689
protein_coding	ST6GALNAC5	ENSG00000117069.14	-0.0213951957626711	0.293407402824264	0.940375767426775	0.0266986
protein_coding	PIGK	ENSG00000142892.14	-0.0768884944789212	0.162563203250047	0.819577372146566	0.08641
protein_coding	AC118549.1	ENSG00000036549.12	-0.0719575812124925	0.247945194231758	0.903669179654844	0.0439905
protein_coding	USP33	ENSG00000077254.14	-0.0742006766612474	0.174415097218662	0.838101893599693	0.0767032
protein_coding	MIGA1	ENSG00000180488.15	-0.0391201388000726	0.406781656083954	0.972564677890039	0.0120815
protein_coding	NEXN	ENSG00000162614.18	0.00815393621727486	0.549888844158983	0.991540176003984	0.00368968
protein_coding	FUBP1	ENSG00000162613.16	-0.0241264679187645	0.627073778905471	0.99430909948672	0.00247859
protein_coding	DNAJB4	ENSG00000162616.8	-0.10036523522602	0.0605706209345859	0.606270094102426	0.217334
protein_coding	IFI44L	ENSG00000137959.15	-2.25966055050766	3.07927294555947e-17	3.97287795436083e-14	13.4009
protein_coding	IFI44	ENSG00000137965.10	-0.158205540023547	0.0239226598046992	0.40293754151466	0.394762
protein_coding	ADGRL2	ENSG00000117114.19	-0.0988918815768739	0.00651760499977756	0.193019441879647	0.714399
protein_coding	TTLL7	ENSG00000137941.16	-0.0128908284905775	0.74284873971295	0.99430909948672	0.00247859
protein_coding	PRKACB	ENSG00000142875.19	-0.0436234242365451	0.3528676210765	0.957743172517576	0.0187509
protein_coding	SAMD13	ENSG00000203943.8	-0.0055968556422359	0.693346471518953	0.99430909948672	0.00247859
protein_coding	RPF1	ENSG00000117133.10	0.130176102602484	0.0709218738678915	0.646552577828926	0.189396
protein_coding	GNG5	ENSG00000174021.10	0.0263072896622168	0.251354349837269	0.907125544503622	0.0423326
protein_coding	CTBS	ENSG00000117151.12	-0.0246590550277631	0.419478005512861	0.972564677890039	0.0120815
protein_coding	SSX2IP	ENSG00000117155.16	-0.0812788677832871	0.158889700270845	0.811557764407933	0.0906806
protein_coding	LPAR3	ENSG00000171517.5	-0.020913423489102	0.694640551698689	0.99430909948672	0.00247859
protein_coding	MCOLN2	ENSG00000153898.12	0.0079744674313221	0.708445319483846	0.99430909948672	0.00247859
protein_coding	MCOLN3	ENSG00000055732.12	0.016859890313752	0.573063379669497	0.9941117462906	0.00256479
protein_coding	SYDE2	ENSG00000097096.8	-0.0706314218949093	0.00296613927250699	0.118114595351498	0.927696
protein_coding	C1orf52	ENSG00000162642.13	0.0535554050788126	0.281867845305166	0.930624147504253	0.0312257
protein_coding	BCL10	ENSG00000142867.13	0.329874844200821	0.00857117221694942	0.226850700435405	0.64426
protein_coding	DDAH1	ENSG00000153904.19	-0.0153135813172284	0.681889140706826	0.99430909948672	0.00247859
protein_coding	CYR61	ENSG00000142871.16	0.0750239416007752	0.0682374341545253	0.634234739172676	0.19775
protein_coding	ZNHIT6	ENSG00000117174.10	0.0219259773961669	0.654799139793626	0.99430909948672	0.00247859
protein_coding	ODF2L	ENSG00000122417.15	-0.0223630799663815	0.592454648191407	0.99430909948672	0.00247859
protein_coding	CLCA2	ENSG00000137975.7	-0.342215455028667	0.00758341043182014	0.212236792605951	0.673179
protein_coding	CLCA4	ENSG00000016602.9	-0.0269388796813419	0.183982830166318	0.850152307308044	0.0705033
protein_coding	SH3GLB1	ENSG00000097033.14	-0.012825477012415	0.821851584622004	0.994701995283194	0.00230701
protein_coding	SELENOF	ENSG00000183291.16	0.0404894741055702	0.507935648460286	0.989967326667602	0.00437914
protein_coding	HS2ST1	ENSG00000153936.16	-0.0376316786776186	0.506309269144843	0.989967326667602	0.00437914
protein_coding	LMO4	ENSG00000143013.12	-0.0499199377781982	0.362697483993436	0.960744728847318	0.017392
protein_coding	PKN2	ENSG00000065243.19	-0.0164906271081868	0.60146118206271	0.99430909948672	0.00247859
protein_coding	GTF2B	ENSG00000137947.11	-0.270012352727316	0.0107048930466628	0.256718457412721	0.590543
protein_coding	KYAT3	ENSG00000137944.17	-0.0067774933974951	0.89850232798106	0.99761531935278	0.00103689
protein_coding	RBMXL1	ENSG00000213516.9	-0.131279475497513	0.0746736685393462	0.656741425695054	0.182606
protein_coding	GBP3	ENSG00000117226.11	-0.0642642687477728	0.107676438118944	0.738775213022007	0.131488
protein_coding	GBP1	ENSG00000117228.9	-0.0242383583128249	0.534374593592528	0.990731571566432	0.004044
protein_coding	GBP2	ENSG00000162645.12	-0.0593848323536392	0.0645722382176512	0.624037515718911	0.204789
protein_coding	GBP4	ENSG00000162654.8	-0.944210959183099	0.0019071934116265	0.0898051437839604	1.0467
protein_coding	GBP5	ENSG00000154451.14	-0.00906601961759339	0.344948966407787	0.957743172517576	0.0187509
protein_coding	GBP6	ENSG00000183347.14	-0.679578941537905	0.00278205436509627	0.114677525298633	0.940522
protein_coding	LRRC8B	ENSG00000197147.13	-0.0409213239871491	0.327968563465845	0.954511991292818	0.0202186
protein_coding	LRRC8C	ENSG00000171488.14	0.114332802014771	0.0970689276927209	0.715134190675932	0.145612
protein_coding	LRRC8D	ENSG00000171492.14	-0.0463613665031872	0.388551310441769	0.967653373772097	0.0142802
protein_coding	ZNF326	ENSG00000162664.16	-0.0264858736559123	0.566726654337596	0.992809336360143	0.00313415
protein_coding	ZNF644	ENSG00000122482.20	-0.044598954372479	0.360798552182996	0.959706240808291	0.0178617
protein_coding	CDC7	ENSG00000097046.12	-0.0306235628226657	0.423348840815837	0.972564677890039	0.0120815
protein_coding	TGFBR3	ENSG00000069702.10	0.303843076608342	0.0121176496839114	0.276188328388424	0.558795
protein_coding	EPHX4	ENSG00000172031.6	0.0444152080467882	0.134144822580775	0.78349321002135	0.105965
protein_coding	BTBD8	ENSG00000189195.12	-0.0568347241058473	0.0299482655001248	0.45086641946629	0.345952
protein_coding	GLMN	ENSG00000174842.16	0.000656631001864493	0.986552695783704	0.998196752718294	0.000783847
protein_coding	RPAP2	ENSG00000122484.8	-0.124109981717628	0.0565581417791606	0.591339663885519	0.228163
protein_coding	GFI1	ENSG00000162676.11	-0.00240251142274992	0.871375386386752	0.996846880830634	0.00137155
protein_coding	EVI5	ENSG00000067208.14	-0.0373091328913125	0.4815838694347	0.984547564578073	0.0067633
protein_coding	RPL5	ENSG00000122406.13	0.0283143637648943	0.619890276767359	0.99430909948672	0.00247859
protein_coding	FAM69A	ENSG00000154511.11	-0.0316742181343285	0.433787599394776	0.975725809312503	0.0106722
protein_coding	MTF2	ENSG00000143033.17	-0.00951782651386986	0.880502502834911	0.99761531935278	0.00103689
protein_coding	TMED5	ENSG00000117500.12	0.029156136061804	0.557097400460952	0.992312216715557	0.00335166
protein_coding	CCDC18	ENSG00000122483.17	-0.0346574574818548	0.306156975944888	0.946048149803522	0.0240868
protein_coding	DR1	ENSG00000117505.12	-0.168761294303619	0.0261647780993432	0.420920158401154	0.3758
protein_coding	FNBP1L	ENSG00000137942.16	-0.00770550052289142	0.793643374378335	0.99430909948672	0.00247859
protein_coding	BCAR3	ENSG00000137936.17	0.579432792840715	1.24360012797885e-05	0.00188763868837449	2.72408
protein_coding	DNTTIP2	ENSG00000067334.13	-0.0282039171124311	0.563596980083634	0.992312216715557	0.00335166
protein_coding	GCLM	ENSG00000023909.9	0.11874622773583	0.0794691482314559	0.668788855313493	0.174711
protein_coding	ARHGAP29	ENSG00000137962.12	0.0121559308106273	0.733633539136147	0.99430909948672	0.00247859
protein_coding	ABCD3	ENSG00000117528.12	-0.0464565557128856	0.420097583395136	0.972564677890039	0.0120815
protein_coding	F3	ENSG00000117525.13	1.24436757072295	3.42698225157614e-14	2.60087794175502e-11	10.5849
protein_coding	SLC44A3	ENSG00000143036.16	-0.0153035451070101	0.471562799752209	0.981697807082642	0.00802218
protein_coding	CNN3	ENSG00000117519.15	-0.0438522955458457	0.418093889143153	0.972564677890039	0.0120815
protein_coding	ALG14	ENSG00000172339.9	-0.0472164404696157	0.341645449753542	0.957743172517576	0.0187509
protein_coding	TMEM56	ENSG00000152078.9	0.014408635447943	0.569041548138368	0.9941117462906	0.00256479
protein_coding	PTBP2	ENSG00000117569.18	-0.00113174057895479	0.966828270304758	0.99761531935278	0.00103689
protein_coding	DPYD	ENSG00000188641.13	-0.0713414487828268	0.136392826297479	0.785247766572989	0.104993
protein_coding	SNX7	ENSG00000162627.16	0.117273889699844	0.094146679539487	0.708268489456829	0.149802
protein_coding	PLPPR5	ENSG00000117598.11	-0.0121666569225802	0.28885480341517	0.934758699982143	0.0293005
protein_coding	PALMD	ENSG00000099260.10	-0.483498717518313	0.00250803791708192	0.106534488806565	0.97251
protein_coding	FRRS1	ENSG00000156869.13	-0.0204621221579557	0.256915173304396	0.909902501979493	0.0410051
protein_coding	AGL	ENSG00000162688.16	-0.0113219893178503	0.814846296400138	0.99430909948672	0.00247859
protein_coding	SLC35A3	ENSG00000117620.14	0.0315793257195638	0.545812119347448	0.991540176003984	0.00368968
protein_coding	MFSD14A	ENSG00000156875.13	-0.0309578363194705	0.0569198568705072	0.592873219116101	0.227038
protein_coding	SASS6	ENSG00000156876.9	-0.0433143924379323	0.215341512341785	0.886922729635834	0.0521142
protein_coding	TRMT13	ENSG00000122435.9	-0.0114539660432805	0.722814150517295	0.99430909948672	0.00247859
protein_coding	DBT	ENSG00000137992.14	-0.0959595299367885	0.0892657689823221	0.70089650101115	0.154346
protein_coding	RTCA	ENSG00000137996.12	-0.0457104578030079	0.428484988068706	0.9726726634799	0.0120333
protein_coding	CDC14A	ENSG00000079335.19	-0.00149483109605276	0.963176190975083	0.99761531935278	0.00103689
protein_coding	EXTL2	ENSG00000162694.13	0.00239251918964149	0.96407637471522	0.99761531935278	0.00103689
protein_coding	SLC30A7	ENSG00000162695.11	0.0578806004488877	0.341817993322809	0.957743172517576	0.0187509
protein_coding	DPH5	ENSG00000117543.20	0.0253450794132461	0.631691179074818	0.99430909948672	0.00247859
protein_coding	COL11A1	ENSG00000060718.21	0.000473877529148392	0.97222996009069	0.998065921481459	0.000840773
protein_coding	RNPC3	ENSG00000185946.15	-0.0438947967587417	0.135635861616445	0.784729813773826	0.10528
protein_coding	PRMT6	ENSG00000198890.8	0.0339497241696206	0.466168631424269	0.981540518841813	0.00809177
protein_coding	NTNG1	ENSG00000162631.18	-0.0216084006122509	0.208782291963047	0.878001672394796	0.0565047
protein_coding	VAV3	ENSG00000134215.15	-0.958307398478433	2.22192596509077e-05	0.00298617591683345	2.52488
protein_coding	SLC25A24	ENSG00000085491.16	0.0365651562955378	0.505127280486684	0.989967326667602	0.00437914
protein_coding	FAM102B	ENSG00000162636.15	-0.00532675423213897	0.74609610568573	0.99430909948672	0.00247859
protein_coding	HENMT1	ENSG00000162639.15	0.0208569883480055	0.611639228207279	0.99430909948672	0.00247859
protein_coding	PRPF38B	ENSG00000134186.11	0.028523941267842	0.542213563548579	0.991158812998761	0.00385675
protein_coding	STXBP3	ENSG00000116266.10	-0.0239942681655881	0.516741336945007	0.989967326667602	0.00437914
protein_coding	GPSM2	ENSG00000121957.13	-0.0146913430473245	0.789677597408781	0.99430909948672	0.00247859
protein_coding	CLCC1	ENSG00000121940.15	-0.0493648871960312	0.312658285382993	0.946048446794479	0.0240866
protein_coding	WDR47	ENSG00000085433.15	-0.13014104344284	0.054806430202716	0.585358081519405	0.232578
protein_coding	TAF13	ENSG00000197780.9	-0.262423137573818	0.00585011912055665	0.182314581868169	0.739179
protein_coding	TMEM167B	ENSG00000215717.5	0.000759807692145739	0.988104639587541	0.998196752718294	0.000783847
protein_coding	KIAA1324	ENSG00000116299.16	-0.036270079554585	0.12490913722213	0.768262200395174	0.114491
protein_coding	SARS	ENSG00000031698.12	-0.0127577636609642	0.772988209066477	0.99430909948672	0.00247859
protein_coding	CELSR2	ENSG00000143126.7	-0.153332006283774	0.0191437088041961	0.35847914512589	0.445536
protein_coding	PSRC1	ENSG00000134222.16	-0.128429027962873	0.0717022425255877	0.646552577828926	0.189396
protein_coding	SORT1	ENSG00000134243.11	0.0693118340105275	0.240733576271295	0.896376508240186	0.0475095
protein_coding	PSMA5	ENSG00000143106.12	0.00184938268998343	0.968993022119986	0.997981867425035	0.000877349
protein_coding	ATXN7L2	ENSG00000162650.16	0.0358344557089567	0.293376555419148	0.940375767426775	0.0266986
protein_coding	CYB561D1	ENSG00000174151.14	0.0080695097028663	0.866465449261626	0.996780528980938	0.00140045
protein_coding	GNAI3	ENSG00000065135.10	0.00969859410008603	0.89693710996922	0.99761531935278	0.00103689
protein_coding	AMPD2	ENSG00000116337.15	0.11975114291985	0.063242492059985	0.61970293575424	0.207816
protein_coding	GSTM4	ENSG00000168765.16	-0.00316885543678737	0.883057702432271	0.99761531935278	0.00103689
protein_coding	GSTM3	ENSG00000134202.10	-0.00153101431091076	0.92533808478615	0.99761531935278	0.00103689
protein_coding	CSF1	ENSG00000184371.13	-0.00655399552965065	0.736353196439968	0.99430909948672	0.00247859
protein_coding	AHCYL1	ENSG00000168710.17	-0.0179542380112417	0.773517319654649	0.99430909948672	0.00247859
protein_coding	STRIP1	ENSG00000143093.14	-0.0133988004992059	0.772145936064021	0.99430909948672	0.00247859
protein_coding	KCNC4	ENSG00000116396.14	0.112700176783102	0.0100243260237375	0.24824156306768	0.605126
protein_coding	RBM15	ENSG00000162775.14	0.436007548714996	0.000621440739088085	0.0400891420785724	1.39697
protein_coding	LAMTOR5	ENSG00000134248.13	0.0545559683686983	0.356537006479764	0.957743172517576	0.0187509
protein_coding	LRIF1	ENSG00000121931.15	0.0118214383716225	0.802699855632643	0.99430909948672	0.00247859
protein_coding	DRAM2	ENSG00000156171.14	0.0145664086311145	0.728757821557853	0.99430909948672	0.00247859
protein_coding	CEPT1	ENSG00000134255.13	-0.0432232687703884	0.343517075941025	0.957743172517576	0.0187509
protein_coding	DENND2D	ENSG00000162777.16	-0.0148078759359841	0.567275026003989	0.992809336360143	0.00313415
protein_coding	WDR77	ENSG00000116455.13	-0.028650232843926	0.565436139471604	0.992809336360143	0.00313415
protein_coding	ATP5PB	ENSG00000116459.10	-0.0570539797302096	0.340480291588484	0.957743172517576	0.0187509
protein_coding	RAP1A	ENSG00000116473.14	-0.0477267072133822	0.412548086221248	0.972564677890039	0.0120815
protein_coding	DDX20	ENSG00000064703.11	-0.0106373167244105	0.799348566452735	0.99430909948672	0.00247859
protein_coding	CTTNBP2NL	ENSG00000143079.14	-0.0140468632946986	0.736219780792542	0.99430909948672	0.00247859
protein_coding	ST7L	ENSG00000007341.18	-0.0286885300673146	0.470034447937779	0.981540518841813	0.00809177
protein_coding	CAPZA1	ENSG00000116489.12	-0.0577867832387922	0.295546932344049	0.94249646459582	0.0257203
protein_coding	MOV10	ENSG00000155363.18	-0.0160218687432929	0.728232089854699	0.99430909948672	0.00247859
protein_coding	RHOC	ENSG00000155366.16	0.147617374896404	0.0556023418562156	0.587784832521988	0.230782
protein_coding	SLC16A1	ENSG00000155380.11	0.177943971928239	0.0348308639592472	0.487615021742132	0.311923
protein_coding	LRIG2	ENSG00000198799.11	0.0262860882694566	0.477630656977537	0.982269245979792	0.00776945
protein_coding	MAGI3	ENSG00000081026.18	-0.363242991584122	0.00935582648875029	0.238736817506885	0.622081
protein_coding	PHTF1	ENSG00000116793.15	-0.0236945492573332	0.596983629704549	0.99430909948672	0.00247859
protein_coding	RSBN1	ENSG00000081019.13	0.398227162618713	0.000997189075412727	0.0559379715259783	1.25229
protein_coding	AP4B1	ENSG00000134262.12	0.072571189477927	0.0512297682142782	0.568263916759173	0.24545
protein_coding	DCLRE1B	ENSG00000118655.5	0.0214968773855748	0.595731373801706	0.99430909948672	0.00247859
protein_coding	HIPK1	ENSG00000163349.21	0.0787287756348169	0.210669511498217	0.882144471649642	0.0544603
protein_coding	TRIM33	ENSG00000197323.11	0.0275018661435038	0.622929668519278	0.99430909948672	0.00247859
protein_coding	BCAS2	ENSG00000116752.5	-0.00439375986344836	0.873573998686725	0.997067562903054	0.00127541
protein_coding	DENND2C	ENSG00000175984.14	-0.0101629431902252	0.77539688009916	0.99430909948672	0.00247859
protein_coding	NRAS	ENSG00000213281.4	0.072647947557034	0.205080416251139	0.873538306527633	0.058718
protein_coding	CSDE1	ENSG00000009307.15	-0.00786929448060339	0.868499675377076	0.996780528980938	0.00140045
protein_coding	SIKE1	ENSG00000052723.11	-0.0651555299787586	0.265578809690418	0.919124947056269	0.0366254
protein_coding	TSPAN2	ENSG00000134198.9	0.00719768049212224	0.469411886362533	0.981540518841813	0.00809177
protein_coding	VANGL1	ENSG00000173218.14	-0.0636354394111708	0.285604346620763	0.933387603033491	0.029938
protein_coding	CASQ2	ENSG00000118729.11	0.00417596603195191	0.527922527129887	0.989967326667602	0.00437914
protein_coding	NHLH2	ENSG00000177551.5	-0.0106068103204232	0.439442394653838	0.977815631996724	0.00974302
protein_coding	SLC22A15	ENSG00000163393.12	0.00391433958631884	0.82415652122473	0.994785989039336	0.00227034
protein_coding	MAB21L3	ENSG00000173212.4	-0.0349854721416332	0.121037766187116	0.760346775371925	0.118988
protein_coding	ATP1A1	ENSG00000163399.15	0.0188125415411097	0.675621528107539	0.99430909948672	0.00247859
protein_coding	CD58	ENSG00000116815.15	-0.0322013009545003	0.5334491033367	0.990231951154481	0.00426306
protein_coding	IGSF3	ENSG00000143061.17	-0.0637294945149245	0.298466546716097	0.94249646459582	0.0257203
protein_coding	PTGFRN	ENSG00000134247.9	-0.000749519588871467	0.989399067161542	0.998196752718294	0.000783847
protein_coding	CD101	ENSG00000134256.12	0.0152912669964697	0.361120386540286	0.959955258195528	0.017749
protein_coding	TTF2	ENSG00000116830.11	-0.0815438954708484	0.142558782932122	0.78968187266543	0.102548
protein_coding	TRIM45	ENSG00000134253.9	-0.00526965883951213	0.70639681248277	0.99430909948672	0.00247859
protein_coding	MAN1A2	ENSG00000198162.12	-0.0331089380778667	0.485370014846976	0.985974310100435	0.0061344
protein_coding	TENT5C	ENSG00000183508.4	-0.018236844847252	0.405011573132981	0.972564677890039	0.0120815
protein_coding	GDAP2	ENSG00000196505.10	0.0237364010380168	0.604321843382434	0.99430909948672	0.00247859
protein_coding	WDR3	ENSG00000065183.15	0.00404426568460748	0.952106296052308	0.99761531935278	0.00103689
protein_coding	SPAG17	ENSG00000155761.13	-0.0156652316290962	0.308392171347959	0.946048446794479	0.0240866
protein_coding	WARS2	ENSG00000116874.11	-0.0534428644559612	0.302327465180108	0.944017018878225	0.0250202
protein_coding	ZNF697	ENSG00000143067.4	-0.00696146664610783	0.855385004378456	0.996780528980938	0.00140045
protein_coding	PHGDH	ENSG00000092621.12	-0.0137705113133286	0.727362498509645	0.99430909948672	0.00247859
protein_coding	NOTCH2	ENSG00000134250.19	0.0174367009665053	0.708863511639367	0.99430909948672	0.00247859
protein_coding	SEC22B	ENSG00000265808.3	0.0203050715333439	0.683389217644799	0.99430909948672	0.00247859
protein_coding	SRGAP2C	ENSG00000171943.11	0.000605622695737621	0.966164881087969	0.99761531935278	0.00103689
protein_coding	NBPF15	ENSG00000266338.6	0.00138421031035001	0.913154586032005	0.99761531935278	0.00103689
protein_coding	SRGAP2B	ENSG00000196369.11	-0.00532067591219115	0.773452175200826	0.99430909948672	0.00247859
protein_coding	FAM72D	ENSG00000215784.5	-0.0212943655196701	0.248453094091548	0.903866809365564	0.0438956
protein_coding	NBPF20	ENSG00000162825.16	-0.00960130659257599	0.486539786060293	0.987191557713127	0.00559857
protein_coding	GPR89A	ENSG00000117262.18	-0.00673363031845323	0.802014183471915	0.99430909948672	0.00247859
protein_coding	RNF115	ENSG00000265491.4	-0.0935844663324733	0.150297709914133	0.80312988417546	0.0952142
protein_coding	POLR3C	ENSG00000186141.8	-0.584542964865555	0.0036283011470943	0.135687946086408	0.867459
protein_coding	PIAS3	ENSG00000131788.15	0.0117240085375716	0.827974855417676	0.99483438113232	0.00224921
protein_coding	PEX11B	ENSG00000131779.10	0.0161072099033544	0.664328792533335	0.99430909948672	0.00247859
protein_coding	RBM8A	ENSG00000265241.6	0.0291933205673563	0.66054311803168	0.99430909948672	0.00247859
protein_coding	LIX1L	ENSG00000271601.3	0.0363114326699222	0.371418803019233	0.965437112339884	0.015276
protein_coding	POLR3GL	ENSG00000121851.12	-0.0100806736724391	0.688405667107568	0.99430909948672	0.00247859
protein_coding	TXNIP	ENSG00000265972.5	-0.0142778433985514	0.782341987176486	0.99430909948672	0.00247859
protein_coding	PRKAB2	ENSG00000131791.7	-0.0685486494615175	0.102493906190225	0.723999002311915	0.140262
protein_coding	CHD1L	ENSG00000131778.18	0.0059044721445987	0.906329746291262	0.99761531935278	0.00103689
protein_coding	BCL9	ENSG00000116128.10	-0.0251706026114077	0.475486655184594	0.981740158653295	0.00800344
protein_coding	ACP6	ENSG00000162836.11	-0.00608368976763485	0.851144391128731	0.996780528980938	0.00140045
protein_coding	GPR89B	ENSG00000188092.14	0.0398378537667687	0.176233171369157	0.84088771338937	0.075262
protein_coding	NBPF11	ENSG00000263956.6	0.0178003166000036	0.473351889147676	0.981697807082642	0.00802218
protein_coding	PDE4DIP	ENSG00000178104.19	-0.00490958580696558	0.853456318491093	0.996780528980938	0.00140045
protein_coding	NBPF19	ENSG00000271383.6	-8.3102436516412e-05	0.969980826035493	0.997981867425035	0.000877349
protein_coding	HIST2H2BE	ENSG00000184678.10	-0.0490050484098569	0.0585810488518222	0.596066792023825	0.224705
protein_coding	HIST2H2AC	ENSG00000184260.5	-0.00223701372728595	0.880340954885845	0.99761531935278	0.00103689
protein_coding	HIST2H2AB	ENSG00000184270.4	-0.00916314357970474	0.320822653830802	0.947606339481998	0.023372
protein_coding	BOLA1	ENSG00000178096.8	-0.0230107100517059	0.435742617045666	0.977002778260161	0.0101042
protein_coding	SV2A	ENSG00000159164.9	0.0322390535535887	0.397081644497487	0.971169116204783	0.0127051
protein_coding	SF3B4	ENSG00000143368.9	0.10831585239885	0.103873179151039	0.726774271912531	0.1386
protein_coding	MTMR11	ENSG00000014914.20	-0.00159353338350812	0.934220433371643	0.99761531935278	0.00103689
protein_coding	OTUD7B	ENSG00000264522.5	-0.0245778290856417	0.549859697066151	0.991540176003984	0.00368968
protein_coding	VPS45	ENSG00000136631.14	0.319898301864613	0.0106597268467197	0.256145109270086	0.591514
protein_coding	PLEKHO1	ENSG00000023902.13	0.00204107514350407	0.89955188162357	0.99761531935278	0.00103689
protein_coding	ANP32E	ENSG00000143401.14	-0.00768303889727406	0.891187287155827	0.99761531935278	0.00103689
protein_coding	CA14	ENSG00000118298.11	0.00180442321128836	0.832587509056849	0.996109481794831	0.00169293
protein_coding	APH1A	ENSG00000117362.12	0.0055808990469778	0.905258805736029	0.99761531935278	0.00103689
protein_coding	CIART	ENSG00000159208.15	0.0136653504159052	0.263286138060284	0.91668564979146	0.0377796
protein_coding	MRPS21	ENSG00000266472.5	0.138549506238978	0.0506410622262863	0.56643116145235	0.246853
protein_coding	PRPF3	ENSG00000117360.12	-0.000985008832172903	0.984783354456166	0.998196752718294	0.000783847
protein_coding	RPRD2	ENSG00000163125.15	-0.103197361255339	0.117196263909088	0.754524050376773	0.122327
protein_coding	TARS2	ENSG00000143374.16	-0.015683843911094	0.674762230006442	0.99430909948672	0.00247859
protein_coding	ECM1	ENSG00000143369.14	0.00259521793854025	0.854382529909639	0.996780528980938	0.00140045
protein_coding	MCL1	ENSG00000143384.12	0.282296268970283	0.00195598591791229	0.0911051635844924	1.04046
protein_coding	ENSA	ENSG00000143420.18	0.0107866637618377	0.836465692109454	0.996673608716601	0.00144704
protein_coding	HORMAD1	ENSG00000143452.15	0.00162271019137112	0.928387515061856	0.99761531935278	0.00103689
protein_coding	CTSS	ENSG00000163131.10	-0.00805747551076968	0.699133774614366	0.99430909948672	0.00247859
protein_coding	CTSK	ENSG00000143387.12	0.00105803367535708	0.960690422605459	0.99761531935278	0.00103689
protein_coding	ARNT	ENSG00000143437.20	0.0949767963710062	0.0948438801099177	0.710200662320463	0.148619
protein_coding	SETDB1	ENSG00000143379.12	0.0495372212459607	0.351124673464171	0.957743172517576	0.0187509
protein_coding	CERS2	ENSG00000143418.19	0.00429986595978049	0.915217320441051	0.99761531935278	0.00103689
protein_coding	MINDY1	ENSG00000143409.15	0.000236183449952781	0.973745508825374	0.998065921481459	0.000840773
protein_coding	PRUNE1	ENSG00000143363.16	-0.00372242671899521	0.925568704184949	0.99761531935278	0.00103689
protein_coding	C1orf56	ENSG00000143443.9	-0.00147610891327462	0.886797368411895	0.99761531935278	0.00103689
protein_coding	CDC42SE1	ENSG00000197622.12	-0.069422176033644	0.258784762783376	0.909902501979493	0.0410051
protein_coding	MLLT11	ENSG00000213190.3	0.00480269296122719	0.86356618059568	0.996780528980938	0.00140045
protein_coding	GABPB2	ENSG00000143458.11	-0.0790177877369768	0.121081750355455	0.760346775371925	0.118988
protein_coding	SCNM1	ENSG00000163156.11	-0.00860067861200911	0.861478009073766	0.996780528980938	0.00140045
protein_coding	LYSMD1	ENSG00000163155.11	0.00788008280148245	0.769230207429744	0.99430909948672	0.00247859
protein_coding	VPS72	ENSG00000163159.12	0.0559084714804699	0.299719554460156	0.942528937615152	0.0257053
protein_coding	PIP5K1A	ENSG00000143398.19	0.00789101631331508	0.885408810572891	0.99761531935278	0.00103689
protein_coding	PSMD4	ENSG00000159352.15	0.000345688862562847	0.996145499552501	0.998998625826769	0.000435109
protein_coding	ZNF687	ENSG00000143373.17	-0.00678541395112255	0.855463073919781	0.996780528980938	0.00140045
protein_coding	PI4KB	ENSG00000143393.16	0.00330556351450501	0.957682108187307	0.99761531935278	0.00103689
protein_coding	RFX5	ENSG00000143390.17	-0.0519159517653315	0.197074173721661	0.861704112491584	0.0646418
protein_coding	SELENBP1	ENSG00000143416.20	0.000885843536158042	0.887735179204785	0.99761531935278	0.00103689
protein_coding	PSMB4	ENSG00000159377.10	0.0831719280376645	0.176686823470492	0.841519985347696	0.0749356
protein_coding	POGZ	ENSG00000143442.21	-0.0661791835823378	0.236317115484217	0.893965996863937	0.048679
protein_coding	CGN	ENSG00000143375.14	-0.0367462072509683	0.113316695506275	0.750624682439275	0.124577
protein_coding	TUFT1	ENSG00000143367.15	0.0274084770196629	0.560598513109818	0.992312216715557	0.00335166
protein_coding	SNX27	ENSG00000143376.13	-0.0487581931849008	0.338575288357817	0.957743172517576	0.0187509
protein_coding	MRPL9	ENSG00000143436.10	0.0173275981147664	0.751046647857452	0.99430909948672	0.00247859
protein_coding	TDRKH	ENSG00000182134.15	-0.0046078702163616	0.817383347843173	0.99430909948672	0.00247859
protein_coding	THEM4	ENSG00000159445.12	0.0178375840104547	0.513576218913609	0.989967326667602	0.00437914
protein_coding	S100A10	ENSG00000197747.8	-0.00129920398456284	0.980292743522423	0.998196752718294	0.000783847
protein_coding	S100A11	ENSG00000163191.5	-0.00480113942275592	0.889444798847154	0.99761531935278	0.00103689
protein_coding	SPRR1B	ENSG00000169469.8	-0.018837146981236	0.420002416064426	0.972564677890039	0.0120815
protein_coding	SPRR2D	ENSG00000163216.6	0.0134090082447939	0.0595104631696121	0.601256065633778	0.220941
protein_coding	SPRR2E	ENSG00000203785.8	-0.00761999718844992	0.441201723564395	0.977815631996724	0.00974302
protein_coding	PGLYRP4	ENSG00000163218.14	-0.014570131390962	0.0661167494154651	0.628095516609151	0.201974
protein_coding	S100A9	ENSG00000163220.10	-0.0226942483168517	0.387676429916722	0.967653373772097	0.0142802
protein_coding	S100A8	ENSG00000143546.9	-0.0448919485196709	0.0805816042666288	0.672803496983761	0.172112
protein_coding	S100A6	ENSG00000197956.9	0.0572533035986763	0.341754849282411	0.957743172517576	0.0187509
protein_coding	S100A4	ENSG00000196154.11	-0.0325212469746092	0.278308582145935	0.928136119676157	0.0323883
protein_coding	S100A3	ENSG00000188015.9	0.0160015019293675	0.297291598612363	0.94249646459582	0.0257203
protein_coding	S100A2	ENSG00000196754.10	0.081282299928244	0.187888492723989	0.855314363632059	0.0678742
protein_coding	S100A16	ENSG00000188643.10	0.0872682801653346	0.178037722834147	0.843528602956405	0.0739002
protein_coding	S100A14	ENSG00000189334.8	0.0464838615431382	0.368183482209351	0.962964380187524	0.0163898
protein_coding	S100A13	ENSG00000189171.14	0.0265528930198496	0.550066886000618	0.991540176003984	0.00368968
protein_coding	S100A1	ENSG00000160678.11	-0.00211443128705831	0.811565784353493	0.99430909948672	0.00247859
protein_coding	CHTOP	ENSG00000160679.12	-0.0114214906578701	0.907136993196645	0.99761531935278	0.00103689
protein_coding	SNAPIN	ENSG00000143553.10	0.0676824565676233	0.249088224666413	0.903866809365564	0.0438956
protein_coding	ILF2	ENSG00000143621.16	-0.13812581625871	0.0715975280297311	0.646552577828926	0.189396
protein_coding	INTS3	ENSG00000143624.13	-0.0188260447467159	0.412923192768316	0.972564677890039	0.0120815
protein_coding	SLC27A3	ENSG00000143554.13	-0.000661798865122474	0.997498080575699	0.999271894458501	0.000316327
protein_coding	GATAD2B	ENSG00000143614.9	0.0186237763875049	0.681873725292361	0.99430909948672	0.00247859
protein_coding	DENND4B	ENSG00000198837.9	0.0277614201709191	0.351963743250096	0.957743172517576	0.0187509
protein_coding	CRTC2	ENSG00000160741.16	-0.0173361554742288	0.229903382165678	0.891557991193743	0.0498504
protein_coding	CREB3L4	ENSG00000143578.15	-0.00944917256070668	0.697297155946766	0.99430909948672	0.00247859
protein_coding	JTB	ENSG00000143543.14	-0.0110384505556027	0.838983076141634	0.996780528980938	0.00140045
protein_coding	RAB13	ENSG00000143545.8	0.0181550274937918	0.59616406966967	0.99430909948672	0.00247859
protein_coding	RPS27	ENSG00000177954.12	0.0163136973093508	0.725311871142852	0.99430909948672	0.00247859
protein_coding	TPM3	ENSG00000143549.19	-0.00371218230548964	0.967555291542949	0.99761531935278	0.00103689
protein_coding	C1orf43	ENSG00000143612.20	0.0248305867695016	0.715226685625743	0.99430909948672	0.00247859
protein_coding	UBAP2L	ENSG00000143569.18	0.0583890728956367	0.301904257429886	0.944017018878225	0.0250202
protein_coding	HAX1	ENSG00000143575.14	-0.0226872048624908	0.690033592911227	0.99430909948672	0.00247859
protein_coding	ATP8B2	ENSG00000143515.16	-0.010349992839061	0.519340551850402	0.989967326667602	0.00437914
protein_coding	IL6R	ENSG00000160712.12	-0.133024393665306	0.0426470467263067	0.531625310978559	0.274394
protein_coding	UBE2Q1	ENSG00000160714.9	-0.0532240246545028	0.386075563213963	0.967653373772097	0.0142802
protein_coding	ADAR	ENSG00000160710.16	-0.388400899564935	0.000224087928157966	0.0179628261548271	1.74563
protein_coding	PMVK	ENSG00000163344.5	0.0401022101893765	0.407167728996813	0.972564677890039	0.0120815
protein_coding	PBXIP1	ENSG00000163346.16	0.0128647551017583	0.635088871135202	0.99430909948672	0.00247859
protein_coding	PYGO2	ENSG00000163348.3	-0.0120992641975686	0.75945607038841	0.99430909948672	0.00247859
protein_coding	SHC1	ENSG00000160691.18	0.0214753491592366	0.663673857378112	0.99430909948672	0.00247859
protein_coding	CKS1B	ENSG00000173207.12	0.0445432088402759	0.426025965918651	0.9726726634799	0.0120333
protein_coding	FLAD1	ENSG00000160688.18	0.00553200668726274	0.891180878657018	0.99761531935278	0.00103689
protein_coding	ZBTB7B	ENSG00000160685.13	0.00510131938213648	0.792298416375578	0.99430909948672	0.00247859
protein_coding	ADAM15	ENSG00000143537.13	0.0307359266155981	0.529746061367448	0.989967326667602	0.00437914
protein_coding	EFNA4	ENSG00000243364.7	-0.00428418560748789	0.915636862040493	0.99761531935278	0.00103689
protein_coding	EFNA3	ENSG00000143590.13	0.0237119504845685	0.323166072277885	0.950419856366645	0.0220845
protein_coding	EFNA1	ENSG00000169242.11	-0.0526008808662045	0.281487649842924	0.930601451316034	0.0312363
protein_coding	SLC50A1	ENSG00000169241.18	-0.0269767293178915	0.527807532429705	0.989967326667602	0.00437914
protein_coding	DPM3	ENSG00000179085.7	0.0158410120264185	0.703718581653192	0.99430909948672	0.00247859
protein_coding	MUC1	ENSG00000185499.16	0.0237527470389329	0.114298510732516	0.751412591784193	0.124122
protein_coding	FAM189B	ENSG00000160767.20	0.0326655229171858	0.566310151607365	0.992809336360143	0.00313415
protein_coding	SCAMP3	ENSG00000116521.10	0.0557630179776512	0.283567243086896	0.932123457403091	0.0305266
protein_coding	CLK2	ENSG00000176444.18	-0.00594949012224412	0.831211955995191	0.996109481794831	0.00169293
protein_coding	FDPS	ENSG00000160752.14	0.0564411070556543	0.307789590776647	0.946048446794479	0.0240866
protein_coding	RUSC1	ENSG00000160753.15	-0.0443556428584654	0.351334867536613	0.957743172517576	0.0187509
protein_coding	ASH1L	ENSG00000116539.12	-0.0147083525112296	0.714251584606726	0.99430909948672	0.00247859
protein_coding	MSTO1	ENSG00000125459.15	0.00855230540123089	0.732784333671351	0.99430909948672	0.00247859
protein_coding	YY1AP1	ENSG00000163374.19	0.00419206681949126	0.93670881434965	0.99761531935278	0.00103689
protein_coding	DAP3	ENSG00000132676.15	0.0828492821645153	0.190865566689407	0.857823684315851	0.066602
protein_coding	GON4L	ENSG00000116580.18	0.00885067001474049	0.81320848433115	0.99430909948672	0.00247859
protein_coding	SYT11	ENSG00000132718.8	-0.00018857387046519	0.979024298571313	0.998196752718294	0.000783847
protein_coding	RIT1	ENSG00000143622.10	-0.0425844548754463	0.35407638904909	0.957743172517576	0.0187509
protein_coding	KHDC4	ENSG00000132680.10	0.0076974049972027	0.855629750613927	0.996780528980938	0.00140045
protein_coding	ARHGEF2	ENSG00000116584.17	0.0229364304403166	0.528172243290498	0.989967326667602	0.00437914
protein_coding	SSR2	ENSG00000163479.13	0.0611351137841497	0.298974780031273	0.94249646459582	0.0257203
protein_coding	UBQLN4	ENSG00000160803.7	0.0343781039767202	0.17236011699973	0.834571595455429	0.0785364
protein_coding	LAMTOR2	ENSG00000116586.11	0.0431933735849309	0.311211155291944	0.946048446794479	0.0240866
protein_coding	RAB25	ENSG00000132698.14	-0.0339416455805152	0.415946584469796	0.972564677890039	0.0120815
protein_coding	MEX3A	ENSG00000254726.2	0.00807184825482915	0.785629507877395	0.99430909948672	0.00247859
protein_coding	LMNA	ENSG00000160789.19	0.0793896015443455	0.193015462362649	0.859240245481365	0.0658854
protein_coding	SEMA4A	ENSG00000196189.12	-0.00898425980847172	0.827051270948775	0.994830869400432	0.00225075
protein_coding	SLC25A44	ENSG00000160785.13	0.0100773750472375	0.834253441462302	0.996358157109818	0.00158452
protein_coding	PMF1	ENSG00000160783.19	0.0118641397440432	0.80151366911451	0.99430909948672	0.00247859
protein_coding	SMG5	ENSG00000198952.8	0.124653483711877	0.0488142780203279	0.55685394784993	0.254259
protein_coding	TMEM79	ENSG00000163472.18	-0.00416463714136219	0.852665916280769	0.996780528980938	0.00140045
protein_coding	GLMP	ENSG00000198715.12	-0.0025928478188398	0.86829075040152	0.996780528980938	0.00140045
protein_coding	CCT3	ENSG00000163468.14	0.112222883863983	0.0491947221010331	0.559709263269426	0.252038
protein_coding	MEF2D	ENSG00000116604.17	0.0276472675146638	0.311120670618896	0.946048446794479	0.0240866
protein_coding	IQGAP3	ENSG00000183856.10	-0.0232415017306905	0.536726546276101	0.991104322320632	0.00388063
protein_coding	NAXE	ENSG00000163382.11	0.0839824054712084	0.147613150742508	0.798973755213588	0.0974675
protein_coding	GPATCH4	ENSG00000160818.16	0.00938393945331851	0.899265011158147	0.99761531935278	0.00103689
protein_coding	BCAN	ENSG00000132692.18	-0.00101135740634496	0.882764573018548	0.99761531935278	0.00103689
protein_coding	CRABP2	ENSG00000143320.8	-0.00813514134195793	0.787749048938299	0.99430909948672	0.00247859
protein_coding	ISG20L2	ENSG00000143319.16	0.0263584615405464	0.617591338497357	0.99430909948672	0.00247859
protein_coding	RRNAD1	ENSG00000143303.11	-0.0360852203918115	0.307742270019697	0.946048446794479	0.0240866
protein_coding	MRPL24	ENSG00000143314.12	0.195214952094699	0.0216386727220356	0.378190981139378	0.422289
protein_coding	HDGF	ENSG00000143321.18	0.0523067787883723	0.340758792606835	0.957743172517576	0.0187509
protein_coding	PRCC	ENSG00000143294.14	-0.0224652128014714	0.647171854091982	0.99430909948672	0.00247859
protein_coding	SH2D2A	ENSG00000027869.11	0.00588326177689682	0.657282617260413	0.99430909948672	0.00247859
protein_coding	PEAR1	ENSG00000187800.13	0.0123035506402699	0.293175504435708	0.940375767426775	0.0266986
protein_coding	ARHGEF11	ENSG00000132694.18	-0.0763361556335778	0.0637345376011517	0.621201237337316	0.206768
protein_coding	ETV3	ENSG00000117036.11	0.00173604948540913	0.955616511454495	0.99761531935278	0.00103689
protein_coding	KIRREL1	ENSG00000183853.17	-0.0416887601225071	0.170511035929936	0.830886556401913	0.0804583
protein_coding	CD1D	ENSG00000158473.6	-0.00749911494048661	0.555876789761362	0.992312216715557	0.00335166
protein_coding	IFI16	ENSG00000163565.18	-0.112060246222545	0.0852586566874059	0.690092339134825	0.161093
protein_coding	AIM2	ENSG00000163568.14	-0.0266436929994077	0.220739064445577	0.890468283605379	0.0503815
protein_coding	DUSP23	ENSG00000158716.8	0.000278811831562818	0.991099611039311	0.998196752718294	0.000783847
protein_coding	TAGLN2	ENSG00000158710.14	-0.030259622660097	0.578604347480638	0.994223976542525	0.00251577
protein_coding	IGSF9	ENSG00000085552.16	0.0117033296634151	0.580062928080455	0.99430909948672	0.00247859
protein_coding	PIGM	ENSG00000143315.7	-0.0368311746903607	0.386152447197159	0.967653373772097	0.0142802
protein_coding	IGSF8	ENSG00000162729.13	-0.00139259624182321	0.968169773881032	0.997847149541252	0.000935979
protein_coding	PEA15	ENSG00000162734.12	0.0564710255855955	0.28947320722308	0.936171632522598	0.0286445
protein_coding	DCAF8	ENSG00000132716.18	-0.0596767292820388	0.226173108624364	0.891557991193743	0.0498504
protein_coding	PEX19	ENSG00000162735.18	-0.0916437945565176	0.117540490742527	0.754856849955242	0.122135
protein_coding	COPA	ENSG00000122218.15	-0.104535710554844	0.114671046072422	0.751412591784193	0.124122
protein_coding	NCSTN	ENSG00000162736.16	-0.0164190027809156	0.708475406610527	0.99430909948672	0.00247859
protein_coding	VANGL2	ENSG00000162738.5	-0.0115942333274832	0.562701858936554	0.992312216715557	0.00335166
protein_coding	F11R	ENSG00000158769.17	-0.0340515098975456	0.560824886849534	0.992312216715557	0.00335166
protein_coding	TSTD1	ENSG00000215845.10	0.0509976981919695	0.267521152585281	0.921644301910626	0.0354367
protein_coding	NECTIN4	ENSG00000143217.8	-1.96237911524722	3.06126552479702e-05	0.00376156645723153	2.42463
protein_coding	PFDN2	ENSG00000143256.4	0.150874604268672	0.0426326952731122	0.531625310978559	0.274394
protein_coding	NIT1	ENSG00000158793.13	0.020309845882674	0.581789341375914	0.99430909948672	0.00247859
protein_coding	DEDD	ENSG00000158796.16	-0.0325752392960616	0.459879722235879	0.981540518841813	0.00809177
protein_coding	UFC1	ENSG00000143222.11	0.0065698687168776	0.858226558546689	0.996780528980938	0.00140045
protein_coding	USP21	ENSG00000143258.15	-0.00722756778413264	0.772242434203101	0.99430909948672	0.00247859
protein_coding	PPOX	ENSG00000143224.17	0.00466137913971862	0.807305207508812	0.99430909948672	0.00247859
protein_coding	B4GALT3	ENSG00000158850.14	0.104436370488434	0.110319280641565	0.741388423158975	0.129954
protein_coding	NDUFS2	ENSG00000158864.12	0.0442285858241658	0.38872863585963	0.967653373772097	0.0142802
protein_coding	TOMM40L	ENSG00000158882.14	0.0480929868726375	0.208413555829931	0.877595201474468	0.0567058
protein_coding	SDHC	ENSG00000143252.14	0.0101765148756947	0.840212262805224	0.996780528980938	0.00140045
protein_coding	FCRLA	ENSG00000132185.16	0.00129220860562936	0.854019325030451	0.996780528980938	0.00140045
protein_coding	FCRLB	ENSG00000162746.14	-0.0136614337522992	0.205317689373429	0.874260339371611	0.0583592
protein_coding	DUSP12	ENSG00000081721.11	-0.0418599410752547	0.381917819494172	0.967419228091546	0.0143853
protein_coding	ATF6	ENSG00000118217.5	0.00838841572847431	0.880252995428482	0.99761531935278	0.00103689
protein_coding	NOS1AP	ENSG00000198929.12	-0.0307884928892881	0.125106098514204	0.768262200395174	0.114491
protein_coding	C1orf226	ENSG00000239887.4	0.0166594862665817	0.3961131179668	0.971169116204783	0.0127051
protein_coding	UHMK1	ENSG00000152332.15	-0.016680951297843	0.759997182652618	0.99430909948672	0.00247859
protein_coding	UAP1	ENSG00000117143.13	0.0261942278387845	0.544357195648049	0.991540176003984	0.00368968
protein_coding	HSD17B7	ENSG00000132196.14	0.0105491547323181	0.679248071401611	0.99430909948672	0.00247859
protein_coding	NUF2	ENSG00000143228.12	-0.0272378009309295	0.598165675569784	0.99430909948672	0.00247859
protein_coding	PBX1	ENSG00000185630.18	-1.01415190021192	1.91765217888315e-05	0.00266315733252856	2.5746
protein_coding	RXRG	ENSG00000143171.12	0.000508015923666769	0.948805081180636	0.99761531935278	0.00103689
protein_coding	MGST3	ENSG00000143198.12	0.0291318696921562	0.525399923655857	0.989967326667602	0.00437914
protein_coding	ALDH9A1	ENSG00000143149.12	0.0130439348690902	0.804180596066101	0.99430909948672	0.00247859
protein_coding	TMCO1	ENSG00000143183.16	0.033851271697776	0.558574928469149	0.992312216715557	0.00335166
protein_coding	UCK2	ENSG00000143179.15	0.191943750881888	0.0294603106258454	0.448227509073888	0.348501
protein_coding	POGK	ENSG00000143157.11	0.0254539206259996	0.577598936900767	0.994178400001922	0.00253568
protein_coding	TADA1	ENSG00000152382.5	0.0612899883328703	0.133425775308013	0.782126012278045	0.106723
protein_coding	POU2F1	ENSG00000143190.22	-0.0289249567824575	0.587945290254681	0.99430909948672	0.00247859
protein_coding	CREG1	ENSG00000143162.8	-0.0312337263815205	0.514221231763158	0.989967326667602	0.00437914
protein_coding	MPZL1	ENSG00000197965.11	-0.12695552382085	0.0807384535664914	0.672916951920822	0.172039
protein_coding	MPC2	ENSG00000143158.10	-0.00581800616035407	0.911809157479477	0.99761531935278	0.00103689
protein_coding	DCAF6	ENSG00000143164.15	-0.0337128654177202	0.497759377177692	0.989967326667602	0.00437914
protein_coding	GPR161	ENSG00000143147.14	-0.0042861741896611	0.92849583670841	0.99761531935278	0.00103689
protein_coding	TIPRL	ENSG00000143155.12	-0.0771257312958642	0.213708347282336	0.885319161852556	0.0529001
protein_coding	SFT2D2	ENSG00000213064.9	-0.00628661410366712	0.919616251214972	0.99761531935278	0.00103689
protein_coding	TBX19	ENSG00000143178.12	-0.00506830778286815	0.725857379715445	0.99430909948672	0.00247859
protein_coding	XCL1	ENSG00000143184.4	-0.00579666509028287	0.772120012784783	0.99430909948672	0.00247859
protein_coding	ATP1B1	ENSG00000143153.12	-0.2888187753897	0.00564620440663496	0.180116055626814	0.744448
protein_coding	NME7	ENSG00000143156.13	-0.03161967587568	0.495856862862794	0.989967326667602	0.00437914
protein_coding	BLZF1	ENSG00000117475.13	-0.265678448073574	0.0144291275916901	0.303694297207155	0.517563
protein_coding	SLC19A2	ENSG00000117479.13	0.00659508291610056	0.6610831126131	0.99430909948672	0.00247859
protein_coding	C1orf112	ENSG00000000460.16	-0.00152108395582178	0.961204034434495	0.99761531935278	0.00103689
protein_coding	METTL18	ENSG00000171806.11	-0.0355270590935384	0.298542225983079	0.94249646459582	0.0257203
protein_coding	SCYL3	ENSG00000000457.13	-0.0633736974159129	0.050733579853938	0.566722638333773	0.246629
protein_coding	KIFAP3	ENSG00000075945.12	-0.021221446356949	0.593109265912701	0.99430909948672	0.00247859
protein_coding	GORAB	ENSG00000120370.12	-0.0978161933459012	0.020739020317799	0.3733577082977	0.427875
protein_coding	PRRX1	ENSG00000116132.11	-0.00682604966364557	0.564978872977348	0.99255956143161	0.00324342
protein_coding	FMO4	ENSG00000076258.9	0.00606349390078545	0.717984560626772	0.99430909948672	0.00247859
protein_coding	PRRC2C	ENSG00000117523.16	-0.0468721897536192	0.382162331391615	0.967419228091546	0.0143853
protein_coding	VAMP4	ENSG00000117533.14	-0.0113928265145397	0.748378100754838	0.99430909948672	0.00247859
protein_coding	METTL13	ENSG00000010165.19	0.00966364118873306	0.82454559681936	0.99479154482579	0.00226791
protein_coding	DNM3	ENSG00000197959.13	-0.00888971107931851	0.670525809334286	0.99430909948672	0.00247859
protein_coding	PIGC	ENSG00000135845.9	-0.0422371793041085	0.412566230798171	0.972564677890039	0.0120815
protein_coding	SUCO	ENSG00000094975.13	-0.00887970628416493	0.84146952638342	0.996780528980938	0.00140045
protein_coding	PRDX6	ENSG00000117592.8	0.00118249952876486	0.978552049711455	0.998196752718294	0.000783847
protein_coding	KLHL20	ENSG00000076321.10	-0.0360750296207229	0.439420167669554	0.977815631996724	0.00974302
protein_coding	CENPL	ENSG00000120334.15	-0.087317959927185	0.10358663626384	0.726601277862642	0.138704
protein_coding	DARS2	ENSG00000117593.10	-0.0350830999929113	0.388621084527871	0.967653373772097	0.0142802
protein_coding	ZBTB37	ENSG00000185278.15	0.00364999284407986	0.872014670638532	0.996846880830634	0.00137155
protein_coding	RC3H1	ENSG00000135870.11	-0.0589201844201016	0.137608520934366	0.786444625472244	0.104332
protein_coding	RABGAP1L	ENSG00000152061.23	-0.0143553921964932	0.711002845809476	0.99430909948672	0.00247859
protein_coding	CACYBP	ENSG00000116161.17	0.0546595508005702	0.327600394068615	0.954108416314509	0.0204023
protein_coding	MRPS14	ENSG00000120333.4	0.00763470467345918	0.900414657351697	0.99761531935278	0.00103689
protein_coding	KIAA0040	ENSG00000235750.9	0.950759731969046	1.13299222727327e-06	0.000232029614544122	3.63446
protein_coding	COP1	ENSG00000143207.20	-0.0131576735405234	0.823665972679262	0.994785989039336	0.00227034
protein_coding	RASAL2	ENSG00000075391.16	0.0158723614547659	0.774001702704365	0.99430909948672	0.00247859
protein_coding	RALGPS2	ENSG00000116191.17	-0.499311645570616	0.00208334754771822	0.0949800355500371	1.02237
protein_coding	FAM20B	ENSG00000116199.11	-0.0551599294905961	0.296233950235326	0.94249646459582	0.0257203
protein_coding	TOR3A	ENSG00000186283.13	-0.00601190554519518	0.887894916924086	0.99761531935278	0.00103689
protein_coding	ABL2	ENSG00000143322.19	-0.00424607107265334	0.929584924333635	0.99761531935278	0.00103689
protein_coding	SOAT1	ENSG00000057252.12	0.0487461576750806	0.3765385499946	0.967419228091546	0.0143853
protein_coding	TOR1AIP2	ENSG00000169905.12	-0.0527905353127797	0.340820227502612	0.957743172517576	0.0187509
protein_coding	TOR1AIP1	ENSG00000143337.18	-0.0318094697734281	0.5252077780146	0.989967326667602	0.00437914
protein_coding	CEP350	ENSG00000135837.15	-0.151182895433623	0.0422216439379863	0.531452340280495	0.274536
protein_coding	QSOX1	ENSG00000116260.16	0.0714478804237356	0.241398279179742	0.897182758364305	0.0471191
protein_coding	ACBD6	ENSG00000230124.7	-0.0142728155785696	0.746014805632628	0.99430909948672	0.00247859
protein_coding	XPR1	ENSG00000143324.13	-0.0191853254134134	0.694246813895466	0.99430909948672	0.00247859
protein_coding	STX6	ENSG00000135823.13	0.0402186195012459	0.467208349440551	0.981540518841813	0.00809177
protein_coding	MR1	ENSG00000153029.14	-0.12483439756713	0.0263480269089994	0.423340277932641	0.37331
protein_coding	IER5	ENSG00000162783.10	0.0697923626231885	0.246449797988349	0.902041218055513	0.0447736
protein_coding	GLUL	ENSG00000135821.18	0.0539317021611561	0.296861879383377	0.94249646459582	0.0257203
protein_coding	RNASEL	ENSG00000135828.11	-0.0275808231299974	0.26501152662205	0.918393423711439	0.0369712
protein_coding	NPL	ENSG00000135838.13	-0.0110028617229917	0.539781236731689	0.991158812998761	0.00385675
protein_coding	DHX9	ENSG00000135829.16	0.0367025380369241	0.506615355388834	0.989967326667602	0.00437914
protein_coding	LAMC1	ENSG00000135862.5	-0.0687500135413179	0.298041600647038	0.94249646459582	0.0257203
protein_coding	LAMC2	ENSG00000058085.14	-0.0169347836927117	0.764811057182022	0.99430909948672	0.00247859
protein_coding	NMNAT2	ENSG00000157064.10	0.00229912894093304	0.946265731495636	0.99761531935278	0.00103689
protein_coding	SMG7	ENSG00000116698.21	0.00874885118989667	0.840446949700837	0.996780528980938	0.00140045
protein_coding	NCF2	ENSG00000116701.14	0.490076440307481	0.00371330578955175	0.137669745105737	0.861161
protein_coding	ARPC5	ENSG00000162704.15	0.066395508471373	0.272639178255293	0.926004639472883	0.0333868
protein_coding	RGL1	ENSG00000143344.15	-0.0184131393904793	0.426039078300161	0.9726726634799	0.0120333
protein_coding	TSEN15	ENSG00000198860.12	-0.146738948974306	0.0548697652875281	0.585549802927781	0.232436
protein_coding	C1orf21	ENSG00000116667.13	-0.0868737328681728	0.115875920324247	0.752027728382007	0.123766
protein_coding	EDEM3	ENSG00000116406.18	0.00750480661607204	0.882597345058793	0.99761531935278	0.00103689
protein_coding	FAM129A	ENSG00000135842.16	-0.0374513053786759	0.499240254624789	0.989967326667602	0.00437914
protein_coding	RNF2	ENSG00000121481.10	-0.0125450538337388	0.750057409583981	0.99430909948672	0.00247859
protein_coding	TRMT1L	ENSG00000121486.11	-0.0590514503497983	0.290028171020268	0.936171632522598	0.0286445
protein_coding	SWT1	ENSG00000116668.12	0.00990250431227352	0.734956593022118	0.99430909948672	0.00247859
protein_coding	IVNS1ABP	ENSG00000116679.15	0.0154724337102475	0.750737048825411	0.99430909948672	0.00247859
protein_coding	HMCN1	ENSG00000143341.11	-0.0349281973621931	0.152901262908403	0.80312988417546	0.0952142
protein_coding	TPR	ENSG00000047410.13	-0.0401059209398105	0.381554336535223	0.967419228091546	0.0143853
protein_coding	ODR4	ENSG00000157181.15	0.0227583094479207	0.639570921804568	0.99430909948672	0.00247859
protein_coding	PTGS2	ENSG00000073756.11	1.18553434429136	2.05377922346262e-09	7.16158365976074e-07	6.14499
protein_coding	PLA2G4A	ENSG00000116711.9	-0.0127746619015666	0.758883475707476	0.99430909948672	0.00247859
protein_coding	RGS2	ENSG00000116741.7	0.0519281236106482	0.218479515871207	0.889562150787321	0.0508237
protein_coding	UCHL5	ENSG00000116750.13	0.016978656664207	0.754816594402077	0.99430909948672	0.00247859
protein_coding	TROVE2	ENSG00000116747.12	-0.108266881545922	0.106012025400396	0.734174531248475	0.134201
protein_coding	GLRX2	ENSG00000023572.9	0.0487375371671437	0.363100702593008	0.96096928509846	0.0172905
protein_coding	CDC73	ENSG00000134371.12	-0.0404694985722422	0.454783006071575	0.981482139406005	0.0081176
protein_coding	CFH	ENSG00000000971.15	-0.016057329481435	0.739604656142584	0.99430909948672	0.00247859
protein_coding	ASPM	ENSG00000066279.17	-0.0292418639337535	0.343506127404878	0.957743172517576	0.0187509
protein_coding	ZBTB41	ENSG00000177888.7	-0.0113949715802055	0.891350908539562	0.99761531935278	0.00103689
protein_coding	DENND1B	ENSG00000213047.12	-0.0225785525293776	0.503831862579579	0.989967326667602	0.00437914
protein_coding	C1orf53	ENSG00000203724.10	0.00163585422615376	0.954989119998102	0.99761531935278	0.00103689
protein_coding	LHX9	ENSG00000143355.15	0.00592717521190228	0.713731864876882	0.99430909948672	0.00247859
protein_coding	NEK7	ENSG00000151414.14	-0.0371726729990967	0.422437619411833	0.972564677890039	0.0120815
protein_coding	ZNF281	ENSG00000162702.7	-0.053194119724731	0.313233402476602	0.946048446794479	0.0240866
protein_coding	KIF14	ENSG00000118193.11	-0.19949037040944	0.023674028642509	0.400842936411615	0.397026
protein_coding	DDX59	ENSG00000118197.13	0.00518461101686767	0.85429497643668	0.996780528980938	0.00140045
protein_coding	CAMSAP2	ENSG00000118200.14	0.0147003075063316	0.728562862217521	0.99430909948672	0.00247859
protein_coding	INAVA	ENSG00000163362.10	0.028393960391801	0.464831553020654	0.981540518841813	0.00809177
protein_coding	KIF21B	ENSG00000116852.14	0.0362553228141409	0.036127072119759	0.494285773583384	0.306022
protein_coding	TMEM9	ENSG00000116857.16	-0.0174598994278581	0.762527337689484	0.99430909948672	0.00247859
protein_coding	PKP1	ENSG00000081277.12	-0.447907357589098	0.000234383052568216	0.0185522094738351	1.7316
protein_coding	TNNT2	ENSG00000118194.18	0.00364126288819882	0.7075616632763	0.99430909948672	0.00247859
protein_coding	LAD1	ENSG00000159166.13	0.0949799043577537	0.152231740781154	0.80312988417546	0.0952142
protein_coding	PHLDA3	ENSG00000174307.6	-0.0199975561019481	0.767833789436136	0.99430909948672	0.00247859
protein_coding	CSRP1	ENSG00000159176.13	0.0210424494161082	0.656459159681506	0.99430909948672	0.00247859
protein_coding	NAV1	ENSG00000134369.15	0.0299931056521556	0.504131892025818	0.989967326667602	0.00437914
protein_coding	IPO9	ENSG00000198700.9	0.0195389876893023	0.721093595242233	0.99430909948672	0.00247859
protein_coding	SHISA4	ENSG00000198892.6	-0.00618581917198996	0.401605698760961	0.971905676784935	0.0123759
protein_coding	TIMM17A	ENSG00000134375.10	0.0556108067831956	0.354422266217998	0.957743172517576	0.0187509
protein_coding	RNPEP	ENSG00000176393.10	-0.0144096955955871	0.763573619390698	0.99430909948672	0.00247859
protein_coding	ELF3	ENSG00000163435.15	-0.0284453419100163	0.567074151513023	0.992809336360143	0.00313415
protein_coding	GPR37L1	ENSG00000170075.8	-0.00753215824530963	0.335222937711064	0.957743172517576	0.0187509
protein_coding	ARL8A	ENSG00000143862.7	0.0945318776896916	0.0823778673140838	0.679130507403392	0.168047
protein_coding	LGR6	ENSG00000133067.17	-0.00294186994150161	0.906857408181788	0.99761531935278	0.00103689
protein_coding	UBE2T	ENSG00000077152.10	-0.0643609247538277	0.24507005698462	0.901427106393476	0.0450694
protein_coding	PPP1R12B	ENSG00000077157.21	0.0201700052617377	0.468485004051286	0.981540518841813	0.00809177
protein_coding	KDM5B	ENSG00000117139.17	-0.0285706182475254	0.605555565093525	0.99430909948672	0.00247859
protein_coding	RABIF	ENSG00000183155.4	-0.104867575784674	0.114598053060317	0.751412591784193	0.124122
protein_coding	KLHL12	ENSG00000117153.15	0.0298879262666693	0.583553189292832	0.99430909948672	0.00247859
protein_coding	ADIPOR1	ENSG00000159346.12	0.0793094449482758	0.193836956747673	0.860297356710864	0.0653514
protein_coding	CYB5R1	ENSG00000159348.12	0.00329410658075089	0.937020020115877	0.99761531935278	0.00103689
protein_coding	TMEM183A	ENSG00000163444.11	-0.0166374225744143	0.674363438036224	0.99430909948672	0.00247859
protein_coding	BTG2	ENSG00000159388.5	-0.0269100464435478	0.282394688524754	0.930880057636062	0.0311063
protein_coding	PRELP	ENSG00000188783.5	-0.00111819871238984	0.847940588879103	0.996780528980938	0.00140045
protein_coding	ATP2B4	ENSG00000058668.14	-0.631927295731558	0.000740138037649151	0.0442622366712183	1.35397
protein_coding	SNRPE	ENSG00000182004.12	-0.024932021647819	0.675237378398221	0.99430909948672	0.00247859
protein_coding	SOX13	ENSG00000143842.14	0.0475964106187389	0.296135019671227	0.94249646459582	0.0257203
protein_coding	ETNK2	ENSG00000143845.14	0.0535921156819757	0.252730846955658	0.907487178769938	0.0421595
protein_coding	PLEKHA6	ENSG00000143850.14	-0.0145798167607426	0.492523308042349	0.989421142785038	0.00461881
protein_coding	PPP1R15B	ENSG00000158615.8	-0.0404540168030896	0.457473450037975	0.981540518841813	0.00809177
protein_coding	PIK3C2B	ENSG00000133056.13	-0.0422825922463753	0.151929789019457	0.80312988417546	0.0952142
protein_coding	MDM4	ENSG00000198625.12	-0.0124358967518483	0.813055183559375	0.99430909948672	0.00247859
protein_coding	NFASC	ENSG00000163531.15	-0.014518437677266	0.561967518189955	0.992312216715557	0.00335166
protein_coding	TMEM81	ENSG00000174529.7	0.007507216617383	0.744281517537712	0.99430909948672	0.00247859
protein_coding	RBBP5	ENSG00000117222.13	-0.0858995389878586	0.168838005601051	0.827954370302076	0.0819936
protein_coding	DSTYK	ENSG00000133059.16	-0.030706076044802	0.428935875061572	0.9726726634799	0.0120333
protein_coding	TMCC2	ENSG00000133069.16	-0.0445457963065747	0.202782124159324	0.870196474724604	0.0603827
protein_coding	NUAK2	ENSG00000163545.8	-0.00490276809685854	0.90077456206617	0.99761531935278	0.00103689
protein_coding	CDK18	ENSG00000117266.15	0.00550014285290845	0.680118985095262	0.99430909948672	0.00247859
protein_coding	ELK4	ENSG00000158711.13	-0.0962511709818529	0.087473289974618	0.696654560032421	0.156983
protein_coding	SLC45A3	ENSG00000158715.5	0.0481734968791062	0.135149139381152	0.784729813773826	0.10528
protein_coding	NUCKS1	ENSG00000069275.12	-0.134837102180892	0.0666809649422721	0.628834622046012	0.201464
protein_coding	RAB29	ENSG00000117280.12	-0.0231921729866061	0.621740083042051	0.99430909948672	0.00247859
protein_coding	SLC41A1	ENSG00000133065.10	0.0495079729308054	0.318457870701059	0.9462864977932	0.0239774
protein_coding	RAB7B	ENSG00000276600.4	-0.0427176674773851	0.0470656272801818	0.546571307982814	0.262353
protein_coding	SRGAP2	ENSG00000266028.7	-0.0383909463812587	0.408887853306544	0.972564677890039	0.0120815
protein_coding	IKBKE	ENSG00000263528.7	0.031389610936578	0.4315642092188	0.973798228608939	0.011531
protein_coding	RASSF5	ENSG00000266094.7	-0.00120004786530888	0.972489130321846	0.998065921481459	0.000840773
protein_coding	EIF2D	ENSG00000143486.15	0.013067557856442	0.803346944700666	0.99430909948672	0.00247859
protein_coding	DYRK3	ENSG00000143479.16	-0.0325477235872606	0.305176997075014	0.945579638871717	0.0243019
protein_coding	MAPKAPK2	ENSG00000162889.10	0.142627967679242	0.0579391899241174	0.594702526413899	0.2257
protein_coding	IL19	ENSG00000142224.15	-0.000551751740119716	0.962005227246706	0.99761531935278	0.00103689
protein_coding	IL24	ENSG00000162892.15	-0.015945239631722	0.190179255531481	0.857823684315851	0.066602
protein_coding	FCMR	ENSG00000162894.11	-0.0127990151732127	0.530120005268058	0.989967326667602	0.00437914
protein_coding	C1orf116	ENSG00000182795.12	0.588819186770498	0.00071932232957735	0.0439843445317866	1.3567
protein_coding	PFKFB2	ENSG00000123836.14	-0.00365096130808478	0.909679524577088	0.99761531935278	0.00103689
protein_coding	YOD1	ENSG00000180667.10	-0.0182298986025206	0.657104669314261	0.99430909948672	0.00247859
protein_coding	CD55	ENSG00000196352.15	0.724040762147544	1.90572639253666e-07	4.63918526726566e-05	4.33356
protein_coding	CD46	ENSG00000117335.19	0.0274970349659142	0.626803176852584	0.99430909948672	0.00247859
protein_coding	PLXNA2	ENSG00000076356.6	-0.342086732477814	0.00637530757341412	0.191734774620487	0.717299
protein_coding	LAMB3	ENSG00000196878.14	0.000900071331439076	0.979024630203392	0.998196752718294	0.000783847
protein_coding	C1orf74	ENSG00000162757.4	0.0341662195880422	0.387195753229458	0.967653373772097	0.0142802
protein_coding	IRF6	ENSG00000117595.11	-0.0899350103520877	0.146898168414679	0.797568918130504	0.0982318
protein_coding	UTP25	ENSG00000117597.17	0.2443711085264	0.0180205337852588	0.344769609750031	0.462471
protein_coding	SYT14	ENSG00000143469.18	-0.0148780351649956	0.308340125402855	0.946048446794479	0.0240866
protein_coding	SERTAD4	ENSG00000082497.11	0.0656425178934555	0.201495465588525	0.870156306961926	0.0604027
protein_coding	HHAT	ENSG00000054392.12	-0.0163289041557276	0.387095091194262	0.967653373772097	0.0142802
protein_coding	RCOR3	ENSG00000117625.13	-0.0645448591116664	0.249141876422943	0.903866809365564	0.0438956
protein_coding	TRAF5	ENSG00000082512.14	0.0304339795444286	0.183096894736011	0.847879775642567	0.0716657
protein_coding	SLC30A1	ENSG00000170385.9	0.00279943033757726	0.95045509979154	0.99761531935278	0.00103689
protein_coding	NEK2	ENSG00000117650.12	-0.560713270360682	0.00017733165784629	0.0154590070914381	1.81082
protein_coding	LPGAT1	ENSG00000123684.12	-0.134824561141768	0.0669366032839701	0.628834622046012	0.201464
protein_coding	INTS7	ENSG00000143493.12	-0.0354946431686961	0.489711165424749	0.989163862318024	0.00473176
protein_coding	DTL	ENSG00000143476.17	0.0548334248285637	0.29575361970177	0.94249646459582	0.0257203
protein_coding	PPP2R5A	ENSG00000066027.11	-0.0547490900032377	0.32140652548648	0.947886648235175	0.0232436
protein_coding	TMEM206	ENSG00000065600.12	0.594340897315119	0.00208212494018329	0.0949800355500371	1.02237
protein_coding	NENF	ENSG00000117691.9	0.220272066797232	0.0205220980899399	0.37118302683616	0.430412
protein_coding	ATF3	ENSG00000162772.16	0.0310589736320536	0.177694800978405	0.843171322019016	0.0740842
protein_coding	NSL1	ENSG00000117697.14	-0.0444121502644752	0.390451679363249	0.96825031215209	0.0140124
protein_coding	TATDN3	ENSG00000203705.10	-0.0142250495046519	0.559014310034051	0.992312216715557	0.00335166
protein_coding	FLVCR1	ENSG00000162769.12	0.000155949330003183	0.998162493422808	0.9994794326846	0.000226138
protein_coding	ANGEL2	ENSG00000174606.13	0.00022354756936004	0.910215799372991	0.99761531935278	0.00103689
protein_coding	RPS6KC1	ENSG00000136643.11	-0.0184602505249106	0.672032572075987	0.99430909948672	0.00247859
protein_coding	PROX1	ENSG00000117707.15	0.00692875187546584	0.702396870859775	0.99430909948672	0.00247859
protein_coding	SMYD2	ENSG00000143499.13	0.0615817635208333	0.253122348213146	0.908066876305182	0.0418822
protein_coding	PTPN14	ENSG00000152104.11	-0.000450440239526222	0.963690111660867	0.99761531935278	0.00103689
protein_coding	CENPF	ENSG00000117724.12	-0.0513843539032893	0.208382257534798	0.877595201474468	0.0567058
protein_coding	KCNK2	ENSG00000082482.13	-0.00139596334786438	0.896382626677022	0.99761531935278	0.00103689
protein_coding	KCTD3	ENSG00000136636.12	0.0484629616676723	0.376647864564382	0.967419228091546	0.0143853
protein_coding	GPATCH2	ENSG00000092978.10	-0.0253270847489749	0.551031508016561	0.991540176003984	0.00368968
protein_coding	SPATA17	ENSG00000162814.10	-0.00701550554644031	0.61058743932792	0.99430909948672	0.00247859
protein_coding	RRP15	ENSG00000067533.5	-0.0331855370978485	0.506095493302618	0.989967326667602	0.00437914
protein_coding	TGFB2	ENSG00000092969.11	-0.00811221831344253	0.762284133100623	0.99430909948672	0.00247859
protein_coding	LYPLAL1	ENSG00000143353.11	0.014985483067302	0.682902040796984	0.99430909948672	0.00247859
protein_coding	EPRS	ENSG00000136628.17	-0.0272048396518546	0.604856275542493	0.99430909948672	0.00247859
protein_coding	BPNT1	ENSG00000162813.17	-0.0241082652771893	0.614383052032523	0.99430909948672	0.00247859
protein_coding	IARS2	ENSG00000067704.9	0.0244551290384985	0.666637035953846	0.99430909948672	0.00247859
protein_coding	RAB3GAP2	ENSG00000118873.15	-0.0118112831863078	0.842857810670549	0.996780528980938	0.00140045
protein_coding	MARK1	ENSG00000116141.15	-0.0643803932616386	0.120517419933191	0.760346775371925	0.118988
protein_coding	C1orf115	ENSG00000162817.6	0.0209689426280674	0.184912810054737	0.851711276507984	0.0697076
protein_coding	MARC2	ENSG00000117791.15	0.0188860846091491	0.535773048835358	0.990816810401519	0.00400663
protein_coding	MARC1	ENSG00000186205.12	-0.0144976215498382	0.585788649648223	0.99430909948672	0.00247859
protein_coding	DUSP10	ENSG00000143507.17	-0.158285026902266	0.0234501210385726	0.397573536977218	0.400583
protein_coding	TAF1A	ENSG00000143498.17	0.00797352136639639	0.818166562104398	0.99430909948672	0.00247859
protein_coding	MIA3	ENSG00000154305.16	-0.324285460067676	0.00983477875138617	0.244936930967253	0.610946
protein_coding	AIDA	ENSG00000186063.12	-0.0113610163709788	0.7173502538343	0.99430909948672	0.00247859
protein_coding	BROX	ENSG00000162819.11	0.0323280619195111	0.583667475439775	0.99430909948672	0.00247859
protein_coding	DISP1	ENSG00000154309.8	-0.0036350298699231	0.807075342254023	0.99430909948672	0.00247859
protein_coding	TLR5	ENSG00000187554.12	-0.0431120897978362	0.025878259240364	0.419976478892046	0.376775
protein_coding	SUSD4	ENSG00000143502.14	-0.027229466123104	0.460163797242965	0.981540518841813	0.00809177
protein_coding	CAPN2	ENSG00000162909.17	0.14314691278542	0.0465089989784078	0.545629588948971	0.263102
protein_coding	TP53BP2	ENSG00000143514.16	-0.0358471143044738	0.477107499239726	0.982151338465043	0.00782159
protein_coding	FBXO28	ENSG00000143756.11	-0.0715357482663206	0.179259159858245	0.845020414528937	0.0731328
protein_coding	DEGS1	ENSG00000143753.12	0.0194938487835803	0.606125349183053	0.99430909948672	0.00247859
protein_coding	NVL	ENSG00000143748.17	-0.0117386288214281	0.80167554165473	0.99430909948672	0.00247859
protein_coding	CNIH4	ENSG00000143771.11	0.155854213412271	0.0428774793138463	0.532384775074701	0.273774
protein_coding	WDR26	ENSG00000162923.15	0.0252453904606245	0.653400245591562	0.99430909948672	0.00247859
protein_coding	DNAH14	ENSG00000185842.15	0.00367111557467	0.936329987100729	0.99761531935278	0.00103689
protein_coding	LBR	ENSG00000143815.14	0.116856091318865	0.0925009428981366	0.70680452834888	0.150701
protein_coding	ENAH	ENSG00000154380.17	-0.254342600505864	0.00280645607742198	0.114948877177455	0.939495
protein_coding	SRP9	ENSG00000143742.12	0.00883773352516624	0.851942568309254	0.996780528980938	0.00140045
protein_coding	EPHX1	ENSG00000143819.12	-0.00957977101820774	0.693097128613085	0.99430909948672	0.00247859
protein_coding	TMEM63A	ENSG00000196187.11	0.000195297255858003	0.997800326794982	0.999271894458501	0.000316327
protein_coding	PYCR2	ENSG00000143811.18	0.0126018754253977	0.805568630046599	0.99430909948672	0.00247859
protein_coding	SDE2	ENSG00000143751.9	-0.00738073747806327	0.872554785106735	0.996846880830634	0.00137155
protein_coding	H3F3A	ENSG00000163041.9	-0.00698236382501243	0.731907808658009	0.99430909948672	0.00247859
protein_coding	ACBD3	ENSG00000182827.8	-0.106980625093224	0.114732817068273	0.751412591784193	0.124122
protein_coding	LIN9	ENSG00000183814.15	-0.0152095817608725	0.688918461682333	0.99430909948672	0.00247859
protein_coding	PARP1	ENSG00000143799.12	0.0445077172875697	0.427303022469679	0.9726726634799	0.0120333
protein_coding	ITPKB	ENSG00000143772.9	0.00692945063576156	0.57174437729402	0.9941117462906	0.00256479
protein_coding	PSEN2	ENSG00000143801.16	0.00981013137336763	0.809302666208172	0.99430909948672	0.00247859
protein_coding	COQ8A	ENSG00000163050.16	0.0458241732889804	0.187349094785431	0.854428427331789	0.0683243
protein_coding	CDC42BPA	ENSG00000143776.18	-0.000900955448963627	0.975477543782452	0.998065921481459	0.000840773
protein_coding	ZNF678	ENSG00000181450.17	0.0188407417537912	0.392934783128371	0.969710132349319	0.0133581
protein_coding	SNAP47	ENSG00000143740.14	0.0472776938406289	0.374435426039724	0.966245951838365	0.0149123
protein_coding	JMJD4	ENSG00000081692.12	0.262087904548804	0.0169931009348699	0.334214921130628	0.475974
protein_coding	WNT9A	ENSG00000143816.7	-0.457888202818258	0.00650456129605455	0.193019441879647	0.714399
protein_coding	ARF1	ENSG00000143761.15	0.0064012656860915	0.866587765799935	0.996780528980938	0.00140045
protein_coding	C1orf35	ENSG00000143793.12	0.00706626260755964	0.868089871939843	0.996780528980938	0.00140045
protein_coding	MRPL55	ENSG00000162910.18	0.0327310434002167	0.521371492712823	0.989967326667602	0.00437914
protein_coding	GUK1	ENSG00000143774.16	0.0745412828518466	0.241976397089452	0.897182758364305	0.0471191
protein_coding	GJC2	ENSG00000198835.3	0.02546036790951	0.153221875078091	0.80312988417546	0.0952142
protein_coding	IBA57	ENSG00000181873.12	-0.004079548148115	0.929184246776916	0.99761531935278	0.00103689
protein_coding	TRIM11	ENSG00000154370.15	0.294849079993096	0.0105788227309656	0.256145109270086	0.591514
protein_coding	HIST3H2A	ENSG00000181218.5	-0.0139589438259344	0.713826697878112	0.99430909948672	0.00247859
protein_coding	RNF187	ENSG00000168159.11	0.252971709366376	0.0120378280360116	0.275375988157131	0.560074
protein_coding	RAB4A	ENSG00000168118.11	-0.038472286518237	0.34817047974688	0.957743172517576	0.0187509
protein_coding	CCSAP	ENSG00000154429.10	0.0947866697727628	0.120385025426928	0.760127264223689	0.119114
protein_coding	ACTA1	ENSG00000143632.14	0.00562934851585927	0.362170892507014	0.960118838734891	0.017675
protein_coding	NUP133	ENSG00000069248.11	-0.143765796991849	0.0504897404143031	0.56643116145235	0.246853
protein_coding	ABCB10	ENSG00000135776.4	-0.0440787872277044	0.210313126502036	0.881565938313601	0.0547452
protein_coding	TAF5L	ENSG00000135801.9	-0.00232181045086296	0.960504596023221	0.99761531935278	0.00103689
protein_coding	URB2	ENSG00000135763.9	0.0347982655253192	0.332254511879295	0.955975051032325	0.0195534
protein_coding	GALNT2	ENSG00000143641.9	0.000933132872726463	0.986589591961041	0.998196752718294	0.000783847
protein_coding	PGBD5	ENSG00000177614.10	0.0107620414074576	0.615002931739477	0.99430909948672	0.00247859
protein_coding	COG2	ENSG00000135775.13	0.0259219619918877	0.519059284568933	0.989967326667602	0.00437914
protein_coding	C1orf198	ENSG00000119280.16	0.022369204142115	0.409028916459622	0.972564677890039	0.0120815
protein_coding	TTC13	ENSG00000143643.12	-0.0384191533921896	0.303485767528501	0.944206064689826	0.0249332
protein_coding	ARV1	ENSG00000173409.13	-0.0809807144960407	0.137109451064781	0.786046785373068	0.104552
protein_coding	FAM89A	ENSG00000182118.7	0.0481534315345412	0.233876050357224	0.893819185139025	0.0487503
protein_coding	C1orf131	ENSG00000143633.12	-0.0404623390878145	0.470907451619188	0.981540518841813	0.00809177
protein_coding	GNPAT	ENSG00000116906.12	0.0168705929662946	0.692337385144223	0.99430909948672	0.00247859
protein_coding	EXOC8	ENSG00000116903.7	-0.0187691790581534	0.633423601126594	0.99430909948672	0.00247859
protein_coding	SPRTN	ENSG00000010072.15	-0.064615171417688	0.235628579301166	0.893965996863937	0.048679
protein_coding	EGLN1	ENSG00000135766.8	0.299442768481576	0.0126940120100913	0.281912160147958	0.549886
protein_coding	TSNAX	ENSG00000116918.13	0.0367168652624576	0.525648703004039	0.989967326667602	0.00437914
protein_coding	SIPA1L2	ENSG00000116991.10	-0.0475145133116059	0.18894329177479	0.85594684772715	0.0675532
protein_coding	NTPCR	ENSG00000135778.11	0.00930503813122762	0.866680922428665	0.996780528980938	0.00140045
protein_coding	PCNX2	ENSG00000135749.18	0.183556221805249	0.0209372863534939	0.373414074801553	0.427809
protein_coding	MAP3K21	ENSG00000143674.10	-0.0244828121900636	0.426639798512056	0.9726726634799	0.0120333
protein_coding	KCNK1	ENSG00000135750.14	0.0174760016596649	0.767966739032353	0.99430909948672	0.00247859
protein_coding	COA6	ENSG00000168275.14	-0.00196979328477324	0.969491046963186	0.997981867425035	0.000877349
protein_coding	TARBP1	ENSG00000059588.9	0.0131618091054665	0.709767421758147	0.99430909948672	0.00247859
protein_coding	IRF2BP2	ENSG00000168264.10	0.0871191950250665	0.142069392000182	0.789220618801044	0.102802
protein_coding	TOMM20	ENSG00000173726.10	0.0686707089332341	0.266378694376826	0.919827915164283	0.0362934
protein_coding	RBM34	ENSG00000188739.14	0.00313948803911346	0.810277029681797	0.99430909948672	0.00247859
protein_coding	ARID4B	ENSG00000054267.21	-0.0205416333393452	0.620071158226346	0.99430909948672	0.00247859
protein_coding	GGPS1	ENSG00000152904.11	-0.00441200593663583	0.92314423296403	0.99761531935278	0.00103689
protein_coding	TBCE	ENSG00000285053.1	-0.00800261541198005	0.683985448708136	0.99430909948672	0.00247859
protein_coding	B3GALNT2	ENSG00000162885.12	-0.00785433415147599	0.776321936689874	0.99430909948672	0.00247859
protein_coding	GNG4	ENSG00000168243.10	0.308837048393834	0.00308606515930816	0.121391502089616	0.915812
protein_coding	LYST	ENSG00000143669.13	0.050224037121038	0.240126686483475	0.896118705279442	0.0476345
protein_coding	NID1	ENSG00000116962.14	-0.00240252687046555	0.817286094494636	0.99430909948672	0.00247859
protein_coding	GPR137B	ENSG00000077585.13	-0.0139525085534034	0.672808154756718	0.99430909948672	0.00247859
protein_coding	ERO1B	ENSG00000086619.13	-0.659268645782536	0.00265213538788542	0.110380163788702	0.957109
protein_coding	EDARADD	ENSG00000186197.14	-0.0654077407704096	0.255953842209311	0.909902501979493	0.0410051
protein_coding	LGALS8	ENSG00000116977.18	0.0158450753343174	0.791706136364564	0.99430909948672	0.00247859
protein_coding	HEATR1	ENSG00000119285.10	0.00220329794829809	0.978047167984842	0.998196752718294	0.000783847
protein_coding	ACTN2	ENSG00000077522.12	0.0031006285426857	0.715987700261307	0.99430909948672	0.00247859
protein_coding	MTR	ENSG00000116984.12	0.0282502502773382	0.555905685469241	0.992312216715557	0.00335166
protein_coding	RYR2	ENSG00000198626.15	0.0135275239045052	0.382120731640763	0.967419228091546	0.0143853
protein_coding	CHRM3	ENSG00000133019.11	0.00467062526774496	0.907673005646423	0.99761531935278	0.00103689
protein_coding	FH	ENSG00000091483.6	0.0282762946176674	0.630754019873652	0.99430909948672	0.00247859
protein_coding	KMO	ENSG00000117009.11	-0.0165852717304786	0.351856931074576	0.957743172517576	0.0187509
protein_coding	OPN3	ENSG00000054277.13	-0.0211092132330584	0.597634947331242	0.99430909948672	0.00247859
protein_coding	CHML	ENSG00000203668.2	-0.0561901143004437	0.299568656088325	0.942528937615152	0.0257053
protein_coding	EXO1	ENSG00000174371.16	-0.0198629486176306	0.68801259690273	0.99430909948672	0.00247859
protein_coding	CEP170	ENSG00000143702.15	-0.0434736145424128	0.371738440220778	0.965445541390501	0.0152722
protein_coding	SDCCAG8	ENSG00000054282.15	0.103911899253703	0.131541352546677	0.778415429898251	0.108789
protein_coding	AKT3	ENSG00000117020.16	0.0128487811802492	0.797095627584137	0.99430909948672	0.00247859
protein_coding	ZBTB18	ENSG00000179456.10	0.0223651130190977	0.469778463555098	0.981540518841813	0.00809177
protein_coding	ADSS	ENSG00000035687.9	-0.043987527150852	0.492926488001525	0.989421142785038	0.00461881
protein_coding	DESI2	ENSG00000121644.18	0.131695497450663	0.0734469007629291	0.650385664820392	0.186829
protein_coding	COX20	ENSG00000203667.9	0.0614024930699399	0.289741449103409	0.936171632522598	0.0286445
protein_coding	HNRNPU	ENSG00000153187.19	0.0580565602339868	0.286353824226409	0.934110440126539	0.0296018
protein_coding	EFCAB2	ENSG00000203666.12	-0.011868697512823	0.635498364933379	0.99430909948672	0.00247859
protein_coding	SMYD3	ENSG00000185420.18	0.0560767568331686	0.164784996404438	0.822414858337127	0.0849091
protein_coding	TFB2M	ENSG00000162851.7	-0.0130932168758107	0.649554966077106	0.99430909948672	0.00247859
protein_coding	CNST	ENSG00000162852.13	0.004023515077568	0.894038153126098	0.99761531935278	0.00103689
protein_coding	SCCPDH	ENSG00000143653.9	0.0999887125449523	0.0372415318587602	0.499816849499307	0.301189
protein_coding	AHCTF1	ENSG00000153207.15	-0.014848948730311	0.767775048238268	0.99430909948672	0.00247859
protein_coding	ZNF695	ENSG00000197472.14	0.000910593428434245	0.953554525359631	0.99761531935278	0.00103689
protein_coding	ZNF670	ENSG00000277462.1	-0.00954081625267631	0.782769066512939	0.99430909948672	0.00247859
protein_coding	ZNF669	ENSG00000188295.14	-0.0176219442406677	0.3406235516954	0.957743172517576	0.0187509
protein_coding	ZNF496	ENSG00000162714.12	0.00383538699082808	0.890918258975022	0.99761531935278	0.00103689
protein_coding	TRIM58	ENSG00000162722.8	-0.0671656258721472	0.00392333281406694	0.142187752716549	0.847138
protein_coding	SH3BP5L	ENSG00000175137.10	0.0211255645148606	0.619399864637232	0.99430909948672	0.00247859
protein_coding	ZNF672	ENSG00000171161.12	0.00431444395185159	0.719314552989019	0.99430909948672	0.00247859
protein_coding	FAM110C	ENSG00000184731.5	-0.0466658752643252	0.266908433015581	0.919944984621261	0.0362381
protein_coding	ACP1	ENSG00000143727.15	-0.0520809707287796	0.365275957075574	0.961409261778583	0.0170917
protein_coding	TMEM18	ENSG00000151353.14	0.029269447457743	0.580506822686166	0.99430909948672	0.00247859
protein_coding	PXDN	ENSG00000130508.10	0.0348494934326474	0.519148783097286	0.989967326667602	0.00437914
protein_coding	EIPR1	ENSG00000032389.12	-0.000494122850951276	0.992745573037656	0.998596263585544	0.000610063
protein_coding	TRAPPC12	ENSG00000171853.15	0.00447003355894001	0.926504787974147	0.99761531935278	0.00103689
protein_coding	ADI1	ENSG00000182551.13	0.0193925244609686	0.744358998033614	0.99430909948672	0.00247859
protein_coding	RNASEH1	ENSG00000171865.9	-0.00888578022596382	0.867660523825107	0.996780528980938	0.00140045
protein_coding	RPS7	ENSG00000171863.14	0.0448528189597425	0.387311433687277	0.967653373772097	0.0142802
protein_coding	CMPK2	ENSG00000134326.11	-0.044417033195291	0.0244547127767941	0.407641736752193	0.389721
protein_coding	RSAD2	ENSG00000134321.11	-1.04416552239939	0.000212923129171575	0.0177234465327204	1.75145
protein_coding	RNF144A	ENSG00000151692.14	0.000862594060782921	0.892389606026969	0.99761531935278	0.00103689
protein_coding	ID2	ENSG00000115738.9	-0.0791734660857334	0.000103787277977435	0.00999301089899149	2.0003
protein_coding	KIDINS220	ENSG00000134313.15	-0.251570845309487	0.0149872822652121	0.31128242451485	0.506845
protein_coding	MBOAT2	ENSG00000143797.11	0.191028537020056	0.0308275606346405	0.458751081093577	0.338423
protein_coding	ASAP2	ENSG00000151693.10	0.164576297316409	0.0430233309110612	0.532713066616614	0.273507
protein_coding	ITGB1BP1	ENSG00000119185.12	0.0229461744380025	0.655639105858242	0.99430909948672	0.00247859
protein_coding	CPSF3	ENSG00000119203.13	0.0108142767521468	0.807263144932319	0.99430909948672	0.00247859
protein_coding	IAH1	ENSG00000134330.18	0.0281017107646402	0.498494025649933	0.989967326667602	0.00437914
protein_coding	ADAM17	ENSG00000151694.13	0.127266791515071	0.0704264799928281	0.646552577828926	0.189396
protein_coding	YWHAQ	ENSG00000134308.13	0.0203552593268116	0.712050464471193	0.99430909948672	0.00247859
protein_coding	TAF1B	ENSG00000115750.16	0.0186622343776913	0.608064658065949	0.99430909948672	0.00247859
protein_coding	GRHL1	ENSG00000134317.17	0.00249008371981615	0.879400496023078	0.99761531935278	0.00103689
protein_coding	KLF11	ENSG00000172059.10	0.0438245250253284	0.0902285729373154	0.702552231766592	0.153321
protein_coding	RRM2	ENSG00000171848.14	0.0549351546433397	0.327063758116547	0.953639920825781	0.0206156
protein_coding	HPCAL1	ENSG00000115756.12	0.0972565755621051	0.0250345888458964	0.412511194495218	0.384564
protein_coding	ODC1	ENSG00000115758.12	0.274327682149473	0.0123685647707063	0.27801258305166	0.555936
protein_coding	NOL10	ENSG00000115761.15	0.0363027142728415	0.514235945040997	0.989967326667602	0.00437914
protein_coding	PDIA6	ENSG00000143870.12	-0.0183083528026093	0.744914972103018	0.99430909948672	0.00247859
protein_coding	PQLC3	ENSG00000162976.12	0.00497623244884759	0.861645134594307	0.996780528980938	0.00140045
protein_coding	ROCK2	ENSG00000134318.13	-0.0259524884447477	0.618284193352995	0.99430909948672	0.00247859
protein_coding	E2F6	ENSG00000169016.16	0.0126687724008938	0.698617010752741	0.99430909948672	0.00247859
protein_coding	GREB1	ENSG00000196208.13	-0.00210602596755596	0.729796001768145	0.99430909948672	0.00247859
protein_coding	LPIN1	ENSG00000134324.11	0.646427586865557	0.00105544923946959	0.0584438029512301	1.23326
protein_coding	TRIB2	ENSG00000071575.11	0.0166569964016046	0.413473196918628	0.972564677890039	0.0120815
protein_coding	FAM84A	ENSG00000162981.13	-0.123487026007323	0.0222142830892903	0.385226720991967	0.414284
protein_coding	NBAS	ENSG00000151779.12	-0.0178551568832293	0.665415553886662	0.99430909948672	0.00247859
protein_coding	DDX1	ENSG00000079785.14	-0.0344612767109942	0.467640824115927	0.981540518841813	0.00809177
protein_coding	VSNL1	ENSG00000163032.11	-0.419554215491139	0.00775567014780242	0.215654431566696	0.666242
protein_coding	SMC6	ENSG00000163029.15	-0.0230829599012391	0.552549266337518	0.991540176003984	0.00368968
protein_coding	GEN1	ENSG00000178295.14	-0.0411571302052657	0.25079182265906	0.905855569974018	0.042941
protein_coding	KCNS3	ENSG00000170745.11	0.00863512606094822	0.730572001155164	0.99430909948672	0.00247859
protein_coding	RDH14	ENSG00000240857.1	-0.0187160007466926	0.65466496757045	0.99430909948672	0.00247859
protein_coding	TTC32	ENSG00000183891.5	-0.0212208802026533	0.293657879938186	0.940375767426775	0.0266986
protein_coding	WDR35	ENSG00000118965.14	-0.0129070392053587	0.521314789627216	0.989967326667602	0.00437914
protein_coding	LAPTM4A	ENSG00000068697.6	0.00187048443314802	0.959864818560374	0.99761531935278	0.00103689
protein_coding	SDC1	ENSG00000115884.10	0.0866487536193556	0.163351262733656	0.821019864351237	0.0856463
protein_coding	PUM2	ENSG00000055917.15	-0.0152184202922379	0.76155170654887	0.99430909948672	0.00247859
protein_coding	RHOB	ENSG00000143878.9	0.0124979412330007	0.632644994554362	0.99430909948672	0.00247859
protein_coding	HS1BP3	ENSG00000118960.12	0.0265023016979814	0.400797972671089	0.971905676784935	0.0123759
protein_coding	LDAH	ENSG00000118961.14	0.0500192488707788	0.257591927963003	0.909902501979493	0.0410051
protein_coding	KLHL29	ENSG00000119771.14	-0.00959771197258306	0.566937405669628	0.992809336360143	0.00313415
protein_coding	ATAD2B	ENSG00000119778.14	0.00778737466103552	0.790406122432165	0.99430909948672	0.00247859
protein_coding	UBXN2A	ENSG00000173960.13	-0.00592049901191767	0.895488354089547	0.99761531935278	0.00103689
protein_coding	WDCP	ENSG00000163026.11	-0.00238837467695087	0.933518085627235	0.99761531935278	0.00103689
protein_coding	FKBP1B	ENSG00000119782.13	-0.00888545305855577	0.557705171091903	0.992312216715557	0.00335166
protein_coding	SF3B6	ENSG00000115128.6	0.015094468110863	0.778519665777126	0.99430909948672	0.00247859
protein_coding	TP53I3	ENSG00000115129.13	0.0166069366870273	0.67609866341517	0.99430909948672	0.00247859
protein_coding	ITSN2	ENSG00000198399.14	-0.0342235788810349	0.46357297624221	0.981540518841813	0.00809177
protein_coding	NCOA1	ENSG00000084676.15	0.0328827674383359	0.39986434217376	0.971905676784935	0.0123759
protein_coding	PTRHD1	ENSG00000184924.5	0.00861579387614793	0.876904951842177	0.99761531935278	0.00103689
protein_coding	CENPO	ENSG00000138092.10	0.0201363391593548	0.659327224820504	0.99430909948672	0.00247859
protein_coding	ADCY3	ENSG00000138031.14	0.0364274563619736	0.410344314242669	0.972564677890039	0.0120815
protein_coding	DNAJC27	ENSG00000115137.11	-0.0045417360733277	0.843782530825745	0.996780528980938	0.00140045
protein_coding	EFR3B	ENSG00000084710.13	-0.00529880073927929	0.511786429458774	0.989967326667602	0.00437914
protein_coding	DNMT3A	ENSG00000119772.16	-0.0262262599375344	0.338061709643958	0.957743172517576	0.0187509
protein_coding	DTNB	ENSG00000138101.18	0.0147327562153381	0.566092664970641	0.992809336360143	0.00313415
protein_coding	ASXL2	ENSG00000143970.16	-0.0865570441455695	0.128476805343742	0.773304857867879	0.111649
protein_coding	KIF3C	ENSG00000084731.14	0.0049025246468269	0.857068122174687	0.996780528980938	0.00140045
protein_coding	RAB10	ENSG00000084733.10	0.01413185980003	0.778890796967312	0.99430909948672	0.00247859
protein_coding	GAREM2	ENSG00000157833.12	0.000398997472139404	0.952125558701447	0.99761531935278	0.00103689
protein_coding	HADHA	ENSG00000084754.11	-0.0275895882163138	0.628416655280698	0.99430909948672	0.00247859
protein_coding	HADHB	ENSG00000138029.13	0.229319214991702	0.0203059149125009	0.370389665792964	0.431341
protein_coding	SELENOI	ENSG00000138018.17	0.0341342970071544	0.503821388647931	0.989967326667602	0.00437914
protein_coding	KCNK3	ENSG00000171303.6	-0.00427910028382289	0.560892167104778	0.992312216715557	0.00335166
protein_coding	SLC35F6	ENSG00000213699.8	0.0274108064032034	0.529674132726843	0.989967326667602	0.00437914
protein_coding	CENPA	ENSG00000115163.14	-0.054422451750101	0.269003718446036	0.923054780689031	0.0347725
protein_coding	MAPRE3	ENSG00000084764.11	0.0129315105009628	0.446550651324522	0.979645866326298	0.00893089
protein_coding	TMEM214	ENSG00000119777.19	-0.00152571501593505	0.979723942361043	0.998196752718294	0.000783847
protein_coding	AGBL5	ENSG00000084693.15	0.0256349840830908	0.554295527256462	0.992312216715557	0.00335166
protein_coding	OST4	ENSG00000228474.5	0.039617842644482	0.503787838013193	0.989967326667602	0.00437914
protein_coding	KHK	ENSG00000138030.12	0.00476975033848328	0.671609384813667	0.99430909948672	0.00247859
protein_coding	PREB	ENSG00000138073.13	0.0332824902646196	0.44597259113792	0.97963534214529	0.00893556
protein_coding	SLC5A6	ENSG00000138074.14	0.069407897227917	0.141258950597588	0.789220618801044	0.102802
protein_coding	ATRAID	ENSG00000138085.16	-0.0319190887871274	0.529321456961783	0.989967326667602	0.00437914
protein_coding	CAD	ENSG00000084774.13	0.0615467514194835	0.240438995218216	0.896314335829364	0.0475397
protein_coding	MPV17	ENSG00000115204.14	-0.00435789393950695	0.906160727303089	0.99761531935278	0.00103689
protein_coding	GTF3C2	ENSG00000115207.13	-0.00116308440104648	0.976969486109538	0.998196752718294	0.000783847
protein_coding	EIF2B4	ENSG00000115211.15	-0.0485350984658598	0.316102004707216	0.946048446794479	0.0240866
protein_coding	SNX17	ENSG00000115234.10	-0.0286506926417697	0.58277916544354	0.99430909948672	0.00247859
protein_coding	ZNF513	ENSG00000163795.13	-0.00200651123981009	0.91292235648937	0.99761531935278	0.00103689
protein_coding	PPM1G	ENSG00000115241.10	0.0709931646931205	0.246650037980421	0.902518091328245	0.0445441
protein_coding	NRBP1	ENSG00000115216.13	0.0420688429944936	0.355932800843599	0.957743172517576	0.0187509
protein_coding	IFT172	ENSG00000138002.14	0.00732616066940597	0.692270075895348	0.99430909948672	0.00247859
protein_coding	ZNF512	ENSG00000243943.9	0.0192738844828855	0.575733836934522	0.994178400001922	0.00253568
protein_coding	GPN1	ENSG00000198522.13	0.00344265557574076	0.941761472789624	0.99761531935278	0.00103689
protein_coding	SUPT7L	ENSG00000119760.15	0.0018871227910817	0.961895488500519	0.99761531935278	0.00103689
protein_coding	SLC4A1AP	ENSG00000163798.13	-0.0577701160784139	0.316936536628444	0.946183968779532	0.0240244
protein_coding	MRPL33	ENSG00000243147.7	-0.0442067049755982	0.413536841485407	0.972564677890039	0.0120815
protein_coding	RBKS	ENSG00000171174.14	-0.0142175566667272	0.552749134318705	0.991597515431024	0.00366457
protein_coding	BABAM2	ENSG00000158019.20	0.0821841182491408	0.0565493428299409	0.591339663885519	0.228163
protein_coding	FOSL2	ENSG00000075426.11	0.176269423907399	0.0366190892506273	0.495760219844274	0.304728
protein_coding	PPP1CB	ENSG00000213639.9	-0.0265171126175949	0.641651790835881	0.99430909948672	0.00247859
protein_coding	TRMT61B	ENSG00000171103.10	-0.0511841760987058	0.239349203395871	0.896118705279442	0.0476345
protein_coding	WDR43	ENSG00000163811.11	0.131162733834808	0.0704912127543842	0.646552577828926	0.189396
protein_coding	CLIP4	ENSG00000115295.19	-0.49070907023382	0.00600340920581311	0.184419013270002	0.734194
protein_coding	YPEL5	ENSG00000119801.12	-0.0983147076893911	0.122551766742875	0.762666544776607	0.117665
protein_coding	LBH	ENSG00000213626.12	0.00173785245415225	0.998869565470245	0.999625547138371	0.000162653
protein_coding	LCLAT1	ENSG00000172954.13	-0.032641584671691	0.51925134731593	0.989967326667602	0.00437914
protein_coding	EHD3	ENSG00000013016.15	0.0767966599832769	0.0152111623717324	0.312507033312247	0.50514
protein_coding	XDH	ENSG00000158125.9	0.0171610096173437	0.473652832823551	0.981697807082642	0.00802218
protein_coding	MEMO1	ENSG00000162959.13	0.0274186519702199	0.224441979809405	0.891557991193743	0.0498504
protein_coding	DPY30	ENSG00000162961.13	-0.0571515413148922	0.285383711998831	0.93333856836728	0.0299608
protein_coding	SPAST	ENSG00000021574.12	-0.0584423487324265	0.232565373160785	0.892660142706745	0.0493139
protein_coding	SLC30A6	ENSG00000152683.14	-0.0246682754251721	0.482636628853279	0.984658093843296	0.00671454
protein_coding	YIPF4	ENSG00000119820.10	-0.0340121986943023	0.561538075808732	0.992312216715557	0.00335166
protein_coding	BIRC6	ENSG00000115760.14	-0.0154538298723508	0.666755177618709	0.99430909948672	0.00247859
protein_coding	TTC27	ENSG00000018699.12	0.057631209723296	0.260990463896276	0.913785336550816	0.0391558
protein_coding	LTBP1	ENSG00000049323.15	0.0204109474762214	0.635354352566754	0.99430909948672	0.00247859
protein_coding	RASGRP3	ENSG00000152689.17	-0.015121043866406	0.10275738619289	0.724071980699439	0.140218
protein_coding	FAM98A	ENSG00000119812.18	0.0214574528274535	0.666991372899272	0.99430909948672	0.00247859
protein_coding	CRIM1	ENSG00000150938.9	-0.0901354785821263	0.161810428074766	0.818055698675796	0.0872171
protein_coding	FEZ2	ENSG00000171055.14	0.0368376855329066	0.491540692786796	0.989421142785038	0.00461881
protein_coding	VIT	ENSG00000205221.12	-0.0384210593924517	0.170787241121191	0.830886556401913	0.0804583
protein_coding	STRN	ENSG00000115808.11	0.0661449403607373	0.239674892770928	0.896118705279442	0.0476345
protein_coding	HEATR5B	ENSG00000008869.11	0.00830744956011437	0.756436311689429	0.99430909948672	0.00247859
protein_coding	GPATCH11	ENSG00000152133.14	-0.0167207476372069	0.635003322903757	0.99430909948672	0.00247859
protein_coding	EIF2AK2	ENSG00000055332.17	-0.0881302710415818	0.147632416092791	0.798973755213588	0.0974675
protein_coding	CEBPZOS	ENSG00000218739.9	-0.0117660936705392	0.8052998473801	0.99430909948672	0.00247859
protein_coding	CEBPZ	ENSG00000115816.14	0.0302823385494162	0.477863969495471	0.982377459278293	0.00772161
protein_coding	NDUFAF7	ENSG00000003509.15	-0.00706791063447541	0.818111091050215	0.99430909948672	0.00247859
protein_coding	PRKD3	ENSG00000115825.9	-0.0347281740857303	0.490257068869858	0.989255036371427	0.00469173
protein_coding	QPCT	ENSG00000115828.16	0.00721531035777105	0.634038279967112	0.99430909948672	0.00247859
protein_coding	CDC42EP3	ENSG00000163171.7	-0.0113451477593591	0.826852113177255	0.994830869400432	0.00225075
protein_coding	RMDN2	ENSG00000115841.19	-0.0214593008206512	0.475846331528367	0.981740158653295	0.00800344
protein_coding	CYP1B1	ENSG00000138061.11	-0.0216290072499251	0.523733746268756	0.989967326667602	0.00437914
protein_coding	ATL2	ENSG00000119787.13	0.0748647526711121	0.221289112119368	0.890540275908946	0.0503464
protein_coding	HNRNPLL	ENSG00000143889.15	0.0462333485419073	0.332190653944267	0.955975051032325	0.0195534
protein_coding	GALM	ENSG00000143891.16	0.00117771853782523	0.891590802704305	0.99761531935278	0.00103689
protein_coding	SRSF7	ENSG00000115875.18	0.270859362014768	0.00462922334374392	0.160123966705051	0.795544
protein_coding	GEMIN6	ENSG00000152147.10	0.0229630190179929	0.590237042428636	0.99430909948672	0.00247859
protein_coding	DHX57	ENSG00000163214.20	-0.00534701662115742	0.747177058065088	0.99430909948672	0.00247859
protein_coding	MORN2	ENSG00000188010.13	-0.0477676816605601	0.265325667089316	0.918988391083587	0.03669
protein_coding	SOS1	ENSG00000115904.12	-0.058203225216613	0.192110609351505	0.858839598701702	0.0660879
protein_coding	MAP4K3	ENSG00000011566.14	0.0211821208378231	0.583987437784971	0.99430909948672	0.00247859
protein_coding	THUMPD2	ENSG00000138050.14	-0.00457667520464338	0.89064270412751	0.99761531935278	0.00103689
protein_coding	SLC8A1	ENSG00000183023.18	-0.00795959593625716	0.628453492196708	0.99430909948672	0.00247859
protein_coding	PKDCC	ENSG00000162878.12	0.000877430702841369	0.879474513288407	0.99761531935278	0.00103689
protein_coding	EML4	ENSG00000143924.18	0.258907661160295	0.0128311747874361	0.282987721551282	0.548232
protein_coding	COX7A2L	ENSG00000115944.14	0.0392317545191012	0.480253479403356	0.984547564578073	0.0067633
protein_coding	MTA3	ENSG00000057935.13	0.015268693413957	0.658974420941754	0.99430909948672	0.00247859
protein_coding	ZFP36L2	ENSG00000152518.7	-0.132494708846526	0.0718662561578038	0.646552577828926	0.189396
protein_coding	THADA	ENSG00000115970.18	0.0175714741446019	0.709897437141078	0.99430909948672	0.00247859
protein_coding	PLEKHH2	ENSG00000152527.13	-0.00420441052077162	0.875312950036769	0.99761531935278	0.00103689
protein_coding	DYNC2LI1	ENSG00000138036.18	0.00287964499457956	0.953376959378819	0.99761531935278	0.00103689
protein_coding	LRPPRC	ENSG00000138095.18	-0.00626349744282967	0.926561420976008	0.99761531935278	0.00103689
protein_coding	PPM1B	ENSG00000138032.20	-0.0534846163294502	0.29498071890707	0.94249646459582	0.0257203
protein_coding	PREPL	ENSG00000138078.15	0.00862425997004264	0.908411026403086	0.99761531935278	0.00103689
protein_coding	CAMKMT	ENSG00000143919.14	-0.0028798484520876	0.895019669249804	0.99761531935278	0.00103689
protein_coding	SRBD1	ENSG00000068784.12	-0.0180818965370573	0.597976204409885	0.99430909948672	0.00247859
protein_coding	PRKCE	ENSG00000171132.13	0.00809456085481227	0.710116884960908	0.99430909948672	0.00247859
protein_coding	EPAS1	ENSG00000116016.13	-0.00610215044475215	0.901062115428862	0.99761531935278	0.00103689
protein_coding	ATP6V1E2	ENSG00000250565.6	-0.0369265553815392	0.241891493075647	0.897182758364305	0.0471191
protein_coding	RHOQ	ENSG00000119729.11	0.0363413903122512	0.422299097618943	0.972564677890039	0.0120815
protein_coding	PIGF	ENSG00000151665.12	0.00204124268518774	0.951747852048694	0.99761531935278	0.00103689
protein_coding	CRIPT	ENSG00000119878.5	-0.069134993477773	0.169389607853829	0.829484567623229	0.0811917
protein_coding	SOCS5	ENSG00000171150.8	0.0282744961818263	0.428366738099934	0.9726726634799	0.0120333
protein_coding	MCFD2	ENSG00000180398.12	0.0209522451599798	0.692239781058397	0.99430909948672	0.00247859
protein_coding	TTC7A	ENSG00000068724.15	-0.0153305719353583	0.727659584700583	0.99430909948672	0.00247859
protein_coding	CALM2	ENSG00000143933.16	-0.0275590554869429	0.730705784336222	0.99430909948672	0.00247859
protein_coding	EPCAM	ENSG00000119888.10	-0.038125389908463	0.446681789785256	0.979645866326298	0.00893089
protein_coding	MSH2	ENSG00000095002.14	0.0161357280699512	0.753763141089184	0.99430909948672	0.00247859
protein_coding	MSH6	ENSG00000116062.14	-0.0968888089786206	0.14184668633335	0.789220618801044	0.102802
protein_coding	FBXO11	ENSG00000138081.20	-0.0143778984733433	0.739783278850758	0.99430909948672	0.00247859
protein_coding	FOXN2	ENSG00000170802.15	-0.0611314736095021	0.173300261175051	0.835730733468451	0.0779336
protein_coding	PPP1R21	ENSG00000162869.15	-0.0252507700691566	0.399411351086669	0.971905676784935	0.0123759
protein_coding	STON1	ENSG00000243244.6	-0.0653665538313145	0.000475564875797895	0.0326608960822441	1.48597
protein_coding	ASB3	ENSG00000115239.21	0.0676371860896537	0.0685065921854133	0.634234739172676	0.19775
protein_coding	CHAC2	ENSG00000143942.4	0.017602296364275	0.587825937188396	0.99430909948672	0.00247859
protein_coding	ERLEC1	ENSG00000068912.13	-0.0211490123060137	0.645859041803032	0.99430909948672	0.00247859
protein_coding	PSME4	ENSG00000068878.14	0.191567788363653	0.0171259119990149	0.335293651913947	0.474575
protein_coding	ACYP2	ENSG00000170634.12	0.0213854043000576	0.47662198282926	0.98185802689815	0.00795131
protein_coding	SPTBN1	ENSG00000115306.15	0.0324065720074772	0.544032690031676	0.991540176003984	0.00368968
protein_coding	RTN4	ENSG00000115310.17	0.0293784401154573	0.60077798493138	0.99430909948672	0.00247859
protein_coding	CLHC1	ENSG00000162994.15	-0.0115602087359817	0.365119156939676	0.961409261778583	0.0170917
protein_coding	RPS27A	ENSG00000143947.13	0.142296279732829	0.0600742279194586	0.603643059670448	0.21922
protein_coding	MTIF2	ENSG00000085760.14	-0.0796899140236026	0.152746404257441	0.80312988417546	0.0952142
protein_coding	CCDC88A	ENSG00000115355.16	0.0224042249257556	0.609316179275861	0.99430909948672	0.00247859
protein_coding	CFAP36	ENSG00000163001.11	-0.0206623635547859	0.651455861803663	0.99430909948672	0.00247859
protein_coding	PPP4R3B	ENSG00000275052.4	0.0198966155093882	0.679753098725424	0.99430909948672	0.00247859
protein_coding	PNPT1	ENSG00000138035.14	-0.0164764035712498	0.661334613742351	0.99430909948672	0.00247859
protein_coding	EFEMP1	ENSG00000115380.19	-0.00111758728436848	0.965388879928961	0.99761531935278	0.00103689
protein_coding	VRK2	ENSG00000028116.17	-0.0182627453638617	0.623892300405219	0.99430909948672	0.00247859
protein_coding	FANCL	ENSG00000115392.11	0.0328053550863574	0.43048574722894	0.973798228608939	0.011531
protein_coding	BCL11A	ENSG00000119866.21	-1.055771889858	0.000121536231486594	0.0113627569466669	1.94452
protein_coding	PAPOLG	ENSG00000115421.12	-0.114367009606666	0.0212002175286205	0.374692063772961	0.426326
protein_coding	REL	ENSG00000162924.14	-0.440603252707779	0.00750392400709625	0.211387833055799	0.67492
protein_coding	PUS10	ENSG00000162927.13	-0.122801957699538	0.00529153141934387	0.175133557645164	0.756631
protein_coding	PEX13	ENSG00000162928.8	-0.381529733034321	0.00780755713520216	0.215702574214943	0.666145
protein_coding	KIAA1841	ENSG00000162929.13	0.00631142976526154	0.850836484130042	0.996780528980938	0.00140045
protein_coding	USP34	ENSG00000115464.14	-0.0469280845392218	0.411882627575159	0.972564677890039	0.0120815
protein_coding	XPO1	ENSG00000082898.16	-0.208282314134805	0.0101351756472098	0.249312881831345	0.603255
protein_coding	FAM161A	ENSG00000170264.12	-0.039394151340443	0.132185349537605	0.778415429898251	0.108789
protein_coding	CCT4	ENSG00000115484.14	0.0275486881652492	0.554771673194249	0.992312216715557	0.00335166
protein_coding	COMMD1	ENSG00000173163.10	-0.19410876769611	0.0253791574218772	0.415535392204391	0.381392
protein_coding	B3GNT2	ENSG00000170340.10	0.0501777606987179	0.285214006978102	0.93333856836728	0.0299608
protein_coding	TMEM17	ENSG00000186889.9	0.0271228449563189	0.238428598723908	0.896118705279442	0.0476345
protein_coding	EHBP1	ENSG00000115504.14	0.00149667927196002	0.986177675741757	0.998196752718294	0.000783847
protein_coding	OTX1	ENSG00000115507.9	-0.0282410687226201	0.18601196695071	0.852876990031652	0.0691136
protein_coding	WDPCP	ENSG00000143951.15	0.0075131934352632	0.640689969974254	0.99430909948672	0.00247859
protein_coding	MDH1	ENSG00000014641.17	-0.00610949700177217	0.907350169581644	0.99761531935278	0.00103689
protein_coding	UGP2	ENSG00000169764.15	0.0334207642972877	0.511229128814789	0.989967326667602	0.00437914
protein_coding	VPS54	ENSG00000143952.19	-0.0840237212272707	0.0612889885975663	0.608737899065281	0.21557
protein_coding	PELI1	ENSG00000197329.11	0.007109709490783	0.819789818502542	0.99430909948672	0.00247859
protein_coding	LGALSL	ENSG00000119862.12	0.0336233584829617	0.314617450212351	0.946048446794479	0.0240866
protein_coding	AFTPH	ENSG00000119844.15	-0.0875521840835451	0.164515999679551	0.822414858337127	0.0849091
protein_coding	SERTAD2	ENSG00000179833.4	-0.0270271628489849	0.562687825946616	0.992312216715557	0.00335166
protein_coding	SLC1A4	ENSG00000115902.10	0.00012632767572971	0.998400946922523	0.999563049367144	0.000189807
protein_coding	CEP68	ENSG00000011523.13	-0.0181262650685979	0.375062281425816	0.966245951838365	0.0149123
protein_coding	RAB1A	ENSG00000138069.17	-0.0225367521716619	0.648732783429543	0.99430909948672	0.00247859
protein_coding	ACTR2	ENSG00000138071.13	-0.0476986633532038	0.355366380633649	0.957743172517576	0.0187509
protein_coding	SPRED2	ENSG00000198369.9	0.101772163520527	0.0439804979915612	0.536406839742799	0.270506
protein_coding	MEIS1	ENSG00000143995.19	-0.0169058246024941	0.478942983211477	0.983185738964913	0.00736443
protein_coding	ETAA1	ENSG00000143971.8	-0.051904075433321	0.206771442678095	0.876401167356365	0.0572971
protein_coding	C1D	ENSG00000197223.11	-0.00398666417187777	0.885337878215448	0.99761531935278	0.00103689
protein_coding	WDR92	ENSG00000243667.6	-0.00328111566105581	0.943102511042034	0.99761531935278	0.00103689
protein_coding	PNO1	ENSG00000115946.7	0.0222439923735884	0.6676656988559	0.99430909948672	0.00247859
protein_coding	PPP3R1	ENSG00000221823.10	0.117531931462828	0.0872180152218973	0.69625440125066	0.157232
protein_coding	CNRIP1	ENSG00000119865.8	0.00758995887370306	0.669284845389992	0.99430909948672	0.00247859
protein_coding	FBXO48	ENSG00000204923.3	-0.0468412444883139	0.0780344721080737	0.663523217040175	0.178144
protein_coding	APLF	ENSG00000169621.9	-0.00946591327483429	0.734969875481994	0.99430909948672	0.00247859
protein_coding	ARHGAP25	ENSG00000163219.11	0.0878595334044143	0.00203216771856482	0.0939750104119113	1.02699
protein_coding	ANTXR1	ENSG00000169604.19	-0.0867133157123111	0.153268212108539	0.80312988417546	0.0952142
protein_coding	GFPT1	ENSG00000198380.12	-0.0344119272564682	0.536127709073668	0.990816810401519	0.00400663
protein_coding	NFU1	ENSG00000169599.12	0.0554325687583434	0.326062780896096	0.952634372887562	0.0210738
protein_coding	AAK1	ENSG00000115977.18	-0.232352966815202	0.0157482557358757	0.317760758873039	0.4979
protein_coding	ANXA4	ENSG00000196975.15	0.0132860446763439	0.787469852208866	0.99430909948672	0.00247859
protein_coding	GMCL1	ENSG00000087338.4	-0.0820098375131041	0.171519168991603	0.832558434285051	0.0795853
protein_coding	SNRNP27	ENSG00000124380.10	0.0470654140905329	0.367153784762159	0.962295491747443	0.0166915
protein_coding	MXD1	ENSG00000059728.10	0.411372749351685	0.00577498794342487	0.181286847800651	0.741634
protein_coding	PCBP1	ENSG00000169564.6	0.0237830646479444	0.683652768026108	0.99430909948672	0.00247859
protein_coding	C2orf42	ENSG00000115998.7	-0.00548489942391573	0.793636326411583	0.99430909948672	0.00247859
protein_coding	TIA1	ENSG00000116001.15	0.00291522787705799	0.953567594572403	0.99761531935278	0.00103689
protein_coding	PCYOX1	ENSG00000116005.11	-0.0787638486093034	0.215591494448837	0.886922729635834	0.0521142
protein_coding	SNRPG	ENSG00000143977.13	0.088892451512441	0.15084948361735	0.80312988417546	0.0952142
protein_coding	FAM136A	ENSG00000035141.7	0.0282327863773496	0.608873154822165	0.99430909948672	0.00247859
protein_coding	TGFA	ENSG00000163235.15	1.2860129978754	4.87864008158932e-11	2.73670497098545e-08	7.56277
protein_coding	ADD2	ENSG00000075340.22	-0.0333818467180966	0.0719816121924703	0.646552577828926	0.189396
protein_coding	TEX261	ENSG00000144043.11	0.0209784585152756	0.705716489323003	0.99430909948672	0.00247859
protein_coding	NAGK	ENSG00000124357.12	-0.0129948998915722	0.771102371026356	0.99430909948672	0.00247859
protein_coding	MCEE	ENSG00000124370.10	-0.00327264933238938	0.834259327209192	0.996358157109818	0.00158452
protein_coding	MPHOSPH10	ENSG00000124383.8	-0.00620302770836352	0.888314173015514	0.99761531935278	0.00103689
protein_coding	PAIP2B	ENSG00000124374.8	0.00249345126997054	0.9205767712976	0.99761531935278	0.00103689
protein_coding	ZNF638	ENSG00000075292.18	-0.0427627528142205	0.266956597614478	0.919944984621261	0.0362381
protein_coding	CYP26B1	ENSG00000003137.8	0.0154568019788052	0.508912596938587	0.989967326667602	0.00437914
protein_coding	EXOC6B	ENSG00000144036.15	-0.22383418080352	0.0181156429387335	0.344769609750031	0.462471
protein_coding	SPR	ENSG00000116096.5	0.044581909514287	0.338491314060904	0.957743172517576	0.0187509
protein_coding	SFXN5	ENSG00000144040.12	0.0149006710858638	0.68929906827821	0.99430909948672	0.00247859
protein_coding	RAB11FIP5	ENSG00000135631.16	0.0179279105387285	0.543706637701418	0.991268351836502	0.00380876
protein_coding	SMYD5	ENSG00000135632.11	-0.016912909555063	0.597818086644602	0.99430909948672	0.00247859
protein_coding	PRADC1	ENSG00000135617.3	0.00474971534425427	0.89227320155311	0.99761531935278	0.00103689
protein_coding	CCT7	ENSG00000135624.15	0.0560941377126779	0.329560977638548	0.954511991292818	0.0202186
protein_coding	FBXO41	ENSG00000163013.11	0.0288135243742201	0.143576939604185	0.791636613150938	0.101474
protein_coding	ALMS1	ENSG00000116127.17	-0.0351525615955747	0.409978733285534	0.972564677890039	0.0120815
protein_coding	TPRKB	ENSG00000144034.14	0.0015119431579081	0.978132178332724	0.998196752718294	0.000783847
protein_coding	DUSP11	ENSG00000144048.10	0.000725338462532759	0.99097471957329	0.998196752718294	0.000783847
protein_coding	STAMBP	ENSG00000124356.15	0.117425483807962	0.0991792185526177	0.715665703448475	0.14529
protein_coding	DGUOK	ENSG00000114956.19	0.0610952871088534	0.263217473821571	0.91668564979146	0.0377796
protein_coding	TET3	ENSG00000187605.15	-0.027160180688249	0.454016229676885	0.981482139406005	0.0081176
protein_coding	BOLA3	ENSG00000163170.11	0.0134150641315736	0.826379777898571	0.994814413167545	0.00225793
protein_coding	MOB1A	ENSG00000114978.17	0.0219778071821795	0.705455219644861	0.99430909948672	0.00247859
protein_coding	MTHFD2	ENSG00000065911.11	0.186010520204277	0.0268365123413517	0.429051650840296	0.36749
protein_coding	DCTN1	ENSG00000204843.12	0.0726095034547688	0.231256642956547	0.892660142706745	0.0493139
protein_coding	WDR54	ENSG00000005448.16	0.134425164115606	0.0688285297115245	0.635211509540836	0.197082
protein_coding	RTKN	ENSG00000114993.16	0.0210863360870386	0.622646774114949	0.99430909948672	0.00247859
protein_coding	INO80B	ENSG00000115274.14	0.00358157260688255	0.781970515735665	0.99430909948672	0.00247859
protein_coding	MOGS	ENSG00000115275.12	0.165363542315737	0.0426137401896256	0.531625310978559	0.274394
protein_coding	CCDC142	ENSG00000135637.13	-0.0248678735332178	0.431224150580067	0.973798228608939	0.011531
protein_coding	TTC31	ENSG00000115282.19	-0.0473999425275418	0.154005703278641	0.80312988417546	0.0952142
protein_coding	PCGF1	ENSG00000115289.13	-0.00657298094699298	0.794800498786738	0.99430909948672	0.00247859
protein_coding	AUP1	ENSG00000115307.16	0.0493285898685073	0.343329448946703	0.957743172517576	0.0187509
protein_coding	HTRA2	ENSG00000115317.11	0.0496281215799869	0.298752926192618	0.94249646459582	0.0257203
protein_coding	LOXL3	ENSG00000115318.11	0.00625867095284667	0.747749925989841	0.99430909948672	0.00247859
protein_coding	DOK1	ENSG00000115325.13	-0.00584311025215511	0.864038814924942	0.996780528980938	0.00140045
protein_coding	SEMA4F	ENSG00000135622.12	-0.00755179025231829	0.801300818158213	0.99430909948672	0.00247859
protein_coding	HK2	ENSG00000159399.9	1.32886418614908	1.84894465815903e-08	5.67978189989709e-06	5.24567
protein_coding	POLE4	ENSG00000115350.11	0.0144027621529435	0.789943552427789	0.99430909948672	0.00247859
protein_coding	EVA1A	ENSG00000115363.13	0.0272806885990997	0.358730374390856	0.958739371159127	0.0182994
protein_coding	MRPL19	ENSG00000115364.13	-0.0955248797791294	0.148544167203398	0.800861881345033	0.0964424
protein_coding	GCFC2	ENSG00000005436.13	0.0139554053507268	0.699117696203699	0.99430909948672	0.00247859
protein_coding	REG1A	ENSG00000115386.5	0.0111114883469522	0.737061769127076	0.99430909948672	0.00247859
protein_coding	SUCLG1	ENSG00000163541.11	-0.017354203619568	0.764154708362182	0.99430909948672	0.00247859
protein_coding	TRABD2A	ENSG00000186854.10	0.0141193342564506	0.524222096112782	0.989967326667602	0.00437914
protein_coding	TMSB10	ENSG00000034510.5	0.0462913923163786	0.41750721463159	0.972564677890039	0.0120815
protein_coding	KCMF1	ENSG00000176407.17	0.00737982562113645	0.893845115741342	0.99761531935278	0.00103689
protein_coding	TCF7L1	ENSG00000152284.4	-0.00516646409055328	0.888504133819964	0.99761531935278	0.00103689
protein_coding	TGOLN2	ENSG00000152291.13	-0.0381278489960458	0.529811615383063	0.989967326667602	0.00437914
protein_coding	RETSAT	ENSG00000042445.13	0.0249020225135239	0.471365293709599	0.981697807082642	0.00802218
protein_coding	ELMOD3	ENSG00000115459.17	-0.0382177513217369	0.115078844027889	0.752027728382007	0.123766
protein_coding	CAPG	ENSG00000042493.15	0.0220896575387678	0.644072099575755	0.99430909948672	0.00247859
protein_coding	MAT2A	ENSG00000168906.12	0.0364486654290867	0.328755972933737	0.954511991292818	0.0202186
protein_coding	GGCX	ENSG00000115486.11	0.0119922633164239	0.829286889827921	0.994928347829629	0.00220819
protein_coding	VAMP8	ENSG00000118640.10	0.0126755503891124	0.798567135384698	0.99430909948672	0.00247859
protein_coding	VAMP5	ENSG00000168899.4	-0.00146451418106134	0.870680522481091	0.996846880830634	0.00137155
protein_coding	RNF181	ENSG00000168894.9	-0.0282655093536134	0.653881265491455	0.99430909948672	0.00247859
protein_coding	TMEM150A	ENSG00000168890.13	0.00611192475750702	0.776659097655981	0.99430909948672	0.00247859
protein_coding	USP39	ENSG00000168883.19	-0.0218789468898376	0.675261772795057	0.99430909948672	0.00247859
protein_coding	C2orf68	ENSG00000168887.10	-0.0738322496719274	0.170669325165057	0.830886556401913	0.0804583
protein_coding	ATOH8	ENSG00000168874.12	-0.00199934897973691	0.808782585734991	0.99430909948672	0.00247859
protein_coding	ST3GAL5	ENSG00000115525.17	-0.0124870141056249	0.635458065020347	0.99430909948672	0.00247859
protein_coding	POLR1A	ENSG00000068654.15	-0.00922144166862416	0.817455882708681	0.99430909948672	0.00247859
protein_coding	PTCD3	ENSG00000132300.18	-0.173167753741654	0.0312240645449051	0.461458053560557	0.335868
protein_coding	IMMT	ENSG00000132305.20	0.0238374470357252	0.660765767967314	0.99430909948672	0.00247859
protein_coding	MRPL35	ENSG00000132313.14	0.0384253779532489	0.466834303532807	0.981540518841813	0.00809177
protein_coding	KDM3A	ENSG00000115548.16	0.773554944086474	2.75048526688361e-05	0.0034855737824128	2.45773
protein_coding	CHMP3	ENSG00000115561.15	-0.0505262568424891	0.388553660255828	0.967653373772097	0.0142802
protein_coding	RNF103	ENSG00000239305.6	-0.0615246250312905	0.2463480508518	0.902041218055513	0.0447736
protein_coding	RMND5A	ENSG00000153561.12	0.025829483316684	0.617106984204585	0.99430909948672	0.00247859
protein_coding	KRCC1	ENSG00000172086.7	-0.03978249047265	0.230192921499083	0.891876598552903	0.0496952
protein_coding	EIF2AK3	ENSG00000172071.11	-0.0219639183409048	0.610571565967764	0.99430909948672	0.00247859
protein_coding	RPIA	ENSG00000153574.8	0.315002442804495	0.00906135600990948	0.233819230479704	0.63112
protein_coding	MAL	ENSG00000172005.10	-0.00108549213749816	0.855284850869559	0.996780528980938	0.00140045
protein_coding	MRPS5	ENSG00000144029.11	0.0404551879187561	0.471459189185403	0.981697807082642	0.00802218
protein_coding	ZNF514	ENSG00000144026.11	0.00767042797042121	0.740477072742913	0.99430909948672	0.00247859
protein_coding	ZNF2	ENSG00000275111.4	0.0304769560535411	0.0709865621129272	0.646552577828926	0.189396
protein_coding	PROM2	ENSG00000155066.15	-0.0774011222855419	0.0753453198344825	0.6603976334949	0.180194
protein_coding	KCNIP3	ENSG00000115041.12	-0.000321748426676542	0.942404648875378	0.99761531935278	0.00103689
protein_coding	FAHD2A	ENSG00000115042.9	-0.00363667312860407	0.835316854398391	0.996358157109818	0.00158452
protein_coding	ANKRD36C	ENSG00000174501.14	0.0262960288753208	0.272705855141886	0.926004639472883	0.0333868
protein_coding	STARD7	ENSG00000084090.13	0.213984462503424	0.0131025049515987	0.285554930549875	0.54431
protein_coding	TMEM127	ENSG00000135956.8	0.0460240453245788	0.380144536577132	0.967419228091546	0.0143853
protein_coding	CIAO1	ENSG00000144021.2	0.00519264810051928	0.958503357774676	0.99761531935278	0.00103689
protein_coding	SNRNP200	ENSG00000144028.14	-0.00556275282087775	0.923798388773104	0.99761531935278	0.00103689
protein_coding	NCAPH	ENSG00000121152.9	-0.0405618549434687	0.390948392326992	0.968583696533704	0.0138628
protein_coding	ARID5A	ENSG00000196843.15	0.0153805668974629	0.629268731990589	0.99430909948672	0.00247859
protein_coding	KANSL3	ENSG00000114982.17	0.036505461803566	0.483077099120923	0.98477812179778	0.00666161
protein_coding	LMAN2L	ENSG00000114988.11	0.000534518593120844	0.996008164223549	0.998998625826769	0.000435109
protein_coding	CNNM4	ENSG00000158158.11	0.00695054701454908	0.876707417790497	0.99761531935278	0.00103689
protein_coding	CNNM3	ENSG00000168763.15	-0.00922693006947803	0.66624818351157	0.99430909948672	0.00247859
protein_coding	ANKRD39	ENSG00000213337.8	0.00581791921725761	0.837858082354121	0.996673608716601	0.00144704
protein_coding	SEMA4C	ENSG00000168758.10	-0.00382453118148709	0.772030295022377	0.99430909948672	0.00247859
protein_coding	FAHD2B	ENSG00000144199.11	-0.0150700440887431	0.424150612718955	0.9726726634799	0.0120333
protein_coding	ANKRD36	ENSG00000135976.18	-0.015113597411053	0.190581803378138	0.857823684315851	0.066602
protein_coding	ANKRD36B	ENSG00000196912.12	0.00255364854330796	0.874301511061069	0.997368531893008	0.00114434
protein_coding	COX5B	ENSG00000135940.6	0.00382984445372057	0.953316995966012	0.99761531935278	0.00103689
protein_coding	ACTR1B	ENSG00000115073.7	0.0464150175457589	0.292615485299181	0.940375767426775	0.0266986
protein_coding	TMEM131	ENSG00000075568.16	0.00584691202951631	0.892091382083656	0.99761531935278	0.00103689
protein_coding	INPP4A	ENSG00000040933.15	-0.030227473535777	0.360824468976661	0.959706240808291	0.0178617
protein_coding	COA5	ENSG00000183513.8	-0.0333070930097602	0.406193909907032	0.972564677890039	0.0120815
protein_coding	UNC50	ENSG00000115446.11	0.0090817698801533	0.848454540898551	0.996780528980938	0.00140045
protein_coding	TSGA10	ENSG00000135951.14	0.00469904151513829	0.75481883722276	0.99430909948672	0.00247859
protein_coding	C2orf15	ENSG00000273045.6	0.000249001940658857	0.997594047090525	0.999271894458501	0.000316327
protein_coding	LIPT1	ENSG00000144182.16	-0.0293083310379395	0.148131562101771	0.800332250518027	0.0967297
protein_coding	MITD1	ENSG00000158411.11	-0.0554054629967758	0.315835324721009	0.946048446794479	0.0240866
protein_coding	MRPL30	ENSG00000185414.19	0.0240529432297329	0.625983766892282	0.99430909948672	0.00247859
protein_coding	TXNDC9	ENSG00000115514.11	0.0134990839450618	0.748535785912503	0.99430909948672	0.00247859
protein_coding	EIF5B	ENSG00000158417.10	0.0868957782716343	0.171819346432657	0.833201887804529	0.0792498
protein_coding	REV1	ENSG00000135945.9	-0.0188258829098458	0.565701235783288	0.992809336360143	0.00313415
protein_coding	CHST10	ENSG00000115526.10	-0.00209859554686456	0.925123276784461	0.99761531935278	0.00103689
protein_coding	PDCL3	ENSG00000115539.13	-0.0189799608058163	0.666730853760302	0.99430909948672	0.00247859
protein_coding	RPL31	ENSG00000071082.10	0.0271022544553659	0.507799514429124	0.989967326667602	0.00437914
protein_coding	TBC1D8	ENSG00000204634.12	0.000767288153711753	0.993959593172042	0.998836877568789	0.000505432
protein_coding	CNOT11	ENSG00000158435.7	0.00483849264805965	0.914931650435478	0.99761531935278	0.00103689
protein_coding	RNF149	ENSG00000163162.8	0.0373390813099921	0.4670220578795	0.981540518841813	0.00809177
protein_coding	CREG2	ENSG00000175874.9	-0.0226432170414239	0.444776622575304	0.979344946579632	0.00906431
protein_coding	MAP4K4	ENSG00000071054.16	0.0212845724214472	0.67499547227824	0.99430909948672	0.00247859
protein_coding	IL1R2	ENSG00000115590.13	0.0714568138442762	0.000371125228248624	0.0268190833665862	1.57156
protein_coding	IL1R1	ENSG00000115594.11	0.00537773993726044	0.641315179157834	0.99430909948672	0.00247859
protein_coding	IL1RL1	ENSG00000115602.16	0.0109614639026389	0.319706429940332	0.946713441926107	0.0237815
protein_coding	MFSD9	ENSG00000135953.10	-0.124423923138255	0.024797844538704	0.410847845118352	0.386319
protein_coding	TMEM182	ENSG00000170417.15	-0.0148740522122209	0.542016544276504	0.991158812998761	0.00385675
protein_coding	MRPS9	ENSG00000135972.8	-0.0447008787632971	0.417524594535817	0.972564677890039	0.0120815
protein_coding	TGFBRAP1	ENSG00000135966.12	0.00876289628043494	0.859345045558534	0.996780528980938	0.00140045
protein_coding	C2orf49	ENSG00000135974.9	0.0473193353910362	0.329542204096029	0.954511991292818	0.0202186
protein_coding	FHL2	ENSG00000115641.18	0.0198047040732723	0.722052583996178	0.99430909948672	0.00247859
protein_coding	NCK2	ENSG00000071051.13	-0.0196938855382473	0.58139277670133	0.99430909948672	0.00247859
protein_coding	UXS1	ENSG00000115652.14	0.0116022263111899	0.816579202298057	0.99430909948672	0.00247859
protein_coding	GCC2	ENSG00000135968.20	-0.0404208218006004	0.348588032422729	0.957743172517576	0.0187509
protein_coding	LIMS1	ENSG00000169756.16	-0.0572956913286829	0.31896916734444	0.9462864977932	0.0239774
protein_coding	RANBP2	ENSG00000153201.15	-0.0424934015779159	0.415569463485672	0.972564677890039	0.0120815
protein_coding	CCDC138	ENSG00000163006.11	0.00827640193873866	0.843331402186085	0.996780528980938	0.00140045
protein_coding	EDAR	ENSG00000135960.9	-0.0651231767642285	0.0280996545918174	0.437299932492364	0.359221
protein_coding	SH3RF3	ENSG00000172985.10	0.0688473932891526	0.0516288263029647	0.570304038493879	0.243894
protein_coding	SEPT10	ENSG00000186522.14	0.0234200981383806	0.578198182357704	0.994178400001922	0.00253568
protein_coding	SOWAHC	ENSG00000198142.4	0.142215442974572	0.0552124019898018	0.586779580290299	0.231525
protein_coding	NPHP1	ENSG00000144061.12	0.0149508629304944	0.637413645680547	0.99430909948672	0.00247859
protein_coding	MTLN	ENSG00000175701.10	0.00195438678873037	0.736476299689289	0.99430909948672	0.00247859
protein_coding	BUB1	ENSG00000169679.14	-0.35610386701166	0.0094839219806725	0.240869215343773	0.618219
protein_coding	ACOXL	ENSG00000153093.18	0.0106443130155988	0.371108561510678	0.965437112339884	0.015276
protein_coding	BCL2L11	ENSG00000153094.22	-0.472572336888329	0.00620355620823733	0.188769533487448	0.724068
protein_coding	ANAPC1	ENSG00000153107.12	-0.0321474447917661	0.324365456394035	0.951475359699561	0.0216025
protein_coding	TMEM87B	ENSG00000153214.10	0.00475595799756474	0.95214280294927	0.99761531935278	0.00103689
protein_coding	ZC3H8	ENSG00000144161.12	0.00833203711335778	0.744176207813711	0.99430909948672	0.00247859
protein_coding	ZC3H6	ENSG00000188177.13	-0.0263258266872743	0.316562180532071	0.946093410522301	0.024066
protein_coding	TTL	ENSG00000114999.7	0.0103820773016618	0.841891427416482	0.996780528980938	0.00140045
protein_coding	POLR1B	ENSG00000125630.15	0.0188641313599052	0.667451495730449	0.99430909948672	0.00247859
protein_coding	CHCHD5	ENSG00000125611.15	0.0824180876747403	0.120136527987821	0.759432378294397	0.119511
protein_coding	SLC20A1	ENSG00000144136.10	0.427482134810884	7.09476157438366e-05	0.0075030011338277	2.12476
protein_coding	CKAP2L	ENSG00000169607.12	0.00984528254520298	0.826416127757692	0.994814413167545	0.00225793
protein_coding	IL1A	ENSG00000115008.5	1.20537960166544	4.50719270860811e-08	1.26416957231439e-05	4.89819
protein_coding	IL1B	ENSG00000125538.11	0.221116264014089	0.0158330473148188	0.317821891708704	0.497816
protein_coding	IL36G	ENSG00000136688.10	0.020779931175479	0.062860722396456	0.618434647068434	0.208706
protein_coding	IL36RN	ENSG00000136695.14	0.010390219417336	0.468792586657584	0.981540518841813	0.00809177
protein_coding	IL1RN	ENSG00000136689.18	0.0304948814420564	0.374920517429002	0.966245951838365	0.0149123
protein_coding	PSD4	ENSG00000125637.15	0.0556590922162238	0.241832714180775	0.897182758364305	0.0471191
protein_coding	PAX8	ENSG00000125618.16	-0.00765080689866962	0.712498146072027	0.99430909948672	0.00247859
protein_coding	CBWD2	ENSG00000136682.14	-0.0250188589285947	0.172119503521657	0.834217067782276	0.0787209
protein_coding	RABL2A	ENSG00000144134.18	0.00464828952126171	0.822509999823696	0.994785989039336	0.00227034
protein_coding	SLC35F5	ENSG00000115084.13	0.0283878333351073	0.484003441319075	0.985293753683128	0.00643427
protein_coding	ACTR3	ENSG00000115091.11	0.0245287369410404	0.61643847034247	0.99430909948672	0.00247859
protein_coding	DDX18	ENSG00000088205.12	0.0663582643828108	0.275679642548259	0.927498209669407	0.0326869
protein_coding	CCDC93	ENSG00000125633.10	0.0104138579198013	0.811612272113581	0.99430909948672	0.00247859
protein_coding	INSIG2	ENSG00000125629.14	0.801233976636067	0.000659697225867343	0.0419111171685633	1.37767
protein_coding	EN1	ENSG00000163064.6	-0.0435871138655105	0.0633055704018051	0.61970293575424	0.207816
protein_coding	STEAP3	ENSG00000115107.19	-0.0116033361132923	0.702017465417235	0.99430909948672	0.00247859
protein_coding	C2orf76	ENSG00000186132.14	0.00557007877894212	0.818966672391407	0.99430909948672	0.00247859
protein_coding	DBI	ENSG00000155368.16	0.0419181676463999	0.451023837783248	0.980985554227501	0.00833739
protein_coding	TMEM37	ENSG00000171227.6	-0.0432048621674472	0.00215615705140105	0.0969294016626355	1.01354
protein_coding	TMEM177	ENSG00000144120.12	0.0326267431424484	0.405011838220447	0.972564677890039	0.0120815
protein_coding	PTPN4	ENSG00000088179.8	-0.0106742097610008	0.738893737756683	0.99430909948672	0.00247859
protein_coding	EPB41L5	ENSG00000115109.13	-0.0348023662841689	0.316937647880354	0.946183968779532	0.0240244
protein_coding	TMEM185B	ENSG00000226479.3	0.0192285899488421	0.628536552953966	0.99430909948672	0.00247859
protein_coding	RALB	ENSG00000144118.13	0.00184962245197814	0.970855071674083	0.998065921481459	0.000840773
protein_coding	INHBB	ENSG00000163083.5	-0.015049532654782	0.576150932202343	0.994178400001922	0.00253568
protein_coding	GLI2	ENSG00000074047.21	0.00608146513690509	0.784016492079769	0.99430909948672	0.00247859
protein_coding	TFCP2L1	ENSG00000115112.7	0.00695829538904393	0.611052630892217	0.99430909948672	0.00247859
protein_coding	CLASP1	ENSG00000074054.18	-0.0249426157411372	0.551300582427086	0.991540176003984	0.00368968
protein_coding	NIFK	ENSG00000155438.11	0.104426890803345	0.117886541287094	0.755586249612078	0.121716
protein_coding	TSN	ENSG00000211460.11	0.0157693815919455	0.762291190198939	0.99430909948672	0.00247859
protein_coding	GYPC	ENSG00000136732.15	-0.000194694792267467	0.961134915883551	0.99761531935278	0.00103689
protein_coding	BIN1	ENSG00000136717.14	0.0066169825740294	0.86358702566087	0.996780528980938	0.00140045
protein_coding	CYP27C1	ENSG00000186684.12	-0.0356339589021214	0.291079380122823	0.938317941143743	0.02765
protein_coding	ERCC3	ENSG00000163161.13	0.022517797290329	0.66962306010194	0.99430909948672	0.00247859
protein_coding	MAP3K2	ENSG00000169967.16	-0.778553293660283	9.50781927571984e-07	0.000203067351272098	3.69236
protein_coding	PROC	ENSG00000115718.17	-0.064811512515016	0.00132082390240376	0.0689996446679543	1.16115
protein_coding	IWS1	ENSG00000163166.14	0.031840798621646	0.488262526152085	0.987858154731087	0.00530541
protein_coding	WDR33	ENSG00000136709.11	0.133655090964627	0.0652282827627607	0.62498085643241	0.204133
protein_coding	SFT2D3	ENSG00000173349.5	-0.0627193877091377	0.0783273995469043	0.664275490137279	0.177652
protein_coding	POLR2D	ENSG00000144231.10	-0.00803154673111038	0.843631638664545	0.996780528980938	0.00140045
protein_coding	AMMECR1L	ENSG00000144233.9	-0.0069045704122635	0.852698152416798	0.996780528980938	0.00140045
protein_coding	SAP130	ENSG00000136715.18	0.013839399952616	0.740848178943206	0.99430909948672	0.00247859
protein_coding	UGGT1	ENSG00000136731.12	-0.0370969216191561	0.497269470714387	0.989967326667602	0.00437914
protein_coding	HS6ST1	ENSG00000136720.6	-0.873391476755945	5.55811470618057e-05	0.0061291278580463	2.2126
protein_coding	SMPD4	ENSG00000136699.19	0.0495893973052707	0.318163145416093	0.946226398446299	0.0240049
protein_coding	MZT2B	ENSG00000152082.13	0.0232603851702384	0.695064540029251	0.99430909948672	0.00247859
protein_coding	CCDC115	ENSG00000136710.9	-0.0192998530440362	0.702732339147419	0.99430909948672	0.00247859
protein_coding	IMP4	ENSG00000136718.9	0.00142102833955587	0.960101222949611	0.99761531935278	0.00103689
protein_coding	PTPN18	ENSG00000072135.12	-0.0108180601747585	0.715845803860718	0.99430909948672	0.00247859
protein_coding	ARHGEF4	ENSG00000136002.18	0.0217301862951277	0.515142335420587	0.989967326667602	0.00437914
protein_coding	FAM168B	ENSG00000152102.17	0.0289351005686535	0.588227091882228	0.99430909948672	0.00247859
protein_coding	PLEKHB2	ENSG00000115762.16	0.0182084572584505	0.778127914879731	0.99430909948672	0.00247859
protein_coding	MZT2A	ENSG00000173272.15	-0.0117830673467956	0.807499924550811	0.99430909948672	0.00247859
protein_coding	GPR39	ENSG00000183840.6	0.145320442491536	0.0103767010029998	0.253560977917998	0.595918
protein_coding	LYPD1	ENSG00000150551.10	-0.0919310303933085	0.0363494080715412	0.495227099196436	0.305196
protein_coding	NCKAP5	ENSG00000176771.16	0.0165487460136655	0.411405367912746	0.972564677890039	0.0120815
protein_coding	MGAT5	ENSG00000152127.8	0.166378584566649	0.0405414002428598	0.521016207749494	0.283149
protein_coding	CCNT2	ENSG00000082258.12	0.026202415452322	0.482170063828074	0.984547564578073	0.0067633
protein_coding	RAB3GAP1	ENSG00000115839.17	-0.0457315852265839	0.427481429089628	0.9726726634799	0.0120333
protein_coding	ZRANB3	ENSG00000121988.17	-0.0419127006509645	0.275836961553772	0.927498209669407	0.0326869
protein_coding	R3HDM1	ENSG00000048991.16	-0.0230624924922225	0.598355626109586	0.99430909948672	0.00247859
protein_coding	UBXN4	ENSG00000144224.16	0.0416231142167794	0.459673569089987	0.981540518841813	0.00809177
protein_coding	MCM6	ENSG00000076003.4	-0.143410012738882	0.0623424128555849	0.61655888344361	0.210025
protein_coding	DARS	ENSG00000115866.10	0.0512161871316	0.411549081965682	0.972564677890039	0.0120815
protein_coding	HNMT	ENSG00000150540.13	7.84782366330795e-05	0.941417382283299	0.99761531935278	0.00103689
protein_coding	SPOPL	ENSG00000144228.8	0.0147702229717096	0.745290747336169	0.99430909948672	0.00247859
protein_coding	KYNU	ENSG00000115919.14	0.0425204011574618	0.374342963879798	0.966245951838365	0.0149123
protein_coding	GTDC1	ENSG00000121964.14	-0.0116043835289796	0.662608984436795	0.99430909948672	0.00247859
protein_coding	ZEB2	ENSG00000169554.19	0.00165070475169972	0.827657675024142	0.99483438113232	0.00224921
protein_coding	ACVR2A	ENSG00000121989.14	0.00401243146929754	0.911401245250776	0.99761531935278	0.00103689
protein_coding	ORC4	ENSG00000115947.13	0.00601698611260833	0.890103163923865	0.99761531935278	0.00103689
protein_coding	MBD5	ENSG00000204406.13	0.0011102212875496	0.973954632978174	0.998065921481459	0.000840773
protein_coding	EPC2	ENSG00000135999.11	0.00913447923354888	0.837621407862837	0.996673608716601	0.00144704
protein_coding	LYPD6	ENSG00000187123.14	-0.0291274843292374	0.287119707315523	0.934227766120171	0.0295472
protein_coding	MMADHC	ENSG00000168288.12	-0.0380514541376413	0.510914671974999	0.989967326667602	0.00437914
protein_coding	RND3	ENSG00000115963.13	-0.0389529685236075	0.306728986562644	0.946048149803522	0.0240868
protein_coding	RBM43	ENSG00000184898.6	0.00986721303188246	0.652925456712338	0.99430909948672	0.00247859
protein_coding	NMI	ENSG00000123609.10	-0.0474281614366322	0.226991421306277	0.891557991193743	0.0498504
protein_coding	TNFAIP6	ENSG00000123610.4	0.00120815293099404	0.86949870270786	0.996780528980938	0.00140045
protein_coding	RIF1	ENSG00000080345.17	-0.00626988960520741	0.908312358240127	0.99761531935278	0.00103689
protein_coding	ARL5A	ENSG00000162980.16	0.00955895462030618	0.769412636478354	0.99430909948672	0.00247859
protein_coding	STAM2	ENSG00000115145.9	-0.0325490426610852	0.491899940817037	0.989421142785038	0.00461881
protein_coding	FMNL2	ENSG00000157827.19	0.112816573771919	0.045404229175241	0.542915073974939	0.265268
protein_coding	PRPF40A	ENSG00000196504.16	-0.0142649999981123	0.818582539065331	0.99430909948672	0.00247859
protein_coding	ARL6IP6	ENSG00000177917.10	0.0357319013514035	0.401420848886483	0.971905676784935	0.0123759
protein_coding	NR4A2	ENSG00000153234.13	-0.0251641768097288	0.280894477685055	0.930210613730127	0.0314187
protein_coding	GPD2	ENSG00000115159.15	0.161735366122654	0.0391922186323201	0.512558198140912	0.290257
protein_coding	GALNT5	ENSG00000136542.8	0.00968561905841074	0.80105602253563	0.99430909948672	0.00247859
protein_coding	ACVR1C	ENSG00000123612.15	0.00512776430871577	0.798608322345616	0.99430909948672	0.00247859
protein_coding	ACVR1	ENSG00000115170.13	-0.0386805746980384	0.391707813323768	0.969069289958065	0.0136452
protein_coding	PKP4	ENSG00000144283.21	0.0644070564151211	0.290095658566528	0.936171632522598	0.0286445
protein_coding	TANC1	ENSG00000115183.14	-0.0344241749981939	0.320980584486694	0.94766395904973	0.0233456
protein_coding	BAZ2B	ENSG00000123636.17	-0.0478461907612768	0.258822091739269	0.909902501979493	0.0410051
protein_coding	MARCH7	ENSG00000136536.14	-0.151344007084352	0.0467310176477119	0.545629588948971	0.263102
protein_coding	CD302	ENSG00000241399.6	-0.00110016135571237	0.959944752717107	0.99761531935278	0.00103689
protein_coding	PLA2R1	ENSG00000153246.12	0.0110524325604104	0.530501653961309	0.989967326667602	0.00437914
protein_coding	ITGB6	ENSG00000115221.11	0.117916330104005	0.0818994368016244	0.678689273311642	0.168329
protein_coding	RBMS1	ENSG00000153250.19	-0.0975153936825092	0.135715494491992	0.784729813773826	0.10528
protein_coding	TANK	ENSG00000136560.13	0.0241558897504825	0.570432786365107	0.9941117462906	0.00256479
protein_coding	PSMD14	ENSG00000115233.11	0.0195518873642007	0.680068222106406	0.99430909948672	0.00247859
protein_coding	IFIH1	ENSG00000115267.6	-0.10502294482326	0.0141554604752414	0.29939959188781	0.523749
protein_coding	GCA	ENSG00000115271.10	-0.0340167698662332	0.303515090218572	0.944206064689826	0.0249332
protein_coding	FIGN	ENSG00000182263.13	-0.0145491293173445	0.667906927525062	0.99430909948672	0.00247859
protein_coding	COBLL1	ENSG00000082438.15	-0.736820878545785	0.000218451854612895	0.0178729781081016	1.7478
protein_coding	SCN2A	ENSG00000136531.15	-0.00476091885570232	0.817920610335444	0.99430909948672	0.00247859
protein_coding	CSRNP3	ENSG00000178662.15	-0.0155491788266509	0.105705435072506	0.733151773897573	0.134806
protein_coding	GALNT3	ENSG00000115339.13	-0.0393545373942704	0.42498754128295	0.9726726634799	0.0120333
protein_coding	TTC21B	ENSG00000123607.14	-0.0569399004906498	0.0240130612946427	0.40340692294724	0.394257
protein_coding	XIRP2	ENSG00000163092.19	0.00428566497606229	0.542395555242979	0.991158812998761	0.00385675
protein_coding	STK39	ENSG00000198648.10	0.0608731253847584	0.27218549634845	0.926004639472883	0.0333868
protein_coding	CERS6	ENSG00000172292.14	-0.0699638928945148	0.256945072217482	0.909902501979493	0.0410051
protein_coding	SPC25	ENSG00000152253.8	-0.060454816593114	0.223636510836565	0.891557991193743	0.0498504
protein_coding	DHRS9	ENSG00000073737.16	0.0161220457788625	0.457657600164344	0.981540518841813	0.00809177
protein_coding	BBS5	ENSG00000163093.11	0.00843099197043631	0.703345470881323	0.99430909948672	0.00247859
protein_coding	FASTKD1	ENSG00000138399.17	-0.0207420009129221	0.647096109005243	0.99430909948672	0.00247859
protein_coding	PPIG	ENSG00000138398.15	-0.0319112778793079	0.51194852891519	0.989967326667602	0.00437914
protein_coding	PHOSPHO2	ENSG00000144362.11	0.0234067958287745	0.436734900463891	0.977237892088992	0.0099997
protein_coding	KLHL23	ENSG00000213160.9	-0.0130328877089716	0.792835995023574	0.99430909948672	0.00247859
protein_coding	SSB	ENSG00000138385.15	-0.00346521164395845	0.931080358486288	0.99761531935278	0.00103689
protein_coding	METTL5	ENSG00000138382.14	-0.0174803572309599	0.683306049748694	0.99430909948672	0.00247859
protein_coding	UBR3	ENSG00000144357.16	-0.0240621085628283	0.561748360985234	0.992312216715557	0.00335166
protein_coding	SP5	ENSG00000204335.3	-0.00128065332210457	0.954205471747294	0.99761531935278	0.00103689
protein_coding	GAD1	ENSG00000128683.13	0.00636924475627422	0.816199619898833	0.99430909948672	0.00247859
protein_coding	GORASP2	ENSG00000115806.12	0.0326342809726849	0.575868197251738	0.994178400001922	0.00253568
protein_coding	TLK1	ENSG00000198586.13	-0.0663041423661835	0.136263441784142	0.784853091919195	0.105212
protein_coding	METTL8	ENSG00000123600.19	-0.0633815162721727	0.233328019568669	0.892763377365054	0.0492636
protein_coding	DCAF17	ENSG00000115827.13	-0.0335386921359819	0.445162847397385	0.979344946579632	0.00906431
protein_coding	CYBRD1	ENSG00000071967.11	-0.0994259304783501	0.0993745516701494	0.715737980588009	0.145246
protein_coding	DYNC1I2	ENSG00000077380.15	0.00524837801784612	0.922786198230536	0.99761531935278	0.00103689
protein_coding	SLC25A12	ENSG00000115840.13	0.00222595568020881	0.943625537652361	0.99761531935278	0.00103689
protein_coding	HAT1	ENSG00000128708.12	-0.00109545066633507	0.992667983739566	0.998596263585544	0.000610063
protein_coding	METAP1D	ENSG00000172878.13	-0.0244680907654126	0.249048768581871	0.903866809365564	0.0438956
protein_coding	DLX1	ENSG00000144355.14	-0.0534135582564408	0.114078519045971	0.751412591784193	0.124122
protein_coding	DLX2	ENSG00000115844.10	-1.9074336720249	1.00369298149769e-06	0.000208865271730374	3.68013
protein_coding	ITGA6	ENSG00000091409.14	0.043918604402166	0.439870236712039	0.977815631996724	0.00974302
protein_coding	PDK1	ENSG00000152256.13	0.482351671053052	0.00586600424759611	0.182369124825265	0.739049
protein_coding	RAPGEF4	ENSG00000091428.17	0.0110887204822548	0.484258612196837	0.98536342183478	0.00640356
protein_coding	MAP3K20	ENSG00000091436.16	0.0361315677355397	0.530137270084684	0.989967326667602	0.00437914
protein_coding	CDCA7	ENSG00000144354.13	-0.0115542426816947	0.817763560036046	0.99430909948672	0.00247859
protein_coding	SP3	ENSG00000172845.14	-0.324846091357883	0.0104465581824235	0.254304705037035	0.594646
protein_coding	OLA1	ENSG00000138430.15	-0.00413417383915091	0.944162988348661	0.99761531935278	0.00103689
protein_coding	CIR1	ENSG00000138433.15	-0.0644833429710904	0.264948509733129	0.918393423711439	0.0369712
protein_coding	SCRN3	ENSG00000144306.14	0.00970600597921673	0.841632603184034	0.996780528980938	0.00140045
protein_coding	GPR155	ENSG00000163328.13	-0.00709985079786257	0.661040140336194	0.99430909948672	0.00247859
protein_coding	WIPF1	ENSG00000115935.17	-0.0127061745328062	0.71047382752428	0.99430909948672	0.00247859
protein_coding	CHN1	ENSG00000128656.13	-0.0469663945878106	0.0883732853158742	0.698647136731255	0.155742
protein_coding	ATF2	ENSG00000115966.16	-0.0463196909395801	0.380517978580607	0.967419228091546	0.0143853
protein_coding	ATP5MC3	ENSG00000154518.9	0.108678207478271	0.112427172214578	0.749328537846589	0.125328
protein_coding	LNPK	ENSG00000144320.13	0.0124494713919572	0.799120485069107	0.99430909948672	0.00247859
protein_coding	HOXD13	ENSG00000128714.5	-0.0144805473047674	0.433272343052531	0.975633109487551	0.0107135
protein_coding	HOXD11	ENSG00000128713.13	-0.073496920188004	0.16822475239792	0.827778701540032	0.0820858
protein_coding	HOXD10	ENSG00000128710.5	-0.0609766267848228	0.253714276070065	0.908096445928924	0.041868
protein_coding	HOXD9	ENSG00000128709.12	0.00430147493607031	0.815034632386544	0.99430909948672	0.00247859
protein_coding	HOXD8	ENSG00000175879.8	0.00212063304958916	0.950892984999469	0.99761531935278	0.00103689
protein_coding	MTX2	ENSG00000128654.13	0.070525831940026	0.226961364461764	0.891557991193743	0.0498504
protein_coding	HNRNPA3	ENSG00000170144.20	-0.0923487404219959	0.145574217726946	0.795846846234347	0.0991705
protein_coding	NFE2L2	ENSG00000116044.15	-0.0807123223021374	0.152366531768082	0.80312988417546	0.0952142
protein_coding	AGPS	ENSG00000018510.14	-0.0763993526829355	0.211492303713703	0.882144471649642	0.0544603
protein_coding	TTC30B	ENSG00000196659.9	0.00323357681380408	0.969496882772655	0.997981867425035	0.000877349
protein_coding	TTC30A	ENSG00000197557.6	-7.75017354229848e-05	0.989704855916449	0.998196752718294	0.000783847
protein_coding	RBM45	ENSG00000155636.14	-0.0189126678061772	0.519923640183518	0.989967326667602	0.00437914
protein_coding	OSBPL6	ENSG00000079156.16	-0.0215249889504878	0.588543274788988	0.99430909948672	0.00247859
protein_coding	PRKRA	ENSG00000180228.12	0.0223246348234132	0.670199881608799	0.99430909948672	0.00247859
protein_coding	FKBP7	ENSG00000079150.17	-0.00569660468763826	0.83740835741195	0.996673608716601	0.00144704
protein_coding	PLEKHA3	ENSG00000116095.10	0.189808506648439	0.0323664232515635	0.471420460309883	0.326592
protein_coding	TTN	ENSG00000155657.26	0.00343364559606388	0.681861305853374	0.99430909948672	0.00247859
protein_coding	SESTD1	ENSG00000187231.13	0.0345479912125737	0.442070886795605	0.977815631996724	0.00974302
protein_coding	CWC22	ENSG00000163510.13	-0.0235471943328586	0.60862868183288	0.99430909948672	0.00247859
protein_coding	UBE2E3	ENSG00000170035.15	-0.0262024378094629	0.597218845359116	0.99430909948672	0.00247859
protein_coding	ITPRID2	ENSG00000138434.16	-0.0273217311084506	0.602295325415794	0.99430909948672	0.00247859
protein_coding	PPP1R1C	ENSG00000150722.10	-0.029881288841552	0.196991571979726	0.861704112491584	0.0646418
protein_coding	DNAJC10	ENSG00000077232.17	-0.0347931082480945	0.501417810232224	0.989967326667602	0.00437914
protein_coding	NCKAP1	ENSG00000061676.14	0.17276949894558	0.020611228404017	0.371924571844235	0.429545
protein_coding	DUSP19	ENSG00000162999.12	-0.0123295688806533	0.527185751098554	0.989967326667602	0.00437914
protein_coding	NUP35	ENSG00000163002.12	-0.0394251953119916	0.422157507837902	0.972564677890039	0.0120815
protein_coding	ZC3H15	ENSG00000065548.17	0.0563017834766801	0.420378399137266	0.972564677890039	0.0120815
protein_coding	ITGAV	ENSG00000138448.11	-0.190037733996922	0.0303152014033581	0.453217530134561	0.343693
protein_coding	FAM171B	ENSG00000144369.12	-0.0610194358338496	0.0916797003707377	0.70577988798255	0.151331
protein_coding	GULP1	ENSG00000144366.15	-0.0262890144350041	0.356503872764914	0.957743172517576	0.0187509
protein_coding	COL3A1	ENSG00000168542.14	0.00340428002816381	0.789070231917803	0.99430909948672	0.00247859
protein_coding	COL5A2	ENSG00000204262.12	0.00394962149136004	0.733171877596326	0.99430909948672	0.00247859
protein_coding	WDR75	ENSG00000115368.9	0.109317652862583	0.105750693785722	0.733151773897573	0.134806
protein_coding	ASNSD1	ENSG00000138381.9	0.00629450831749833	0.861556756500615	0.996780528980938	0.00140045
protein_coding	ANKAR	ENSG00000151687.14	-0.0078692991156379	0.603966332377002	0.99430909948672	0.00247859
protein_coding	OSGEPL1	ENSG00000128694.11	-0.050965507962703	0.107241623799176	0.736757950083583	0.132675
protein_coding	ORMDL1	ENSG00000128699.13	0.00673303318759224	0.898750424387178	0.99761531935278	0.00103689
protein_coding	PMS1	ENSG00000064933.17	-0.0340361755913075	0.453467496807346	0.981482139406005	0.0081176
protein_coding	HIBCH	ENSG00000198130.15	-0.026114764796464	0.572660607676295	0.9941117462906	0.00256479
protein_coding	INPP1	ENSG00000151689.12	0.0169028313756904	0.697828285084501	0.99430909948672	0.00247859
protein_coding	MFSD6	ENSG00000151690.14	-0.00964441325463844	0.819328525794981	0.99430909948672	0.00247859
protein_coding	NEMP2	ENSG00000189362.11	0.0473567775620853	0.284397570493957	0.932803094304375	0.03021
protein_coding	NAB1	ENSG00000138386.16	-0.120227842712528	0.0893367942324518	0.70089650101115	0.154346
protein_coding	GLS	ENSG00000115419.12	0.0113577455111391	0.84330992520799	0.996780528980938	0.00140045
protein_coding	STAT1	ENSG00000115415.18	-0.667185357058727	3.13236408371701e-06	0.000531760018527854	3.27428
protein_coding	MYO1B	ENSG00000128641.18	0.0118117375197259	0.802236067086039	0.99430909948672	0.00247859
protein_coding	NABP1	ENSG00000173559.12	0.0844354821347737	0.0712700843959458	0.646552577828926	0.189396
protein_coding	SLC39A10	ENSG00000196950.13	0.0172646908299253	0.713293197817583	0.99430909948672	0.00247859
protein_coding	STK17B	ENSG00000081320.10	-0.0555411314896657	0.263327830215943	0.91668564979146	0.0377796
protein_coding	CCDC150	ENSG00000144395.17	-0.0256211058821235	0.140206541792544	0.789220618801044	0.102802
protein_coding	GTF3C3	ENSG00000119041.10	-0.0356138752195012	0.428728835888092	0.9726726634799	0.0120333
protein_coding	PGAP1	ENSG00000197121.14	-0.010150750057938	0.70826614591599	0.99430909948672	0.00247859
protein_coding	ANKRD44	ENSG00000065413.19	-0.00508812885683442	0.747472772808348	0.99430909948672	0.00247859
protein_coding	SF3B1	ENSG00000115524.15	-0.066481371432797	0.279230326742954	0.929280236280132	0.0318533
protein_coding	COQ10B	ENSG00000115520.8	-0.0374953884914391	0.484283872781947	0.98536342183478	0.00640356
protein_coding	HSPD1	ENSG00000144381.16	0.0125651284919398	0.870115708996302	0.996780528980938	0.00140045
protein_coding	HSPE1	ENSG00000115541.10	-0.0065139024547917	0.892394400656147	0.99761531935278	0.00103689
protein_coding	MOB4	ENSG00000115540.14	-0.022071816739275	0.638698128295859	0.99430909948672	0.00247859
protein_coding	MARS2	ENSG00000247626.4	0.0427945809441536	0.19292491159295	0.859240245481365	0.0658854
protein_coding	C2orf69	ENSG00000178074.5	-0.0258652622022048	0.534343994579579	0.990731571566432	0.004044
protein_coding	TYW5	ENSG00000162971.10	0.0111962139678217	0.758165375440623	0.99430909948672	0.00247859
protein_coding	MAIP1	ENSG00000162972.10	0.00497506702664691	0.905074839712276	0.99761531935278	0.00103689
protein_coding	SPATS2L	ENSG00000196141.13	-0.284251310538702	0.00538195715104463	0.175383225811467	0.756012
protein_coding	KCTD18	ENSG00000155729.12	0.0156885580715878	0.626127943074603	0.99430909948672	0.00247859
protein_coding	SGO2	ENSG00000163535.17	-0.0894767973166633	0.163037772147945	0.821019864351237	0.0856463
protein_coding	BZW1	ENSG00000082153.17	0.000129404910293906	0.989890051493093	0.998196752718294	0.000783847
protein_coding	CLK1	ENSG00000013441.15	0.0164777891260661	0.715856316856993	0.99430909948672	0.00247859
protein_coding	PPIL3	ENSG00000240344.8	-0.0729885051582607	0.090171168472739	0.702529236494733	0.153336
protein_coding	NIF3L1	ENSG00000196290.14	0.0132829479182897	0.758923361756251	0.99430909948672	0.00247859
protein_coding	ORC2	ENSG00000115942.8	0.0527233844074683	0.329928128567339	0.954511991292818	0.0202186
protein_coding	FAM126B	ENSG00000155744.9	0.00604984944516564	0.875989431345584	0.99761531935278	0.00103689
protein_coding	NDUFB3	ENSG00000119013.8	-0.0920980212035084	0.0577066128832698	0.594702526413899	0.2257
protein_coding	CFLAR	ENSG00000003402.19	-0.00921591570777226	0.865810831578683	0.996780528980938	0.00140045
protein_coding	CASP10	ENSG00000003400.14	-0.0497586436037159	0.146874966913452	0.797568918130504	0.0982318
protein_coding	CASP8	ENSG00000064012.21	-0.056097027501427	0.329385896386476	0.954511991292818	0.0202186
protein_coding	TRAK2	ENSG00000115993.12	0.0493817258112126	0.354303152460714	0.957743172517576	0.0187509
protein_coding	STRADB	ENSG00000082146.12	-0.0165729692807711	0.552275954049528	0.991540176003984	0.00368968
protein_coding	TMEM237	ENSG00000155755.18	-0.215251671126312	0.0228383511974183	0.392416323031371	0.406253
protein_coding	ALS2	ENSG00000003393.14	0.00475782363946142	0.911241147681765	0.99761531935278	0.00103689
protein_coding	FZD7	ENSG00000155760.2	-0.0213034486069141	0.40435786859229	0.972564677890039	0.0120815
protein_coding	SUMO1	ENSG00000116030.16	0.01150110708547	0.842084563200413	0.996780528980938	0.00140045
protein_coding	NOP58	ENSG00000055044.10	0.0414109790917166	0.38153688235959	0.967419228091546	0.0143853
protein_coding	BMPR2	ENSG00000204217.13	-0.0757929759723755	0.161956215970489	0.81847203229583	0.0869962
protein_coding	FAM117B	ENSG00000138439.11	-0.0454217272965198	0.131783709875559	0.778415429898251	0.108789
protein_coding	ICA1L	ENSG00000163596.16	-0.0116917842503064	0.553418451967979	0.992246368439532	0.00338048
protein_coding	WDR12	ENSG00000138442.9	0.00276722374248693	0.946383766393117	0.99761531935278	0.00103689
protein_coding	CARF	ENSG00000138380.17	-0.0140025332690986	0.281072585925974	0.930561586763387	0.0312549
protein_coding	NBEAL1	ENSG00000144426.18	-0.0720403225248043	0.112545454323384	0.749341675257329	0.12532
protein_coding	CYP20A1	ENSG00000119004.15	0.0240910176620907	0.603831629820756	0.99430909948672	0.00247859
protein_coding	ABI2	ENSG00000138443.15	-0.00122981637895323	0.991167957013209	0.998196752718294	0.000783847
protein_coding	RAPH1	ENSG00000173166.17	-0.0238452751799812	0.641639176096803	0.99430909948672	0.00247859
protein_coding	NRP2	ENSG00000118257.16	0.26324566013236	0.0153613305183462	0.313594756879276	0.503631
protein_coding	INO80D	ENSG00000114933.15	-0.0282879325403546	0.527810537644095	0.989967326667602	0.00437914
protein_coding	NDUFS1	ENSG00000023228.13	-0.00518993220836094	0.945035870380643	0.99761531935278	0.00103689
protein_coding	EEF1B2	ENSG00000114942.13	0.0982296220970351	0.122598853965795	0.762666544776607	0.117665
protein_coding	ZDBF2	ENSG00000204186.8	0.00774186017971167	0.861504820660754	0.996780528980938	0.00140045
protein_coding	ADAM23	ENSG00000114948.12	-0.0344890669751736	0.0580939490195914	0.595336084392985	0.225238
protein_coding	FASTKD2	ENSG00000118246.13	-0.0222851388268502	0.5924726007469	0.99430909948672	0.00247859
protein_coding	KLF7	ENSG00000118263.14	0.250549418150998	0.0105886251957054	0.256145109270086	0.591514
protein_coding	CREB1	ENSG00000118260.14	-0.0545545582911198	0.294345957413108	0.941410893045098	0.0262208
protein_coding	METTL21A	ENSG00000144401.14	0.030828040839202	0.425664108736774	0.9726726634799	0.0120333
protein_coding	CCNYL1	ENSG00000163249.11	0.00745546049594186	0.877513987071684	0.99761531935278	0.00103689
protein_coding	FZD5	ENSG00000163251.3	0.0347332532262242	0.329570542791572	0.954511991292818	0.0202186
protein_coding	PLEKHM3	ENSG00000178385.14	-0.0207530918675671	0.506427075483145	0.989967326667602	0.00437914
protein_coding	IDH1	ENSG00000138413.13	-0.00924964350148703	0.853596669920321	0.996780528980938	0.00140045
protein_coding	PIKFYVE	ENSG00000115020.16	-0.0150072320307121	0.688592744974429	0.99430909948672	0.00247859
protein_coding	MAP2	ENSG00000078018.19	-0.073828681605112	0.183984662546498	0.850152307308044	0.0705033
protein_coding	RPE	ENSG00000197713.14	0.03336620523578	0.493871937766036	0.989823315858347	0.00444232
protein_coding	KANSL1L	ENSG00000144445.16	-0.0288589711194352	0.201687563219471	0.870156306961926	0.0604027
protein_coding	ACADL	ENSG00000115361.7	-0.000959829736054947	0.894573596861201	0.99761531935278	0.00103689
protein_coding	LANCL1	ENSG00000115365.11	-0.0914976280026944	0.143287956671262	0.791057431310495	0.101792
protein_coding	CPS1	ENSG00000021826.15	-0.00718938864629366	0.809885186290462	0.99430909948672	0.00247859
protein_coding	IKZF2	ENSG00000030419.16	-0.0639604088806409	0.116061951268773	0.752856357601662	0.123288
protein_coding	SPAG16	ENSG00000144451.18	0.0102310531939237	0.820138738669142	0.99430909948672	0.00247859
protein_coding	BARD1	ENSG00000138376.10	-0.0145088164657238	0.767629270217563	0.99430909948672	0.00247859
protein_coding	ABCA12	ENSG00000144452.14	-0.0190995047269958	0.512939430802891	0.989967326667602	0.00437914
protein_coding	ATIC	ENSG00000138363.14	0.15529168381445	0.0380659290768033	0.507255790102292	0.294773
protein_coding	FN1	ENSG00000115414.18	0.00168292961340234	0.976568137352077	0.998192132014103	0.000785858
protein_coding	MREG	ENSG00000118242.15	0.0541543524201066	0.20860149932063	0.877813615210297	0.0565977
protein_coding	PECR	ENSG00000115425.13	-0.0372169261343185	0.192364253999886	0.859240245481365	0.0658854
protein_coding	TMEM169	ENSG00000163449.10	-0.000495664552548197	0.928243800963369	0.99761531935278	0.00103689
protein_coding	XRCC5	ENSG00000079246.15	0.0172161317724133	0.766388954995982	0.99430909948672	0.00247859
protein_coding	SMARCAL1	ENSG00000138375.12	-0.00347760155153905	0.937433549901008	0.99761531935278	0.00103689
protein_coding	RPL37A	ENSG00000197756.9	0.0743062872796358	0.233067244342482	0.892660142706745	0.0493139
protein_coding	IGFBP2	ENSG00000115457.9	-0.00617685580003827	0.710770904534819	0.99430909948672	0.00247859
protein_coding	IGFBP5	ENSG00000115461.4	-0.00316211110834566	0.772900512004065	0.99430909948672	0.00247859
protein_coding	TNS1	ENSG00000079308.18	-0.0149682488066214	0.308447064192484	0.946048446794479	0.0240866
protein_coding	ARPC2	ENSG00000163466.15	0.0202468077560879	0.775462071562747	0.99430909948672	0.00247859
protein_coding	AAMP	ENSG00000127837.9	0.0730522509518786	0.212585910931227	0.884198395497967	0.0534503
protein_coding	PNKD	ENSG00000127838.13	0.0446133936573162	0.39827006506854	0.971338916978086	0.0126292
protein_coding	TMBIM1	ENSG00000135926.14	0.328754401446261	0.00305660842418832	0.120600495073021	0.918651
protein_coding	CTDSP1	ENSG00000144579.7	0.518635888450883	0.000240174505868706	0.0188947041141345	1.72366
protein_coding	USP37	ENSG00000135913.10	0.0495887653264984	0.373338877515295	0.966245951838365	0.0149123
protein_coding	CNOT9	ENSG00000144580.13	0.13761733369606	0.0626438312082691	0.617913387040587	0.209072
protein_coding	ZNF142	ENSG00000115568.15	0.00452945864592944	0.896935225122274	0.99761531935278	0.00103689
protein_coding	BCS1L	ENSG00000074582.13	-0.0211038918789402	0.640626078474252	0.99430909948672	0.00247859
protein_coding	RNF25	ENSG00000163481.7	0.00211353352410659	0.913649095136637	0.99761531935278	0.00103689
protein_coding	STK36	ENSG00000163482.11	-0.00580493625335512	0.851912533074082	0.996780528980938	0.00140045
protein_coding	TTLL4	ENSG00000135912.10	0.0744725898208653	0.174285928192947	0.838101893599693	0.0767032
protein_coding	CYP27A1	ENSG00000135929.8	0.000365498760635125	0.977681883580105	0.998196752718294	0.000783847
protein_coding	WNT10A	ENSG00000135925.8	-0.115981855525163	0.09099567991666	0.705120878249097	0.151736
protein_coding	CDK5R2	ENSG00000171450.5	0.0705647102951417	0.0724450939059252	0.647961189937178	0.188451
protein_coding	CNPPD1	ENSG00000115649.15	-0.010571475479203	0.849040166920405	0.996780528980938	0.00140045
protein_coding	RETREG2	ENSG00000144567.10	0.0168751550821123	0.752641004639886	0.99430909948672	0.00247859
protein_coding	ZFAND2B	ENSG00000158552.12	0.0492288941679318	0.303205018379419	0.944206064689826	0.0249332
protein_coding	ANKZF1	ENSG00000163516.13	0.442549479822082	0.00626238737778195	0.190111345760336	0.720992
protein_coding	GLB1L	ENSG00000163521.15	0.00177260755086973	0.916437690388726	0.99761531935278	0.00103689
protein_coding	STK16	ENSG00000115661.13	-0.00752284706235409	0.838080606032435	0.996673608716601	0.00144704
protein_coding	TUBA4A	ENSG00000127824.13	0.0114740701440804	0.786811619261464	0.99430909948672	0.00247859
protein_coding	DNAJB2	ENSG00000135924.15	-0.0814856989277302	0.141477873028142	0.789220618801044	0.102802
protein_coding	DNPEP	ENSG00000123992.19	0.00359197902555399	0.948717930107654	0.99761531935278	0.00103689
protein_coding	SPEG	ENSG00000072195.14	-0.0041095120511229	0.807485570818569	0.99430909948672	0.00247859
protein_coding	GMPPA	ENSG00000144591.18	0.0244380163744784	0.619752858761241	0.99430909948672	0.00247859
protein_coding	CHPF	ENSG00000123989.13	0.0608935972821743	0.202421511359589	0.870196474724604	0.0603827
protein_coding	TMEM198	ENSG00000188760.10	0.0185450213511416	0.52517840401715	0.989967326667602	0.00437914
protein_coding	OBSL1	ENSG00000124006.14	0.0115792863111999	0.762729147075431	0.99430909948672	0.00247859
protein_coding	STK11IP	ENSG00000144589.21	-0.00428410166864116	0.924478732590984	0.99761531935278	0.00103689
protein_coding	SLC4A3	ENSG00000114923.16	0.0450956020407261	0.0161309301776771	0.321174785728997	0.493259
protein_coding	EPHA4	ENSG00000116106.11	-0.583339872963078	0.00321743050495293	0.124268193346214	0.90564
protein_coding	PAX3	ENSG00000135903.19	0.00184124029302558	0.802344513533198	0.99430909948672	0.00247859
protein_coding	FARSB	ENSG00000116120.9	0.0273815000850556	0.6363012950603	0.99430909948672	0.00247859
protein_coding	ACSL3	ENSG00000123983.13	0.314434804587455	0.000171269278656592	0.0150865415505417	1.82141
protein_coding	KCNE4	ENSG00000152049.6	-0.00072939835002155	0.884304734030505	0.99761531935278	0.00103689
protein_coding	AP1S3	ENSG00000152056.16	-0.0404067779006906	0.387753365408246	0.967653373772097	0.0142802
protein_coding	WDFY1	ENSG00000085449.14	-0.0953680076845784	0.0978476684634046	0.715258140801612	0.145537
protein_coding	MRPL44	ENSG00000135900.3	0.0611272243385458	0.252861293417914	0.907487178769938	0.0421595
protein_coding	SERPINE2	ENSG00000135919.12	0.0329320401121147	0.560525607289575	0.992312216715557	0.00335166
protein_coding	CUL3	ENSG00000036257.12	-0.0303633710545456	0.586622025389998	0.99430909948672	0.00247859
protein_coding	IRS1	ENSG00000169047.5	0.00152724109463118	0.991650634557673	0.998196752718294	0.000783847
protein_coding	RHBDD1	ENSG00000144468.16	0.00768969020899409	0.90652547588494	0.99761531935278	0.00103689
protein_coding	COL4A4	ENSG00000081052.12	-0.00591938526461787	0.647338001587992	0.99430909948672	0.00247859
protein_coding	MFF	ENSG00000168958.19	0.0456884710129446	0.446792029484732	0.979645866326298	0.00893089
protein_coding	AGFG1	ENSG00000173744.17	-0.0635030027955361	0.297318007340068	0.94249646459582	0.0257203
protein_coding	CCL20	ENSG00000115009.12	0.0226084069587718	0.190879183374954	0.857823684315851	0.066602
protein_coding	PID1	ENSG00000153823.18	0.0253781792163382	0.454230969169633	0.981482139406005	0.0081176
protein_coding	DNER	ENSG00000187957.7	-0.0416693213589285	0.0948094262923696	0.710200662320463	0.148619
protein_coding	TRIP12	ENSG00000153827.13	-0.0126360469528779	0.841985205482024	0.996780528980938	0.00140045
protein_coding	SP110	ENSG00000135899.17	-0.867081433485882	1.71648776954948e-06	0.000320958336271411	3.49355
protein_coding	SP140L	ENSG00000185404.16	-0.0310255207130505	0.440617835445944	0.977815631996724	0.00974302
protein_coding	SP100	ENSG00000067066.16	-0.130311543414273	0.0710062526757543	0.646552577828926	0.189396
protein_coding	CAB39	ENSG00000135932.10	0.0344886502726004	0.526151189306896	0.989967326667602	0.00437914
protein_coding	ITM2C	ENSG00000135916.15	0.00273998238172015	0.887097033093627	0.99761531935278	0.00103689
protein_coding	PSMD1	ENSG00000173692.12	0.0265986020093221	0.638774777626854	0.99430909948672	0.00247859
protein_coding	ARMC9	ENSG00000135931.17	0.0168359987509771	0.656545565193893	0.99430909948672	0.00247859
protein_coding	NCL	ENSG00000115053.15	0.0411648017556134	0.535627874222652	0.990816810401519	0.00400663
protein_coding	PTMA	ENSG00000187514.16	0.00679395668388173	0.856351838539506	0.996780528980938	0.00140045
protein_coding	PDE6D	ENSG00000156973.13	-0.0166403430296508	0.692944940614497	0.99430909948672	0.00247859
protein_coding	COPS7B	ENSG00000144524.17	0.00317962196469884	0.941659818990558	0.99761531935278	0.00103689
protein_coding	DIS3L2	ENSG00000144535.19	-0.0174296429454243	0.628219471348576	0.99430909948672	0.00247859
protein_coding	ALPP	ENSG00000163283.6	-0.0258947944833897	0.116580007800425	0.753751296584346	0.122772
protein_coding	TIGD1	ENSG00000221944.7	-0.00132679478202778	0.951196334511637	0.99761531935278	0.00103689
protein_coding	EIF4E2	ENSG00000135930.13	0.020399236446788	0.719947621387583	0.99430909948672	0.00247859
protein_coding	GIGYF2	ENSG00000204120.14	-0.0315689461107588	0.530953573257074	0.989967326667602	0.00437914
protein_coding	INPP5D	ENSG00000168918.13	0.00635618863371572	0.671669574302699	0.99430909948672	0.00247859
protein_coding	ATG16L1	ENSG00000085978.21	-0.0100694588491155	0.801388818737161	0.99430909948672	0.00247859
protein_coding	DGKD	ENSG00000077044.10	-0.0155831150679751	0.708430949087487	0.99430909948672	0.00247859
protein_coding	USP40	ENSG00000085982.13	-0.014984123213837	0.753287502131711	0.99430909948672	0.00247859
protein_coding	UGT1A6	ENSG00000167165.18	-0.000437429962528829	0.96747622129194	0.99761531935278	0.00103689
protein_coding	UGT1A1	ENSG00000241635.7	-0.0305817007669468	0.194916088062008	0.861178394657266	0.0649069
protein_coding	HJURP	ENSG00000123485.11	0.0156873763389008	0.760966902624624	0.99430909948672	0.00247859
protein_coding	ARL4C	ENSG00000188042.7	0.860919269250683	1.09841376199e-07	2.77877144258725e-05	4.55615
protein_coding	SH3BP4	ENSG00000130147.15	0.117824036912353	0.0611507356538862	0.608737899065281	0.21557
protein_coding	AGAP1	ENSG00000157985.18	-0.0134716839284974	0.730022536667598	0.99430909948672	0.00247859
protein_coding	IQCA1	ENSG00000132321.16	-0.023167157253351	0.537325500936999	0.991158812998761	0.00385675
protein_coding	ACKR3	ENSG00000144476.5	-0.112879669247595	0.0125148900197483	0.279825499808013	0.553113
protein_coding	COPS8	ENSG00000198612.10	0.0260747818672275	0.63678817861747	0.99430909948672	0.00247859
protein_coding	COL6A3	ENSG00000163359.15	-0.00544005744711423	0.666786776763149	0.99430909948672	0.00247859
protein_coding	MLPH	ENSG00000115648.13	-0.0004440249404477	0.931044201897466	0.99761531935278	0.00103689
protein_coding	RAB17	ENSG00000124839.12	-0.00667888031258843	0.691671575531897	0.99430909948672	0.00247859
protein_coding	LRRFIP1	ENSG00000124831.18	0.0807220286871391	0.210796708384714	0.882144471649642	0.0544603
protein_coding	RAMP1	ENSG00000132329.10	0.00137169223524938	0.953733013894276	0.99761531935278	0.00103689
protein_coding	UBE2F	ENSG00000184182.18	0.0629455075916498	0.224971604298398	0.891557991193743	0.0498504
protein_coding	SCLY	ENSG00000132330.16	0.0160630328709086	0.512294398543644	0.989967326667602	0.00437914
protein_coding	ERFE	ENSG00000178752.15	0.0286657254028504	0.0284046261894421	0.438369003703567	0.35816
protein_coding	ILKAP	ENSG00000132323.8	-0.020109935287895	0.616695981410018	0.99430909948672	0.00247859
protein_coding	HES6	ENSG00000144485.10	0.00149568042723728	0.916509515814729	0.99761531935278	0.00103689
protein_coding	PER2	ENSG00000132326.11	-0.00017736577899696	0.994702466225826	0.998998625826769	0.000435109
protein_coding	TRAF3IP1	ENSG00000204104.11	-0.0404263363242612	0.414049824703638	0.972564677890039	0.0120815
protein_coding	ASB1	ENSG00000065802.11	0.348893074709857	0.00851041503279505	0.226850700435405	0.64426
protein_coding	TWIST2	ENSG00000233608.3	0.145321757120973	0.027695928925176	0.436239017583288	0.360275
protein_coding	HDAC4	ENSG00000068024.16	-0.00765184152695653	0.666141834580776	0.99430909948672	0.00247859
protein_coding	NDUFA10	ENSG00000130414.11	0.0127364797848532	0.776252590044768	0.99430909948672	0.00247859
protein_coding	COPS9	ENSG00000172428.10	0.0131521841990386	0.759058725817123	0.99430909948672	0.00247859
protein_coding	GPC1	ENSG00000063660.8	0.00763284952584673	0.871336611149345	0.996846880830634	0.00137155
protein_coding	ANKMY1	ENSG00000144504.15	-0.00284929481190233	0.857016598701257	0.996780528980938	0.00140045
protein_coding	DUSP28	ENSG00000188542.9	-0.0161979189361196	0.504192656478914	0.989967326667602	0.00437914
protein_coding	RNPEPL1	ENSG00000142327.12	0.0216341838333988	0.590824863163562	0.99430909948672	0.00247859
protein_coding	CAPN10	ENSG00000142330.19	0.0269574671596612	0.353354390322841	0.957743172517576	0.0187509
protein_coding	MTERF4	ENSG00000122085.16	0.0286323985183158	0.455949392661358	0.981540518841813	0.00809177
protein_coding	PASK	ENSG00000115687.13	0.0105991802703521	0.69995593057969	0.99430909948672	0.00247859
protein_coding	PPP1R7	ENSG00000115685.14	0.0586642430431598	0.31819980392549	0.946226398446299	0.0240049
protein_coding	HDLBP	ENSG00000115677.16	-0.04512344557778	0.416484075513532	0.972564677890039	0.0120815
protein_coding	SEPT2	ENSG00000168385.17	-0.00299249757198856	0.952462237632762	0.99761531935278	0.00103689
protein_coding	FARP2	ENSG00000006607.13	0.00241141037904937	0.810806473242222	0.99430909948672	0.00247859
protein_coding	STK25	ENSG00000115694.14	0.0756938408808133	0.108921518288387	0.740709874902862	0.130352
protein_coding	BOK	ENSG00000176720.5	0.0383645785958038	0.169897238106339	0.830308396230299	0.0807606
protein_coding	THAP4	ENSG00000176946.11	0.0502170670393113	0.323803006510325	0.95142482122437	0.0216255
protein_coding	ATG4B	ENSG00000168397.16	-0.0112213137681425	0.820484318227636	0.99430909948672	0.00247859
protein_coding	DTYMK	ENSG00000168393.12	0.158630878136179	0.0446687622713263	0.540009823489761	0.267598
protein_coding	ING5	ENSG00000168395.15	0.0182773772908874	0.639737059390076	0.99430909948672	0.00247859
protein_coding	D2HGDH	ENSG00000180902.17	0.0273930625963703	0.366485745412745	0.96144755740448	0.0170744
protein_coding	TRNT1	ENSG00000072756.16	0.0934417443944999	0.125913363615308	0.769736177200716	0.113658
protein_coding	CRBN	ENSG00000113851.14	0.0752140735554611	0.158162478973477	0.810731944265317	0.0911227
[truncated: 9,674 more rows]
